# Supplementary material for: ToxoNet: A high confidence map of protein-protein interactions in Toxoplasma gondii
Source: PLoS Comput Biol. 2024 Jun 20;20(6):e1012208. doi: 10.1371/journal.pcbi.1012208 (PMC11219001; doi:10.1371/journal.pcbi.1012208)
Supplement: S2 Table — (XLSX) [file pcbi.1012208.s010.xlsx]

## Sheet: Proteins_Cofractionation
Supplemental Table 2. Details of T. gondii ME49 proteins identified in the cofractionation experiments, along with their elution profiles
	Product Description, Gene Ontology (GO) annotations, Enzyme (EC number) annotations are from ToxoDBv33
	Pfam Description is the set of PfamA domains (v31) associated with the sequence at an Evalue <0.0001
	PhenotypeScores are mapped from the CRISPR results of TgGT1 orthologs via ToxoDB
	Heatmap of the spectral counts found in 420 fractions from 6 experiments
										bead A
Protein	Product Description	Phenotype Score	Pfam Description	Curated GO Components	Computed GO Components	Computed GO Processes	Computed GO Functions	EC numbers from OrthoMCL		A10	A11	A12	A13	A14	A15	A16	A17	A18	A19	A1	A20	A21	A22	A23	A24	A25	A26	A27	A28	A29	A2	A30	A31	A32	A33	A34	A35	A36	A37	A38	A39	A3	A40	A41	A42	A43	A44	A45	A46
TGME49_201130	rhoptry kinase family protein ROP33	-0.18 (Dispensable)	Pkinase#	N/A	N/A	protein phosphorylation	ATP binding, protein kinase activity	N/A		0	0	0	0	0	0	0	0	0	0	0	0	0	0	0	0	0	0	0	0	0	0	0	0	0	0	0	0	0	0	0	0	0	0	0	0	0	0	0	0
TGME49_201180	hypothetical protein			N/A	N/A	N/A	N/A	N/A		0	0	0	0	0	0	0	0	0	0	0	0	0	0	0	0	0	0	2	0	2	0	0	0	0	0	0	0	0	0	0	0	0	0	0	0	0	0	0	0
TGME49_201400	Sin3-associated polypeptide SAP18		SAP18#	N/A	N/A	N/A	N/A	N/A		0	0	0	0	0	0	0	0	4	5	0	2	2	0	1	4	0	0	0	0	0	0	0	0	0	0	0	0	0	0	0	0	0	0	0	0	0	0	0	0
TGME49_201780	microneme protein MIC2	-1.17 (Dispensable)	VWA#TSP_1#TSP_1#TSP_1#TSP_1#	apical part of cell, plasma membrane	N/A	N/A	protein binding	N/A		2	1	2	1	0	0	0	0	0	0	0	0	0	0	0	1	0	0	0	0	0	0	0	0	0	0	0	0	0	0	0	0	0	0	0	0	0	0	0	0
TGME49_202690	DNA-directed RNA polymerase II RPB9		RNA_POL_M_15KD#TFIIS_C#	N/A	N/A	transcription, DNA-templated	DNA binding, DNA-directed RNA polymerase activity, zinc ion binding	N/A		0	0	0	0	0	0	0	0	0	0	0	0	0	0	0	0	1	0	0	0	0	0	0	0	0	0	0	0	0	0	0	0	0	0	0	0	0	0	0	0
TGME49_202870	SAP domain-containing protein		SAP#	N/A	N/A	N/A	nucleic acid binding	N/A		2	0	1	0	0	0	0	0	2	2	0	2	2	0	0	0	0	0	0	0	0	0	0	0	0	0	0	0	0	0	0	0	0	0	0	0	0	0	0	0
TGME49_203310	dense granule protein GRA7	1.9 (Dispensable)		apical part of cell, symbiont-containing vacuole	N/A	N/A	N/A	N/A		3	0	12	4	0	5	8	16	7	8	0	7	3	3	1	2	2	2	0	5	2	0	2	2	7	5	0	0	0	0	8	5	0	7	4	0	1	0	1	1
TGME49_204050	subtilisin SUB1	1.21 (Dispensable)	Peptidase_S8#	apical part of cell	N/A	proteolysis	serine-type endopeptidase activity	3.4.21.62 (Subtilisin)		0	1	4	0	2	6	1	0	0	0	0	0	0	0	0	0	0	0	0	0	0	0	0	0	0	0	0	0	0	0	0	0	0	0	0	0	0	0	0	0
TGME49_205320	hypothetical protein			N/A	N/A	N/A	N/A	N/A		0	0	0	0	0	0	0	0	0	0	0	0	1	5	11	6	0	0	0	0	0	0	0	0	0	0	0	0	0	0	0	0	0	0	0	0	0	0	0	0
TGME49_205340	ribosomal protein RPS12	-4.83 (Essential)	Ribosomal_L7Ae#	N/A	N/A	N/A	N/A	N/A		0	0	0	0	0	0	0	0	0	0	0	0	0	0	0	0	0	0	0	0	0	0	0	0	0	0	0	0	0	0	0	0	0	0	0	0	0	0	0	0
TGME49_205510	nucleolar protein 5, putative	-4.28 (Essential)	NOP5NT#Nop#	N/A	N/A	N/A	N/A	N/A		0	0	0	0	0	0	1	3	3	4	0	2	2	0	0	0	0	0	0	0	0	0	0	0	0	0	0	0	0	0	0	0	0	0	0	0	0	0	0	0
TGME49_205700	cyclophilin precursor	0.08 (Dispensable)	Pro_isomerase#	N/A	N/A	protein folding, protein peptidyl-prolyl isomerization	peptidyl-prolyl cis-trans isomerase activity	5.2.1.8 (Peptidylprolyl isomerase)		12	4	11	5	7	5	5	5	5	4	0	3	3	1	2	2	2	2	0	0	0	0	3	0	0	0	0	0	0	0	0	0	0	0	0	0	0	0	0	0
TGME49_206470	pyruvate dehydrogenase complex subunit PDH-E3II	-3.23 (Essential)	Pyr_redox_2#Pyr_redox_dim#	mitochondrion	N/A	cell redox homeostasis, oxidation-reduction process, tRNA processing	dihydrolipoyl dehydrogenase activity, electron carrier activity, flavin adenine dinucleotide binding	1.8.1.4 (Dihydrolipoyl dehydrogenase)		0	0	0	0	0	0	0	0	0	0	0	0	1	3	5	31	31	13	4	0	0	0	1	0	0	0	0	0	0	0	0	0	0	0	0	0	0	0	0	0
TGME49_206670	hypothetical protein	-4.02 (Essential)	RRM_1#SPOC#	N/A	N/A	N/A	nucleic acid binding	N/A		0	0	0	0	0	0	0	0	0	0	0	0	0	0	0	0	0	0	0	2	2	0	0	0	0	0	0	0	0	0	0	0	0	0	0	0	0	0	0	0
TGME49_207930	phosphatidylethanolamine-binding protein	-0.11 (Dispensable)	PBP#	N/A	N/A	N/A	N/A	N/A		0	0	0	0	0	3	6	6	11	6	0	0	0	0	0	0	0	0	0	0	0	0	0	0	0	0	0	0	0	0	0	0	0	0	0	0	0	0	0	0
TGME49_208030	microneme protein MIC4	0.83 (Dispensable)	PAN_1#PAN_1#PAN_1#PAN_1#PAN_4#	apical part of cell	extracellular region	blood coagulation, proteolysis	protein binding	N/A		2	0	0	0	0	0	0	0	0	0	0	0	0	0	0	0	0	0	0	0	0	0	0	0	0	0	0	0	0	0	0	0	0	0	0	0	0	0	0	0
TGME49_208450	protease inhibitor PI2	2.04 (Dispensable)	Kazal_1#Kazal_1#Kazal_1#	N/A	N/A	N/A	protein binding	N/A		0	0	0	0	0	0	0	0	0	0	0	0	0	2	0	20	2	0	0	0	0	0	0	0	0	0	0	0	0	0	0	0	0	0	0	0	0	0	0	0
TGME49_209030	actin ACT1	-4.5 (Essential)	Actin#	cytoplasm	N/A	N/A	N/A	N/A		4	0	0	0	0	0	0	0	0	2	0	0	0	0	0	2	0	0	0	4	0	0	0	3	3	4	0	0	0	3	7	8	0	6	0	2	0	1	0	0
TGME49_209290	ribosomal protein RPS28	-4.07 (Essential)	Ribosomal_S28e#	N/A	ribosome	translation	structural constituent of ribosome	N/A		0	0	0	0	0	2	0	0	0	0	0	2	0	0	0	0	0	0	0	0	0	0	0	0	0	0	0	0	0	0	0	0	0	0	0	0	0	0	0	0
TGME49_209950	thioredoxin, putative		Thioredoxin#Thioredoxin#	N/A	N/A	cell redox homeostasis	N/A	N/A		0	0	0	0	0	0	0	0	0	0	0	0	0	9	19	0	0	0	0	0	0	0	0	0	0	0	0	0	0	0	0	0	0	0	0	0	0	0	0	0
TGME49_211030	hypothetical protein			N/A	N/A	N/A	N/A	N/A		0	0	0	0	0	0	0	0	0	4	0	13	13	8	4	0	0	0	0	0	0	0	0	0	0	0	0	0	0	0	0	0	0	0	0	0	0	0	0	0
TGME49_211680	protein disulfide isomerase	-5.65 (Essential)	Thioredoxin#Thioredoxin_6#Thioredoxin#	N/A	endoplasmic reticulum	cell redox homeostasis, oxidation-reduction process	antioxidant activity, calcium ion binding, dolichyl-diphosphooligosaccharide-protein glycotransferase activity, isomerase activity, oxidoreductase activity	5.3.4.1 (Protein disulfide-isomerase)		4	0	3	2	1	19	14	5	3	1	0	2	0	2	0	8	3	2	0	0	0	0	0	0	0	0	0	0	0	0	0	0	0	0	0	0	0	0	0	0
TGME49_213280	SAG-related sequence SRS25	2.11 (Dispensable)		N/A	membrane	N/A	N/A	N/A		0	0	0	0	0	0	0	0	0	0	0	0	0	0	0	0	0	1	1	2	0	0	2	0	0	0	0	0	0	0	0	0	0	0	0	0	0	0	0	0
TGME49_214080	toxofilin			apical part of cell, cytoplasm, plasma membrane	N/A	N/A	N/A	N/A		0	0	0	0	0	0	0	0	0	1	0	0	0	0	0	0	0	0	0	0	0	0	0	0	0	0	0	0	0	0	0	0	0	0	0	0	0	0	0	0
TGME49_214210	rRNA pseudouridine synthase	-4.3 (Essential)	DKCLD#TruB_N#TruB_C_2#PUA#	N/A	N/A	RNA processing, pseudouridine synthesis	RNA binding, pseudouridine synthase activity	5.4.99.- (Transferring other groups.)		0	0	0	0	0	0	0	0	0	0	0	0	0	0	0	0	2	2	6	6	5	0	4	0	0	0	0	0	0	0	0	0	0	0	0	0	0	0	0	0
TGME49_214790	glycoprotein	-3.48 (Essential)	MAM33#	N/A	mitochondrial matrix	N/A	N/A	N/A		0	0	0	0	0	0	0	0	0	0	0	0	0	0	0	0	0	0	0	0	3	0	0	0	0	0	0	0	0	0	0	0	0	0	0	0	0	0	0	0
TGME49_214940	MIC2-associated protein M2AP	1.59 (Dispensable)		Golgi apparatus, apical part of cell, inner membrane complex, plasma membrane	N/A	N/A	N/A	N/A		4	0	1	0	0	0	0	0	0	0	0	0	0	1	0	4	1	0	0	0	0	0	0	0	0	0	0	0	0	0	0	0	0	0	0	0	0	0	0	0
TGME49_214950	hypothetical protein			N/A	N/A	N/A	N/A	N/A		0	0	0	0	0	0	0	0	0	0	0	0	0	0	0	0	0	0	0	4	4	0	3	4	9	33	16	9	4	2	2	2	0	2	1	0	0	0	0	0
TGME49_215220	hypothetical protein			N/A	N/A	N/A	N/A	N/A		0	0	0	0	0	0	0	0	0	0	0	0	0	0	0	0	0	0	0	0	0	0	0	0	0	0	0	0	0	0	0	0	0	0	0	0	0	0	0	0
TGME49_215470	ribosomal protein RPL10A	-4.94 (Essential)	Ribosomal_L1#	N/A	large ribosomal subunit	translation	RNA binding, structural constituent of ribosome	N/A		0	0	0	0	0	0	0	0	0	0	0	0	0	0	0	0	0	0	0	0	0	0	0	0	0	0	0	0	0	0	0	0	0	0	0	0	2	0	0	0
TGME49_215785	rhoptry protein ROP2A		Kinase-like#	apical part of cell, symbiont-containing vacuole	N/A	protein phosphorylation	ATP binding, protein kinase activity	N/A		0	0	0	0	0	0	0	0	0	0	0	0	0	0	0	0	0	0	0	0	0	0	0	0	0	0	0	0	0	0	0	0	0	1	0	0	0	2	1	0
TGME49_215980	hypothetical protein			N/A	N/A	N/A	N/A	N/A		2	0	1	0	0	0	0	0	0	0	0	0	0	0	0	0	0	0	0	0	0	0	0	0	0	0	0	0	0	0	0	0	0	0	0	0	0	0	0	0
TGME49_216450	peptidase, T1 family protein	-4.1 (Essential)	Proteasome_A_N#Proteasome#	N/A	proteasome core complex, alpha-subunit complex	ubiquitin-dependent protein catabolic process	threonine-type endopeptidase activity	3.4.25.1 (Proteasome endopeptidase complex)		0	0	0	0	0	0	0	0	0	0	0	0	0	0	0	3	0	0	0	0	0	0	0	0	0	0	0	0	0	0	0	0	0	0	0	0	0	0	0	0
TGME49_216670	FUSE-binding protein 2 / KH-type splicing regulatory protein		KH_1#	N/A	N/A	N/A	RNA binding	N/A		0	0	0	0	0	0	1	4	6	6	0	6	4	2	1	0	0	0	0	0	0	0	0	0	0	0	0	0	0	0	0	0	0	0	0	0	0	0	0	0
TGME49_216880	guanine nucleotide-binding protein	-5.07 (Essential)	WD40#WD40#WD40#WD40#WD40#	N/A	N/A	N/A	histone acetyltransferase activity, protein binding	2.3.1.48 (Histone acetyltransferase)		32	24	23	24	17	16	17	16	19	10	0	13	11	7	9	7	6	4	5	4	2	0	5	4	3	5	0	0	0	0	0	0	0	0	1	0	2	0	2	0
TGME49_217680	hypothetical protein	0.99 (Dispensable)		N/A	N/A	N/A	N/A	N/A		0	0	0	0	0	5	0	0	0	0	0	0	0	0	0	3	0	0	0	0	0	0	0	0	0	0	0	0	0	0	0	0	0	0	0	0	0	0	0	0
TGME49_217890	alkyl hydroperoxide reductase/ Thiol specific antioxidant/ Mal allergen, putative	0.23 (Dispensable)	AhpC-TSA#1-cysPrx_C#	N/A	N/A	oxidation-reduction process	peroxiredoxin activity	1.11.1.15 (Peroxiredoxin)		4	2	1	3	3	4	7	9	6	2	0	2	2	2	2	3	2	2	2	2	1	0	2	0	0	0	0	0	0	0	0	0	0	0	0	0	0	0	0	0
TGME49_218520	microneme protein MIC6	1.05 (Dispensable)		apical part of cell	N/A	N/A	protein binding	N/A		4	4	4	4	3	3	3	4	2	2	0	2	2	3	14	12	6	4	1	2	0	0	2	0	0	0	0	0	0	0	0	0	0	0	0	0	0	0	0	0
TGME49_219750	cytochrome c, putative		Cytochrom_C#	N/A	N/A	N/A	electron carrier activity, heme binding, iron ion binding	N/A		0	0	0	0	1	13	19	31	40	60	0	109	45	12	5	2	0	0	0	0	0	0	0	0	0	0	0	0	0	0	0	0	0	0	0	0	0	0	0	0
TGME49_219820	polyubiquitin UbC, putative		ubiquitin#ubiquitin#ubiquitin#ubiquitin#ubiquitin#ubiquitin#ubiquitin#ubiquitin#	N/A	N/A	N/A	protein binding	N/A		4	0	4	2	0	6	3	3	0	4	5	4	3	3	4	0	5	5	2	1	0	0	0	0	0	0	0	0	0	0	0	0	0	0	0	0	0	0	0	0
TGME49_220100	phosphoribosylpyrophosphate synthetase	-4.54 (Essential)	Pribosyltran_N#Pribosyl_synth#	N/A	N/A	nucleoside metabolic process, nucleotide biosynthetic process	magnesium ion binding, ribose phosphate diphosphokinase activity	2.7.6.1 (Ribose-phosphate diphosphokinase)		0	0	0	0	0	0	0	0	0	0	0	0	0	0	0	0	0	2	2	2	0	0	0	0	0	0	0	0	0	0	0	0	0	0	0	0	0	0	0	0
TGME49_220240	hypothetical protein			N/A	N/A	N/A	N/A	N/A		0	0	0	0	0	0	0	0	0	0	0	0	0	0	0	0	0	0	0	0	0	0	0	0	0	0	0	0	0	0	0	0	0	0	0	0	0	0	0	0
TGME49_221210	cyclophilin	-1.6 (Dispensable)	Pro_isomerase#	N/A	N/A	protein folding, protein peptidyl-prolyl isomerization	peptidyl-prolyl cis-trans isomerase activity	5.2.1.8 (Peptidylprolyl isomerase)		0	0	0	0	0	0	0	0	0	0	0	0	0	0	0	0	0	0	0	0	0	0	0	0	0	0	0	0	0	0	0	0	0	0	0	0	0	0	0	0
TGME49_221870	hypothetical protein			N/A	N/A	N/A	N/A	N/A		0	0	0	0	0	0	0	1	6	0	0	0	0	0	0	0	0	0	0	0	0	0	0	0	0	0	0	0	0	0	0	0	0	0	0	0	0	0	0	0
TGME49_223590	proteasome subunit	-1.57 (Dispensable)	Proteasome#	N/A	proteasome core complex	proteolysis involved in cellular protein catabolic process	threonine-type endopeptidase activity	3.4.25.1 (Proteasome endopeptidase complex)		2	1	0	0	0	0	0	0	0	0	0	0	0	0	0	3	0	0	0	0	0	0	0	0	0	0	0	0	0	0	0	0	0	0	0	0	0	0	0	0
TGME49_223680	ubiquitin family protein	-0.78 (Dispensable)	ubiquitin#UBA#	N/A	N/A	N/A	protein binding	N/A		0	0	0	0	0	2	0	0	0	0	0	0	0	0	0	0	0	0	0	0	0	0	0	0	0	0	0	0	0	0	0	0	0	0	0	0	0	0	0	0
TGME49_224460	aminopeptidase n, putative	0.3 (Dispensable)	Peptidase_M1#DUF3458#DUF3458_C#	N/A	N/A	N/A	metallopeptidase activity, zinc ion binding	3.4.11.2 (Membrane alanyl aminopeptidase)		0	0	0	0	0	0	0	0	0	0	0	0	0	0	0	0	0	0	0	0	0	0	0	0	0	0	0	0	0	0	0	0	0	0	0	0	0	0	0	0
TGME49_224900	adenylate kinase, putative	-4.02 (Essential)	ADK#ADK_lid#	N/A	N/A	nucleobase-containing compound metabolic process	ATP binding, adenylate kinase activity	2.7.4.3 (Adenylate kinase)		2	0	0	0	0	0	0	0	0	0	0	0	0	0	0	0	0	0	0	0	0	0	0	0	0	0	0	0	0	0	0	0	0	0	0	0	0	0	0	0
TGME49_225050	adenosylhomocysteinase, putative	-1.58 (Dispensable)	AdoHcyase#AdoHcyase_NAD#	N/A	N/A	one-carbon metabolic process, oxidation-reduction process	adenosylhomocysteinase activity, cofactor binding, oxidoreductase activity, acting on the CH-OH group of donors, NAD or NADP as acceptor	3.3.1.1 (Adenosylhomocysteinase)		1	0	0	0	0	0	0	0	0	0	0	0	0	0	0	0	0	0	0	0	0	0	0	0	0	0	0	0	0	0	0	0	0	0	0	0	0	0	0	0
TGME49_225330	hypothetical protein	0.39 (Dispensable)		N/A	N/A	N/A	N/A	N/A		0	0	0	0	0	0	0	0	0	0	0	0	0	5	3	4	0	0	0	0	0	0	0	0	0	0	0	0	0	0	0	0	0	0	0	0	0	0	0	0
TGME49_225540	hypothetical protein	2.2 (Dispensable)		N/A	N/A	N/A	N/A	N/A		0	0	0	0	0	0	0	0	0	0	0	0	0	0	0	1	0	0	0	0	0	0	0	0	0	0	0	0	0	0	0	0	0	0	0	0	0	0	0	0
TGME49_225930	triose-phosphate isomerase TPI-I	-5.1 (Essential)	TIM#	cytoplasm	N/A	metabolic process	triose-phosphate isomerase activity	5.3.1.1 (Triose-phosphate isomerase)		4	4	5	3	0	0	0	0	0	0	2	0	0	0	0	0	0	0	0	0	0	0	0	0	0	0	0	0	0	0	0	0	0	0	0	0	0	0	0	0
TGME49_226410	EF-1 guanine nucleotide exchange domain-containing protein	2.47 (Dispensable)	EF1_GNE#	N/A	eukaryotic translation elongation factor 1 complex	translational elongation	translation elongation factor activity	N/A		2	0	0	0	0	0	0	0	0	0	0	0	0	0	0	2	0	0	0	0	0	0	0	0	0	0	0	0	0	0	0	0	0	0	0	0	0	0	0	0
TGME49_226730	aconitate hydratase ACN/IRP	-4.73 (Essential)	Aconitase#Aconitase_C#	apicoplast, mitochondrion	N/A	metabolic process	aconitate hydratase activity, citrate dehydratase activity, isocitrate hydro-lyase (cis-aconitate-forming) activity	4.2.1.3 (Aconitate hydratase)		2	0	0	0	0	0	1	4	0	0	0	0	0	0	0	0	0	0	0	0	0	0	0	0	0	0	0	0	0	0	0	0	0	0	0	0	0	0	0	0
TGME49_226960	phosphofructokinase PFKII	-5.19 (Essential)	PFK#PFK#	N/A	6-phosphofructokinase complex	glycolytic process	6-phosphofructokinase activity, ATP binding, diphosphate-fructose-6-phosphate 1-phosphotransferase activity	2.7.1.90 (Diphosphate--fructose-6-phosphate 1-phosphotransferase)		4	0	2	0	0	1	0	0	0	0	0	0	0	0	0	0	0	0	0	0	0	0	0	0	0	0	0	0	0	0	0	0	0	0	0	0	0	0	0	0
TGME49_227620	dense granule protein GRA2	2.47 (Dispensable)		apical part of cell, symbiont-containing vacuole	N/A	N/A	N/A	N/A		2	0	1	2	1	3	3	2	2	2	0	2	0	0	4	11	9	9	6	3	4	0	5	5	5	5	2	2	0	0	0	0	0	3	0	0	0	0	0	0
TGME49_228170	inner membrane complex protein IMC2A	-3.28 (Essential)	Metallophos#	inner membrane complex	N/A	N/A	acid phosphatase activity, hydrolase activity	3.1.3.2 (Acid phosphatase)		0	0	0	0	0	0	0	0	0	0	0	0	0	0	0	0	0	0	0	0	0	0	0	0	0	0	0	0	0	0	0	0	0	0	0	0	0	0	0	0
TGME49_228490	hypothetical protein		BCIP#	N/A	N/A	N/A	N/A	N/A		0	0	0	0	0	0	0	0	0	0	0	0	0	0	0	0	2	2	2	0	0	0	0	0	0	0	0	0	0	0	0	0	0	0	0	0	0	0	0	0
TGME49_229010	rhoptry neck protein RON4	-0.93 (Dispensable)		apical part of cell, inner membrane complex, symbiont-containing vacuole	N/A	N/A	N/A	N/A		0	0	0	0	0	5	4	4	2	2	0	1	1	0	0	0	0	1	0	0	0	0	0	0	0	0	0	0	0	0	0	0	0	0	0	0	0	0	0	0
TGME49_229360	transaldolase	0.33 (Dispensable)	TAL_FSA#	N/A	cytoplasm	carbohydrate metabolic process, pentose-phosphate shunt	sedoheptulose-7-phosphate:D-glyceraldehyde-3-phosphate glyceronetransferase activity	2.2.1.2 (Transaldolase)		6	5	6	4	3	13	24	25	41	15	0	8	4	3	4	3	4	0	3	3	0	0	2	0	0	0	0	0	0	0	0	0	0	0	0	0	0	0	0	0
TGME49_229480	calcium binding protein precursor, putative		EF-hand_7#EF-hand_7#EF-hand_6#	N/A	proteinaceous extracellular matrix	signal transduction	calcium ion binding	N/A		0	0	0	0	0	0	0	0	0	0	0	0	0	0	0	25	12	2	0	0	0	0	0	0	0	0	0	0	0	0	0	0	0	0	0	0	0	0	0	0
TGME49_230210	alveolin domain containing intermediate filament IMC10	-4.7 (Essential)	IMCp#	N/A	N/A	N/A	N/A	N/A		0	0	0	0	0	0	0	0	0	0	0	0	0	0	0	0	0	0	0	0	0	0	0	0	0	0	0	0	0	0	0	0	0	0	0	0	0	0	0	0
TGME49_230350	hypothetical protein			N/A	N/A	N/A	calcium ion binding	N/A		0	0	0	0	0	0	0	0	0	0	0	0	0	0	0	0	0	0	0	0	0	0	0	0	0	0	0	0	0	0	0	0	0	0	0	0	0	0	0	0
TGME49_230940	hypothetical protein			N/A	N/A	N/A	N/A	N/A		0	0	0	0	0	0	0	0	2	2	0	0	0	0	0	0	0	0	0	0	0	0	0	0	0	0	0	0	0	0	0	0	0	0	0	0	0	0	0	0
TGME49_231160	hypothetical protein	-1.6 (Dispensable)		N/A	N/A	N/A	N/A	N/A		0	0	0	0	0	0	0	0	0	0	0	0	0	0	0	0	0	0	0	0	0	0	0	0	0	0	0	0	0	0	0	0	0	0	0	0	0	0	0	0
TGME49_231640	alveolin domain containing intermediate filament IMC1	-4 (Essential)	IMCp#	cytoplasm, inner membrane complex	N/A	N/A	N/A	N/A		0	0	0	0	0	0	0	0	0	0	0	0	0	0	0	0	0	0	0	0	0	0	0	0	0	0	0	0	0	0	0	0	0	0	0	0	0	0	0	0
TGME49_231850	serine-threonine phosophatase 2C (PP2C)	-4.39 (Essential)	PP2C#	cytoplasm, nucleus	N/A	N/A	catalytic activity, phosphoprotein phosphatase activity	3.1.3.16 (Protein-serine/threonine phosphatase)		8	5	4	4	3	4	5	4	3	4	0	3	1	2	3	0	2	0	3	1	1	0	1	0	1	0	0	0	0	0	0	0	0	0	0	0	0	0	0	0
TGME49_231960	omega secalin, putative			N/A	N/A	N/A	N/A	N/A		0	0	0	0	0	3	1	2	0	0	0	2	2	1	0	0	0	0	0	0	0	0	0	0	0	0	0	0	0	0	0	0	0	0	0	0	0	0	0	0
TGME49_232250	catalase	2.08 (Dispensable)	Catalase#Catalase-rel#	cytoplasm	N/A	oxidation-reduction process, response to oxidative stress	catalase activity, heme binding	1.11.1.6 (Catalase)		0	0	10	4	1	3	2	0	2	0	0	0	0	0	0	0	0	0	0	0	0	0	0	0	0	0	0	0	0	0	0	0	0	0	0	0	0	0	0	0
TGME49_232350	lactate dehydrogenase LDH1	0.78 (Dispensable)	Ldh_1_N#Ldh_1_C#	cytoplasm, inner membrane complex	N/A	cellular carbohydrate metabolic process, oxidation-reduction process	L-lactate dehydrogenase activity, oxidoreductase activity, acting on the CH-OH group of donors, NAD or NADP as acceptor	1.1.1.27 (L-lactate dehydrogenase)		89	30	57	40	27	28	32	22	22	16	0	12	12	13	11	13	10	9	9	8	5	0	8	4	4	4	0	0	0	0	2	2	0	2	2	2	3	0	0	0
TGME49_233230	RNA-binding protein 8A family protein	-4.63 (Essential)	RRM_1#	N/A	N/A	N/A	nucleic acid binding	N/A		2	2	3	2	2	2	2	2	2	2	0	0	0	3	3	0	0	0	0	0	0	0	0	0	0	0	0	0	0	0	0	0	0	0	0	0	0	0	0	0
TGME49_233460	SAG-related sequence SRS29B		SAG#SAG#	plasma membrane	membrane	N/A	N/A	N/A		0	0	0	0	0	0	0	0	0	0	0	0	5	11	19	25	22	18	11	13	9	0	12	9	9	11	4	4	6	4	6	4	0	5	4	4	3	0	0	0
TGME49_233480	SAG-related sequence SRS29C	1.51 (Dispensable)	SAG#SAG#	plasma membrane	membrane	N/A	N/A	N/A		0	0	6	0	0	0	0	3	6	4	0	8	8	3	4	5	4	4	3	0	3	0	0	0	0	0	0	0	0	0	0	0	0	0	0	0	0	0	0	0
TGME49_235540	eukaryotic initiation factor-2 beta, putative	-5.6 (Essential)	eIF-5_eIF-2B#	N/A	N/A	translational initiation	translation initiation factor activity	N/A		0	0	0	2	0	0	0	5	4	3	0	0	0	2	0	0	0	0	0	0	0	0	0	0	0	0	0	0	0	0	0	0	0	0	0	0	0	0	0	0
TGME49_236040	fructose-1,6-bisphosphate aldolase	-3.46 (Essential)	Glycolytic#	apical part of cell, cytoplasm, inner membrane complex	N/A	glycolytic process	fructose-bisphosphate aldolase activity	4.1.2.13 (Fructose-bisphosphate aldolase)		13	5	5	5	4	6	10	13	13	20	0	17	20	18	8	6	4	2	2	1	0	0	1	1	2	0	0	0	0	0	0	0	0	0	0	0	0	0	0	0
TGME49_236050	fructose-bisphosphate aldolase, putative	-0.35 (Dispensable)	Glycolytic#	N/A	N/A	glycolytic process	fructose-bisphosphate aldolase activity	4.1.2.13 (Fructose-bisphosphate aldolase)		0	0	0	0	0	5	8	9	9	16	0	18	16	14	13	5	0	0	0	0	0	0	1	0	0	0	0	0	0	0	0	0	0	0	0	0	0	0	0	0
TGME49_237880	hypothetical protein			N/A	N/A	N/A	N/A	N/A		0	0	0	0	0	4	5	5	12	16	0	0	0	0	0	0	0	0	0	0	0	0	0	0	0	0	0	0	0	0	0	0	0	0	0	0	0	0	0	0
TGME49_239260	histone H4		CENP-T_C#	nucleus	nucleosome, nucleus	N/A	DNA binding, protein heterodimerization activity	N/A		0	0	0	0	0	0	0	0	1	1	0	0	1	0	0	0	0	0	0	0	0	0	2	0	2	2	0	4	0	0	0	0	0	2	2	2	0	0	1	0
TGME49_239500	proteasome subunit alpha type, putative	-4.94 (Essential)	Proteasome_A_N#Proteasome#	N/A	proteasome core complex, alpha-subunit complex	ubiquitin-dependent protein catabolic process	threonine-type endopeptidase activity	3.4.25.1 (Proteasome endopeptidase complex)		2	0	0	0	0	0	0	0	0	0	0	0	0	0	0	4	0	0	0	0	0	0	0	0	0	0	0	0	0	0	0	0	0	0	0	0	0	0	0	0
TGME49_240060	hypothetical protein	1.44 (Dispensable)		N/A	N/A	N/A	N/A	N/A		0	0	0	0	0	2	0	0	0	0	0	0	0	0	0	0	0	0	0	0	0	0	0	0	0	0	0	0	0	0	0	0	0	0	0	0	0	0	0	0
TGME49_240980	hypothetical protein			N/A	N/A	N/A	protein binding	N/A		0	0	0	0	0	0	0	0	0	0	0	0	0	0	0	1	0	0	0	0	0	0	0	0	0	0	0	0	0	0	0	0	0	0	0	0	0	0	0	0
TGME49_242290	proteasome subunit alpha1, putative	-4.48 (Essential)	Proteasome_A_N#Proteasome#	N/A	proteasome core complex, alpha-subunit complex	ubiquitin-dependent protein catabolic process	threonine-type endopeptidase activity	3.4.25.1 (Proteasome endopeptidase complex)		0	0	0	0	0	0	0	0	0	0	0	0	0	0	0	3	0	0	0	0	0	0	0	0	0	0	0	0	0	0	0	0	0	0	0	0	0	0	0	0
TGME49_243730	rhoptry protein ROP9	0.85 (Dispensable)		apical part of cell	N/A	N/A	N/A	N/A		7	2	9	3	3	4	8	19	21	31	0	35	27	13	0	0	0	0	0	0	0	0	0	0	0	0	0	0	0	0	0	0	0	0	0	0	0	0	0	0
TGME49_244110	nucleosome assembly protein (nap) protein		NAP#	N/A	nucleus	nucleosome assembly	N/A	N/A		0	0	0	0	0	0	0	0	0	0	0	0	0	0	0	0	0	0	0	0	0	0	0	0	2	0	0	0	0	0	0	0	0	0	0	0	0	0	0	0
TGME49_244250	hypothetical protein	0.79 (Dispensable)		N/A	N/A	N/A	N/A	N/A		2	0	0	0	0	0	0	0	0	0	0	0	0	0	0	7	4	2	0	0	0	0	0	0	0	0	0	0	0	0	0	0	0	0	0	0	0	0	0	0
TGME49_246130	serpin (serine proteinase inhibitor) superfamily protein		Serpin#	N/A	N/A	N/A	N/A	N/A		4	3	5	2	2	3	5	2	6	5	0	3	4	7	3	0	0	0	0	0	0	0	0	0	0	0	0	0	0	0	0	0	0	0	0	0	0	0	0	0
TGME49_247520	hypothetical protein	0.68 (Dispensable)		N/A	N/A	N/A	N/A	N/A		0	0	0	0	0	5	0	0	0	0	0	3	4	6	2	0	0	0	0	0	0	0	0	0	0	0	0	0	0	0	0	0	0	0	0	0	0	0	0	0
TGME49_248700	alveolin domain containing intermediate filament IMC12	-0.17 (Dispensable)		N/A	N/A	N/A	N/A	N/A		0	0	0	0	0	0	0	0	0	0	0	0	0	0	0	0	0	0	0	0	0	0	0	0	0	0	0	0	0	0	0	0	0	0	0	0	0	0	0	0
TGME49_249240	calmodulin, putative		EF-hand_7#EF-hand_7#	N/A	N/A	N/A	1-acylglycerophosphocholine O-acyltransferase activity, calcium ion binding	2.3.1.23 (1-acylglycerophosphocholine O-acyltransferase)		1	0	0	0	0	0	0	0	0	0	2	0	0	0	0	15	5	3	0	0	0	0	0	0	0	0	0	0	0	0	0	0	0	0	0	0	0	0	0	0
TGME49_249570	hypothetical protein			N/A	N/A	N/A	N/A	N/A		0	0	0	0	0	0	0	0	0	0	0	0	0	0	0	0	0	0	0	0	0	0	0	0	0	0	0	0	0	0	0	0	0	0	0	0	0	0	0	0
TGME49_249590	proteasome subunit alpha type 5-2, putative	-4.64 (Essential)	Proteasome_A_N#Proteasome#	N/A	proteasome core complex, alpha-subunit complex	ubiquitin-dependent protein catabolic process	threonine-type endopeptidase activity	3.4.25.1 (Proteasome endopeptidase complex)		0	0	0	0	0	0	0	0	0	0	0	0	0	0	0	5	4	0	0	0	0	0	0	0	0	0	0	0	0	0	0	0	0	0	0	0	0	0	0	0
TGME49_249780	hypothetical protein			N/A	N/A	N/A	catalytic activity	N/A		2	0	2	0	0	0	0	0	0	0	0	0	0	0	0	0	0	0	0	0	0	0	0	0	0	0	0	0	0	0	0	0	0	0	0	0	0	0	0	0
TGME49_250710	microneme protein MIC10			apical part of cell	N/A	N/A	N/A	N/A		1	0	2	0	0	4	4	13	6	1	0	1	0	0	0	0	0	0	0	0	0	0	0	0	0	0	0	0	0	0	0	0	0	0	0	0	0	0	0	0
TGME49_251680	histamine-releasing factor, putative		TCTP#	N/A	N/A	N/A	N/A	N/A		10	6	6	6	6	6	6	5	5	4	0	2	1	2	1	0	2	0	0	0	0	0	2	0	0	0	0	0	0	0	0	0	0	0	0	0	0	0	0	0
TGME49_251810	translation initiation factor eIF-5A, putative	-4.32 (Essential)	eIF-5a#	N/A	N/A	peptidyl-lysine modification to peptidyl-hypusine, positive regulation of translational elongation, positive regulation of translational termination, translational frameshifting	ribosome binding, translation elongation factor activity	N/A		0	0	0	0	0	0	0	0	0	0	0	0	2	8	2	2	0	0	0	0	0	0	1	0	0	0	0	0	0	0	0	0	0	0	0	0	0	0	0	0
TGME49_254470	hypothetical protein	0.88 (Dispensable)		N/A	N/A	N/A	N/A	N/A		2	1	2	0	1	0	1	0	0	0	0	0	0	0	0	0	0	0	0	0	0	0	0	0	0	0	0	0	0	0	0	0	0	0	0	0	0	0	0	0
TGME49_254570	hypothetical protein	-5.14 (Essential)		N/A	N/A	N/A	N/A	N/A		0	0	0	0	0	0	0	0	0	0	0	0	0	0	0	3	4	4	3	4	4	0	2	0	0	0	0	0	0	0	0	0	0	0	0	0	0	0	0	0
TGME49_255660	EF hand domain-containing protein		EF-hand_7#	N/A	N/A	N/A	calcium ion binding	N/A		0	0	0	0	0	0	0	0	0	0	0	0	0	0	2	10	1	0	0	0	0	0	0	0	0	0	0	0	0	0	0	0	0	0	0	0	0	0	0	0
TGME49_256060	nucleosome assembly protein (nap) protein		NAP#	N/A	nucleus	nucleosome assembly	N/A	N/A		0	0	0	0	0	0	0	0	0	1	0	3	4	5	6	2	0	0	0	0	0	0	0	0	0	0	0	0	0	0	0	0	0	0	0	0	0	0	0	0
TGME49_256760	pyruvate kinase PyK1	-4.03 (Essential)	PK#PK_C#	cytoplasm, inner membrane complex	N/A	glycolytic process	magnesium ion binding, potassium ion binding, pyruvate kinase activity	2.7.1.40 (Pyruvate kinase)		17	10	11	9	9	8	6	5	5	5	0	15	9	5	3	3	4	3	3	4	0	0	2	0	0	2	0	0	0	0	0	0	0	0	0	0	0	0	0	0
TGME49_257090	NAC domain-containing protein		NAC#	N/A	N/A	N/A	N/A	N/A		0	0	0	0	0	0	0	0	2	0	0	0	0	0	0	0	0	0	0	0	0	0	0	0	0	0	0	0	0	0	0	0	0	0	0	0	0	0	0	0
TGME49_257380	hypothetical protein	0.56 (Dispensable)		N/A	N/A	N/A	N/A	N/A		0	0	0	0	0	0	4	0	0	0	0	0	0	0	0	0	0	0	0	0	0	0	0	0	0	0	0	0	0	0	0	0	0	0	0	0	0	0	0	0
TGME49_258150	proteasome subunit alpha type 7, putative	-4.46 (Essential)	Proteasome_A_N#Proteasome#	N/A	proteasome core complex, alpha-subunit complex	ubiquitin-dependent protein catabolic process	threonine-type endopeptidase activity	3.4.25.1 (Proteasome endopeptidase complex)		0	0	0	0	0	0	0	0	0	0	0	0	0	0	0	3	0	0	0	0	0	0	0	0	0	0	0	0	0	0	0	0	0	0	0	0	0	0	0	0
TGME49_258170	hypothetical protein			N/A	N/A	N/A	N/A	N/A		0	0	0	0	0	0	0	0	0	2	0	4	0	0	0	0	0	0	0	0	0	0	0	0	0	0	0	0	0	0	0	0	0	0	0	0	0	0	0	0
TGME49_258660	rhoptry protein ROP6	0.28 (Dispensable)		N/A	N/A	N/A	N/A	N/A		0	0	0	0	0	0	0	0	0	0	0	0	0	0	0	0	0	0	0	0	0	0	0	0	0	0	0	0	0	0	0	0	0	0	0	0	0	0	0	0
TGME49_258870	hypothetical protein	1.32 (Dispensable)		N/A	N/A	N/A	N/A	N/A		0	0	0	0	0	0	0	0	0	0	0	0	0	0	0	0	0	0	0	0	0	0	0	0	0	0	0	0	0	0	0	0	0	0	0	0	0	0	0	0
TGME49_259240	ribosomal protein RPS21	-4.87 (Essential)	Ribosomal_S21e#	N/A	ribosome	translation	structural constituent of ribosome	N/A		0	0	0	0	0	0	0	0	0	0	0	0	0	0	0	0	0	0	0	0	0	0	0	0	0	0	0	0	0	0	0	0	0	0	0	0	0	0	0	0
TGME49_260440	nuclear factor NF3	0.03 (Dispensable)		cytoplasm, nucleus	N/A	N/A	N/A	N/A		0	0	0	0	0	0	0	0	0	0	0	0	0	2	6	6	4	0	0	0	0	0	0	0	0	0	0	0	0	0	0	0	0	0	0	0	0	0	0	0
TGME49_260520	hypothetical protein			N/A	N/A	N/A	N/A	N/A		0	0	0	0	0	0	0	0	0	0	0	0	0	0	0	6	0	0	0	0	0	0	0	0	0	0	0	0	0	0	0	0	0	0	0	0	0	0	0	0
TGME49_261580	histone H2AX	2.95 (Dispensable)	Histone#Histone_H2A_C#	nucleus	nucleosome, nucleus	N/A	DNA binding, protein heterodimerization activity	N/A		0	0	0	0	0	0	0	0	0	0	0	0	0	0	0	0	0	0	0	0	0	0	0	0	0	0	0	0	0	0	0	0	0	0	0	0	0	0	0	0
TGME49_261740	hypothetical protein	0.31 (Dispensable)		N/A	N/A	N/A	N/A	N/A		1	0	4	0	0	4	5	6	9	12	0	8	6	8	5	6	12	3	0	0	0	0	0	0	0	0	0	0	0	0	0	0	0	0	0	0	0	0	0	0
TGME49_261750	rhoptry neck protein RON10	0.52 (Dispensable)		N/A	N/A	N/A	N/A	N/A		0	0	0	0	0	0	0	0	0	0	0	0	0	0	0	0	0	0	0	0	0	0	0	0	0	0	0	0	0	0	0	0	0	0	0	0	0	0	0	0
TGME49_261950	ATP synthase beta subunit ATP-B	-4.84 (Essential)	ATP-synt_ab_N#ATP-synt_ab#	mitochondrion	proton-transporting two-sector ATPase complex, catalytic domain	ATP hydrolysis coupled proton transport, ATP metabolic process, ATP synthesis coupled proton transport	ATP binding, proton-transporting ATP synthase activity, rotational mechanism, proton-transporting ATPase activity, rotational mechanism	3.6.3.14 (H(+)-transporting two-sector ATPase)		4	1	1	2	2	1	2	2	2	2	0	2	0	1	2	0	0	0	2	0	0	0	0	0	0	0	0	0	0	0	0	0	0	0	0	0	0	0	0	0
TGME49_263090	14-3-3 protein	-5.79 (Essential)	14-3-3#	N/A	N/A	N/A	N/A	N/A		6	4	6	5	4	5	5	3	6	5	0	4	4	4	3	39	13	7	4	4	3	0	4	2	4	2	0	0	0	0	0	0	0	0	0	0	0	0	0	0
TGME49_263520	microtubule associated protein SPM1			N/A	N/A	N/A	N/A	N/A		0	0	0	0	0	0	0	0	0	0	0	0	0	0	0	0	0	0	0	0	0	0	0	0	0	0	0	0	0	0	0	0	0	0	0	0	0	0	0	0
TGME49_264080	acyl carrier protein ACP		PP-binding#	apicoplast	N/A	fatty acid biosynthetic process	cofactor binding	N/A		0	0	0	0	0	0	0	0	0	0	0	3	0	0	6	8	5	0	0	0	0	0	0	0	0	0	0	0	0	0	0	0	0	0	0	0	0	0	0	0
TGME49_264610	RNA recognition motif-containing protein	-3.94 (Essential)	RRM_1#RRM_1#	N/A	N/A	N/A	nucleic acid binding	N/A		0	0	0	0	0	0	0	0	0	0	0	0	0	0	0	0	0	0	0	0	0	0	0	0	0	0	0	0	0	0	0	0	0	0	0	0	0	0	0	0
TGME49_268590	rhomboid protease ROM4		Rhomboid#	plasma membrane	integral component of membrane	N/A	serine-type endopeptidase activity	3.4.21.- (Serine endopeptidases.)		0	0	2	0	0	6	0	0	0	0	0	0	0	0	0	0	0	0	0	0	0	0	0	0	0	0	0	0	0	0	0	0	0	0	0	0	0	0	0	0
TGME49_268850	enolase 2	-3.38 (Essential)	Enolase_N#Enolase_C#	nucleus	phosphopyruvate hydratase complex	glycolytic process	magnesium ion binding, phosphopyruvate hydratase activity	4.2.1.11 (Phosphopyruvate hydratase)		4	0	6	1	0	0	0	0	0	0	0	0	0	0	0	0	0	0	0	0	0	0	0	0	0	0	0	0	0	0	0	0	0	0	0	0	0	0	0	0
TGME49_268860	enolase 1	0.07 (Dispensable)	Enolase_N#Enolase_C#	nucleus	phosphopyruvate hydratase complex	glycolytic process	magnesium ion binding, phosphopyruvate hydratase activity	4.2.1.11 (Phosphopyruvate hydratase)		3	0	0	1	0	1	0	0	0	0	0	0	0	0	0	0	0	0	0	0	0	0	0	0	0	0	0	0	0	0	0	0	0	0	0	0	0	0	0	0
TGME49_270250	dense granule protein GRA1			apical part of cell, symbiont-containing vacuole	N/A	N/A	N/A	N/A		28	14	19	17	14	18	16	11	11	15	0	12	8	9	12	12	7	5	6	4	3	0	3	2	0	0	0	0	0	0	0	0	0	0	0	0	0	0	0	0
TGME49_271050	SAG-related sequence SRS34A	1.72 (Dispensable)	SAG#	plasma membrane	membrane	N/A	N/A	N/A		0	0	0	1	2	4	0	0	0	0	0	0	0	1	3	7	4	5	4	4	3	0	6	5	2	4	2	1	2	0	2	2	0	2	0	0	0	0	0	0
TGME49_271810	lanp, putative		LRR_9#	N/A	N/A	N/A	protein binding	N/A		0	0	0	0	0	0	0	0	0	0	0	0	0	0	0	0	4	0	0	1	0	0	19	18	7	4	0	0	0	0	0	0	0	0	0	0	0	0	0	0
TGME49_273490	glutamine synthetase, type I, putative		Gln-synt_N#Gln-synt_C#	N/A	cytoplasm	glutamine biosynthetic process, nitrogen fixation	glutamate-ammonia ligase activity	6.3.1.2 (Glutamate--ammonia ligase)		0	0	0	0	0	0	0	0	0	0	0	0	0	0	0	0	0	0	0	0	0	0	0	0	0	0	0	0	0	0	0	0	0	0	0	0	0	0	0	0
TGME49_273760	heat shock protein HSP70	-4.97 (Essential)	HSP70#	mitochondrion	N/A	N/A	ATPase activity	3.6.1.3 (Adenosinetriphosphatase)		1	0	0	0	0	0	0	0	0	0	0	0	0	0	0	0	0	0	0	2	0	0	3	0	0	3	0	0	0	0	4	2	0	5	2	2	0	0	0	0
TGME49_273860	hypothetical protein	0.95 (Dispensable)		N/A	N/A	N/A	N/A	N/A		0	0	0	0	0	0	0	0	0	0	0	0	0	0	2	6	0	0	0	0	0	0	0	0	0	0	0	0	0	0	0	0	0	0	0	0	0	0	0	0
TGME49_277080	microneme protein MIC5			microneme	N/A	N/A	N/A	N/A		8	4	4	4	2	3	2	2	4	3	0	3	0	0	3	0	0	0	0	1	0	0	0	0	0	0	0	0	0	0	0	0	0	0	0	0	0	0	0	0
TGME49_277230	hypothetical protein	1.67 (Dispensable)		N/A	N/A	N/A	N/A	N/A		0	0	0	0	0	0	0	0	0	0	0	0	0	0	0	0	0	0	0	0	0	0	0	0	0	0	0	0	0	0	0	0	0	0	0	0	0	0	0	0
TGME49_278050	proteasome subunit alpha type 1, putative	-4.82 (Essential)	Proteasome_A_N#Proteasome#	N/A	proteasome core complex, alpha-subunit complex	ubiquitin-dependent protein catabolic process	threonine-type endopeptidase activity	3.4.25.1 (Proteasome endopeptidase complex)		0	0	0	0	0	0	0	0	0	0	0	0	0	0	0	0	0	0	0	0	0	0	0	0	0	0	0	0	0	0	0	0	0	0	0	0	0	0	0	0
TGME49_278660	P-type ATPase4, putative		Cation_ATPase_N#E1-E2_ATPase#Cation_ATPase#Hydrolase#Cation_ATPase_C#	N/A	integral component of membrane	cation transport, metabolic process	calcium-transporting ATPase activity, cation-transporting ATPase activity, metal ion binding, nucleotide binding	3.6.3.8 (Calcium-transporting ATPase)		0	0	0	0	0	0	3	0	0	0	0	0	0	0	0	0	0	0	0	0	0	0	0	0	0	0	0	0	0	0	0	0	0	0	0	0	0	0	0	0
TGME49_280710	20S proteasome subunit beta 7, putative	-4.46 (Essential)	Proteasome#	N/A	proteasome core complex	proteolysis involved in cellular protein catabolic process	threonine-type endopeptidase activity	3.4.25.1 (Proteasome endopeptidase complex)		0	0	0	0	0	0	0	0	0	0	0	0	0	0	0	2	2	2	1	0	0	0	0	0	0	0	0	0	0	0	0	0	0	0	0	0	0	0	0	0
TGME49_280750	rudimentary enhancer, putative	-0.26 (Dispensable)	ER#	N/A	N/A	cell cycle	N/A	N/A		0	0	0	0	0	0	0	0	0	0	0	0	0	0	0	0	0	0	0	0	0	0	0	0	0	0	0	0	0	0	0	0	0	0	0	0	0	0	0	0
TGME49_283780	glucose-6-phosphate isomerase GPI	-2.52 (Essential)	PGI#	N/A	N/A	gluconeogenesis, glycolytic process	glucose-6-phosphate isomerase activity	5.3.1.9 (Glucose-6-phosphate isomerase)		18	6	33	50	12	12	12	5	5	7	0	4	2	2	4	2	3	2	2	3	1	0	2	0	0	0	0	0	0	0	0	0	0	0	0	0	0	0	0	0
TGME49_284630	hypothetical protein		4F5#zf-met2#	N/A	N/A	N/A	N/A	N/A		0	0	0	0	0	0	0	0	0	0	0	3	4	3	3	3	0	0	0	0	0	0	0	0	0	0	0	0	0	0	0	0	0	0	0	0	0	0	0	0
TGME49_285870	SAG-related sequence SRS20A	1.74 (Dispensable)	SAG#	N/A	membrane	N/A	N/A	N/A		2	0	0	0	0	0	0	0	0	0	0	0	0	0	0	6	6	3	0	0	0	0	0	0	0	0	0	0	0	0	0	0	0	0	0	0	0	0	0	0
TGME49_286450	dense granule protein GRA5			apical part of cell, symbiont-containing vacuole	N/A	N/A	N/A	N/A		0	0	0	0	0	0	0	0	0	0	0	0	0	0	0	0	0	0	0	0	0	0	0	0	0	0	0	0	0	0	0	0	0	0	0	0	0	0	0	0
TGME49_287210	proteasome subunit alpha2, protease of the acylase family and NTN hydrolase fold, putative	-5.77 (Essential)	Proteasome_A_N#Proteasome#	N/A	proteasome core complex, alpha-subunit complex	ubiquitin-dependent protein catabolic process	threonine-type endopeptidase activity	3.4.25.1 (Proteasome endopeptidase complex)		0	0	0	0	0	0	0	0	0	0	0	0	0	0	0	0	1	0	0	0	0	0	0	0	0	0	0	0	0	0	0	0	0	0	0	0	0	0	0	0
TGME49_288680	endonuclease IV APN		AP_endonuc_2#	nucleus	N/A	DNA repair	DNA binding, deoxyribonuclease IV (phage-T4-induced) activity, zinc ion binding	3.1.21.2 (Deoxyribonuclease IV)		0	0	0	0	0	0	0	0	0	4	0	0	2	3	8	10	0	0	0	0	0	0	0	0	0	0	0	0	0	0	0	0	0	0	0	0	0	0	0	0
TGME49_288910	DUF866 domain-containing protein		DUF866#	N/A	N/A	N/A	N/A	N/A		0	0	0	0	0	0	0	0	0	4	0	0	7	0	0	0	0	0	0	0	0	0	0	0	0	0	0	0	0	0	0	0	0	0	0	0	0	0	0	0
TGME49_290005	proteasome subunit beta type 1, putative	-3.7 (Essential)	Proteasome#	N/A	proteasome core complex	proteolysis involved in cellular protein catabolic process	threonine-type endopeptidase activity	3.4.25.1 (Proteasome endopeptidase complex)		0	0	0	0	0	0	0	0	0	0	0	0	0	0	0	1	0	0	0	0	0	0	0	0	0	0	0	0	0	0	0	0	0	0	0	0	0	0	0	0
TGME49_290670	leucyl aminopeptidase LAP	-1.33 (Dispensable)	Peptidase_M17_N#Peptidase_M17#	cytoplasm	intracellular	proteolysis	aminopeptidase activity	3.4.11.1 (Leucyl aminopeptidase)		8	1	8	4	3	5	0	2	0	0	0	0	0	0	0	1	0	0	0	0	0	0	0	0	0	0	0	0	0	0	0	0	0	0	0	0	0	0	0	0
TGME49_290700	hypothetical protein			N/A	N/A	N/A	N/A	N/A		0	0	0	0	0	0	0	0	0	0	0	0	0	0	3	0	0	0	0	0	0	0	0	0	0	0	0	0	0	0	0	0	0	0	0	0	0	0	0	0
TGME49_291890	microneme protein MIC1	-0.76 (Dispensable)	MAR_sialic_bdg#MAR_sialic_bdg#TgMIC1#	apical part of cell	N/A	N/A	N/A	N/A		1	0	0	0	0	0	0	0	0	0	0	0	0	4	24	17	6	4	0	0	0	0	0	0	0	0	0	0	0	0	0	0	0	0	0	0	0	0	0	0
TGME49_293180	NADP-specific glutamate dehydrogenase		ELFV_dehydrog_N#ELFV_dehydrog#	N/A	N/A	cellular amino acid metabolic process, oxidation-reduction process	glutamate dehydrogenase (NADP+) activity, oxidoreductase activity	1.4.1.4 (Glutamate dehydrogenase (NADP(+)))		2	0	2	0	0	0	0	0	0	0	0	0	0	5	11	28	8	7	0	0	0	0	0	0	0	0	0	0	0	0	0	0	0	0	0	0	0	0	0	0
TGME49_293340	ran binding family protein 1, putative	-4.84 (Essential)	Ran_BP1#	N/A	N/A	intracellular transport	N/A	3.6.1.47 (Transferred entry: 3.6.5.2)		0	0	0	0	0	0	0	0	2	4	0	9	0	0	0	0	0	0	0	0	0	0	0	0	0	0	0	0	0	0	0	0	0	0	0	0	0	0	0	0
TGME49_293690	profilin PRF	-4.58 (Essential)	Profilin#	cytoplasm	actin cytoskeleton	actin cytoskeleton organization, cytoskeleton organization	actin binding	N/A		0	0	0	0	0	0	0	0	0	0	0	0	0	0	0	6	0	0	0	4	0	0	0	0	0	0	0	0	0	0	0	0	0	0	0	0	0	0	0	0
TGME49_293870	thioredoxin, putative	-4.53 (Essential)	Thioredoxin#	N/A	N/A	cell redox homeostasis, glycerol ether metabolic process, oxidation-reduction process	antioxidant activity, protein disulfide oxidoreductase activity, protein-disulfide reductase activity	1.8.1.8 (Protein-disulfide reductase)		12	7	9	4	3	4	4	4	3	4	0	4	4	4	4	4	4	4	4	4	4	0	4	3	4	2	0	0	0	0	0	0	0	0	0	0	0	0	0	0
TGME49_294200	glucose-6-phosphate 1-dehydrogenase	1.49 (Dispensable)	G6PD_N#G6PD_C#	N/A	N/A	glucose metabolic process, oxidation-reduction process	NADP binding, glucose-6-phosphate dehydrogenase activity	1.1.1.49 (Glucose-6-phosphate dehydrogenase (NADP(+)))		0	0	0	0	0	0	0	0	0	0	0	0	0	0	0	0	0	0	0	0	0	0	0	0	0	0	0	0	0	0	0	0	0	0	0	0	0	0	0	0
TGME49_294800	elongation factor 1-alpha (EF-1-ALPHA), putative	1.61 (Dispensable)	GTP_EFTU#GTP_EFTU_D2#GTP_EFTU_D3#	N/A	cytoplasm	translational elongation	GTP binding, GTPase activity, sulfate adenylyltransferase (ATP) activity, translation elongation factor activity	2.7.7.4 (Sulfate adenylyltransferase)		0	0	0	0	0	0	0	0	0	0	1	0	0	0	0	0	0	0	0	1	0	0	3	0	4	0	0	0	0	2	0	3	0	3	4	2	0	0	0	0
TGME49_295110	rhoptry protein ROP7		Kinase-like#	N/A	N/A	protein phosphorylation	ATP binding, protein kinase activity	N/A		0	0	0	0	0	0	0	0	0	0	0	0	0	0	0	0	0	1	0	0	0	0	2	1	2	2	0	0	0	1	2	2	0	1	0	0	0	0	0	0
TGME49_295125	rhoptry protein ROP4	1.68 (Dispensable)	Kinase-like#	N/A	N/A	protein phosphorylation	ATP binding, protein kinase activity	N/A		0	0	0	0	0	0	0	2	2	2	0	0	0	0	0	0	0	2	0	0	2	0	1	2	2	2	0	0	0	0	2	2	0	2	1	0	0	0	0	0
TGME49_295350	nucleoside diphosphate kinase, putative	2.45 (Dispensable)	NDK#	N/A	N/A	CTP biosynthetic process, GTP biosynthetic process, UTP biosynthetic process, nucleoside diphosphate phosphorylation	ATP binding, nucleoside diphosphate kinase activity	2.7.4.6 (Nucleoside-diphosphate kinase)		0	0	5	0	0	0	0	0	0	0	0	0	0	0	0	0	0	0	0	0	0	0	0	0	0	0	0	0	0	0	0	0	0	0	0	0	0	0	0	0
TGME49_297060	phosphoglycerate mutase PGMII	-4.54 (Essential)	His_Phos_1#	cytoplasm	N/A	glycolytic process	bisphosphoglycerate mutase activity, phosphoglycerate mutase activity	5.4.2.1 (Transferred entry: 5.4.2.11 and 5.4.2.12)		0	0	0	0	0	3	5	9	22	4	0	0	0	0	0	0	0	0	0	0	0	0	0	0	0	0	0	0	0	0	0	0	0	0	0	0	0	0	0	0
TGME49_297430	hypothetical protein	-4 (Essential)	FoP_duplication#	N/A	N/A	N/A	N/A	N/A		0	0	0	0	0	0	0	0	0	0	0	0	0	0	0	1	0	0	0	0	0	0	0	0	0	0	0	0	0	0	0	0	0	0	0	0	0	0	0	0
TGME49_297960	rhoptry neck protein RON6			rhoptry	N/A	N/A	N/A	N/A		0	0	0	0	0	0	0	0	0	0	0	0	0	0	0	0	0	0	0	0	0	0	0	0	0	0	0	0	0	0	0	0	0	0	0	0	0	0	0	0
TGME49_298610	GYF domain-containing protein		GYF#	N/A	N/A	N/A	protein binding	N/A		0	0	0	0	0	0	0	2	2	2	0	2	2	2	2	0	0	0	0	0	0	0	0	0	0	0	0	0	0	0	0	0	0	0	0	0	0	0	0	0
TGME49_300200	histone H2AZ	-5.08 (Essential)	Histone#Histone_H2A_C#	nucleus	nucleosome, nucleus	N/A	DNA binding, protein heterodimerization activity, sequence-specific DNA binding	N/A		0	0	0	0	0	0	0	0	0	0	0	0	0	0	0	0	0	0	0	0	0	0	0	0	0	0	0	0	0	0	0	2	0	2	0	0	0	0	0	0
TGME49_304740	rhoptry kinase family protein ROP35	1.1 (Dispensable)	Pkinase#	N/A	N/A	protein phosphorylation	ATP binding, non-membrane spanning protein tyrosine kinase activity, protein kinase activity	2.7.10.2 (Non-specific protein-tyrosine kinase)		0	0	0	0	0	0	0	1	0	0	0	0	0	0	0	0	0	0	0	0	0	0	0	0	0	0	0	0	0	0	0	0	0	0	0	0	0	0	0	0
TGME49_305050	calmodulin, putative	1.57 (Dispensable)	EF-hand_7#	N/A	N/A	N/A	calcium ion binding	N/A		0	0	0	0	0	0	0	0	0	0	0	0	0	0	0	0	0	0	0	0	0	0	0	0	0	0	0	0	0	0	0	0	0	0	0	0	0	0	0	0
TGME49_305160	histone H2Ba	-4.96 (Essential)	Histone#	nucleus	nucleosome, nucleus	N/A	DNA binding, protein heterodimerization activity	N/A		0	0	0	0	0	0	0	0	0	0	0	0	0	0	0	0	0	0	0	0	0	0	0	0	0	0	0	0	0	0	0	0	0	0	0	0	0	0	0	0
TGME49_306930	proteasome subunit beta type 7 precursor, putative	-3.43 (Essential)	Proteasome#	N/A	proteasome core complex	proteolysis involved in cellular protein catabolic process	threonine-type endopeptidase activity	3.4.25.1 (Proteasome endopeptidase complex)		0	0	0	0	0	0	0	0	0	0	0	0	0	0	0	4	0	0	0	0	0	0	0	0	0	0	0	0	0	0	0	0	0	0	0	0	0	0	0	0
TGME49_307810	hypothetical protein	-1.35 (Dispensable)		N/A	N/A	N/A	N/A	N/A		0	0	0	0	0	1	0	2	2	2	0	2	2	0	0	0	0	0	0	0	0	0	0	0	0	0	0	0	0	0	0	0	0	0	0	0	0	0	0	0
TGME49_308810	rhoptry neck protein RON9		Ank_2#Ank_5#Sushi#	N/A	N/A	N/A	protein binding	3.4.21.72 (IgA-specific serine endopeptidase)		0	0	0	0	0	0	0	0	0	0	0	0	0	0	0	4	15	23	11	14	7	0	7	3	0	0	0	0	0	0	0	0	0	0	0	0	0	0	0	0
TGME49_308840	SAG-related sequence SRS51	1.84 (Dispensable)	SAG#SAG#	plasma membrane	membrane	N/A	N/A	N/A		0	0	0	0	0	0	0	0	0	0	0	0	0	0	1	2	1	0	0	0	0	0	0	0	0	0	0	0	0	0	0	0	0	0	0	0	0	0	0	0
TGME49_309210	peroxiredoxin 6, putative	1 (Dispensable)	AhpC-TSA#1-cysPrx_C#	N/A	N/A	oxidation-reduction process	peroxidase activity, peroxiredoxin activity	1.11.1.15 (Peroxiredoxin)		0	0	0	0	0	0	0	0	0	0	0	0	0	0	0	0	0	0	0	0	0	0	0	0	0	0	0	0	0	0	0	0	0	0	0	0	0	0	0	0
TGME49_309730	thioredoxin reductase	-1.98 (Dispensable)	Pyr_redox_2#Pyr_redox_dim#	N/A	cytoplasm	cell redox homeostasis, oxidation-reduction process	NADP binding, flavin adenine dinucleotide binding, glutathione-disulfide reductase activity, thioredoxin-disulfide reductase activity	1.8.1.7 (Glutathione-disulfide reductase)		4	0	0	0	0	0	0	0	0	0	0	0	0	4	5	0	0	0	0	0	0	0	0	0	0	0	0	0	0	0	0	0	0	0	0	0	0	0	0	0
TGME49_309810	ribosomal protein RPP2	-5 (Essential)	Ribosomal_60s#	N/A	ribosome	translational elongation	structural constituent of ribosome	N/A		0	0	0	0	0	0	0	0	0	0	0	0	0	1	0	0	0	0	0	0	0	0	0	0	0	0	0	0	0	0	0	0	0	0	0	0	0	0	0	0
TGME49_310010	rhoptry neck protein RON1	-0.34 (Dispensable)	Sushi#	apical part of cell	N/A	N/A	N/A	N/A		0	0	0	0	0	2	2	2	5	5	0	9	10	11	3	2	0	0	0	0	0	0	0	0	0	0	0	0	0	0	0	0	0	0	0	0	0	0	0	0
TGME49_310030	cyclase-associated protein, putative	1.17 (Dispensable)	CAP_C#	N/A	N/A	cytoskeleton organization	actin binding	N/A		0	0	0	0	0	0	0	0	0	0	0	0	0	0	0	0	0	0	0	0	0	0	0	0	0	0	0	0	0	0	0	0	0	0	0	0	0	0	0	0
TGME49_310420	hypothetical protein	1.89 (Dispensable)		N/A	N/A	N/A	N/A	N/A		0	0	0	0	0	0	0	0	0	0	0	0	0	0	0	2	0	2	0	0	0	0	0	0	0	0	0	0	0	0	0	0	0	0	0	0	0	0	0	0
TGME49_310700	serine/threonine phosophatase PP1		STPPase_N#Metallophos#	cytoplasm, nucleus	N/A	N/A	hydrolase activity, phosphoprotein phosphatase activity	3.1.3.16 (Protein-serine/threonine phosphatase)		0	0	0	0	0	0	0	0	0	0	0	0	6	35	28	7	2	0	0	0	0	0	0	0	0	0	0	0	0	0	0	0	0	0	0	0	0	0	0	0
TGME49_310780	dense granule protein GRA4	2.36 (Dispensable)		apical part of cell, symbiont-containing vacuole	N/A	N/A	N/A	N/A		2	0	2	1	0	1	3	0	0	0	0	0	0	0	0	0	0	0	0	0	0	0	0	0	0	0	0	0	0	0	0	0	0	0	0	0	0	0	0	0
TGME49_311230	hypothetical protein			N/A	N/A	N/A	N/A	N/A		0	0	0	0	0	0	0	0	0	0	0	0	0	0	0	0	0	0	0	0	0	0	0	1	5	4	1	0	0	0	0	0	0	0	0	0	0	0	0	0
TGME49_311470	rhoptry neck protein RON5	-4.34 (Essential)		apical part of cell, inner membrane complex	N/A	N/A	N/A	N/A		0	0	0	0	0	0	5	6	7	6	0	3	0	0	0	0	0	0	0	0	0	0	0	0	0	0	0	0	0	0	0	0	0	0	0	0	0	0	0	0
TGME49_311720	chaperonin protein BiP	-5.5 (Essential)	HSP70#	endoplasmic reticulum, nucleus	N/A	cell morphogenesis	ATPase activity	3.6.1.3 (Adenosinetriphosphatase)		0	0	0	0	0	0	0	0	0	0	0	0	0	1	1	2	0	0	0	0	0	0	0	0	0	2	0	0	0	0	0	0	0	1	0	0	0	0	0	0
TGME49_312630	anonymous antigen-1, putative			N/A	N/A	N/A	protein binding	N/A		0	0	0	0	0	0	0	0	0	0	0	0	0	0	0	0	0	0	0	6	11	0	2	0	0	0	0	0	0	0	0	0	0	0	0	0	0	0	0	0
TGME49_315320	SAG-related sequence SRS52A	-0.48 (Dispensable)	SAG#SAG#	N/A	membrane	N/A	N/A	N/A		0	0	0	0	0	0	0	0	0	0	0	0	0	0	0	0	0	0	0	0	0	0	0	0	0	0	0	0	0	0	0	0	0	0	0	0	0	0	0	0
TGME49_315490	rhoptry protein ROP10	-0.96 (Dispensable)		apical part of cell	N/A	N/A	N/A	N/A		0	0	0	0	0	0	1	0	0	0	0	0	0	0	0	2	0	0	0	0	0	0	0	0	0	0	0	0	0	0	0	0	0	0	0	0	0	0	0	0
TGME49_315910	hypothetical protein	-0.32 (Dispensable)		N/A	N/A	N/A	N/A	N/A		0	0	0	0	0	0	0	0	0	0	0	0	0	0	0	0	1	0	3	2	1	0	0	0	0	0	0	0	0	0	0	0	0	0	0	0	0	0	0	0
TGME49_316310	superoxide dismutase	-4.42 (Essential)	Sod_Fe_N#Sod_Fe_C#	N/A	N/A	oxidation-reduction process, superoxide metabolic process	metal ion binding, superoxide dismutase activity	1.15.1.1 (Superoxide dismutase)		3	0	2	0	0	0	0	0	0	0	0	0	0	0	0	0	0	0	0	0	0	0	0	0	0	0	0	0	0	0	0	0	0	0	0	0	0	0	0	0
TGME49_316340	hypothetical protein	-0.27 (Dispensable)		N/A	N/A	N/A	N/A	N/A		3	0	0	0	0	0	0	0	0	0	0	0	0	0	0	0	0	0	0	0	0	0	0	0	0	0	0	0	0	0	0	0	0	0	0	0	0	0	0	0
TGME49_318160	MSP (Major sperm protein) domain-containing protein	-3.54 (Essential)	Motile_Sperm#	N/A	N/A	N/A	structural molecule activity	N/A		2	0	0	0	0	0	0	0	0	0	0	0	0	0	0	0	0	0	0	0	0	0	0	0	0	0	0	0	0	0	0	0	0	0	0	0	0	0	0	0
TGME49_318230	phosphoglycerate kinase PGKI	-4.52 (Essential)	PGK#	cytoplasm	N/A	glycolytic process	phosphoglycerate kinase activity	2.7.2.3 (Phosphoglycerate kinase)		1	0	0	0	0	0	0	0	18	40	0	5	22	15	0	0	0	0	0	0	0	0	0	0	0	0	0	0	0	0	0	0	0	0	0	0	0	0	0	0
TGME49_318430	malate dehydrogenase MDH	1.63 (Dispensable)	Ldh_1_N#Ldh_1_C#	mitochondrion	N/A	carbohydrate metabolic process, malate metabolic process, oxidation-reduction process	L-malate dehydrogenase activity	1.1.1.27 (L-lactate dehydrogenase)		11	5	10	4	14	14	3	3	3	3	0	0	0	0	0	0	0	0	0	0	0	0	0	0	0	0	0	0	0	0	0	0	0	0	0	0	0	0	0	0
TGME49_319560	microneme protein MIC3			apical part of cell, plasma membrane	N/A	N/A	protein binding	N/A		0	0	0	0	0	0	0	0	0	0	0	0	0	0	0	4	8	3	0	3	0	0	1	0	0	0	0	0	0	0	0	0	0	0	0	0	0	0	0	0
TGME49_321530	cathepsin CPL		Inhibitor_I29#Peptidase_C1#	apical part of cell	N/A	proteolysis	cysteine-type peptidase activity	3.4.22.- (Cysteine endopeptidases.)		0	0	0	0	0	0	0	0	0	0	0	0	0	0	0	0	0	0	0	0	0	0	0	0	0	0	0	0	0	0	0	0	0	0	0	0	0	0	0	0
TGME49_321680	hypothetical protein		HABP4_PAI-RBP1#	N/A	N/A	N/A	N/A	N/A		0	0	0	0	0	0	0	0	0	0	0	0	0	0	0	1	0	0	0	0	0	0	0	0	0	0	0	0	0	0	0	0	0	0	0	0	0	0	0	0
TGME49_200250	microneme protein MIC17A	0.93 (Dispensable)	PAN_1#PAN_1#PAN_1#PAN_3#	microneme	extracellular region	blood coagulation, proteolysis	protein binding	N/A		0	0	0	0	0	18	11	0	0	0	0	0	0	0	0	0	0	0	0	0	0	0	0	0	0	0	0	0	0	0	0	0	0	0	0	0	0	0	0	0
TGME49_200270	PAN/Apple domain-containing protein	0.93 (Dispensable)	PAN_1#PAN_1#PAN_4#PAN_3#	microneme	extracellular region	blood coagulation, proteolysis	protein binding	N/A		0	0	0	0	0	7	6	0	0	0	0	0	0	0	0	0	0	0	0	0	0	0	0	0	0	0	0	0	0	0	0	0	0	0	0	0	0	0	0	0
TGME49_200320	hypoxanthine-xanthine-guanine phosphoribosyl transferase HXGPRT		Pribosyltran#	cytoplasm, inner membrane complex	cytoplasm	nucleoside metabolic process, purine ribonucleoside salvage	guanine phosphoribosyltransferase activity, hypoxanthine phosphoribosyltransferase activity	2.4.2.8 (Hypoxanthine phosphoribosyltransferase)		0	0	0	0	0	0	0	0	0	0	0	0	0	0	0	0	0	0	0	0	0	0	0	0	0	0	0	0	0	0	0	0	0	0	0	0	0	0	0	0
TGME49_201860	hypothetical protein			N/A	N/A	N/A	N/A	N/A		0	0	0	0	0	0	0	0	0	0	0	0	0	0	0	2	2	2	2	4	2	0	2	2	0	0	0	0	0	0	0	0	0	0	0	0	0	0	0	0
TGME49_203990	rhoptry protein ROP12	1.63 (Dispensable)		apical part of cell	N/A	N/A	N/A	N/A		0	0	0	0	0	0	0	0	0	0	0	0	0	0	2	5	0	0	0	0	0	0	0	0	0	0	0	0	0	0	0	0	0	0	0	0	0	0	0	0
TGME49_204080	histidine acid phosphatase superfamily protein	-1.99 (Dispensable)		N/A	N/A	N/A	acid phosphatase activity	3.1.3.2 (Acid phosphatase)		0	0	0	0	0	0	0	0	0	0	0	0	0	0	0	0	0	0	3	0	0	0	0	0	0	0	0	0	0	0	0	0	0	0	0	0	0	0	0	0
TGME49_207620	pyridine nucleotide-disulfide oxidoreductase domain-containing protein	-1.15 (Dispensable)	Rieske#Pyr_redox_2#Reductase_C#	N/A	N/A	oxidation-reduction process	2 iron, 2 sulfur cluster binding, ferredoxin-NAD+ reductase activity, flavin adenine dinucleotide binding, oxidoreductase activity	1.6.5.4 (Monodehydroascorbate reductase (NADH))		17	9	13	6	3	6	2	0	22	27	0	3	0	0	0	0	0	0	0	0	0	0	0	0	0	0	0	0	0	0	0	0	0	0	0	0	0	0	0	0
TGME49_210840	arginyl-tRNA synthetase family protein	-4.95 (Essential)	Arg_tRNA_synt_N#tRNA-synt_1d#DALR_1#	N/A	cytoplasm	arginyl-tRNA aminoacylation	ATP binding, arginine-tRNA ligase activity	6.1.1.19 (Arginine--tRNA ligase)		0	0	0	0	0	0	0	0	10	0	0	0	0	0	0	0	0	0	0	8	0	0	0	0	0	0	0	0	0	0	0	0	0	0	0	0	0	0	0	0
TGME49_214290	DJ-1 family protein	2 (Dispensable)	DJ-1_PfpI#	N/A	N/A	N/A	N/A	3.4.-.- (Acting on peptide bonds (peptidases).)		0	0	0	0	0	0	0	0	0	0	0	0	0	0	0	0	0	0	0	0	0	0	0	0	0	0	0	0	0	0	0	0	0	0	0	0	0	0	0	0
TGME49_216650	S15 sporozoite-expressed protein	1.82 (Dispensable)		N/A	N/A	N/A	N/A	N/A		6	4	3	0	0	7	10	0	0	0	0	0	0	0	0	1	0	0	0	0	0	0	0	0	0	0	0	0	0	0	0	0	0	0	0	0	0	0	0	0
TGME49_218920	proteasome subunit beta type, putative	-4.4 (Essential)	Proteasome#	N/A	proteasome core complex	proteolysis involved in cellular protein catabolic process	threonine-type endopeptidase activity	3.4.25.1 (Proteasome endopeptidase complex)		0	0	0	0	0	0	0	0	0	0	0	0	0	0	0	0	0	0	0	0	0	0	0	0	0	0	0	0	0	0	0	0	0	0	0	0	0	0	0	0
TGME49_222840	Ser/Thr phosphatase family protein	2.25 (Dispensable)	Metallophos#	N/A	N/A	N/A	hydrolase activity	3.1.-.- (Acting on ester bonds.)		0	0	0	0	0	0	0	0	0	0	0	0	0	0	0	0	0	0	0	0	0	0	0	0	0	0	0	0	0	0	0	0	0	0	0	0	0	0	0	0
TGME49_222850	stress responsive a/b barrel domain-containing protein	1.37 (Dispensable)	Dabb#	N/A	N/A	N/A	N/A	N/A		0	0	0	0	0	0	0	0	0	0	0	0	0	0	0	0	0	0	0	0	0	0	0	0	0	0	0	0	0	0	0	0	0	0	0	0	0	0	0	0
TGME49_233140	deoxyuridine 5'-triphosphate nucleotidohydrolase, putative	-4.26 (Essential)	dUTPase#	N/A	N/A	dUTP metabolic process	hydrolase activity	3.6.1.23 (dUTP diphosphatase)		0	0	0	0	0	0	0	0	0	0	0	0	0	0	0	0	0	0	0	0	0	0	0	0	0	0	0	0	0	0	0	0	0	0	0	0	0	0	0	0
TGME49_233500	triose-phosphate isomerase TPI-II	-4.22 (Essential)	TIM#	apicoplast	N/A	metabolic process	triose-phosphate isomerase activity	5.3.1.1 (Triose-phosphate isomerase)		0	0	0	0	0	0	0	0	0	0	0	0	0	0	0	0	0	0	0	0	0	0	0	0	0	0	0	0	0	0	0	0	0	0	0	0	0	0	0	0
TGME49_235700	sedoheptulose-1,7-bisphosphatase	0.65 (Dispensable)	FBPase#	N/A	N/A	carbohydrate metabolic process	fructose 1,6-bisphosphate 1-phosphatase activity, sedoheptulose-bisphosphatase activity	3.1.3.37 (Sedoheptulose-bisphosphatase)		0	0	0	0	0	0	0	0	0	0	0	0	0	0	0	0	0	0	0	0	0	0	0	0	0	0	0	0	0	0	0	0	0	0	0	0	0	0	0	0
TGME49_239310	ribulose 5-phosphate isomerase	-1.92 (Dispensable)	Rib_5-P_isom_A#	N/A	N/A	pentose-phosphate shunt, non-oxidative branch	ribose-5-phosphate isomerase activity	5.3.1.6 (Ribose-5-phosphate isomerase)		0	0	0	0	0	0	0	0	0	0	0	0	0	0	0	0	0	0	0	0	0	0	0	0	0	0	0	0	0	0	0	0	0	0	0	0	0	0	0	0
TGME49_244280	hypothetical protein	1.67 (Dispensable)		N/A	N/A	N/A	N/A	N/A		0	0	0	0	0	0	0	0	0	0	0	0	0	0	0	6	2	0	0	0	0	0	0	0	0	0	0	0	0	0	0	0	0	0	0	0	0	0	0	0
TGME49_246920	glutathione reductase	-0.98 (Dispensable)	Pyr_redox_2#Pyr_redox_dim#	N/A	cytoplasm	cell redox homeostasis, glutathione metabolic process, oxidation-reduction process	NADP binding, flavin adenine dinucleotide binding, glutathione-disulfide reductase activity	1.8.1.7 (Glutathione-disulfide reductase)		4	0	0	0	0	0	1	9	6	9	0	4	4	0	0	2	0	0	0	0	0	0	0	0	0	0	0	0	0	0	0	0	0	0	0	0	0	0	0	0
TGME49_248180	hypothetical protein	0.9 (Dispensable)		N/A	N/A	N/A	N/A	N/A		0	0	0	0	0	0	0	0	0	0	0	0	0	0	0	0	0	0	0	0	0	0	0	0	0	0	0	0	0	0	0	0	0	0	0	0	0	0	0	0
TGME49_254900	proteasome subunit beta type 2, putative	-5.07 (Essential)	Proteasome#	N/A	proteasome core complex	proteolysis involved in cellular protein catabolic process	threonine-type endopeptidase activity	3.4.25.1 (Proteasome endopeptidase complex)		0	0	0	0	0	0	0	0	0	0	0	0	0	0	0	0	0	0	0	0	0	0	0	0	0	0	0	0	0	0	0	0	0	0	0	0	0	0	0	0
TGME49_265450	hexokinase	-1.37 (Dispensable)	Hexokinase_1#Hexokinase_2#	cytoplasm	N/A	carbohydrate metabolic process	ATP binding, hexokinase activity, phosphotransferase activity, alcohol group as acceptor	2.7.1.1 (Hexokinase)		7	1	2	2	0	0	0	0	0	0	0	0	0	0	0	0	0	0	0	0	0	0	0	0	0	0	0	0	0	0	0	0	0	0	0	0	0	0	0	0
TGME49_270880	RNA recognition motif-containing protein	-5.73 (Essential)	RRM_1#	N/A	N/A	N/A	nucleic acid binding	N/A		0	0	0	0	0	0	0	0	0	0	0	0	0	0	0	0	0	0	0	2	1	0	1	0	0	0	0	0	0	0	0	0	0	0	0	0	0	0	0	0
TGME49_281675	protein kinase, putative		Pkinase#	N/A	N/A	protein phosphorylation	ATP binding, protein kinase activity	N/A		0	0	0	0	0	0	0	0	0	0	0	0	0	0	0	0	0	0	0	0	0	0	0	0	0	0	0	0	0	0	0	0	0	0	0	0	0	0	0	0
TGME49_286120	prolyl endopeptidase	1.15 (Dispensable)	Peptidase_S9_N#Peptidase_S9#	N/A	N/A	proteolysis	serine-type endopeptidase activity, serine-type exopeptidase activity	3.4.21.26 (Prolyl oligopeptidase)		2	0	0	0	0	6	2	0	0	0	0	0	0	0	0	0	0	0	0	0	0	0	0	0	0	0	0	0	0	0	0	0	0	0	0	0	0	0	0	0
TGME49_286630	redoxin domain-containing protein	1.57 (Dispensable)	Redoxin#	N/A	N/A	oxidation-reduction process	oxidoreductase activity, peroxiredoxin activity	1.11.1.15 (Peroxiredoxin)		3	0	0	0	0	0	0	0	0	0	0	0	0	0	0	0	0	0	0	0	0	0	0	0	0	0	0	0	0	0	0	0	0	0	0	0	0	0	0	0
TGME49_290300	hypothetical protein	1.6 (Dispensable)		N/A	N/A	N/A	N/A	N/A		0	0	0	0	0	0	0	0	0	0	0	0	0	0	0	0	0	0	0	0	0	0	0	0	0	0	0	0	0	0	0	0	0	0	0	0	0	0	0	0
TGME49_297730	transcription elongation factor 1, putative	-0.49 (Dispensable)	Elf1#	N/A	N/A	N/A	N/A	N/A		0	0	0	0	0	0	0	0	0	0	0	0	0	0	0	1	2	0	0	0	0	0	0	0	0	0	0	0	0	0	0	0	0	0	0	0	0	0	0	0
TGME49_310640	phosphorylase family protein	1.76 (Dispensable)	PNP_UDP_1#	N/A	N/A	nucleoside metabolic process	catalytic activity, purine-nucleoside phosphorylase activity	2.4.2.1 (Purine-nucleoside phosphorylase)		3	0	1	0	0	1	0	0	0	0	0	0	0	0	0	0	0	0	0	0	0	0	0	0	0	0	0	0	0	0	0	0	0	0	0	0	0	0	0	0
TGME49_314090	proteasome beta subunit	-4.1 (Essential)	Proteasome#	N/A	proteasome core complex	proteolysis involved in cellular protein catabolic process	threonine-type endopeptidase activity	3.4.25.1 (Proteasome endopeptidase complex)		0	0	0	0	0	0	0	0	0	0	0	0	0	0	0	0	0	0	0	0	0	0	0	0	0	0	0	0	0	0	0	0	0	0	0	0	0	0	0	0
TGME49_316330	superoxide dismutase SOD2	-4.09 (Essential)	Sod_Fe_N#Sod_Fe_C#	apicoplast, mitochondrion	N/A	oxidation-reduction process, superoxide metabolic process	metal ion binding, superoxide dismutase activity	1.15.1.1 (Superoxide dismutase)		0	0	0	0	0	0	0	0	0	0	0	0	0	0	0	0	0	0	0	0	0	0	0	0	0	0	0	0	0	0	0	0	0	0	0	0	0	0	0	0
TGME49_319870	ubiquitin-conjugating enzyme subfamily protein	-2.07 (Essential)	UQ_con#	N/A	N/A	N/A	acid-amino acid ligase activity, ubiquitin-protein transferase activity	6.3.2.19 (Deleted entry)		0	0	0	0	0	0	0	0	0	0	0	0	0	0	0	0	0	0	0	0	0	0	0	0	0	0	0	0	0	0	0	0	0	0	0	0	0	0	0	0
TGME49_321650	hypothetical protein	-2.57 (Essential)		N/A	N/A	protein phosphorylation	ATP binding, protein kinase activity	N/A		0	0	0	0	0	0	0	0	0	2	0	26	20	2	0	0	0	0	0	0	0	0	0	0	0	0	0	0	0	0	0	0	0	0	0	0	0	0	0	0
TGME49_220510	hypothetical protein			N/A	N/A	N/A	N/A	N/A		0	0	0	0	0	0	0	0	0	0	0	0	0	0	0	0	0	0	0	0	0	0	0	0	0	0	0	0	0	0	0	0	0	0	0	0	0	0	0	0
TGME49_270240	MAG1	1.25 (Dispensable)		symbiont-containing vacuole	N/A	N/A	N/A	N/A		0	0	0	0	0	0	0	0	0	0	0	0	0	0	0	0	0	0	0	0	0	0	0	0	0	0	0	0	0	0	0	0	0	0	0	0	0	0	0	0
TGME49_293740	hypothetical protein			N/A	N/A	N/A	N/A	N/A		0	0	0	0	0	1	0	0	0	0	0	0	0	0	0	0	0	0	0	0	0	0	0	0	0	0	0	0	0	0	0	0	0	0	0	0	0	0	0	0
TGME49_200240	microneme protein MIC17B		PAN_1#PAN_1#PAN_1#PAN_3#	microneme	extracellular region	blood coagulation, proteolysis	protein binding	N/A		2	0	0	0	2	7	1	0	0	0	0	0	0	0	0	0	0	0	0	0	0	0	0	0	0	0	0	0	0	0	0	0	0	0	0	0	0	0	0	0
TGME49_248600	aspartate aminotransferase	0.34 (Dispensable)	Aminotran_1_2#	N/A	N/A	biosynthetic process	L-aspartate:2-oxoglutarate aminotransferase activity, L-phenylalanine:2-oxoglutarate aminotransferase activity, pyridoxal phosphate binding	2.6.1.1 (Aspartate transaminase)		0	0	0	0	0	0	0	0	0	0	0	0	0	0	0	0	0	0	0	0	0	0	0	0	0	0	0	0	0	0	0	0	0	0	0	0	0	0	0	0
TGME49_250880	kinase, pfkB family protein	1.37 (Dispensable)	PfkB#	N/A	N/A	N/A	adenosine kinase activity	2.7.1.20 (Adenosine kinase)		0	0	0	0	0	0	0	0	0	0	0	0	0	0	0	0	0	0	0	0	0	0	0	0	0	0	0	0	0	0	0	0	0	0	0	0	0	0	0	0
TGME49_278830	glucose-6-phosphate 1-dehydrogenase	0.69 (Dispensable)	Glucosamine_iso#G6PD_N#G6PD_C#	N/A	N/A	glucose metabolic process, oxidation-reduction process	6-phosphogluconolactonase activity, NADP binding, glucose-6-phosphate dehydrogenase activity	1.1.1.49 (Glucose-6-phosphate dehydrogenase (NADP(+)))		0	0	0	0	0	0	0	0	0	0	0	0	0	0	0	0	0	0	0	0	0	0	0	0	0	0	0	0	0	0	0	0	0	0	0	0	0	0	0	0
TGME49_231440	LsmAD domain-containing protein		SM-ATX#LsmAD#	N/A	N/A	N/A	N/A	N/A		0	0	0	0	0	0	0	0	0	0	0	0	0	0	0	0	0	0	0	0	0	0	0	0	0	0	0	0	0	0	0	0	0	0	0	0	0	0	0	0
TGME49_279390	proliferation-associated protein 2G4, putative	-0.88 (Dispensable)	Peptidase_M24#	N/A	N/A	cellular process	N/A	3.4.11.18 (Methionyl aminopeptidase)		0	0	0	0	0	0	0	0	0	0	0	0	4	0	0	0	0	0	0	0	0	0	0	0	0	0	0	0	0	0	0	0	0	0	0	0	0	0	0	0
TGME49_230440	CHY zinc finger domain-containing protein	-2.49 (Essential)	zf-CHY#zinc_ribbon_6#	N/A	N/A	N/A	protein binding, zinc ion binding	6.3.2.- (Acid--amino-acid ligases (peptide synthases).)		0	0	0	0	0	0	0	0	0	0	0	0	0	0	0	0	2	6	5	3	0	0	0	0	0	0	0	0	0	0	0	0	0	0	0	0	0	0	0	0
TGME49_304760	RNA recognition motif-containing protein		RRM_1#RRM_1#	N/A	N/A	N/A	nucleic acid binding	N/A		0	0	0	0	0	0	0	0	0	0	0	0	0	0	0	0	0	5	1	2	0	0	0	0	0	0	0	0	0	0	0	0	0	0	0	0	0	0	0	0
TGME49_206510	toxolysin TLN4		Peptidase_M16#Peptidase_M16_M#Peptidase_M16_C#	apical part of cell	N/A	proteolysis	catalytic activity, metal ion binding, metalloendopeptidase activity, zinc ion binding	3.4.24.56 (Insulysin)		0	0	0	0	0	0	0	2	0	0	0	0	0	0	0	0	0	0	0	0	0	0	0	0	0	0	0	0	0	0	0	0	0	0	0	0	0	0	0	0
TGME49_221180	hypothetical protein			N/A	N/A	N/A	N/A	N/A		0	0	0	0	0	0	0	0	0	0	0	0	0	0	0	0	0	0	0	0	0	0	0	0	0	0	0	0	0	0	0	0	0	0	0	0	0	0	0	0
TGME49_226860	SAG-related sequence SRS67			N/A	N/A	N/A	N/A	N/A		0	0	0	0	0	0	0	0	0	0	0	0	0	0	0	0	0	0	0	0	0	0	0	0	0	0	0	0	0	0	0	0	0	0	0	0	0	0	0	0
TGME49_239890	SCP family extracellular subfamily protein	1.8 (Dispensable)	CAP#	N/A	N/A	N/A	N/A	N/A		0	0	0	0	0	0	0	0	0	0	0	0	0	0	0	1	0	0	0	0	0	0	0	0	0	0	0	0	0	0	0	0	0	0	0	0	0	0	0	0
TGME49_308020	SAG-related sequence SRS57		SAG#SAG#	N/A	membrane	N/A	N/A	N/A		0	0	0	0	5	6	6	1	0	0	0	0	0	0	0	2	0	0	0	0	0	0	0	0	0	0	0	0	0	0	0	0	0	0	0	0	0	0	0	0
TGME49_207210	hypothetical protein			N/A	N/A	N/A	N/A	N/A		0	0	0	0	0	0	0	0	0	0	0	0	0	0	0	0	0	0	0	0	0	0	0	0	0	0	0	0	0	0	0	0	0	0	0	0	0	0	0	0
TGME49_227840	Memo family protein	-0.01 (Dispensable)	Memo#	N/A	N/A	N/A	N/A	N/A		0	0	0	0	0	0	0	0	0	0	0	0	0	0	0	0	0	0	0	0	0	0	0	0	0	0	0	0	0	0	0	0	0	0	0	0	0	0	0	0
TGME49_236920	hypothetical protein			N/A	N/A	N/A	N/A	N/A		0	0	0	0	0	0	0	0	0	0	0	0	0	0	0	0	1	2	0	0	0	0	0	0	0	0	0	0	0	0	0	0	0	0	0	0	0	0	0	0
TGME49_257480	NADP-dependent succinate-semialdehyde dehydrogenase	-0.75 (Dispensable)	Aldedh#Aldedh#	N/A	N/A	oxidation-reduction process	oxidoreductase activity, succinate-semialdehyde dehydrogenase (NAD+) activity	1.2.1.24 (Succinate-semialdehyde dehydrogenase (NAD(+)))		0	0	0	0	0	0	0	0	0	0	0	0	0	0	0	0	0	0	0	0	0	0	0	0	0	0	0	0	0	0	0	0	0	0	0	0	0	0	0	0
TGME49_290040	macrophage migration inhibitory factor, putative	1.34 (Dispensable)	MIF#	N/A	N/A	N/A	N/A	5.3.2.1 (Phenylpyruvate tautomerase)		0	0	0	0	0	0	0	0	0	0	0	0	0	0	0	0	0	0	0	0	0	0	0	0	0	0	0	0	0	0	0	0	0	0	0	0	0	0	0	0
TGME49_225860	hypothetical protein			N/A	N/A	N/A	N/A	N/A		0	0	0	0	0	0	0	0	0	0	0	0	0	0	0	0	0	0	0	0	0	0	0	0	0	0	0	0	0	0	0	0	0	0	0	0	0	0	0	0
TGME49_232370	CW-type Zinc Finger protein	-0.62 (Dispensable)	zf-CW#zf-CW#zf-CW#	N/A	N/A	N/A	zinc ion binding	N/A		0	0	0	0	0	0	0	0	0	0	0	0	0	0	0	0	7	7	0	0	0	0	0	0	0	0	0	0	0	0	0	0	0	0	0	0	0	0	0	0
TGME49_312150	hypothetical protein			N/A	N/A	N/A	N/A	N/A		0	0	0	0	0	0	0	0	0	0	0	0	0	0	0	0	0	0	0	0	0	0	0	0	0	0	0	0	0	0	0	0	0	0	0	0	0	0	0	0
TGME49_233450	SAG-related sequence SRS29A	2.42 (Dispensable)	SAG#SAG#	plasma membrane	membrane	N/A	N/A	N/A		0	0	0	0	0	0	0	0	0	0	0	0	0	0	0	0	0	0	0	0	0	0	0	0	0	0	0	0	0	0	0	0	0	0	0	0	0	0	0	0
TGME49_301180	SAG-related sequence SRS19F		SAG#SAG#	N/A	membrane	N/A	N/A	N/A		0	0	0	0	0	0	0	0	0	0	0	0	0	0	0	1	2	0	0	0	0	0	0	0	0	0	0	0	0	0	0	0	0	0	0	0	0	0	0	0
TGME49_202830	Elicitor-responsive protein, putative	1.79 (Dispensable)	C2#	N/A	N/A	N/A	protein binding	N/A		0	0	0	0	0	0	0	0	0	0	0	0	0	0	0	0	0	0	0	0	0	0	0	0	0	0	0	0	0	0	0	0	0	0	0	0	0	0	0	0
TGME49_206540	hypothetical protein			N/A	N/A	N/A	N/A	N/A		0	0	0	0	0	0	0	0	2	2	0	0	0	0	0	0	0	0	0	0	0	0	0	0	0	0	0	0	0	0	0	0	0	0	0	0	0	0	0	0
TGME49_223000	dynein light chain DLC		Dynein_light#	apical part of cell, inner membrane complex	microtubule associated complex	microtubule-based process	N/A	N/A		0	0	0	0	0	0	0	0	0	0	0	0	0	0	0	0	0	0	0	0	0	0	0	0	0	0	0	0	0	0	0	0	0	0	0	0	0	0	0	0
TGME49_243580	Hit family protein involved in cell-cycle regulation, putative	1.19 (Dispensable)	HIT#	N/A	N/A	N/A	bis(5'-adenosyl)-triphosphatase activity, catalytic activity	3.6.1.29 (Bis(5'-adenosyl)-triphosphatase)		0	0	0	0	0	0	0	0	0	0	0	0	0	0	0	0	0	0	0	0	0	0	0	0	0	0	0	0	0	0	0	0	0	0	0	0	0	0	0	0
TGME49_202380	rab GDI alpha, putative	-5.31 (Essential)	GDI#	N/A	N/A	N/A	N/A	N/A		0	0	0	0	0	0	0	0	0	0	0	0	0	0	0	0	0	0	0	0	0	0	0	0	0	0	0	0	0	0	0	0	0	0	0	0	0	0	0	0
TGME49_202530	aspartate-tRNA ligase	-5.13 (Essential)	tRNA_anti-codon#tRNA-synt_2#	N/A	cytoplasm	aspartyl-tRNA aminoacylation, tRNA aminoacylation for protein translation	ATP binding, aspartate-tRNA ligase activity, nucleic acid binding	6.1.1.12 (Aspartate--tRNA ligase)		0	0	0	0	0	0	0	0	0	0	0	0	1	5	3	0	0	0	0	0	0	0	0	0	0	0	0	0	0	0	0	0	0	0	0	0	0	0	0	0
TGME49_202770	RNA recognition motif-containing protein	-3.03 (Essential)	RRM_1#RRM_1#RRM_1#	N/A	N/A	N/A	nucleic acid binding	N/A		0	0	0	0	0	0	0	0	0	0	0	0	0	0	0	0	0	0	0	0	0	0	0	0	0	0	0	0	0	0	0	0	0	0	0	0	0	0	0	0
TGME49_202890	hypothetical protein			N/A	N/A	N/A	N/A	N/A		1	0	0	0	0	0	0	0	0	0	0	0	0	0	0	0	0	0	0	0	0	0	0	0	0	0	0	0	0	0	0	0	0	0	0	0	0	0	0	0
TGME49_205470	translation elongation factor 2 family protein, putative	-4.31 (Essential)	GTP_EFTU#GTP_EFTU_D2#EFG_II#EFG_IV#EFG_C#	N/A	N/A	N/A	GTP binding, GTPase activity	N/A		4	2	3	1	0	1	1	1	0	0	0	0	0	0	0	0	0	0	0	0	0	0	0	0	0	0	0	0	0	0	0	0	0	0	0	0	0	0	0	0
TGME49_210690	ribosomal protein RPS6	-4.58 (Essential)	Ribosomal_S6e#	N/A	ribosome	translation	structural constituent of ribosome	N/A		0	0	0	0	0	0	0	0	1	0	0	0	0	0	0	0	0	0	0	0	0	0	0	0	0	0	0	0	0	0	0	0	0	0	0	0	0	0	0	0
TGME49_213030	hypothetical protein	-1.04 (Dispensable)	Clathrin_lg_ch#	N/A	clathrin coat of coated pit, clathrin coat of trans-Golgi network vesicle	intracellular protein transport, vesicle-mediated transport	structural molecule activity	N/A		0	0	0	0	0	0	0	0	0	0	0	0	0	0	0	0	0	0	0	0	0	0	0	0	0	0	0	0	0	0	0	0	0	0	0	0	0	0	0	0
TGME49_214840	AP2 domain transcription factor AP2X-7	-3.39 (Essential)	AP2#AP2#AP2#	N/A	N/A	regulation of transcription, DNA-templated	transcription factor activity, sequence-specific DNA binding	N/A		0	0	0	0	0	0	0	0	0	0	0	0	0	0	0	0	0	0	0	0	0	0	0	0	0	0	0	0	0	0	0	0	0	0	0	0	0	0	0	0
TGME49_215775	rhoptry protein ROP8	1.08 (Dispensable)	Kinase-like#	apical part of cell	N/A	protein phosphorylation	ATP binding, protein kinase activity	N/A		0	0	0	0	0	0	0	0	0	0	0	0	0	0	0	0	0	0	0	0	0	0	0	0	0	0	0	0	0	0	0	2	0	0	0	0	0	0	0	0
TGME49_216000	alveolin domain containing intermediate filament IMC3	-4.22 (Essential)	IMCp#	inner membrane complex	N/A	N/A	N/A	N/A		0	0	0	0	0	0	0	0	0	0	0	0	0	0	0	0	0	0	0	0	0	0	0	0	0	0	0	0	0	0	0	0	0	0	0	0	0	0	0	0
TGME49_216970	coronin, putative	0.71 (Dispensable)	DUF1899#WD40_4#	N/A	N/A	N/A	histone acetyltransferase activity, protein binding	2.3.1.48 (Histone acetyltransferase)		0	0	0	0	0	0	0	0	0	0	0	1	0	0	0	0	0	0	0	0	0	0	0	0	0	0	0	0	0	0	0	0	0	0	0	0	0	0	0	0
TGME49_217740	3-ketoacyl-(acyl-carrier-protein) reductase	-1.89 (Dispensable)	adh_short_C2#	N/A	N/A	fatty acid biosynthetic process, metabolic process, oxidation-reduction process	3-oxoacyl-[acyl-carrier-protein] reductase (NADPH) activity, NAD binding	1.1.1.100 (3-oxoacyl-[acyl-carrier-protein] reductase)		0	0	0	0	0	0	0	0	0	0	0	0	0	0	0	0	0	0	0	0	0	0	0	0	0	0	0	0	0	0	0	0	0	0	0	0	0	0	0	0
TGME49_218780	phosphoserine aminotransferase, putative	0.69 (Dispensable)	Aminotran_5#Aminotran_5#	N/A	N/A	metabolic process	O-phospho-L-serine:2-oxoglutarate aminotransferase activity	2.6.1.52 (Phosphoserine transaminase)		0	0	0	0	0	0	0	0	0	0	0	0	0	0	0	0	0	0	0	0	0	0	0	0	0	0	0	0	0	0	0	0	0	0	0	0	0	0	0	0
TGME49_219210	ankyrin repeat-containing protein		Ank_2#Ank_2#	N/A	N/A	N/A	protein binding	N/A		1	0	0	0	0	0	0	0	0	0	0	0	0	0	0	0	0	0	0	0	0	0	0	0	0	0	0	0	0	0	0	0	0	0	0	0	0	0	0	0
TGME49_219310	DnaK family protein	-2.04 (Essential)	HSP70#HSP70#	N/A	N/A	N/A	ATPase activity	3.6.1.3 (Adenosinetriphosphatase)		0	0	0	0	0	0	0	0	0	0	0	1	2	0	0	0	0	0	0	0	0	0	0	0	0	0	0	0	0	0	0	0	0	0	0	0	0	0	0	0
TGME49_220400	actin depolymerizing factor ADF	-4.23 (Essential)	Cofilin_ADF#	N/A	intracellular	N/A	actin binding	N/A		3	0	0	0	0	0	0	0	0	0	0	0	0	0	0	0	0	0	0	0	0	0	0	0	0	0	0	0	0	0	0	0	0	0	0	0	0	0	0	0
TGME49_220500	UBX domain-containing protein	-0.44 (Dispensable)	SEP#UBX#	N/A	N/A	N/A	protein binding	N/A		0	0	0	0	0	0	0	0	0	0	0	0	0	0	0	0	0	0	0	0	0	0	0	0	0	0	0	0	0	0	0	0	0	0	0	0	0	0	0	0
TGME49_221675	hypothetical protein			N/A	N/A	N/A	N/A	N/A		0	0	0	0	0	0	0	0	1	0	0	0	0	0	0	0	2	3	0	0	0	0	0	0	0	0	0	0	0	0	0	0	0	0	0	0	0	0	0	0
TGME49_222000	brix domain-containing protein		Brix#	N/A	N/A	N/A	N/A	N/A		0	0	0	0	0	0	0	0	0	0	0	0	0	0	0	0	0	0	0	0	1	0	0	0	0	0	0	0	0	0	0	0	0	0	0	0	0	0	0	0
TGME49_222220	alveolin domain containing intermediate filament IMC7	-0.64 (Dispensable)		N/A	N/A	N/A	N/A	N/A		0	0	0	0	0	0	0	0	0	0	0	0	0	0	0	0	0	0	0	0	0	0	0	0	0	0	0	0	0	0	0	0	0	0	0	0	0	0	0	0
TGME49_223940	GAP45	-4.14 (Essential)		cytoplasm, inner membrane complex	N/A	N/A	N/A	N/A		0	0	0	0	0	0	0	0	0	0	0	0	0	0	0	0	0	0	0	0	0	0	0	0	0	0	0	0	0	0	0	0	0	0	0	0	0	0	0	0
TGME49_225870	hypothetical protein	0.7 (Dispensable)		N/A	N/A	N/A	N/A	N/A		0	0	0	0	0	0	0	0	0	0	0	0	0	0	2	2	1	0	0	0	0	0	0	0	0	0	0	0	0	0	0	0	0	0	0	0	0	0	0	0
TGME49_226072	Ser/Thr phosphatase family protein		Metallophos#	N/A	N/A	N/A	sphingomyelin phosphodiesterase activity	3.1.4.12 (Sphingomyelin phosphodiesterase)		0	0	0	0	0	0	0	0	0	0	0	0	0	0	0	0	0	0	0	0	0	0	0	0	0	0	0	0	0	0	0	0	0	0	0	0	0	0	0	0
TGME49_226830	DnaK family protein	-5.4 (Essential)	HSP70#HSP70#HSP70#	N/A	N/A	N/A	ATPase activity	3.6.1.3 (Adenosinetriphosphatase)		0	0	0	0	0	0	0	0	0	0	0	0	0	0	0	0	0	0	0	0	0	0	0	0	0	0	0	0	0	0	0	0	0	0	0	0	0	0	0	0
TGME49_227948	peptidase M16 inactive domain-containing protein	-0.23 (Dispensable)	Peptidase_M16_C#M16C_assoc#	N/A	N/A	proteolysis	catalytic activity, metal ion binding, metalloendopeptidase activity, zinc ion binding	3.4.24.- (Metalloendopeptidases.)		1	0	0	0	0	2	0	0	0	0	0	0	0	0	0	0	0	0	0	0	0	0	0	0	0	0	0	0	0	0	0	0	0	0	0	0	0	0	0	0
TGME49_229930	p25-alpha family protein	1.91 (Dispensable)	p25-alpha#	N/A	N/A	N/A	N/A	N/A		0	0	0	0	0	0	0	0	0	0	0	0	0	0	0	0	0	0	0	0	0	0	0	0	0	0	0	0	0	0	0	0	0	0	0	0	0	0	0	0
TGME49_230410	peroxiredoxin PRX3	0.4 (Dispensable)	AhpC-TSA#1-cysPrx_C#	mitochondrion	N/A	oxidation-reduction process	peroxiredoxin activity	1.11.1.15 (Peroxiredoxin)		0	0	0	0	0	0	0	0	0	0	0	0	0	0	0	0	0	0	0	0	0	0	0	0	0	0	0	0	0	0	0	0	0	0	0	0	0	0	0	0
TGME49_232050	DnaJ domain-containing protein		DnaJ#	N/A	N/A	N/A	heat shock protein binding	N/A		0	0	0	0	0	0	0	0	0	0	0	0	0	0	0	2	0	0	0	0	0	0	0	0	0	0	0	0	0	0	0	0	0	0	0	0	0	0	0	0
TGME49_234190	serine hydroxymethyltransferase 2, putative	-4.23 (Essential)	SHMT#	N/A	N/A	L-serine metabolic process, glycine metabolic process	glycine hydroxymethyltransferase activity	2.1.2.1 (Glycine hydroxymethyltransferase)		0	0	0	0	0	0	0	0	0	0	0	0	0	0	0	0	0	0	0	0	0	0	0	0	0	0	0	0	0	0	0	0	0	0	0	0	0	0	0	0
TGME49_239490	dehydrogenase E1 component family protein	-1.89 (Dispensable)	E1_dh#	N/A	N/A	metabolic process	3-methyl-2-oxobutanoate dehydrogenase (2-methylpropanoyl-transferring) activity, oxidoreductase activity, acting on the aldehyde or oxo group of donors, disulfide as acceptor	1.2.4.4 (3-methyl-2-oxobutanoate dehydrogenase (2-methylpropanoyl-transferring))		6	2	2	1	2	2	2	0	0	1	0	0	4	2	2	2	0	0	0	0	0	0	0	0	0	0	0	0	0	0	0	0	0	0	0	0	0	0	0	0
TGME49_240090	rhoptry kinase family protein ROP34, putative	0.5 (Dispensable)	Pkinase#	N/A	N/A	protein phosphorylation	ATP binding, G-protein coupled receptor kinase activity, protein kinase activity	2.7.11.16 ([G-protein-coupled receptor] kinase)		0	0	0	0	0	0	1	4	0	0	0	0	0	0	0	0	0	0	0	0	0	0	0	0	0	0	0	0	0	0	0	0	0	0	0	0	0	0	0	0
TGME49_243600	acetyltransferase, GNAT family protein		Acetyltransf_1#	N/A	N/A	N/A	N-acetyltransferase activity	N/A		0	0	0	0	0	0	0	0	0	0	0	0	0	0	0	1	1	0	0	0	0	0	0	0	0	0	0	0	0	0	0	0	0	0	0	0	0	0	0	0
TGME49_244690	hypothetical protein	0.68 (Dispensable)		N/A	N/A	N/A	N/A	N/A		0	0	0	0	0	0	0	0	0	0	0	0	0	0	0	0	0	0	0	0	0	0	0	0	0	0	0	0	0	0	0	0	0	0	0	0	0	0	0	0
TGME49_246500	surp module domain-containing protein	-5.56 (Essential)	Surp#Surp#PRP21_like_P#	N/A	N/A	RNA processing	RNA binding	N/A		0	0	0	0	0	0	0	0	0	0	0	0	0	0	0	0	0	0	0	0	0	0	0	0	0	0	0	0	0	0	0	0	0	0	0	0	0	0	0	0
TGME49_246560	vacuolar ATP synthase subunit g, putative	-5.05 (Essential)	V-ATPase_G#	N/A	vacuolar proton-transporting V-type ATPase complex	proton transport	hydrolase activity, acting on acid anhydrides, catalyzing transmembrane movement of substances	3.6.3.14 (H(+)-transporting two-sector ATPase)		5	1	2	2	0	1	0	0	0	0	0	0	0	0	0	0	0	0	0	0	0	0	0	0	0	0	0	0	0	0	0	0	0	0	0	0	0	0	0	0
TGME49_247220	nudix -type motif 9 isoform a family protein	1.77 (Dispensable)		N/A	N/A	N/A	ADP-ribose diphosphatase activity, hydrolase activity	3.6.1.13 (ADP-ribose diphosphatase)		0	0	0	0	0	0	0	0	0	0	0	0	0	0	0	0	0	0	0	0	0	0	0	0	0	0	0	0	0	0	0	0	0	0	0	0	0	0	0	0
TGME49_247550	heat shock protein HSP60	-5.1 (Essential)	Cpn60_TCP1#	mitochondrion	cytoplasm	cellular protein metabolic process, protein refolding	ATP binding	N/A		1	0	0	0	0	0	0	0	0	0	0	0	0	0	0	0	0	0	0	0	0	0	0	0	0	0	0	0	0	0	0	0	0	0	0	0	0	0	0	0
TGME49_250820	hypothetical protein	0.5 (Dispensable)		N/A	N/A	N/A	N/A	N/A		0	0	0	0	0	0	0	0	3	0	0	0	0	0	0	0	0	0	0	0	0	0	0	0	0	0	0	0	0	0	0	0	0	0	0	0	0	0	0	0
TGME49_251690	seryl-tRNA synthetase, cytoplasmic, putative		Seryl_tRNA_N#tRNA-synt_2b#	N/A	cytoplasm	seryl-tRNA aminoacylation	ATP binding, serine-tRNA ligase activity	6.1.1.11 (Serine--tRNA ligase)		0	0	0	0	0	0	0	0	5	0	0	0	0	0	0	0	0	0	0	0	0	0	0	0	0	0	0	0	0	0	0	0	0	0	0	0	0	0	0	0
TGME49_253430	asparagine synthetase, putative	-0.53 (Dispensable)	GATase_7#Asn_synthase#	N/A	N/A	asparagine biosynthetic process	asparagine synthase (glutamine-hydrolyzing) activity	6.3.5.4 (Asparagine synthase (glutamine-hydrolyzing))		0	0	0	0	0	0	0	0	0	0	0	0	0	0	0	0	0	0	0	0	0	0	0	0	0	0	0	0	0	0	0	0	0	0	0	0	0	0	0	0
TGME49_253820	hypothetical protein	1.11 (Dispensable)		N/A	N/A	N/A	N/A	N/A		0	0	0	0	0	0	0	0	0	0	0	0	0	0	0	0	0	0	0	0	0	0	0	0	0	0	0	0	0	0	0	0	0	0	0	0	0	0	0	0
TGME49_254720	dense granule protein GRA8	1.56 (Dispensable)		apical part of cell, symbiont-containing vacuole	N/A	N/A	N/A	N/A		0	0	0	0	0	0	0	0	0	0	0	0	0	0	0	0	0	0	0	0	0	0	0	0	0	0	0	0	0	0	0	0	0	0	0	0	0	0	0	0
TGME49_260260	ribosomal protein RPP1	-4.98 (Essential)	Ribosomal_60s#	N/A	ribosome	translational elongation	structural constituent of ribosome	N/A		0	0	0	0	0	0	0	0	0	0	0	0	0	0	0	0	0	0	0	0	0	0	0	0	0	0	0	0	0	0	0	0	0	0	0	0	0	0	0	0
TGME49_263220	rhoptry kinase family protein ROP21	0.48 (Dispensable)	Pkinase#	N/A	N/A	protein phosphorylation	ATP binding, calmodulin-dependent protein kinase activity, protein kinase activity	2.7.11.17 (Calcium/calmodulin-dependent protein kinase)		0	0	0	0	0	0	0	0	0	0	0	0	0	0	0	0	0	0	0	0	0	0	0	0	0	0	0	0	0	0	0	0	0	0	0	0	0	0	0	0
TGME49_265530	RNA recognition motif-containing protein		RRM_1#RRM_1#	N/A	N/A	N/A	nucleic acid binding	N/A		0	0	0	0	0	0	0	0	0	0	0	0	0	0	0	0	0	0	0	0	0	0	0	0	0	0	0	0	0	0	0	0	0	0	0	0	0	0	0	0
TGME49_266060	ribosomal protein RPSA	-5.48 (Essential)	Ribosomal_S2#Ribosomal_S2#	N/A	ribosome, small ribosomal subunit	translation	structural constituent of ribosome	N/A		0	0	0	0	0	0	0	0	0	0	0	0	0	0	0	0	0	0	0	0	0	0	0	0	0	0	0	0	0	0	0	0	0	0	0	0	0	0	0	0
TGME49_266460	small ubiquitin family modifier, putative	-4.44 (Essential)	Rad60-SLD#	N/A	N/A	N/A	protein binding	N/A		0	0	0	0	0	1	4	5	7	0	0	0	0	0	0	0	0	0	0	0	0	0	0	0	0	0	0	0	0	0	0	0	0	0	0	0	0	0	0	0
TGME49_267980	hypothetical protein			N/A	N/A	N/A	N/A	N/A		0	0	0	0	0	0	0	0	0	3	0	0	0	0	0	0	0	0	0	0	0	0	0	0	0	0	0	0	0	0	0	0	0	0	0	0	0	0	0	0
TGME49_268750	peptidyl-prolyl cis-trans isomerase E, putative	-3.75 (Essential)	RRM_1#	N/A	N/A	N/A	nucleic acid binding	5.2.1.8 (Peptidylprolyl isomerase)		0	0	0	0	0	0	0	0	0	0	0	0	0	0	0	0	0	0	0	0	0	0	0	0	0	0	0	0	0	0	0	0	0	0	0	0	0	0	0	0
TGME49_268950	hypothetical protein		La#DUF3223#	N/A	N/A	N/A	N/A	N/A		0	0	0	0	0	0	0	1	1	0	0	0	0	0	0	0	0	0	0	0	0	0	0	0	0	0	0	0	0	0	0	0	0	0	0	0	0	0	0	0
TGME49_269180	MIF4G domain-containing protein		MIF4G#	N/A	N/A	RNA metabolic process	RNA binding, protein binding	N/A		0	0	0	0	0	3	0	0	0	0	0	0	0	0	0	0	0	0	0	0	0	0	0	0	0	0	0	0	0	0	0	0	0	0	0	0	0	0	0	0
TGME49_269190	glyceraldehyde-3-phosphate dehydrogenase GAPDH2	-4.4 (Essential)	Gp_dh_N#Gp_dh_C#	endoplasmic reticulum	N/A	glucose metabolic process, oxidation-reduction process	NAD binding, NADP binding, glyceraldehyde-3-phosphate dehydrogenase (NAD+) (phosphorylating) activity, oxidoreductase activity, acting on the aldehyde or oxo group of donors, NAD or NADP as acceptor	1.2.1.12 (Glyceraldehyde-3-phosphate dehydrogenase (phosphorylating))		0	0	0	0	0	0	0	0	0	0	0	0	0	0	0	0	0	0	0	0	0	0	0	0	0	0	0	0	0	0	0	0	0	0	0	0	0	0	0	0
TGME49_269442	calmodulin, putative	0.11 (Dispensable)	EF-hand_7#	N/A	N/A	N/A	calcium ion binding	N/A		0	0	0	0	0	0	0	0	0	0	0	0	0	0	0	0	0	0	0	0	0	0	0	0	0	0	0	0	0	0	0	0	0	0	0	0	0	0	0	0
TGME49_269650	FFD and TFG box motifs protein		LSM14#FDF#	N/A	N/A	N/A	N/A	N/A		0	0	0	0	0	0	0	0	0	0	0	0	0	0	0	0	0	0	0	0	0	0	0	0	0	0	0	0	0	0	0	0	0	0	0	0	0	0	0	0
TGME49_275440	dense granule protein GRA6	1.84 (Dispensable)	GRA6#	apical part of cell, plasma membrane, symbiont-containing vacuole	N/A	N/A	N/A	N/A		0	0	0	0	0	0	0	6	4	0	0	4	0	4	0	0	0	0	0	0	0	0	0	0	0	0	0	0	0	0	0	0	0	0	0	0	0	0	0	0
TGME49_283850	peptidyl-prolyl cis-trans isomerase	-1.59 (Dispensable)	FKBP_C#TPR_2#Pro_isomerase#	N/A	N/A	protein folding, protein peptidyl-prolyl isomerization	peptidyl-prolyl cis-trans isomerase activity, protein binding	5.2.1.8 (Peptidylprolyl isomerase)		0	0	0	0	0	0	0	0	0	0	0	0	0	0	0	0	0	0	0	0	0	0	0	0	0	0	0	0	0	0	0	0	0	0	0	0	0	0	0	0
TGME49_286920	SWIRM domain-containing protein	-5.1 (Essential)	SWIRM#Myb_DNA-binding#SWIRM-assoc_1#	N/A	N/A	N/A	DNA binding, chromatin binding, protein binding	N/A		0	0	0	0	0	0	0	0	0	0	0	0	0	0	0	0	0	0	0	0	0	0	0	0	0	0	0	0	0	0	0	0	0	0	0	0	0	0	0	0
TGME49_288630	nucleosome assembly protein (NAP), putative	1.92 (Dispensable)	NAP#	N/A	nucleus	nucleosome assembly	N/A	N/A		0	0	0	0	0	0	0	0	0	0	0	0	0	0	0	0	0	0	0	1	0	0	0	8	0	4	0	0	0	0	0	0	0	0	0	0	0	0	0	0
TGME49_289600	heat shock protein HSP29	2.28 (Dispensable)	HSP20#	plasma membrane	N/A	N/A	N/A	N/A		0	0	0	0	0	0	0	0	0	0	0	0	0	0	0	0	0	0	0	0	0	0	0	0	0	0	0	0	0	0	0	0	0	0	0	0	0	0	0	0
TGME49_289650	PEP-carboxykinase I	1.9 (Dispensable)	PEPCK_ATP#	cytoplasm	N/A	gluconeogenesis	ATP binding, phosphoenolpyruvate carboxykinase (ATP) activity	4.1.1.49 (Phosphoenolpyruvate carboxykinase (ATP))		0	0	0	0	0	0	0	0	0	0	0	0	0	0	0	0	0	0	0	0	0	0	0	0	0	0	0	0	0	0	0	0	0	0	0	0	0	0	0	0
TGME49_290600	succinyl-CoA-synthetase alpha SCSA	-2.03 (Essential)	CoA_binding#Ligase_CoA#	mitochondrion	N/A	metabolic process	binding, catalytic activity, cofactor binding, succinate-CoA ligase (GDP-forming) activity	6.2.1.5 (Succinate--CoA ligase (ADP-forming))		2	0	0	1	0	0	0	0	0	0	0	0	0	0	0	0	0	0	0	0	0	0	0	0	0	0	0	0	0	0	0	0	0	0	0	0	0	0	0	0
TGME49_291930	RNA recognition motif-containing protein		RRM_1#RRM_1#	N/A	N/A	N/A	nucleic acid binding	N/A		0	0	0	0	0	0	0	0	0	0	0	0	0	0	0	0	0	0	0	0	0	0	1	0	0	0	0	0	0	0	0	0	0	0	0	0	0	0	0	0
TGME49_293900	sporozoite protein with an altered thrombospondin repeat SPATR	0.1 (Dispensable)		microneme, plasma membrane	N/A	N/A	N/A	N/A		0	0	0	0	0	0	0	0	0	0	0	0	0	0	0	0	0	0	0	0	0	0	0	0	0	0	0	0	0	0	0	0	0	0	0	0	0	0	0	0
TGME49_295340	UV excision repair protein Rad23 protein	-0.37 (Dispensable)	ubiquitin#UBA#XPC-binding#UBA#	N/A	nucleus	nucleotide-excision repair, proteasome-mediated ubiquitin-dependent protein catabolic process	damaged DNA binding, protein binding	N/A		0	0	0	0	0	0	0	0	0	0	0	0	0	0	0	3	0	0	0	0	0	0	0	0	0	0	0	0	0	0	0	0	0	0	0	0	0	0	0	0
TGME49_310330	hypothetical protein			N/A	N/A	N/A	N/A	N/A		0	0	0	0	0	0	0	0	0	0	0	0	0	0	0	0	0	0	0	0	0	0	0	0	0	0	0	0	0	0	0	0	0	0	0	0	0	0	0	0
TGME49_310750	emp24/gp25L/p24 family protein		EMP24_GP25L#	N/A	integral component of membrane	transport	N/A	N/A		0	0	0	0	0	11	8	8	0	0	0	0	0	0	0	6	0	0	0	0	0	0	0	0	0	0	0	0	0	0	0	0	0	0	0	0	0	0	0	0
TGME49_314100	tetratricopeptide repeat-containing protein		Aha1_N#	N/A	N/A	N/A	ATPase activator activity, chaperone binding	N/A		0	0	0	0	0	0	2	0	0	0	0	0	0	0	0	0	0	0	0	0	0	0	0	0	0	0	0	0	0	0	0	0	0	0	0	0	0	0	0	0
TGME49_314400	pyruvate dehydrogenase E1 component, beta subunit, putative	-1.6 (Dispensable)	Transket_pyr#Transketolase_C#	N/A	N/A	metabolic process	3-methyl-2-oxobutanoate dehydrogenase (2-methylpropanoyl-transferring) activity, catalytic activity	1.2.4.4 (3-methyl-2-oxobutanoate dehydrogenase (2-methylpropanoyl-transferring))		1	0	0	0	0	0	0	0	0	0	0	0	2	2	2	2	0	0	0	0	0	0	0	0	0	0	0	0	0	0	0	0	0	0	0	0	0	0	0	0
TGME49_318310	transketolase	-1.14 (Dispensable)	Transketolase_N#Transket_pyr#Transketolase_C#	N/A	N/A	metabolic process	formaldehyde transketolase activity, transketolase activity	2.2.1.1 (Transketolase)		0	0	0	0	0	0	0	2	0	3	0	4	8	4	0	0	0	0	0	0	0	0	0	0	0	0	0	0	0	0	0	0	0	0	0	0	0	0	0	0
TGME49_319730	YOU2 family C2C2 zinc finger protein	0.02 (Dispensable)	DUF842#	N/A	N/A	N/A	N/A	N/A		0	0	0	0	0	0	0	0	0	0	0	0	0	0	0	0	0	0	0	0	0	0	0	0	0	0	0	0	0	0	0	0	0	0	0	0	0	0	0	0
TGME49_320600	cold-shock DNA-binding domain-containing protein		CSD#	N/A	N/A	regulation of transcription, DNA-templated	DNA binding	N/A		0	0	2	0	0	2	2	2	0	0	0	0	0	0	0	0	0	0	0	0	0	0	0	0	0	0	0	0	0	0	0	0	0	0	0	0	0	0	0	0
TGME49_320630	phosphotransferase enzyme family protein	0.01 (Dispensable)	Choline_kinase#Choline_kinase#	N/A	N/A	N/A	ethanolamine kinase activity, transferase activity, transferring phosphorus-containing groups	2.7.1.82 (Ethanolamine kinase)		0	0	0	0	0	0	0	0	0	0	0	0	0	0	0	0	0	0	0	0	0	0	0	0	0	0	0	0	0	0	0	0	0	0	0	0	0	0	0	0
TGME49_209755	hypothetical protein	0.59 (Dispensable)		N/A	N/A	N/A	N/A	N/A		0	0	0	0	0	0	0	0	0	0	0	0	0	0	0	0	0	0	0	0	0	0	0	0	0	0	0	0	0	0	0	0	0	0	0	0	0	0	0	0
TGME49_213392	surface antigen repeat-containing protein	-5.02 (Essential)		N/A	N/A	N/A	N/A	N/A		0	0	0	0	0	0	0	0	0	0	0	0	0	0	0	0	0	0	0	0	0	0	0	0	0	0	0	0	0	0	0	0	0	0	0	0	0	0	0	0
TGME49_214780	hydrolase, NUDIX family protein		NUDIX#	N/A	N/A	N/A	bis(5'-nucleosyl)-tetraphosphatase (asymmetrical) activity, hydrolase activity	3.6.1.17 (Bis(5'-nucleosyl)-tetraphosphatase (asymmetrical))		0	0	0	0	0	0	0	0	0	0	0	0	0	0	0	0	0	0	0	0	0	0	0	0	0	0	0	0	0	0	0	0	0	0	0	0	0	0	0	0
TGME49_228630	hypothetical protein			N/A	membrane	N/A	N/A	N/A		0	0	0	0	0	0	0	0	1	0	0	0	0	0	0	0	0	0	0	0	0	0	0	0	0	0	0	0	0	0	0	0	0	0	0	0	0	0	0	0
TGME49_235020	COPI protein, putative	-4.46 (Essential)	WD40#Coatomer_WDAD#	N/A	membrane coat	intracellular protein transport, vesicle-mediated transport	histone acetyltransferase activity, protein binding, structural molecule activity	2.3.1.48 (Histone acetyltransferase)		0	0	0	0	0	0	0	0	0	0	0	0	0	0	0	0	0	0	0	0	0	0	0	0	0	0	0	0	0	0	0	0	0	0	0	0	0	0	0	0
TGME49_238880	hypothetical protein	-3.78 (Essential)	DUF3223#RRN3#	N/A	N/A	N/A	N/A	N/A		0	0	0	0	0	0	0	0	0	0	0	0	2	0	0	0	0	0	0	0	0	0	0	0	0	0	0	0	0	0	0	0	0	0	0	0	0	0	0	0
TGME49_239790	BRCA1 C Terminus (BRCT) domain-containing protein	-4.56 (Essential)	Pescadillo_N#	N/A	nucleolus	ribosome biogenesis	N/A	N/A		0	0	0	0	0	0	0	0	0	0	0	0	0	0	0	0	0	0	0	0	0	0	1	0	0	0	0	0	0	0	0	0	0	0	0	0	0	0	0	0
TGME49_242020	mannosyl-oligosaccharide glucosidase		Glyco_hydro_63#Glyco_hydro_63#	N/A	N/A	oligosaccharide metabolic process	chitin binding, mannosyl-oligosaccharide glucosidase activity	3.2.1.106 (Mannosyl-oligosaccharide glucosidase)		0	0	0	0	0	0	0	0	0	0	0	0	0	1	0	0	0	0	0	0	0	0	0	0	0	0	0	0	0	0	0	0	0	0	0	0	0	0	0	0
TGME49_242790	trichohyalin, putative	-1.01 (Dispensable)		N/A	N/A	N/A	N/A	N/A		0	0	0	0	0	0	0	0	0	0	0	0	0	0	0	0	0	0	0	0	0	0	0	0	0	0	0	0	0	0	0	0	0	0	0	0	0	0	0	0
TGME49_246800	acylaminoacyl-peptidase, putative	0.56 (Dispensable)	Peptidase_S9#	N/A	N/A	proteolysis	serine-type peptidase activity	3.4.19.1 (Acylaminoacyl-peptidase)		0	0	0	0	0	0	0	0	0	0	0	0	0	0	0	2	0	0	0	0	0	0	0	0	0	0	0	0	0	0	0	0	0	0	0	0	0	0	0	0
TGME49_253290	valyl-tRNA synthetase	-3.82 (Essential)	tRNA-synt_1#Anticodon_1#	N/A	cytoplasm	tRNA aminoacylation for protein translation, valyl-tRNA aminoacylation	ATP binding, aminoacyl-tRNA editing activity, valine-tRNA ligase activity	6.1.1.9 (Valine--tRNA ligase)		0	0	0	0	0	0	0	0	0	0	0	0	0	0	0	0	0	0	0	0	0	0	0	0	0	0	0	0	0	0	0	0	0	0	0	0	0	0	0	0
TGME49_258080	hypothetical protein			N/A	N/A	N/A	N/A	N/A		0	0	0	0	0	0	0	0	0	0	0	0	0	0	0	0	0	0	0	0	0	0	0	0	0	0	0	0	0	0	0	0	0	0	0	0	0	0	0	0
TGME49_261710	ankyrin repeat-containing protein		Ank_2#	N/A	N/A	N/A	protein binding	N/A		0	0	0	0	0	0	0	0	0	2	0	1	0	0	0	0	0	0	0	0	0	0	0	0	0	0	0	0	0	0	0	0	0	0	0	0	0	0	0	0
TGME49_264430	hypothetical protein	0.37 (Dispensable)		N/A	N/A	N/A	N/A	N/A		0	0	0	0	0	0	0	0	0	0	0	0	0	0	0	0	0	0	0	0	0	0	0	0	0	0	0	0	0	0	0	0	0	0	0	0	0	0	0	0
TGME49_269950	hypothetical protein	0.44 (Dispensable)		N/A	N/A	N/A	N/A	1.8.3.2 (Thiol oxidase)		2	0	0	0	0	0	0	0	0	0	0	0	0	0	0	0	0	0	0	0	0	0	0	0	0	0	0	0	0	0	0	0	0	0	0	0	0	0	0	0
TGME49_272630	U6 snRNA-associated Sm family protein LSm8, putative	-2.12 (Essential)	LSM#	N/A	N/A	N/A	N/A	N/A		0	0	0	0	0	0	0	0	0	0	0	0	0	0	0	0	0	0	0	0	0	0	0	0	0	0	0	0	0	0	0	0	0	0	0	0	0	0	0	0
TGME49_277790	hypothetical protein		DEP#DUF547#	N/A	N/A	cell redox homeostasis, intracellular signal transduction	electron carrier activity, protein disulfide oxidoreductase activity	N/A		1	0	0	0	0	0	0	0	1	0	0	0	0	0	0	0	0	0	0	0	0	0	0	0	0	0	0	0	0	0	0	0	0	0	0	0	0	0	0	0
TGME49_279400	glutaredoxin, putative	1 (Dispensable)	Glutaredoxin#	N/A	N/A	cell redox homeostasis	electron carrier activity, protein disulfide oxidoreductase activity	N/A		2	0	2	1	0	3	0	0	0	0	0	0	0	0	0	0	0	0	0	0	0	0	0	0	0	0	0	0	0	0	0	0	0	0	0	0	0	0	0	0
TGME49_285710	hypothetical protein	0.55 (Dispensable)		N/A	N/A	N/A	N/A	N/A		0	0	0	0	0	0	0	0	0	0	0	0	0	0	1	7	0	0	0	0	0	0	0	0	0	0	0	0	0	0	0	0	0	0	0	0	0	0	0	0
TGME49_289210	prefoldin subunit protein	0.03 (Dispensable)	Prefoldin_2#	N/A	prefoldin complex	protein folding	unfolded protein binding	N/A		0	0	0	0	0	0	0	0	0	0	0	0	0	0	0	0	0	0	0	0	0	0	0	0	0	0	0	0	0	0	0	0	0	0	0	0	0	0	0	0
TGME49_293610	dihydroorotase	-3.76 (Essential)	Amidohydro_2#	N/A	N/A	metabolic process	catalytic activity, dihydroorotase activity	3.5.2.3 (Dihydroorotase)		0	0	0	0	0	0	0	0	0	0	0	0	0	0	0	0	0	0	0	0	0	0	0	0	0	0	0	0	0	0	0	0	0	0	0	0	0	0	0	0
TGME49_304970	cell-cycle-associated protein kinase CDK, putative		Pkinase#	N/A	N/A	protein phosphorylation	ATP binding, RNA polymerase II carboxy-terminal domain kinase activity, protein kinase activity	2.7.11.23 ([RNA-polymerase]-subunit kinase)		0	0	0	0	0	0	0	0	0	0	0	0	0	0	0	0	0	1	0	0	0	0	0	0	0	0	0	0	0	0	0	0	0	0	0	0	0	0	0	0
TGME49_310670	glycogen phosphorylase 1, putative	1.01 (Dispensable)	Phosphorylase#	N/A	N/A	carbohydrate metabolic process	glycogen phosphorylase activity, phosphorylase activity, pyridoxal phosphate binding	2.4.1.1 (Glycogen phosphorylase)		0	0	0	0	0	0	0	0	0	0	0	1	0	0	0	0	0	0	0	0	0	0	0	0	0	0	0	0	0	0	0	0	0	0	0	0	0	0	0	0
TGME49_321570	beta-hydroxyacyl-acyl carrier protein dehydratase (FABZ)	0.67 (Dispensable)	FabA#	apicoplast	N/A	N/A	N/A	4.2.1.- (Hydro-lyases.)		0	0	0	0	0	0	0	0	0	0	0	0	2	3	4	3	2	0	0	0	0	0	0	0	0	0	0	0	0	0	0	0	0	0	0	0	0	0	0	0
TGME49_211260	rhoptry kinase family protein ROP26 (incomplete catalytic triad)	0.68 (Dispensable)	Pkinase#	N/A	N/A	protein phosphorylation	ATP binding, protein kinase activity	N/A		0	0	0	0	0	0	0	0	0	0	0	0	0	0	0	0	0	0	0	0	0	0	0	0	0	0	0	0	0	0	0	0	0	0	0	0	0	0	0	0
TGME49_213940	CHCH domain-containing protein			N/A	N/A	N/A	N/A	N/A		0	0	0	0	0	0	0	0	0	0	0	0	0	0	0	0	0	0	0	0	0	0	0	0	0	0	0	0	0	0	0	0	0	0	0	0	0	0	0	0
TGME49_214490	peptidase M16 inactive domain-containing protein		Peptidase_M16#Peptidase_M16_C#	N/A	N/A	proteolysis	catalytic activity, metal ion binding, metalloendopeptidase activity, zinc ion binding	N/A		0	0	0	0	0	0	0	0	0	0	0	0	0	0	0	0	0	0	2	0	0	0	0	0	0	0	0	0	0	0	0	0	0	0	0	0	0	0	0	0
TGME49_215590	flavoprotein subunit of succinate dehydrogenase	-3.96 (Essential)	FAD_binding_2#Succ_DH_flav_C#	N/A	N/A	electron transport chain, oxidation-reduction process, tricarboxylic acid cycle	electron carrier activity, flavin adenine dinucleotide binding, oxidoreductase activity, acting on the CH-CH group of donors, succinate dehydrogenase (ubiquinone) activity	1.3.5.1 (Succinate dehydrogenase (quinone))		0	0	0	0	0	0	0	0	0	0	0	0	0	0	0	0	0	0	0	0	0	0	0	0	0	0	0	0	0	0	0	0	0	0	0	0	0	0	0	0
TGME49_232410	PDI family protein		Thioredoxin_8#	N/A	N/A	N/A	protein-disulfide reductase activity	1.8.1.8 (Protein-disulfide reductase)		0	0	0	0	0	0	0	0	0	0	0	0	0	0	0	0	0	0	0	0	0	0	0	0	0	0	0	0	0	0	0	0	0	0	0	0	0	0	0	0
TGME49_247530	hypothetical protein			N/A	N/A	N/A	N/A	N/A		0	0	0	0	0	0	0	0	0	0	0	0	0	0	0	0	0	0	0	0	0	0	0	0	0	0	0	0	0	0	0	0	0	0	0	0	0	0	0	0
TGME49_268200	RNA recognition motif-containing protein	-3.27 (Essential)	RRM_1#RRM_1#WW#RRM_1#	N/A	N/A	N/A	nucleic acid binding, protein binding	N/A		0	0	0	0	0	0	0	0	0	0	0	0	0	0	0	0	0	0	0	0	0	0	0	0	0	0	0	0	0	0	0	0	0	0	0	0	0	0	0	0
TGME49_279380	hypothetical protein		DUF1749#	N/A	N/A	N/A	N/A	N/A		0	0	0	0	0	0	0	0	0	0	0	0	0	0	0	0	0	0	0	0	0	0	0	0	0	0	0	0	0	0	0	0	0	0	0	0	0	0	0	0
TGME49_280380	poly(ADP-ribose) glycohydrolase		PARG_cat#	N/A	N/A	carbohydrate metabolic process	poly(ADP-ribose) glycohydrolase activity	3.2.1.143 (Poly(ADP-ribose) glycohydrolase)		0	0	0	0	0	0	0	0	0	0	0	0	0	0	0	6	0	0	0	0	0	0	0	0	0	0	0	0	0	0	0	0	0	0	0	0	0	0	0	0
TGME49_285980	glucosephosphate-mutase GPM1	1.18 (Dispensable)	PGM_PMM_I#PGM_PMM_II#PGM_PMM_III#	apical part of cell, cytoplasm	N/A	carbohydrate metabolic process	intramolecular transferase activity, phosphotransferases, phosphoglucomutase activity	5.4.2.2 (Phosphoglucomutase (alpha-D-glucose-1,6-bisphosphate-dependent))		0	0	0	0	0	0	0	0	0	0	0	0	0	0	0	0	0	0	0	0	0	0	0	0	0	0	0	0	0	0	0	0	0	0	0	0	0	0	0	0
TGME49_312600	heat shock protein HSP21	0.55 (Dispensable)	HSP20#	cytoplasm	N/A	N/A	N/A	N/A		0	0	0	0	0	0	0	0	0	0	0	0	0	0	0	0	0	0	0	0	0	0	0	0	0	0	0	0	0	0	0	0	0	0	0	0	0	0	0	0
TGME49_318525	hypothetical protein			N/A	N/A	N/A	N/A	N/A		0	0	0	0	0	0	2	0	0	0	0	0	0	0	0	0	0	0	0	0	0	0	0	0	0	0	0	0	0	0	0	0	0	0	0	0	0	0	0	0
TGME49_226420	peptidase family M3 protein	1.15 (Dispensable)	Peptidase_M3_N#Peptidase_M3#	N/A	N/A	proteolysis	metalloendopeptidase activity, zinc ion binding	N/A		0	0	0	0	0	0	0	0	0	0	0	0	0	0	0	0	0	0	0	0	0	0	0	0	0	0	0	0	0	0	0	0	0	0	0	0	0	0	0	0
TGME49_229420	cytochrome c, putative	0.61 (Dispensable)	Cytochrom_C#	N/A	N/A	N/A	electron carrier activity, heme binding, iron ion binding	N/A		0	0	0	0	0	0	0	0	0	0	0	0	0	0	0	0	0	0	0	0	0	0	0	0	0	0	0	0	0	0	0	0	0	0	0	0	0	0	0	0
TGME49_230520	cyclophilin 1, putative	-1.69 (Dispensable)	Pro_isomerase#	N/A	N/A	protein folding, protein peptidyl-prolyl isomerization	peptidyl-prolyl cis-trans isomerase activity	5.2.1.8 (Peptidylprolyl isomerase)		0	0	0	0	0	15	0	0	0	0	0	0	0	0	0	0	0	0	0	0	0	0	0	0	0	0	0	0	0	0	0	0	0	0	0	0	0	0	0	0
TGME49_249650	apolipoprotein A-I binding protein, putative		YjeF_N#	N/A	N/A	N/A	N/A	5.1.99.- (Acting on other compounds.)		1	0	0	0	0	8	0	0	0	0	0	0	0	0	0	0	0	0	0	0	0	0	0	0	0	0	0	0	0	0	0	0	0	0	0	0	0	0	0	0
TGME49_263850	hypothetical protein	1.12 (Dispensable)		N/A	N/A	N/A	N/A	N/A		4	0	1	0	0	2	0	0	0	0	0	0	0	0	0	0	0	0	0	0	0	0	0	0	0	0	0	0	0	0	0	0	0	0	0	0	0	0	0	0
TGME49_272660	hypothetical protein			N/A	N/A	N/A	N/A	N/A		0	0	0	0	0	0	0	0	0	0	0	0	0	0	0	0	0	0	0	0	0	0	0	0	0	0	0	0	0	0	0	0	0	0	0	0	0	0	0	0
TGME49_273960	chaperonin GroS protein	-4.02 (Essential)	Cpn10#Cpn10#	N/A	cytoplasm	protein folding	N/A	N/A		0	0	0	0	0	0	0	0	0	0	0	0	0	0	0	0	0	0	0	0	0	0	0	0	0	0	0	0	0	0	0	0	0	0	0	0	0	0	0	0
TGME49_289530	ribosomal protein RPL19		Ribosomal_L19e#	N/A	ribosome	translation	structural constituent of ribosome	N/A		0	0	0	0	0	0	0	0	0	0	0	0	0	0	2	0	0	0	0	0	0	0	0	0	0	0	0	0	0	0	0	0	0	0	0	0	0	0	0	0
TGME49_291640	aspartate carbamoyltransferase	-1.47 (Dispensable)	OTCace_N#OTCace#	N/A	N/A	cellular amino acid metabolic process	amino acid binding, aspartate carbamoyltransferase activity, carboxyl- or carbamoyltransferase activity	2.1.3.2 (Aspartate carbamoyltransferase)		0	0	0	0	0	0	0	0	0	0	0	0	0	0	0	0	0	0	0	0	0	0	0	0	0	0	0	0	0	0	0	0	0	0	0	0	0	0	0	0
TGME49_293770	chitinase-like protein CLP1	0.7 (Dispensable)	Glyco_hydro_19#	microneme	N/A	cell wall macromolecule catabolic process, chitin catabolic process	chitinase activity	3.2.1.14 (Chitinase)		0	0	0	0	0	0	0	0	0	0	0	0	0	0	0	0	0	0	0	0	0	0	0	0	0	0	0	0	0	0	0	0	0	0	0	0	0	0	0	0
TGME49_294770	Armadillo/beta-catenin family repeat-containing protein			N/A	N/A	N/A	protein binding	N/A		0	0	0	0	0	0	0	0	0	0	0	0	0	0	0	0	0	0	0	0	0	0	0	0	0	0	0	0	0	0	0	0	0	0	0	0	0	0	0	0
TGME49_308950	histidine acid phosphatase superfamily protein	0.77 (Dispensable)		N/A	N/A	N/A	N/A	N/A		0	0	0	0	0	0	4	2	0	0	0	0	0	0	0	0	0	0	0	0	0	0	0	0	0	0	0	0	0	0	0	0	0	0	0	0	0	0	0	0
TGME49_316240	hypothetical protein	-1.62 (Dispensable)	Dynactin_p62#	N/A	dynactin complex	N/A	N/A	N/A		0	0	0	0	0	0	0	0	0	0	0	2	0	0	0	0	0	0	0	0	0	0	0	0	0	0	0	0	0	0	0	0	0	0	0	0	0	0	0	0
TGME49_231630	alveolin domain containing intermediate filament IMC4	-4.52 (Essential)	IMCp#IMCp#	apical part of cell, inner membrane complex	N/A	N/A	N/A	N/A		0	0	0	0	0	0	0	0	0	0	0	0	0	0	0	0	0	0	0	0	0	0	0	0	0	0	0	0	0	0	1	0	0	0	0	0	0	0	0	0
TGME49_244460	hypothetical protein			N/A	N/A	N/A	N/A	N/A		0	0	0	0	0	0	0	0	0	0	0	0	1	2	0	0	0	0	0	0	0	0	0	0	0	0	0	0	0	0	0	0	0	0	0	0	0	0	0	0
TGME49_258360	hypothetical protein	-0.89 (Dispensable)		N/A	N/A	N/A	N/A	N/A		0	0	0	0	0	0	0	0	0	0	0	0	0	0	0	2	0	0	0	0	0	0	0	0	0	0	0	0	0	0	0	0	0	0	0	0	0	0	0	0
TGME49_262920	trypsin domain-containing protein		Trypsin_2#	N/A	N/A	proteolysis	catalytic activity, serine-type endopeptidase activity	3.4.21.- (Serine endopeptidases.)		0	0	0	0	0	0	0	0	0	0	0	0	0	0	0	0	0	0	0	0	0	0	0	0	0	0	0	0	0	0	0	0	0	0	0	0	0	0	0	0
TGME49_233220	hypothetical protein			N/A	N/A	N/A	N/A	N/A		0	0	0	0	0	0	0	0	0	0	0	0	0	0	0	0	0	0	0	0	0	0	0	0	0	0	0	0	0	0	0	0	0	0	0	0	0	0	0	0
TGME49_240220	hypothetical protein			N/A	N/A	N/A	N/A	N/A		0	0	0	0	0	0	0	0	0	0	0	0	0	0	0	0	0	0	0	0	0	0	0	0	0	0	0	0	0	0	0	0	0	0	0	0	0	0	0	0
TGME49_252220	tetratricopeptide repeat domain containing protein	-1.03 (Dispensable)	TPR_16#TPR_1#TPR_12#TPR_11#TPR_1#	N/A	N/A	N/A	protein binding	N/A		0	0	0	0	0	0	0	0	0	0	0	0	0	0	0	0	0	0	0	0	0	0	0	0	0	0	0	0	0	0	0	0	0	0	0	0	0	0	0	0
TGME49_201680	eukaryotic initiation factor-3 subunit 10, putative	-4.55 (Essential)		N/A	N/A	N/A	N/A	N/A		0	0	0	0	0	0	0	1	0	0	0	0	0	0	0	0	0	0	0	0	0	0	0	0	0	0	0	0	0	0	0	0	0	0	0	0	0	0	0	0
TGME49_248370	prefoldin subunit 6, putative	-3.7 (Essential)	Prefoldin_2#	N/A	prefoldin complex	protein folding	unfolded protein binding	N/A		0	0	0	0	0	0	0	0	0	0	0	0	0	0	0	0	0	0	0	0	0	0	0	0	0	0	0	0	0	0	0	0	0	0	0	0	0	0	0	0
TGME49_266960	beta tubulin	-4 (Essential)	Tubulin#Tubulin_C#	apical part of cell, inner membrane complex, nucleus	protein complex	obsolete GTP catabolic process, protein polymerization	GTP binding, GTPase activity	N/A		0	0	0	0	0	0	0	0	0	0	0	0	0	0	0	0	0	0	0	0	0	0	0	0	0	0	0	0	0	0	1	0	0	0	0	0	0	0	0	0
TGME49_280570	SAG-related sequence SRS35A			N/A	N/A	N/A	N/A	N/A		0	0	0	0	0	0	0	0	0	0	0	0	0	0	0	0	0	0	0	0	0	0	0	0	0	0	0	0	0	0	0	0	0	0	0	0	0	0	0	0
TGME49_311400	WD domain, G-beta repeat-containing protein			N/A	N/A	N/A	protein binding	N/A		0	0	0	0	0	0	0	0	0	0	0	0	0	0	0	0	0	0	0	0	0	0	0	0	0	0	0	0	0	0	0	0	0	0	0	0	0	0	0	0
TGME49_203780	hypothetical protein			N/A	N/A	N/A	N/A	N/A		0	0	0	0	0	0	0	0	0	0	0	0	0	0	0	0	0	0	0	0	0	0	0	0	0	0	0	0	0	0	0	0	0	0	0	0	0	0	0	0
TGME49_225470	peptide methionine sulfoxide reductase	0.25 (Dispensable)	PMSR#	N/A	N/A	oxidation-reduction process, protein metabolic process	peptide-methionine (S)-S-oxide reductase activity	1.8.4.11 (Peptide-methionine (S)-S-oxide reductase)		0	0	0	0	0	0	0	0	0	0	0	0	0	0	0	0	0	0	0	0	0	0	0	0	0	0	0	0	0	0	0	0	0	0	0	0	0	0	0	0
TGME49_226660	hypothetical protein			N/A	N/A	N/A	N/A	N/A		0	0	0	0	0	0	0	0	0	0	0	0	0	0	0	0	0	0	0	0	0	0	0	0	0	0	0	0	0	0	0	0	0	0	0	0	0	0	0	0
TGME49_230850	hypothetical protein			N/A	N/A	N/A	N/A	N/A		0	0	0	0	0	0	0	0	0	0	0	0	0	0	0	0	0	0	0	0	0	0	0	0	0	0	0	0	0	0	0	0	0	0	0	0	0	0	0	0
TGME49_233310	peptidase D, putative	1.38 (Dispensable)	AMP_N#Peptidase_M24#	N/A	N/A	cellular process	aminopeptidase activity, manganese ion binding	3.4.11.9 (Xaa-Pro aminopeptidase)		4	0	1	1	0	0	0	0	0	0	0	0	0	0	0	0	0	0	0	0	0	0	0	0	0	0	0	0	0	0	0	0	0	0	0	0	0	0	0	0
TGME49_235340	hypothetical protein			N/A	N/A	N/A	N/A	N/A		0	0	0	0	0	0	0	0	0	0	0	0	0	0	0	0	0	0	0	0	0	0	0	0	0	0	0	0	0	0	0	0	0	0	0	0	0	0	0	0
TGME49_249425	hypothetical protein			N/A	N/A	N/A	N/A	N/A		0	0	0	0	0	0	0	0	2	0	0	0	0	0	0	0	0	0	0	0	0	0	0	0	0	0	0	0	0	0	0	0	0	0	0	0	0	0	0	0
TGME49_264660	SAG-related sequence SRS44		SAG#SAG#SAG#SAG#SAG#SAG#SAG#SAG#SAG#	N/A	membrane	N/A	N/A	3.4.21.72 (IgA-specific serine endopeptidase)		0	0	2	0	0	0	0	0	0	0	0	0	0	0	0	0	0	0	0	0	0	0	0	0	0	0	0	0	0	0	0	0	0	0	0	0	0	0	0	0
TGME49_275470	dense granule protein GRA15			N/A	N/A	N/A	N/A	N/A		0	0	0	0	0	0	0	0	0	0	0	0	0	0	0	0	0	0	0	0	0	0	0	0	0	0	0	0	0	0	0	0	0	0	0	0	0	0	0	0
TGME49_281630	hydroxyacylglutathione hydrolase	-0.18 (Dispensable)	Lactamase_B#HAGH_C#	N/A	N/A	glutathione biosynthetic process	hydroxyacylglutathione hydrolase activity, zinc ion binding	3.1.2.6 (Hydroxyacylglutathione hydrolase)		0	0	0	7	0	2	0	0	0	0	0	0	0	0	0	0	0	0	0	0	0	0	0	0	0	0	0	0	0	0	0	0	0	0	0	0	0	0	0	0
TGME49_285180	hypothetical protein	-1 (Dispensable)	S1-P1_nuclease#S1-P1_nuclease#	N/A	N/A	DNA catabolic process	endonuclease activity, nucleic acid binding	N/A		0	0	0	0	0	0	0	0	0	0	0	0	0	0	0	0	0	0	0	0	0	0	0	0	0	0	0	0	0	0	0	0	0	0	0	0	0	0	0	0
TGME49_307850	6-phosphogluconate dehydrogenase		NAD_binding_2#6PGD#	N/A	N/A	oxidation-reduction process, pentose-phosphate shunt	NADP binding, phosphogluconate dehydrogenase (decarboxylating) activity	1.1.1.44 (Phosphogluconate dehydrogenase (NADP(+)-dependent, decarboxylating))		2	0	0	0	0	0	0	0	0	0	0	0	0	0	0	0	0	0	0	0	0	0	0	0	0	0	0	0	0	0	0	0	0	0	0	0	0	0	0	0
TGME49_309290	hypothetical protein	-3.44 (Essential)	HD_3#	N/A	N/A	N/A	N/A	N/A		0	0	0	0	0	0	0	0	0	0	0	0	0	0	0	0	0	0	0	0	0	0	0	0	0	0	0	0	0	0	0	0	0	0	0	0	0	0	0	0
TGME49_315780	myosin regulatory light chain, putative	-0.12 (Dispensable)		N/A	N/A	N/A	calcium ion binding	N/A		0	0	0	0	0	0	0	0	0	0	0	0	0	0	0	0	0	0	0	0	0	0	0	0	0	0	0	0	0	0	0	0	0	0	0	0	0	0	0	0
TGME49_243340	atypical MEK-related kinase (incomplete catalytic triad)		Pkinase#Pkinase#	N/A	N/A	protein phosphorylation	ATP binding, calmodulin-dependent protein kinase activity, protein kinase activity	2.7.11.17 (Calcium/calmodulin-dependent protein kinase)		0	0	0	0	0	0	0	0	0	0	0	0	0	0	0	0	0	0	0	0	2	0	0	0	0	0	3	0	9	0	0	0	0	0	0	0	0	0	0	0
TGME49_310070	methyltransferase, putative	-1.22 (Dispensable)	Methyltransf_11#	N/A	cytoplasm	metabolic process	thiopurine S-methyltransferase activity	2.1.1.- (Methyltransferases.)		0	0	0	0	0	0	0	0	0	0	0	0	0	0	0	0	0	0	0	0	0	0	0	0	0	0	0	0	0	0	0	0	0	0	0	0	0	0	0	0
TGME49_215350	hypothetical protein	1.82 (Dispensable)		N/A	N/A	N/A	N/A	N/A		0	0	0	0	0	0	0	0	0	0	0	0	0	0	0	0	0	0	0	0	0	0	0	0	0	0	0	0	0	0	0	0	0	0	0	0	0	0	0	0
TGME49_230180	hypothetical protein			N/A	N/A	N/A	N/A	N/A		0	0	0	0	0	0	0	0	0	0	0	0	0	0	0	0	0	0	0	0	0	0	0	0	0	0	0	0	0	0	0	0	0	0	0	0	0	0	0	0
TGME49_271430	hypothetical protein			N/A	N/A	N/A	N/A	N/A		0	0	0	0	0	0	0	0	0	0	0	0	0	0	0	0	0	0	0	0	0	0	0	0	0	0	0	1	0	0	0	0	0	0	0	0	0	0	0	0
TGME49_229000	kelch repeat-containing protein		Kelch_4#Kelch_4#Kelch_3#	N/A	N/A	N/A	N/A	N/A		0	0	0	0	0	0	0	0	2	0	0	0	0	0	0	0	0	0	0	0	0	0	0	0	0	0	0	0	0	0	0	0	0	0	0	0	0	0	0	0
TGME49_263580	bromodomain-containing protein		Ank_3#Ank_2#Bromodomain#	N/A	N/A	N/A	histone acetyltransferase activity, protein binding	2.3.1.48 (Histone acetyltransferase)		0	0	0	0	0	0	0	0	2	0	0	0	0	0	0	0	0	0	0	0	0	0	0	0	0	0	0	0	0	0	0	0	0	0	0	0	0	0	0	0
TGME49_313290	MORN repeat-containing protein	0.13 (Dispensable)	MORN#MORN#MORN#MORN#MORN#MORN#	N/A	N/A	N/A	histone-lysine N-methyltransferase activity	2.1.1.43 (Histone-lysine N-methyltransferase)		0	0	0	0	0	0	0	0	0	0	0	0	0	0	0	0	0	0	0	0	0	0	0	0	0	0	0	0	0	0	0	0	0	0	0	0	0	0	0	0
TGME49_202940	hypothetical protein			N/A	N/A	N/A	N/A	N/A		0	0	0	0	0	0	0	0	0	0	0	0	0	0	0	0	0	0	0	0	0	0	0	0	0	0	0	0	0	0	0	0	0	0	0	0	0	0	0	0
TGME49_224840	3'5'-cyclic nucleotide phosphodiesterase domain-containing protein		PDEase_I#	N/A	N/A	signal transduction	3',5'-cyclic-nucleotide phosphodiesterase activity, metal ion binding	3.1.4.17 (3',5'-cyclic-nucleotide phosphodiesterase)		0	0	0	0	0	0	0	0	0	0	0	0	0	0	0	0	0	0	0	0	0	0	0	0	0	0	0	0	0	0	0	0	0	0	0	0	0	0	0	0
TGME49_245560	hypothetical protein			N/A	N/A	N/A	N/A	N/A		0	0	0	0	0	0	0	0	1	0	0	0	0	0	0	0	0	0	0	0	0	0	0	0	0	0	0	0	0	0	0	0	0	0	0	0	0	0	0	0
TGME49_267660	hypothetical protein	-2.76 (Essential)		N/A	N/A	N/A	N/A	N/A		0	0	0	0	0	0	0	0	0	0	0	0	0	0	0	1	0	0	0	0	0	0	0	0	0	0	0	0	0	0	0	0	0	0	0	0	0	0	0	0
TGME49_294730	hypothetical protein	-2.21 (Essential)	Sec16_C#	N/A	N/A	N/A	N/A	N/A		0	0	0	0	0	0	0	0	0	0	0	0	0	0	0	0	0	0	0	0	0	0	0	0	0	0	0	0	0	0	0	0	0	0	0	0	0	0	0	0
TGME49_311260	myosin light chain MLC1, putative			N/A	N/A	N/A	calcium ion binding	N/A		0	0	0	0	0	0	0	0	0	0	0	0	0	0	0	0	0	0	0	0	0	0	0	0	0	0	0	0	0	0	0	0	0	0	0	0	0	0	0	0
TGME49_202620	hypothetical protein	0.94 (Dispensable)		N/A	N/A	N/A	N/A	N/A		0	0	0	0	0	0	0	0	0	0	0	0	0	0	0	0	0	0	0	0	0	0	0	0	0	0	0	0	0	0	0	0	0	0	0	0	0	0	0	0
TGME49_212930	NifU family domain-containing protein		Nfu_N#NifU#	N/A	N/A	iron-sulfur cluster assembly	iron ion binding, iron-sulfur cluster binding	N/A		0	0	0	0	0	0	0	0	0	0	0	0	0	0	0	0	0	0	0	0	0	0	0	0	0	0	0	0	0	0	0	0	0	0	0	0	0	0	0	0
TGME49_220270	alveolin domain containing intermediate filament IMC6	-3.19 (Essential)	IMCp#	N/A	N/A	N/A	N/A	N/A		0	0	0	0	0	0	0	0	0	0	0	0	0	0	0	0	0	0	0	0	0	0	0	0	0	0	0	0	0	0	0	0	0	0	0	0	0	0	0	0
TGME49_232760	protein phosphatase inhibitor IPP2		IPP-2#	N/A	N/A	regulation of phosphoprotein phosphatase activity, regulation of signal transduction	protein phosphatase inhibitor activity	N/A		0	0	0	0	0	0	0	0	0	0	0	0	0	0	0	0	0	0	0	0	0	0	0	0	0	0	0	0	0	0	0	0	0	0	0	0	0	0	0	0
TGME49_235470	myosin A	-3.09 (Essential)	Myosin_head#	inner membrane complex	myosin complex	N/A	ATP binding, motor activity	3.6.4.1 (Myosin ATPase)		0	0	0	0	0	0	0	0	0	0	0	0	0	0	0	0	0	0	0	0	0	0	0	0	0	0	0	0	0	0	0	0	0	0	0	0	0	0	0	0
TGME49_238190	DNA-directed RNA polymerase II RPB3		RNA_pol_L#RNA_pol_A_bac#	N/A	N/A	transcription, DNA-templated	DNA-directed RNA polymerase activity, protein dimerization activity	2.7.7.6 (DNA-directed RNA polymerase)		0	0	0	0	0	0	0	0	0	0	0	0	0	0	0	0	0	0	0	0	0	0	0	0	0	0	0	0	0	0	0	0	0	0	0	0	0	0	0	0
TGME49_261260	histone lysine demethylase JMJD6a		JmjC#	N/A	N/A	N/A	protein binding	1.14.11.- (With 2-oxoglutarate as one donor, and incorporation of one atom each of oxygen into both donors.)		0	0	0	0	0	0	0	0	0	0	0	0	0	0	0	0	0	1	0	0	0	0	0	0	0	0	0	0	0	0	0	0	0	0	0	0	0	0	0	0
TGME49_263530	chaperonin, putative	-2.96 (Essential)	Cpn10#	N/A	cytoplasm	protein folding	N/A	N/A		0	0	0	0	0	0	0	0	0	0	0	0	0	0	0	0	0	0	0	0	0	0	0	0	0	0	0	0	0	0	0	0	0	0	0	0	0	0	0	0
TGME49_285850	peptidyl-prolyl cis-trans isomerase, FKBP-type domain-containing protein		FKBP_C#	N/A	N/A	protein folding	peptidyl-prolyl cis-trans isomerase activity	5.2.1.8 (Peptidylprolyl isomerase)		0	0	0	0	0	0	0	0	0	0	0	1	0	2	0	0	0	0	0	0	0	0	0	0	0	0	0	0	0	0	0	0	0	0	0	0	0	0	0	0
TGME49_313080	hypothetical protein	-4.43 (Essential)		N/A	N/A	N/A	N/A	N/A		0	0	0	0	0	0	0	0	0	0	0	0	0	0	0	0	0	0	0	0	0	0	0	0	0	0	0	0	0	0	0	0	0	0	0	0	0	0	0	0
TGME49_203220	DEAD/DEAH box helicase domain-containing protein		DEAD#Helicase_C#	N/A	N/A	N/A	ATP binding, ATP-dependent helicase activity, nucleic acid binding	N/A		0	0	0	0	0	0	0	0	0	0	0	0	0	0	0	0	0	0	0	0	0	0	0	0	0	0	0	0	0	0	0	0	0	0	0	0	0	0	0	0
TGME49_207370	hypothetical protein			N/A	N/A	N/A	N/A	N/A		0	0	0	0	0	0	0	0	0	0	0	0	0	0	0	0	0	0	0	0	0	0	0	0	0	0	0	0	0	0	0	0	0	0	0	0	0	0	0	0
TGME49_208430	serine proteinase inhibitor PI-2, putative		Kazal_1#Kazal_1#Kazal_1#	N/A	N/A	N/A	protein binding	N/A		0	0	0	0	0	0	0	0	0	0	0	0	0	0	0	0	0	0	0	0	0	0	0	0	0	0	0	0	0	0	0	0	0	0	0	0	0	0	0	0
TGME49_209890	hypothetical protein			N/A	N/A	N/A	N/A	N/A		0	0	0	0	0	0	0	0	0	0	0	0	0	0	0	0	1	0	0	0	0	0	0	0	0	0	0	0	0	0	0	0	0	0	0	0	0	0	0	0
TGME49_211460	hypothetical protein			N/A	N/A	N/A	N/A	N/A		0	0	0	0	0	0	0	0	0	0	0	0	0	0	0	0	0	0	0	0	0	0	0	0	0	0	0	0	0	0	0	0	0	0	0	0	0	0	0	0
TGME49_218000	hypothetical protein			N/A	N/A	N/A	N/A	N/A		0	0	0	0	0	0	0	0	0	0	0	0	0	0	0	0	0	0	0	2	0	0	0	0	0	0	0	0	0	0	0	0	0	0	0	0	0	0	0	0
TGME49_221440	RPGR, putative			N/A	N/A	N/A	N/A	N/A		0	0	0	0	0	0	0	0	0	0	0	0	0	0	0	0	0	2	0	0	0	0	0	0	0	0	0	0	0	0	0	0	0	0	0	0	0	0	0	0
TGME49_226320	hypothetical protein			N/A	N/A	N/A	N/A	N/A		0	0	0	0	0	0	0	0	0	0	0	0	0	0	0	0	0	0	0	0	0	0	0	0	0	0	0	0	0	0	0	0	0	0	0	0	0	0	0	0
TGME49_230070	BolA family protein		BolA#	N/A	N/A	N/A	N/A	N/A		0	0	0	0	0	0	0	0	0	0	0	0	0	0	0	0	0	0	0	0	0	0	0	0	0	0	0	0	0	0	0	0	0	0	0	0	0	0	0	0
TGME49_230400	hypothetical protein			N/A	N/A	N/A	N/A	N/A		0	0	0	1	0	0	0	0	0	0	0	0	0	0	0	0	0	0	0	0	0	0	0	0	0	0	0	0	0	0	0	0	0	0	0	0	0	0	0	0
TGME49_233810	Sel1 repeat-containing protein			N/A	N/A	N/A	N/A	N/A		0	0	0	0	0	0	0	0	0	0	0	0	0	0	0	1	1	0	0	0	0	0	0	0	0	0	0	0	0	0	0	0	0	0	0	0	0	0	0	0
TGME49_234420	ATPase, AAA family protein		DUF3523#AAA#	N/A	N/A	DNA recombination, DNA repair	ATP binding, ATPase activity, four-way junction helicase activity	3.6.1.3 (Adenosinetriphosphatase)		0	0	0	0	2	0	0	0	0	0	0	0	0	0	0	0	0	0	0	0	0	0	0	0	0	0	0	0	0	0	0	0	0	0	0	0	0	0	0	0
TGME49_236660	START domain-containing protein		START#	N/A	N/A	N/A	lipid binding	N/A		0	0	0	0	0	0	0	0	0	0	0	0	0	0	0	0	0	0	0	0	0	0	0	0	0	0	0	0	0	0	0	0	0	0	0	0	0	0	0	2
TGME49_239300	hypothetical protein			N/A	N/A	N/A	N/A	N/A		0	0	0	0	0	0	0	0	0	0	0	0	0	0	0	0	0	0	0	0	0	0	0	0	0	0	0	0	0	0	0	0	0	0	0	0	0	0	0	0
TGME49_247195	microneme protein MIC15			N/A	N/A	N/A	N/A	N/A		0	0	0	0	0	0	0	0	1	0	0	0	0	0	0	0	0	0	0	0	0	0	0	0	0	0	0	0	0	0	0	0	0	0	0	0	0	0	0	0
TGME49_249030	endonuclease/exonuclease/phosphatase family protein		Exo_endo_phos#	N/A	N/A	N/A	sphingomyelin phosphodiesterase activity	3.1.4.12 (Sphingomyelin phosphodiesterase)		0	0	0	0	0	0	0	0	1	0	0	0	0	0	0	0	0	0	0	0	0	0	0	0	0	0	0	0	0	0	0	0	0	0	0	0	0	0	0	0
TGME49_251550	acyl-coa-binding protein		ACBP#	N/A	N/A	N/A	fatty-acyl-CoA binding	N/A		0	0	0	0	0	0	0	0	0	0	0	0	0	0	0	0	0	0	0	0	0	0	0	0	0	0	0	0	0	0	0	0	0	0	0	0	0	0	0	0
TGME49_252880	hypothetical protein			N/A	heterotrimeric G-protein complex	G-protein coupled receptor signaling pathway	signal transducer activity	N/A		0	0	0	0	0	0	0	0	0	0	0	0	0	0	0	1	0	0	0	0	0	0	0	0	0	0	0	0	0	0	0	0	0	0	0	0	0	0	0	0
TGME49_264010	hypothetical protein		DUF1777#	N/A	N/A	N/A	N/A	1.2.1.3 (Aldehyde dehydrogenase (NAD(+)))		0	0	0	0	0	0	0	2	2	0	0	0	0	0	0	0	0	0	0	0	0	0	0	0	0	0	0	0	0	0	0	0	0	0	0	0	0	0	0	0
TGME49_264900	hypothetical protein			N/A	N/A	N/A	N/A	N/A		0	0	0	0	0	0	0	0	2	0	0	0	0	0	0	0	0	0	0	0	0	0	0	0	0	0	0	0	0	0	0	0	0	0	0	0	0	0	0	0
TGME49_265190	Ulp1 protease family, C-terminal catalytic domain-containing protein		Peptidase_C48#	N/A	N/A	proteolysis	cysteine-type peptidase activity	3.4.22.68 (Ulp1 peptidase)		0	0	2	0	0	0	0	0	0	0	0	0	0	0	0	0	0	0	0	0	0	0	0	0	0	0	0	0	0	0	0	0	0	0	0	0	0	0	0	0
TGME49_273070	GTPase activating protein for adp ribosylation factor, putative		ArfGap#	N/A	N/A	regulation of GTPase activity	GTPase activator activity, zinc ion binding	N/A		2	0	0	0	0	0	0	0	0	0	0	0	0	0	0	0	0	0	0	0	0	0	0	0	0	0	0	0	0	0	0	0	0	0	0	0	0	0	0	0
TGME49_273850	hypothetical protein		Nucleoporin_FG#Nsp1_C#	N/A	N/A	N/A	N/A	N/A		0	0	0	0	0	0	0	0	0	0	0	0	0	0	0	0	0	0	0	0	0	0	0	0	0	0	0	0	0	0	0	0	0	0	0	0	0	0	0	0
TGME49_277000	transport protein Sec24, putative		zf-Sec23_Sec24#Sec23_trunk#Sec23_BS#Sec23_helical#Gelsolin#	N/A	COPII vesicle coat	ER to Golgi vesicle-mediated transport, intracellular protein transport	zinc ion binding	N/A		0	0	0	0	0	0	0	0	0	0	0	0	0	0	0	0	0	0	0	0	0	0	0	0	0	0	0	0	0	0	0	0	0	0	0	0	0	0	0	0
TGME49_278110	1,3-beta-glucan synthase component protein		FKS1_dom1#Glucan_synthase#Glucan_synthase#	N/A	1,3-beta-D-glucan synthase complex	(1->3)-beta-D-glucan biosynthetic process	1,3-beta-D-glucan synthase activity	2.4.1.34 (1,3-beta-glucan synthase)		0	0	0	0	0	0	0	0	0	0	0	0	0	0	0	0	0	0	0	0	0	0	0	0	0	0	0	0	0	0	0	0	0	0	0	0	0	0	0	0
TGME49_294330	EGF family domain-containing protein		AMA-1#EGF_2#EGF_2#	N/A	N/A	N/A	protein binding	N/A		0	0	0	0	0	0	0	0	0	0	0	1	0	0	0	0	0	0	0	0	0	0	0	0	0	0	0	0	0	0	0	0	0	0	0	0	0	0	0	0
TGME49_299070	pyruvate kinase PyKII		PK#PK#PK#PK_C#	apical part of cell, apicoplast, mitochondrion	N/A	glycolytic process	carbon-carbon lyase activity, magnesium ion binding, potassium ion binding, pyruvate kinase activity	2.7.1.40 (Pyruvate kinase)		0	0	0	0	0	0	0	0	0	0	0	0	0	0	0	0	0	0	0	0	0	0	0	0	0	0	0	0	0	0	0	0	0	0	0	0	0	0	0	0
TGME49_305450	acetyltransferase, GNAT family protein		Acetyltransf_1#	N/A	N/A	N/A	N-acetyltransferase activity	N/A		0	0	0	0	0	0	0	0	0	0	0	0	0	0	0	0	1	0	0	0	0	0	0	0	0	0	0	0	0	0	0	0	0	0	0	0	0	0	0	0
TGME49_316710	hypothetical protein			N/A	N/A	N/A	N/A	N/A		0	0	0	0	0	0	0	0	0	0	0	0	0	0	0	0	0	0	0	0	0	0	0	0	0	0	0	0	0	0	0	0	0	0	0	0	0	0	0	0
TGME49_319570	WD domain, G-beta repeat-containing protein		WD40#WD40#WD40#	N/A	N/A	N/A	fucosylgalactoside 3-alpha-galactosyltransferase activity, protein binding	2.4.1.37 (Fucosylgalactoside 3-alpha-galactosyltransferase)		0	0	0	0	0	0	0	0	0	0	0	0	0	0	0	0	0	0	0	0	0	0	0	0	0	0	0	0	0	0	0	0	0	0	0	0	0	0	0	0
TGME49_204340	hypothetical protein			N/A	N/A	N/A	N/A	N/A		0	0	0	0	0	0	0	0	0	0	0	0	0	0	0	0	0	0	0	0	0	0	0	0	0	0	0	0	0	0	0	0	0	0	0	0	0	0	0	0
TGME49_204400	ATPase synthase subunit alpha, putative	-3.84 (Essential)	ATP-synt_ab_N#ATP-synt_ab#ATP-synt_ab_C#	N/A	proton-transporting ATP synthase complex, catalytic core F(1), proton-transporting two-sector ATPase complex, catalytic domain	ATP hydrolysis coupled proton transport, ATP metabolic process, ATP synthesis coupled proton transport	ATP binding, proton-transporting ATP synthase activity, rotational mechanism, proton-transporting ATPase activity, rotational mechanism	3.6.3.14 (H(+)-transporting two-sector ATPase)		0	0	0	0	0	0	0	0	0	0	0	0	0	0	0	0	0	0	0	0	0	0	0	0	0	0	0	0	0	0	0	0	0	0	0	0	0	0	0	0
TGME49_205558	NAC domain-containing protein	-3.68 (Essential)	NAC#	N/A	N/A	N/A	N/A	N/A		0	0	0	0	0	0	0	0	0	0	0	0	0	0	0	0	0	0	0	0	0	0	0	0	0	0	0	0	0	0	0	0	0	0	0	0	0	0	0	0
TGME49_209160	myristoyl CoA:protein N-myristoyltransferase		NMT#NMT_C#	N/A	N/A	N-terminal protein myristoylation	glycylpeptide N-tetradecanoyltransferase activity	2.3.1.97 (Glycylpeptide N-tetradecanoyltransferase)		0	0	0	0	0	0	0	0	0	0	0	0	0	0	0	0	0	0	0	0	0	0	0	0	0	0	0	0	0	0	0	0	0	0	0	0	0	0	0	0
TGME49_209860	SRP40, C-terminal domain-containing protein		SRP40_C#	N/A	N/A	N/A	N/A	N/A		0	0	0	0	0	0	0	0	0	0	0	0	0	0	0	0	0	0	0	0	0	0	0	0	0	0	0	0	0	0	0	0	0	0	0	0	0	0	0	0
TGME49_210408	HMG (high mobility group) box domain-containing protein	-0.28 (Dispensable)	HMG_box#	N/A	N/A	N/A	protein binding	N/A		0	0	0	0	0	0	0	0	0	0	0	0	0	0	0	0	0	0	0	0	0	0	0	0	0	0	0	0	0	0	0	0	0	0	0	0	0	0	0	0
TGME49_211290	rhoptry protein ROP15	0.16 (Dispensable)		apical part of cell	N/A	N/A	N/A	N/A		0	0	0	0	0	0	0	0	0	0	0	0	0	0	0	0	0	0	0	0	0	0	0	0	0	0	0	0	0	0	0	0	0	0	0	0	0	0	0	0
TGME49_211420	RNA recognition motif-containing protein		RRM_1#	N/A	N/A	N/A	nucleic acid binding	N/A		0	0	0	0	0	0	0	0	0	0	0	0	0	0	0	0	0	0	0	0	0	0	0	0	0	0	0	0	0	0	0	0	0	0	0	0	0	0	0	0
TGME49_217900	hypothetical protein	-4.78 (Essential)		N/A	N/A	N/A	N/A	N/A		0	0	0	0	0	0	0	0	0	0	0	0	0	0	0	0	0	0	0	0	0	0	0	0	0	0	0	0	0	0	0	0	0	0	0	0	0	0	0	0
TGME49_218820	alba 2	0.68 (Dispensable)		cytoplasm, nucleus	N/A	N/A	nucleic acid binding	N/A		0	0	0	0	0	0	0	0	0	0	0	0	0	0	0	0	0	0	0	0	0	0	0	0	0	0	0	0	0	0	0	0	0	0	0	0	0	0	0	0
TGME49_223960	ubiquitin interaction motif family protein	-5.08 (Essential)	VWA_2#	N/A	N/A	N/A	N/A	N/A		0	0	0	0	0	0	0	0	0	0	0	0	0	0	0	0	0	0	0	0	0	0	0	0	0	0	0	0	0	0	0	0	0	0	0	0	0	0	0	0
TGME49_226000	ATP synthase, putative	-4.57 (Essential)	ATP-synt_DE_N#	N/A	proton-transporting ATP synthase complex, catalytic core F(1)	ATP synthesis coupled proton transport	proton-transporting ATP synthase activity, rotational mechanism, proton-transporting ATPase activity, rotational mechanism	3.6.3.14 (H(+)-transporting two-sector ATPase)		0	0	0	0	0	0	0	0	0	0	0	0	0	0	0	0	0	0	0	0	0	0	0	0	0	0	0	0	0	0	0	0	0	0	0	0	0	0	0	0
TGME49_226980	hypothetical protein		eIF3_subunit#	N/A	eukaryotic translation initiation factor 3 complex	N/A	translation initiation factor activity	N/A		0	0	0	0	0	0	0	0	0	0	0	0	0	0	0	0	0	0	0	0	0	0	0	0	0	0	0	0	0	0	0	0	0	0	0	0	0	0	0	0
TGME49_227970	histone family DNA-binding protein		Bac_DNA_binding#	N/A	N/A	N/A	DNA binding	N/A		0	0	0	0	0	0	0	0	0	0	0	0	0	0	0	0	0	0	0	0	0	0	0	0	0	0	0	0	0	0	0	0	0	0	0	0	0	0	0	0
TGME49_231140	ribosomal protein RPS25	-3.46 (Essential)	Ribosomal_S25#	N/A	N/A	N/A	N/A	N/A		0	0	0	0	0	0	0	0	0	0	0	0	0	0	0	0	0	0	0	0	0	0	0	0	0	0	0	0	0	0	0	0	0	0	0	0	0	0	0	0
TGME49_232230	ribosomal protein RPL30	-4.23 (Essential)	Ribosomal_L7Ae#	N/A	N/A	N/A	N/A	N/A		0	0	0	0	0	0	0	0	0	0	0	0	0	0	0	0	0	0	0	0	0	0	0	0	0	0	0	0	0	0	0	0	0	0	0	0	0	0	0	0
TGME49_232440	Brf1p family coiled coil protein	0.34 (Dispensable)		N/A	N/A	N/A	N/A	N/A		0	0	0	0	0	0	0	0	0	0	0	0	0	0	0	0	0	0	0	0	0	0	0	0	0	0	0	0	0	0	0	0	0	0	0	0	0	0	0	0
TGME49_236840	zinc finger (C-x8-C-x5-C-x3-H)-2, putative		DFRP_C#	N/A	N/A	N/A	metal ion binding	N/A		0	0	0	0	0	0	0	0	0	0	0	0	0	0	0	0	0	0	0	0	0	0	0	0	0	0	0	0	0	0	0	0	0	0	0	0	0	0	0	0
TGME49_237260	Coiled-coil domain containing 124 family protein		Ccdc124#	N/A	N/A	N/A	N/A	N/A		0	0	0	0	0	0	0	0	0	0	0	0	0	0	0	0	0	0	0	0	0	0	0	0	0	0	0	0	0	0	0	0	0	0	0	0	0	0	0	0
TGME49_238010	ribosomal protein RPL23A	-4.8 (Essential)	Ribosomal_L23eN#Ribosomal_L23#	N/A	ribosome	translation	structural constituent of ribosome	N/A		0	0	0	0	0	0	0	0	0	0	0	0	0	0	0	0	0	0	0	0	0	0	0	0	0	0	0	0	0	0	0	0	0	0	0	0	0	0	0	0
TGME49_242820	hypothetical protein	-5.03 (Essential)		N/A	N/A	N/A	N/A	N/A		0	0	0	0	0	0	0	0	0	0	0	0	0	0	0	0	0	0	0	0	0	0	0	0	0	0	0	0	0	0	0	0	0	0	0	0	0	0	0	0
TGME49_247440	hypothetical protein			N/A	N/A	N/A	N/A	N/A		0	0	0	0	0	0	0	0	0	0	0	0	0	0	0	0	0	0	0	0	0	0	0	0	0	0	0	0	0	0	0	0	0	0	0	0	0	0	0	0
TGME49_247470	nucleolar protein, putative	-3.33 (Essential)	NOP5NT#Nop#	N/A	N/A	N/A	N/A	N/A		0	0	0	0	0	0	0	0	0	0	0	0	0	0	0	0	0	0	0	0	0	0	0	0	0	0	0	0	0	0	0	0	0	0	0	0	0	0	0	0
TGME49_248740	hypothetical protein			N/A	N/A	N/A	N/A	N/A		0	0	0	0	0	0	0	0	0	0	0	0	0	0	0	0	0	0	0	0	0	0	0	0	0	0	0	0	0	0	0	0	0	0	0	0	0	0	0	0
TGME49_251780	heat shock protein	-5.09 (Essential)	HSP70#	N/A	N/A	protein folding	ATP binding, ATPase activity, unfolded protein binding	3.6.1.3 (Adenosinetriphosphatase)		0	0	0	0	0	0	0	0	0	0	0	0	0	0	0	0	0	0	0	0	0	0	0	0	0	0	0	0	0	0	0	0	0	0	0	0	0	0	0	0
TGME49_251840	hypothetical protein			N/A	N/A	N/A	N/A	N/A		0	0	0	0	0	0	0	0	0	0	0	0	0	0	0	0	0	0	0	0	0	0	0	0	0	0	0	0	0	0	0	0	0	0	0	0	0	0	0	0
TGME49_254940	MIF4G domain-containing protein	-2.13 (Essential)	MIF4G#	N/A	N/A	RNA metabolic process	RNA binding, protein binding	N/A		0	0	0	0	0	0	0	0	0	0	0	0	0	0	0	0	0	0	0	0	0	0	0	0	0	0	0	0	0	0	0	0	0	0	0	0	0	0	0	0
TGME49_262620	RNA recognition motif-containing protein	-2.1 (Essential)	RRM_1#RRM_1#	N/A	N/A	N/A	nucleic acid binding	N/A		0	0	0	0	0	0	0	0	0	0	0	0	0	0	0	0	0	0	0	0	0	0	0	0	0	0	0	0	0	0	0	0	0	0	0	0	0	0	0	0
TGME49_263700	ribosomal protein RPS14	-4.59 (Essential)	Ribosomal_S11#	N/A	ribosome	translation	structural constituent of ribosome	N/A		0	0	0	0	0	0	0	0	0	0	0	0	0	0	0	0	0	0	0	0	0	0	0	0	0	0	0	0	0	0	0	0	0	0	0	0	0	0	0	0
TGME49_265250	RNA recognition motif-containing protein		RRM_1#	N/A	N/A	N/A	nucleic acid binding	N/A		0	0	0	0	0	0	0	0	0	0	0	0	0	0	0	0	0	0	0	0	0	0	0	0	0	0	0	0	0	0	0	0	0	0	0	0	0	0	0	0
TGME49_270320	protein phosphatase 2C domain-containing protein		PP2C#PP2C#	N/A	N/A	N/A	catalytic activity, phosphoprotein phosphatase activity	3.1.3.16 (Protein-serine/threonine phosphatase)		0	0	0	0	0	0	0	0	0	0	0	0	0	0	0	0	0	0	0	0	0	0	0	0	0	0	0	0	0	0	0	0	0	0	0	0	0	0	0	0
TGME49_273560	kinesin heavy chain, putative	-0.94 (Dispensable)	Kinesin#	N/A	N/A	microtubule-based movement	ATP binding, microtubule binding, microtubule motor activity	N/A		0	0	0	0	0	0	0	0	0	0	0	0	0	0	0	0	0	0	0	0	0	0	0	0	0	0	0	0	0	0	0	0	0	0	0	0	0	0	0	0
TGME49_275810	ribosomal protein RPS10	-5.12 (Essential)	S10_plectin#	N/A	N/A	N/A	N/A	N/A		0	0	0	0	0	0	0	0	0	0	0	0	0	0	0	0	0	0	0	0	0	0	0	0	0	0	0	0	0	0	0	0	0	0	0	0	0	0	0	0
TGME49_278530	multiprotein bridging factor type 1 family transcriptional co-activator, putative		MBF1#HTH_3#	N/A	N/A	N/A	sequence-specific DNA binding	N/A		0	0	0	0	0	0	0	0	0	0	0	0	0	0	0	0	0	0	0	0	0	0	0	0	0	0	0	0	0	0	0	0	0	0	0	0	0	0	0	0
TGME49_282055	protein phosphatase PP2C-hn	0.9 (Dispensable)	PP2C#	host cell nucleus, rhoptry	N/A	N/A	catalytic activity, phosphoprotein phosphatase activity	3.1.3.16 (Protein-serine/threonine phosphatase)		0	0	0	0	0	0	0	0	0	0	0	0	0	0	0	0	0	0	0	0	0	0	0	0	0	0	0	0	0	0	0	0	0	0	0	0	0	0	0	0
TGME49_283540	hypothetical protein	1.74 (Dispensable)		N/A	N/A	N/A	N/A	N/A		0	0	0	0	0	0	0	0	0	0	0	0	0	0	0	0	0	0	0	0	0	0	0	0	0	0	0	0	0	0	0	0	0	0	0	0	0	0	0	0
TGME49_289690	glyceraldehyde-3-phosphate dehydrogenase GAPDH1	1.38 (Dispensable)	Gp_dh_N#Gp_dh_C#	cytoplasm, inner membrane complex	N/A	glucose metabolic process, oxidation-reduction process	NAD binding, NADP binding, glyceraldehyde-3-phosphate dehydrogenase (NAD+) (phosphorylating) activity, oxidoreductase activity, acting on the aldehyde or oxo group of donors, NAD or NADP as acceptor	1.2.1.12 (Glyceraldehyde-3-phosphate dehydrogenase (phosphorylating))		0	0	0	0	0	0	0	0	0	0	0	0	0	0	0	0	0	0	0	0	0	0	0	0	0	0	0	0	0	0	0	0	0	0	0	0	0	0	0	0
TGME49_289970	hypothetical protein	2.08 (Dispensable)		N/A	N/A	N/A	N/A	N/A		0	0	0	0	0	0	0	0	0	0	0	0	0	0	0	0	0	0	0	0	0	0	0	0	0	0	0	0	0	0	0	0	0	0	0	0	0	0	0	0
TGME49_290260	thioredoxin family Trp26 protein	0.42 (Dispensable)	PITH#	N/A	N/A	N/A	N/A	N/A		0	0	0	0	0	0	0	0	0	0	0	0	0	0	0	0	0	0	0	0	0	0	0	0	0	0	0	0	0	0	0	0	0	0	0	0	0	0	0	0
TGME49_293360	hypothetical protein	0.11 (Dispensable)		N/A	N/A	N/A	N/A	N/A		0	0	0	0	0	0	0	0	0	0	0	0	0	0	0	0	0	0	0	0	0	0	0	0	0	0	0	0	0	0	0	0	0	0	0	0	0	0	0	0
TGME49_308090	rhoptry protein ROP5		Kinase-like#	rhoptry	N/A	protein phosphorylation	ATP binding, protein kinase activity	N/A		0	0	0	0	0	0	0	0	0	0	0	0	0	0	0	0	0	0	0	0	0	0	0	0	0	0	0	0	0	0	0	0	0	0	0	0	0	0	0	0
TGME49_309740	LSM domain-containing protein	-4.92 (Essential)	LSM#	N/A	N/A	N/A	N/A	N/A		0	0	0	0	0	0	0	0	0	0	0	0	0	0	0	0	0	0	0	0	0	0	0	0	0	0	0	0	0	0	0	0	0	0	0	0	0	0	0	0
TGME49_310790	hypothetical protein	-3.1 (Essential)		N/A	N/A	N/A	N/A	N/A		0	0	0	0	0	0	0	0	0	0	0	0	0	0	0	0	0	0	0	0	0	0	0	0	0	0	0	0	0	0	0	0	0	0	0	0	0	0	0	0
TGME49_313140	isocitrate dehydrogenase	-3.04 (Essential)	Iso_dh#	mitochondrion	N/A	isocitrate metabolic process, oxidation-reduction process	isocitrate dehydrogenase (NADP+) activity	1.1.1.42 (Isocitrate dehydrogenase (NADP(+)))		0	0	0	0	0	0	0	0	0	0	0	0	0	0	0	0	0	0	0	0	0	0	0	0	0	0	0	0	0	0	0	0	0	0	0	0	0	0	0	0
TGME49_314740	PSP protein		DUF382#PSP#	N/A	nucleus	N/A	N/A	N/A		0	0	0	0	0	0	0	0	0	0	0	0	0	0	0	0	0	0	0	0	0	0	0	0	0	0	0	0	0	0	0	0	0	0	0	0	0	0	0	0
TGME49_315610	hypothetical protein			N/A	N/A	N/A	N/A	N/A		0	0	0	0	0	0	0	0	0	0	0	0	0	0	0	0	0	0	0	0	0	0	0	0	0	0	0	0	0	0	0	0	0	0	0	0	0	0	0	0
TGME49_320050	ribosomal protein RPL5	-3.66 (Essential)	Ribosomal_L5e#Ribosomal_L18_c#	N/A	ribosome	translation	structural constituent of ribosome	N/A		0	0	0	0	0	0	0	0	0	0	0	0	0	0	0	0	0	0	0	0	0	0	0	0	0	0	0	0	0	0	0	0	0	0	0	0	0	0	0	0
TGME49_223020	coproporphyrinogen III oxidase	-4.64 (Essential)	Coprogen_oxidas#	N/A	N/A	oxidation-reduction process, porphyrin-containing compound biosynthetic process	coproporphyrinogen oxidase activity	1.3.3.3 (Coproporphyrinogen oxidase)		0	0	0	0	0	0	0	0	0	0	0	0	0	0	0	0	0	0	0	0	0	0	0	0	0	0	0	0	0	0	0	0	0	0	0	0	0	0	0	0
TGME49_248400	glyoxalase I, putative	0.76 (Dispensable)	Glyoxalase#Glyoxalase#	N/A	N/A	N/A	lactoylglutathione lyase activity, metal ion binding	4.4.1.5 (Lactoylglutathione lyase)		0	0	0	0	0	0	0	0	0	0	0	0	0	0	0	0	0	0	0	0	0	0	0	0	0	0	0	0	0	0	0	0	0	0	0	0	0	0	0	0
TGME49_248810	nuclear factor NF7	-0.8 (Dispensable)		cytoplasm, nucleus	N/A	N/A	N/A	N/A		0	0	0	0	0	0	0	0	0	0	0	0	0	0	0	0	0	0	0	0	0	0	0	0	0	0	0	0	0	0	0	0	0	0	0	0	0	0	0	0
TGME49_270120	thioredoxin-like protein TLP1	-1.61 (Dispensable)	Thioredoxin#	mitochondrion	spliceosomal complex	cell redox homeostasis, mitotic nuclear division	N/A	1.8.1.8 (Protein-disulfide reductase)		0	0	0	0	0	0	0	0	0	0	0	0	0	0	0	0	0	0	0	0	0	0	0	0	0	0	0	0	0	0	0	0	0	0	0	0	0	0	0	0
TGME49_286710	zinc finger, c2h2 type domain-containing protein	-1.94 (Dispensable)		N/A	N/A	N/A	metal ion binding	N/A		0	0	0	0	0	0	0	0	0	0	0	0	0	0	0	0	0	0	0	0	0	0	0	0	0	0	0	0	0	0	0	0	0	0	0	0	0	0	0	0
TGME49_293510	poly(ADP-ribose) polymerase and DNA-Ligase Zn-finger region domain-containing protein	1.42 (Dispensable)	zf-PARP#PADR1#	N/A	nucleus	N/A	DNA binding, NAD+ ADP-ribosyltransferase activity, zinc ion binding	N/A		0	0	0	0	0	0	0	0	0	0	0	0	0	0	0	0	0	0	0	0	0	0	0	0	0	0	0	0	0	0	0	0	0	0	0	0	0	0	0	0
TGME49_297400	hypothetical protein	-1.91 (Dispensable)		N/A	N/A	N/A	N/A	N/A		0	0	0	0	0	0	0	0	0	0	0	0	0	0	0	0	0	0	0	0	0	0	0	0	0	0	0	0	0	0	0	0	0	0	0	0	0	0	0	0
TGME49_306455	hypothetical protein			N/A	N/A	N/A	N/A	N/A		0	0	0	0	0	0	0	0	0	0	0	0	0	0	0	0	0	0	0	0	0	0	0	0	0	0	0	0	0	0	0	0	0	0	0	0	0	0	0	0
TGME49_315250	GAMM1 protein, putative	-0.14 (Dispensable)	UPF0160#UPF0160#	N/A	N/A	N/A	N/A	N/A		0	0	0	0	0	0	0	0	0	0	0	0	0	0	0	0	0	0	0	0	0	0	0	0	0	0	0	0	0	0	0	0	0	0	0	0	0	0	0	0
TGME49_318750	deoxyribose-phosphate aldolase	-0.15 (Dispensable)		N/A	N/A	N/A	deoxyribose-phosphate aldolase activity, lyase activity	4.1.2.4 (Deoxyribose-phosphate aldolase)		0	0	0	0	0	0	0	0	0	0	0	0	0	0	0	0	0	0	0	0	0	0	0	0	0	0	0	0	0	0	0	0	0	0	0	0	0	0	0	0
TGME49_227280	dense granule protein GRA3	2.14 (Dispensable)		apical part of cell, symbiont-containing vacuole	N/A	N/A	N/A	N/A		0	0	0	0	0	0	0	0	0	0	0	0	0	0	0	0	0	0	0	0	0	0	0	0	0	0	0	0	0	0	0	0	0	0	0	0	0	0	0	0
TGME49_310060	small nuclease		RNase_T#	N/A	N/A	N/A	exonuclease activity, nucleic acid binding	3.1.-.- (Acting on ester bonds.)		0	0	0	0	0	0	0	0	0	0	0	0	0	0	0	0	0	0	0	0	0	0	0	0	0	0	0	0	0	0	0	0	0	0	0	0	0	0	0	0
TGME49_223920	rhoptry neck protein RON3			apical part of cell	N/A	N/A	N/A	N/A		0	0	0	0	0	0	0	0	0	0	0	0	0	0	0	0	0	0	0	0	0	0	0	0	0	0	0	0	0	0	0	0	0	0	0	0	0	0	0	0
TGME49_202390	S15 sporozoite-expressed protein			N/A	N/A	N/A	N/A	N/A		0	0	0	0	0	0	0	0	0	0	0	0	0	0	0	0	0	0	0	0	0	0	0	0	0	0	0	0	0	0	0	0	0	0	0	0	0	0	0	0
TGME49_208500	protein phosphatase 2C domain-containing protein		PP2C#	N/A	N/A	N/A	catalytic activity, phosphoprotein phosphatase activity	3.1.3.16 (Protein-serine/threonine phosphatase)		0	0	0	0	0	0	0	0	0	0	0	0	0	0	0	0	0	0	0	0	0	0	0	0	0	0	0	0	0	0	0	0	0	0	0	0	0	0	0	0
TGME49_221380	alba 1		Alba#	cytoplasm, nucleus	N/A	N/A	nucleic acid binding, ribonuclease P activity	3.1.26.5 (Ribonuclease P)		0	0	0	0	0	0	0	0	0	0	0	0	0	0	0	0	0	0	0	0	0	0	0	0	0	0	0	0	0	0	0	0	0	0	0	0	0	0	0	0
TGME49_251620	flap structure-specific endonuclease 1, putative	-3.9 (Essential)	XPG_N#XPG_I#	N/A	N/A	DNA repair	DNA binding, nuclease activity	3.1.-.- (Acting on ester bonds.)		0	0	0	0	0	0	0	0	0	0	0	0	0	0	0	0	0	0	0	0	0	0	0	0	0	0	0	0	0	0	0	0	0	0	0	0	0	0	0	0
TGME49_254440	ribosomal protein RPL12	-5.1 (Essential)	Ribosomal_L11_N#Ribosomal_L11#	N/A	ribosome	translation	structural constituent of ribosome	N/A		0	0	0	0	0	0	0	0	0	0	0	0	0	0	0	0	0	0	0	0	0	0	0	0	0	0	0	0	0	0	0	0	0	0	0	0	0	0	0	0
TGME49_265310	heat shock protein 40, putative		DnaJ#DnaJ_C#	N/A	N/A	protein folding	heat shock protein binding, unfolded protein binding	N/A		0	0	0	0	0	0	0	0	0	0	0	0	0	0	0	0	0	0	0	0	0	0	0	0	0	0	0	0	0	0	0	0	0	0	0	0	0	0	0	0
TGME49_288380	heat shock protein HSP90	-4.32 (Essential)	HATPase_c#HSP90#	cytoplasm, nucleus	N/A	protein folding, response to stress	ATP binding, unfolded protein binding	N/A		0	0	0	0	0	0	0	0	0	0	0	0	0	0	0	0	0	0	0	0	0	0	0	0	0	0	0	0	0	0	0	0	0	0	0	0	0	0	0	0
TGME49_207830	MORN repeat-containing protein	1.53 (Dispensable)	MORN#MORN#MORN#MORN#MORN#MORN#MORN#	N/A	N/A	N/A	N/A	N/A		0	0	0	0	0	0	0	0	0	0	0	0	0	0	0	0	0	0	0	0	0	0	0	0	0	0	0	0	0	0	0	0	0	0	0	0	0	0	0	0
TGME49_208730	microneme protein, putative		MAR_sialic_bdg#MAR_sialic_bdg#	N/A	N/A	N/A	N/A	N/A		0	0	0	0	0	0	0	0	0	0	0	0	0	0	0	0	0	0	0	0	0	0	0	0	0	0	0	0	0	0	0	0	0	0	0	0	0	0	0	0
TGME49_210682	hypothetical protein			N/A	N/A	N/A	N/A	N/A		0	0	0	0	0	0	0	0	0	0	0	0	0	0	0	0	0	0	0	0	0	0	0	0	0	0	0	0	0	0	0	0	0	0	0	0	0	0	0	0
TGME49_211040	Sec61beta family protein	-4.37 (Essential)	Sec61_beta#	N/A	N/A	N/A	N/A	N/A		0	0	0	0	0	0	0	0	0	0	0	0	0	0	0	0	0	0	0	0	0	0	0	0	0	0	0	0	0	0	0	0	0	0	0	0	0	0	0	0
TGME49_212290	ribosomal protein RPS19	-4.49 (Essential)	Ribosomal_S19e#	N/A	ribosome	translation	structural constituent of ribosome	N/A		0	0	0	0	0	0	0	0	0	0	0	0	0	0	0	0	0	0	0	0	0	0	0	0	0	0	0	0	0	0	0	0	0	0	0	0	0	0	0	0
TGME49_214575	hypothetical protein			N/A	N/A	N/A	N/A	N/A		0	0	0	0	0	0	0	0	0	0	0	0	0	0	0	0	0	0	0	0	0	0	0	0	0	0	0	0	0	0	0	0	0	0	0	0	0	0	0	0
TGME49_219550	dihydrolipoyllysine-residue succinyltransferase component of oxoglutarate dehydrogenase	-4.25 (Essential)	Biotin_lipoyl#2-oxoacid_dh#	N/A	oxoglutarate dehydrogenase complex	metabolic process, tricarboxylic acid cycle	dihydrolipoyllysine-residue succinyltransferase activity	2.3.1.61 (Dihydrolipoyllysine-residue succinyltransferase)		0	0	0	0	0	0	0	0	0	0	0	0	0	0	0	0	0	0	0	0	0	0	0	0	0	0	0	0	0	0	0	0	0	0	0	0	0	0	0	0
TGME49_244320	ribosomal protein RPL24		Ribosomal_L24e#	N/A	N/A	N/A	N/A	N/A		0	0	0	0	0	0	0	0	0	0	0	0	0	0	0	0	0	0	0	0	0	0	0	0	0	0	0	0	0	0	0	0	0	0	0	0	0	0	0	0
TGME49_266760	isocitrate dehydrogenase		Iso_dh#	apicoplast	N/A	isocitrate metabolic process, oxidation-reduction process	isocitrate dehydrogenase (NADP+) activity	1.1.1.42 (Isocitrate dehydrogenase (NADP(+)))		0	0	0	0	0	0	0	0	0	0	0	0	0	0	0	0	0	0	0	0	0	0	0	0	0	0	0	0	0	0	0	0	0	0	0	0	0	0	0	0
TGME49_292120	membrane occupation and recognition nexus protein MORN2	-0.04 (Dispensable)	MORN#MORN#MORN#MORN#MORN#MORN#MORN#MORN#	N/A	N/A	N/A	N/A	2.7.1.68 (1-phosphatidylinositol-4-phosphate 5-kinase)		0	0	0	0	0	0	0	0	0	0	0	0	0	0	0	0	0	0	0	0	0	0	0	0	0	0	0	0	0	0	0	0	0	0	0	0	0	0	0	0
TGME49_315570	hypothetical protein			N/A	N/A	N/A	N/A	N/A		0	0	0	0	0	0	0	0	0	0	0	0	0	0	0	0	0	0	0	0	0	0	0	0	0	0	0	0	0	0	0	0	0	0	0	0	0	0	0	0
TGME49_230020	kinesin motor domain-containing protein		Kinesin#	N/A	N/A	microtubule-based movement	ATP binding, microtubule binding, microtubule motor activity	N/A		0	0	0	0	0	0	0	0	0	0	0	0	0	0	0	0	0	0	0	0	0	0	0	0	0	0	0	0	0	0	0	0	0	0	0	0	0	0	0	0
TGME49_243482	dynein heavy chain, putative		AAA_7#AAA_8#MT#AAA_9#Dynein_heavy#	N/A	dynein complex	microtubule-based movement	ATP binding, ATPase activity, microtubule motor activity	N/A		0	0	0	0	0	0	0	0	0	0	0	0	0	0	0	0	0	0	0	0	0	0	0	0	0	0	0	0	0	0	0	0	0	0	0	0	0	0	0	0
TGME49_247750	hypothetical protein			N/A	N/A	N/A	N/A	N/A		0	0	0	0	0	0	0	0	0	0	0	0	0	0	0	0	0	0	0	0	0	0	0	0	0	0	0	0	0	0	0	0	0	0	0	0	0	0	0	0
TGME49_265500	chloride transporter, chloride channel (ClC) family protein	-2.68 (Essential)	Voltage_CLC#Voltage_CLC#Voltage_CLC#	N/A	membrane	chloride transport, transmembrane transport	adenyl nucleotide binding, histone-lysine N-methyltransferase activity, voltage-gated chloride channel activity	2.1.1.43 (Histone-lysine N-methyltransferase)		0	0	0	0	0	0	0	0	0	0	0	0	0	0	0	0	0	0	0	0	0	0	0	0	0	0	0	0	0	0	0	0	0	0	0	0	0	0	0	0
TGME49_268370	non-specific serine/threonine protein kinase		FAT#PI3_PI4_kinase#	N/A	N/A	N/A	phosphotransferase activity, alcohol group as acceptor, protein binding	2.7.11.1 (Non-specific serine/threonine protein kinase)		0	0	0	0	0	0	0	0	0	0	0	0	0	0	0	0	0	0	0	0	0	0	0	0	0	0	0	0	0	0	0	0	0	0	0	0	0	0	0	0
TGME49_290000	hypothetical protein			N/A	N/A	N/A	N/A	N/A		0	0	0	0	0	0	0	0	0	0	0	0	0	0	0	0	0	0	0	0	0	0	0	0	0	0	0	0	0	0	0	0	0	0	0	0	0	0	0	0
TGME49_329200	hypothetical protein			N/A	N/A	N/A	N/A	N/A		0	0	0	0	0	0	0	0	0	0	0	0	0	0	0	0	0	0	0	0	0	0	0	0	0	0	0	0	0	0	0	0	0	0	0	0	0	0	0	0
TGME49_222300	hypothetical protein	-1.86 (Dispensable)		N/A	N/A	N/A	N/A	N/A		0	0	0	0	0	0	0	0	0	0	0	0	0	0	0	0	0	0	0	0	0	0	0	0	0	0	0	0	0	0	0	0	0	0	0	0	0	0	0	0
TGME49_305460	methionine aminopeptidase 2, putative	-4.01 (Essential)	Peptidase_M24#	N/A	N/A	cellular process, proteolysis	aminopeptidase activity, metalloexopeptidase activity	3.4.11.18 (Methionyl aminopeptidase)		0	0	0	0	0	0	0	0	0	0	0	0	0	0	0	0	0	0	0	0	0	0	0	0	0	0	0	0	0	0	0	0	0	0	0	0	0	0	0	0
TGME49_221200	CW-type Zinc Finger protein		zf-CW#zf-CW#	N/A	N/A	N/A	zinc ion binding	3.4.21.72 (IgA-specific serine endopeptidase)		0	0	0	0	0	0	0	0	0	0	0	0	0	0	0	0	0	0	0	0	0	0	0	0	0	0	0	0	0	0	0	0	0	0	0	0	0	0	0	0
TGME49_239710	phosphomannomutase		PMM#	N/A	cytoplasm	mannose biosynthetic process	phosphomannomutase activity	5.4.2.8 (Phosphomannomutase)		0	0	0	0	0	0	0	0	0	0	0	0	0	0	0	0	0	0	0	0	0	0	0	0	0	0	0	0	0	0	0	0	0	0	0	0	0	0	0	0
TGME49_247460	proliferating cell nuclear antigen PCNA1		PCNA_N#PCNA_C#	nucleus	PCNA complex	DNA repair, regulation of DNA replication	DNA binding, DNA polymerase processivity factor activity	N/A		0	0	0	0	0	0	0	0	0	0	0	0	0	0	0	0	0	0	0	0	0	0	0	0	0	0	0	0	0	0	0	0	0	0	0	0	0	0	0	0
TGME49_219170	hypothetical protein			N/A	N/A	N/A	N/A	N/A		0	0	0	0	0	0	0	0	0	0	0	0	0	0	0	0	0	0	0	0	0	0	0	0	0	0	0	0	0	0	0	0	0	0	0	0	0	0	0	0
TGME49_228120	hypothetical protein		DNMT1-RFD#Auxin_resp#	N/A	nucleus	regulation of transcription, DNA-templated, response to hormone	DNA binding	N/A		0	0	0	0	0	0	0	0	0	0	0	0	0	0	0	0	0	0	0	0	0	0	0	0	0	0	0	0	0	0	0	0	0	0	0	0	0	0	0	0
TGME49_279420	hypothetical protein			N/A	N/A	N/A	N/A	N/A		0	0	0	0	0	0	0	0	0	0	0	0	0	0	0	0	0	0	0	0	0	0	0	0	0	0	0	0	0	0	0	0	0	0	0	0	0	0	0	0
TGME49_312400	exosomal 3'-5' exoribonuclease complex subunit, putative		KH_6#	N/A	N/A	N/A	RNA binding	3.1.13.- (Exoribonucleases producing 5'-phosphomonoesters.)		0	0	0	0	0	0	0	0	0	0	0	0	0	0	0	0	0	0	0	0	0	0	0	0	0	0	0	0	0	0	0	0	0	0	0	0	0	0	0	0
TGME49_316470	hypothetical protein			N/A	N/A	N/A	N/A	N/A		0	0	0	0	0	0	0	0	0	0	0	0	0	0	0	0	0	0	0	0	0	0	0	0	0	0	0	0	0	0	0	0	0	0	0	0	0	0	0	0
TGME49_206450	autophagy-related cysteine peptidase atg4, putative		Peptidase_C54#Peptidase_C54#	N/A	N/A	N/A	N/A	N/A		0	0	0	0	0	0	0	0	0	0	0	0	0	0	0	0	0	0	0	0	0	0	0	0	0	0	0	0	0	0	0	0	0	0	0	0	0	0	0	0
TGME49_218730	hypothetical protein			N/A	N/A	N/A	N/A	N/A		0	0	0	0	0	0	0	0	0	0	0	0	0	0	0	0	0	0	0	0	0	0	0	0	0	0	0	0	0	0	0	0	0	0	0	0	0	0	0	0
TGME49_236860	haloacid dehalogenase family hydrolase domain-containing protein		E1-E2_ATPase#Hydrolase#	N/A	N/A	metabolic process	calcium-transporting ATPase activity, metal ion binding, nucleotide binding	3.6.3.8 (Calcium-transporting ATPase)		0	0	0	0	0	0	0	0	0	0	0	0	0	0	0	0	0	0	0	0	0	0	0	0	0	0	0	0	0	0	0	0	0	0	0	0	0	0	0	0
TGME49_239530	alanine-glyoxylate aminotransferase		Aminotran_5#	N/A	N/A	metabolic process	serine-pyruvate transaminase activity	2.6.1.51 (Serine--pyruvate transaminase)		0	0	0	0	0	0	0	0	0	0	0	0	0	0	0	0	0	0	0	0	0	0	0	0	0	0	0	0	0	0	0	0	0	0	0	0	0	0	0	0
TGME49_255740	hypothetical protein		RPAP2_Rtr1#	N/A	N/A	N/A	N/A	N/A		0	0	0	0	0	0	0	0	0	0	0	0	0	0	0	0	0	0	0	0	0	0	0	0	0	0	0	0	0	0	0	0	0	0	0	0	0	0	0	0
TGME49_273510	hypothetical protein			N/A	N/A	N/A	N/A	N/A		0	0	0	0	0	0	0	0	0	0	0	0	0	0	0	0	0	0	0	0	0	0	0	0	0	0	0	0	0	0	0	0	0	0	0	0	0	0	0	0
TGME49_287980	FHA domain-containing protein		RINGv#FHA#	N/A	N/A	N/A	protein binding, zinc ion binding	2.7.10.2 (Non-specific protein-tyrosine kinase)		0	0	0	0	0	0	0	0	0	0	0	0	0	0	0	0	0	0	0	0	0	0	0	0	0	0	0	0	0	0	0	0	0	0	0	0	0	0	0	0
TGME49_293440	hypothetical protein			N/A	N/A	N/A	N/A	N/A		0	0	0	0	0	0	0	0	0	0	0	0	0	0	0	0	0	0	0	0	0	0	0	0	0	0	0	0	0	0	0	0	0	0	0	0	0	0	0	0
TGME49_295630	hypothetical protein			N/A	N/A	N/A	N/A	N/A		0	0	0	0	0	0	0	0	0	0	0	0	0	0	0	0	0	0	0	0	0	0	0	0	0	0	0	0	0	0	0	0	0	0	0	0	0	0	0	0
TGME49_306338	dynein gamma chain, flagellar outer arm, putative		DHC_N1#DHC_N2#AAA_6#AAA_5#AAA_7#AAA_8#MT#AAA_9#Dynein_heavy#	N/A	dynein complex	microtubule-based movement	ATP binding, ATPase activity, microtubule motor activity	N/A		0	0	0	0	0	0	0	0	0	0	0	0	0	0	0	0	0	0	0	0	0	0	0	0	0	0	0	0	0	0	0	0	0	0	0	0	0	0	0	0
TGME49_313820	dynactin p25, putative			N/A	N/A	N/A	N/A	3.4.21.72 (IgA-specific serine endopeptidase)		0	0	0	0	0	0	0	0	0	0	0	0	0	0	0	0	0	0	0	0	0	0	0	0	0	0	0	0	0	0	0	0	0	0	0	0	0	0	0	0
TGME49_314055	splicing factor, putative			N/A	N/A	N/A	nucleic acid binding	N/A		0	0	0	0	0	0	0	0	0	0	0	0	0	0	0	0	0	0	0	0	0	0	0	0	0	0	0	0	0	0	0	0	0	0	0	0	0	0	0	0
TGME49_315860	EF hand domain-containing protein		DUF3638#DUF3645#	N/A	N/A	N/A	calcium ion binding	N/A		0	0	0	0	0	0	0	0	0	0	0	0	0	0	0	0	0	0	0	0	0	0	0	0	0	0	0	0	0	0	0	0	0	0	0	0	0	0	0	0
TGME49_316190	superoxide dismutase SOD3		Sod_Fe_N#Sod_Fe_C#	mitochondrion	N/A	oxidation-reduction process, superoxide metabolic process	metal ion binding, superoxide dismutase activity	1.15.1.1 (Superoxide dismutase)		0	0	0	0	0	0	0	0	0	0	0	0	0	0	0	0	0	0	0	0	0	0	0	0	0	0	0	0	0	0	0	0	0	0	0	0	0	0	0	0
TGME49_319090	IgA-specific serine endopeptidase			N/A	N/A	N/A	N/A	3.4.21.72 (IgA-specific serine endopeptidase)		0	0	0	0	0	0	0	0	0	0	0	0	0	0	0	0	0	0	0	0	0	0	0	0	0	0	0	0	0	0	0	0	0	0	0	0	0	0	0	0
TGME49_202610	protein phosphatase 2C domain-containing protein		PP2C#PP2C#	N/A	N/A	N/A	catalytic activity, phosphoprotein phosphatase activity	3.1.3.16 (Protein-serine/threonine phosphatase)		0	0	0	0	0	0	0	0	0	0	0	0	0	0	0	0	0	0	0	0	0	0	0	0	0	0	0	0	0	0	0	0	0	0	0	0	0	0	0	0
TGME49_204130	perforin-like protein PLP1		MACPF#	apical part of cell	N/A	N/A	N/A	N/A		0	0	0	0	0	0	0	0	0	0	0	0	0	0	0	0	0	0	0	0	0	0	0	0	0	0	0	0	0	0	0	0	0	0	0	0	0	0	0	0
TGME49_204530	microneme protein MIC11	1.77 (Dispensable)		apical part of cell	N/A	N/A	N/A	N/A		0	0	0	0	0	0	0	0	0	0	0	0	0	0	0	0	0	0	0	0	0	0	0	0	0	0	0	0	0	0	0	0	0	0	0	0	0	0	0	0
TGME49_205580	nuclear factor NF4	-4.01 (Essential)		nucleus	N/A	N/A	N/A	N/A		0	0	0	0	0	0	0	0	0	0	0	0	0	0	0	0	0	0	0	0	0	0	0	0	0	0	0	0	0	0	0	0	0	0	0	0	0	0	0	0
TGME49_208830	hypothetical protein			N/A	N/A	N/A	N/A	N/A		0	0	0	0	0	0	0	0	0	0	0	0	0	0	0	0	0	0	0	0	0	0	0	0	0	0	0	0	0	0	0	0	0	0	0	0	0	0	0	0
TGME49_209420	hypothetical protein	-2.96 (Essential)		N/A	N/A	N/A	N/A	N/A		0	0	0	0	0	0	0	0	0	0	0	0	0	0	0	0	0	0	0	0	0	0	0	0	0	0	0	0	0	0	0	0	0	0	0	0	0	0	0	0
TGME49_211020	RNA recognition motif-containing protein		RRM_1#	N/A	N/A	N/A	nucleic acid binding	N/A		0	0	0	0	0	0	0	0	0	0	0	0	0	0	0	0	0	0	0	0	0	0	0	0	0	0	0	0	0	0	0	0	0	0	0	0	0	0	0	0
TGME49_212210	hypothetical protein	0.31 (Dispensable)		N/A	N/A	N/A	N/A	N/A		0	0	0	0	0	0	0	0	0	0	0	0	0	0	0	0	0	0	0	0	0	0	0	0	0	0	0	0	0	0	0	0	0	0	0	0	0	0	0	0
TGME49_213050	hypothetical protein			N/A	N/A	N/A	N/A	N/A		0	0	0	0	0	0	0	0	0	0	0	0	0	0	0	0	0	0	0	0	0	0	0	0	0	0	0	0	0	0	0	0	0	0	0	0	0	0	0	0
TGME49_213730	lanthionine synthetase C family protein		LANC_like#	N/A	N/A	N/A	N/A	N/A		0	0	0	0	0	0	0	0	0	0	0	0	0	0	0	0	0	0	0	0	0	0	0	0	0	0	0	0	0	0	0	0	0	0	0	0	0	0	0	0
TGME49_214090	signal peptidase		FbpA#DUF814#DUF3441#	N/A	N/A	N/A	N/A	N/A		0	0	0	0	0	0	0	0	0	0	0	0	0	0	0	0	0	0	0	0	0	0	0	0	0	0	0	0	0	0	0	0	0	0	0	0	0	0	0	0
TGME49_214270	translation initiation factor IF-2, putative	-5.99 (Essential)	GTP_EFTU#GTP_EFTU_D2#IF-2#	N/A	N/A	N/A	GTP binding, GTPase activity	N/A		0	0	0	0	0	0	0	0	0	0	0	0	0	0	0	0	0	0	0	0	0	0	0	0	0	0	0	0	0	0	0	0	0	0	0	0	0	0	0	0
TGME49_214410	hypothetical protein	1.96 (Dispensable)		N/A	N/A	N/A	N/A	N/A		0	0	0	0	0	0	0	0	0	0	0	0	0	0	0	0	0	0	0	0	0	0	0	0	0	0	0	0	0	0	0	0	0	0	0	0	0	0	0	0
TGME49_217010	hypothetical protein			N/A	N/A	N/A	protein binding	N/A		0	0	0	0	0	0	0	0	0	0	0	0	0	0	0	0	0	0	0	0	0	0	0	0	0	0	0	0	0	0	0	0	0	0	0	0	0	0	0	0
TGME49_217460	glutaminyl-tRNA synthetase (GlnRS)	-3.72 (Essential)	tRNA-synt_1c#tRNA-synt_1c_C#	cytoplasm	cytoplasm	glutaminyl-tRNA aminoacylation, tRNA aminoacylation for protein translation	ATP binding, glutamine-tRNA ligase activity	6.1.1.18 (Glutamine--tRNA ligase)		0	0	0	0	0	0	0	0	0	0	0	0	0	0	0	0	0	0	0	0	0	0	0	0	0	0	0	0	0	0	0	0	0	0	0	0	0	0	0	0
TGME49_217540	RNA recognition motif-containing protein		RRM_1#RRM_1#	N/A	N/A	N/A	nucleic acid binding	N/A		0	0	0	0	0	0	0	0	0	0	0	0	0	0	0	0	0	0	0	0	0	0	0	0	0	0	0	0	0	0	0	0	0	0	0	0	0	0	0	0
TGME49_219150	zinc finger, zz type domain-containing protein		Kri1#ZZ#Kri1_C#	N/A	N/A	N/A	zinc ion binding	N/A		0	0	0	0	0	0	0	0	0	0	0	0	0	0	0	0	0	0	0	0	0	0	0	0	0	0	0	0	0	0	0	0	0	0	0	0	0	0	0	0
TGME49_223390	activating signal cointegrator 1 complex subunit 3 family 1 ASCC3L1, putative	-4.82 (Essential)	DEAD#Helicase_C#Sec63#DEAD#Sec63#	N/A	N/A	N/A	ATP binding, ATP-dependent helicase activity, DNA binding, nucleic acid binding	3.6.4.13 (RNA helicase)		0	0	0	0	0	0	0	0	0	0	0	0	0	0	0	0	0	0	0	0	0	0	0	0	0	0	0	0	0	0	0	0	0	0	0	0	0	0	0	0
TGME49_224110	adhesion regulating molecule region protein, putative	1.03 (Dispensable)	Proteasom_Rpn13#RPN13_C#	N/A	cytoplasm, nucleus	N/A	N/A	N/A		0	0	0	0	0	0	0	0	0	0	0	0	0	0	0	0	0	0	0	0	0	0	0	0	0	0	0	0	0	0	0	0	0	0	0	0	0	0	0	0
TGME49_227560	IWS1 transcription factor, putative		Med26#	N/A	nucleus	transcription, DNA-templated	DNA binding	N/A		0	0	0	0	0	0	0	0	0	0	0	0	0	0	0	0	0	0	0	0	0	0	0	0	0	0	0	0	0	0	0	0	0	0	0	0	0	0	0	0
TGME49_227810	rhoptry kinase family protein ROP11 (incomplete catalytic triad)	0.25 (Dispensable)	Kinase-like#	apical part of cell	N/A	protein phosphorylation	ATP binding, protein kinase activity	N/A		0	0	0	0	0	0	0	0	0	0	0	0	0	0	0	0	0	0	0	0	0	0	0	0	0	0	0	0	0	0	0	0	0	0	0	0	0	0	0	0
TGME49_229140	MaoC family domain-containing protein		MaoC_dehydratas#	N/A	N/A	metabolic process	3alpha,7alpha,12alpha-trihydroxy-5beta-cholest-24-enoyl-CoA hydratase activity, oxidoreductase activity	N/A		0	0	0	0	0	0	0	0	0	0	0	0	0	0	0	0	0	0	0	0	0	0	0	0	0	0	0	0	0	0	0	0	0	0	0	0	0	0	0	0
TGME49_229470	hypothetical protein	-1.49 (Dispensable)	Btz#	N/A	N/A	N/A	N/A	N/A		0	0	0	0	0	0	0	0	0	0	0	0	0	0	0	0	0	0	0	0	0	0	0	0	0	0	0	0	0	0	0	0	0	0	0	0	0	0	0	0
TGME49_232030	hypothetical protein			N/A	N/A	N/A	N/A	N/A		0	0	0	0	0	0	0	0	0	0	0	0	0	0	0	0	0	0	0	0	0	0	0	0	0	0	0	0	0	0	0	0	0	0	0	0	0	0	0	0
TGME49_232280	hypothetical protein	1.22 (Dispensable)		N/A	N/A	N/A	N/A	N/A		0	0	0	0	0	0	0	0	0	0	0	0	0	0	0	0	0	0	0	0	0	0	0	0	0	0	0	0	0	0	0	0	0	0	0	0	0	0	0	0
TGME49_234230	hypothetical protein			N/A	N/A	N/A	N/A	N/A		0	0	0	0	0	0	0	0	0	0	0	0	0	0	0	0	0	0	0	0	0	0	0	0	0	0	0	0	0	0	0	0	0	0	0	0	0	0	0	0
TGME49_234310	hypothetical protein		PP28#	N/A	N/A	N/A	N/A	N/A		0	0	0	0	0	0	0	0	0	0	0	0	0	0	0	0	0	0	0	0	0	0	0	0	0	0	0	0	0	0	0	0	0	0	0	0	0	0	0	0
TGME49_234610	WD-40 repeat protein			N/A	N/A	N/A	protein binding	N/A		0	0	0	0	0	0	0	0	0	0	0	0	0	0	0	0	0	0	0	0	0	0	0	0	0	0	0	0	0	0	0	0	0	0	0	0	0	0	0	0
TGME49_235140	hypothetical protein	1.41 (Dispensable)		N/A	N/A	N/A	N/A	N/A		0	0	0	0	0	0	0	0	0	0	0	0	0	0	0	0	0	0	0	0	0	0	0	0	0	0	0	0	0	0	0	0	0	0	0	0	0	0	0	0
TGME49_237500	protein phosphatase 2C domain-containing protein		PP2C#	N/A	N/A	N/A	catalytic activity, phosphoprotein phosphatase activity	3.1.3.16 (Protein-serine/threonine phosphatase)		0	0	0	0	0	0	0	0	0	0	0	0	0	0	0	0	0	0	0	0	0	0	0	0	0	0	0	0	0	0	0	0	0	0	0	0	0	0	0	0
TGME49_239010	hypothetical protein			N/A	N/A	N/A	N/A	N/A		0	0	0	0	0	0	0	0	0	0	0	0	0	0	0	0	0	0	0	0	0	0	0	0	0	0	0	0	0	0	0	0	0	0	0	0	0	0	0	0
TGME49_239100	ribosomal protein RPS7		Ribosomal_S7e#	N/A	ribosome	translation	structural constituent of ribosome	N/A		0	0	0	0	0	0	0	0	0	0	0	0	0	0	0	0	0	0	0	0	0	0	0	0	0	0	0	0	0	0	0	0	0	0	0	0	0	0	0	0
TGME49_240600	chaperonin cpn60, putative	-3.32 (Essential)	Cpn60_TCP1#	N/A	N/A	cellular protein metabolic process	ATP binding	N/A		0	0	0	0	0	0	0	0	0	0	0	0	0	0	0	0	0	0	0	0	0	0	0	0	0	0	0	0	0	0	0	0	0	0	0	0	0	0	0	0
TGME49_240640	casein kinase I		Pkinase#	N/A	N/A	protein phosphorylation	ATP binding, protein kinase activity	2.7.11.1 (Non-specific serine/threonine protein kinase)		0	0	0	0	0	0	0	0	0	0	0	0	0	0	0	0	0	0	0	0	0	0	0	0	0	0	0	0	0	0	0	0	0	0	0	0	0	0	0	0
TGME49_244560	heat shock protein 90, putative	-4.39 (Essential)	HATPase_c#HSP90#	N/A	N/A	protein folding, response to stress	ATP binding, unfolded protein binding	N/A		0	0	0	0	0	0	0	0	0	0	0	0	0	0	0	0	0	0	0	0	0	0	0	0	0	0	0	0	0	0	0	0	0	0	0	0	0	0	0	0
TGME49_245460	ribosomal protein RPS8	-4.68 (Essential)	Ribosomal_S8e#	N/A	ribosome	translation	structural constituent of ribosome	N/A		0	0	0	0	0	0	0	0	0	0	0	0	0	0	0	0	0	0	0	0	0	0	0	0	0	0	0	0	0	0	0	0	0	0	0	0	0	0	0	0
TGME49_245470	mitotic checkpoint protein, BUB3 family protein			N/A	N/A	N/A	protein binding	N/A		0	0	0	0	0	0	0	0	0	0	0	0	0	0	0	0	0	0	0	0	0	0	0	0	0	0	0	0	0	0	0	0	0	0	0	0	0	0	0	0
TGME49_245610	hypothetical protein			N/A	N/A	N/A	N/A	N/A		0	0	0	0	0	0	0	0	0	0	0	0	0	0	0	0	0	0	0	0	0	0	0	0	0	0	0	0	0	0	0	0	0	0	0	0	0	0	0	0
TGME49_246090	hypothetical protein			N/A	N/A	N/A	N/A	N/A		0	0	0	0	0	0	0	0	0	0	0	0	0	0	0	0	0	0	0	0	0	0	0	0	0	0	0	0	0	0	0	0	0	0	0	0	0	0	0	0
TGME49_251170	KRUF family protein			N/A	N/A	N/A	N/A	N/A		0	0	0	0	0	0	0	0	0	0	0	0	0	0	0	0	0	0	0	0	0	0	0	0	0	0	0	0	0	0	0	0	0	0	0	0	0	0	0	0
TGME49_253900	parasite porphobilinogen synthase PBGS		ALAD#	N/A	N/A	tetrapyrrole biosynthetic process	metal ion binding, porphobilinogen synthase activity	4.2.1.24 (Porphobilinogen synthase)		0	0	0	0	0	0	0	0	0	0	0	0	0	0	0	0	0	0	0	0	0	0	0	0	0	0	0	0	0	0	0	0	0	0	0	0	0	0	0	0
TGME49_254000	hypothetical protein	-3.49 (Essential)		N/A	N/A	N/A	N/A	N/A		0	0	0	0	0	0	0	0	0	0	0	0	0	0	0	0	0	0	0	0	0	0	0	0	0	0	0	0	0	0	0	0	0	0	0	0	0	0	0	0
TGME49_254480	WD domain, G-beta repeat-containing protein			N/A	N/A	N/A	protein binding	N/A		0	0	0	0	0	0	0	0	0	0	0	0	0	0	0	0	0	0	0	0	0	0	0	0	0	0	0	0	0	0	0	0	0	0	0	0	0	0	0	0
TGME49_259710	protein kinase	1.02 (Dispensable)	EF-hand_5#EF-hand_5#	N/A	N/A	N/A	calcium ion binding	N/A		0	0	0	0	0	0	0	0	0	0	0	0	0	0	0	0	0	0	0	0	0	0	0	0	0	0	0	0	0	0	0	0	0	0	0	0	0	0	0	0
TGME49_261450	hypothetical protein	-0.43 (Dispensable)		N/A	N/A	N/A	N/A	N/A		0	0	0	0	0	0	0	0	0	0	0	0	0	0	0	0	0	0	0	0	0	0	0	0	0	0	0	0	0	0	0	0	0	0	0	0	0	0	0	0
TGME49_262720	eukaryotic initiation factor-1A, putative	-4.59 (Essential)	eIF-1a#	N/A	N/A	translational initiation	translation initiation factor activity	N/A		0	0	0	0	0	0	0	0	0	0	0	0	0	0	0	0	0	0	0	0	0	0	0	0	0	0	0	0	0	0	0	0	0	0	0	0	0	0	0	0
TGME49_263320	hypothetical protein	-0.63 (Dispensable)		N/A	N/A	N/A	N/A	N/A		0	0	0	0	0	0	0	0	0	0	0	0	0	0	0	0	0	0	0	0	0	0	0	0	0	0	0	0	0	0	0	0	0	0	0	0	0	0	0	0
TGME49_263720	HMG (high mobility group) box domain-containing protein	-0.67 (Dispensable)	HMG_box#	N/A	N/A	N/A	protein binding	N/A		0	0	0	0	0	0	0	0	0	0	0	0	0	0	0	0	0	0	0	0	0	0	0	0	0	0	0	0	0	0	0	0	0	0	0	0	0	0	0	0
TGME49_264130	hypothetical protein		Bud13#	N/A	N/A	N/A	N/A	N/A		0	0	0	0	0	0	0	0	0	0	0	0	0	0	0	0	0	0	0	0	0	0	0	0	0	0	0	0	0	0	0	0	0	0	0	0	0	0	0	0
TGME49_265510	hypothetical protein			N/A	N/A	N/A	N/A	N/A		0	0	0	0	0	0	0	0	0	0	0	0	0	0	0	0	0	0	0	0	0	0	0	0	0	0	0	0	0	0	0	0	0	0	0	0	0	0	0	0
TGME49_268730	glutaredoxin-related protein		Glutaredoxin#	N/A	N/A	cell redox homeostasis	electron carrier activity, protein disulfide oxidoreductase activity	N/A		0	0	0	0	0	0	0	0	0	0	0	0	0	0	0	0	0	0	0	0	0	0	0	0	0	0	0	0	0	0	0	0	0	0	0	0	0	0	0	0
TGME49_268760	hypothetical protein			N/A	N/A	N/A	N/A	N/A		0	0	0	0	0	0	0	0	0	0	0	0	0	0	0	0	0	0	0	0	0	0	0	0	0	0	0	0	0	0	0	0	0	0	0	0	0	0	0	0
TGME49_270830	small nuclear ribonucleoprotein	-2.22 (Essential)	LSM#	N/A	N/A	N/A	N/A	N/A		0	0	0	0	0	0	0	0	0	0	0	0	0	0	0	0	0	0	0	0	0	0	0	0	0	0	0	0	0	0	0	0	0	0	0	0	0	0	0	0
TGME49_271360	hypothetical protein			N/A	N/A	N/A	N/A	N/A		0	0	0	0	0	0	0	0	0	0	0	0	0	0	0	0	0	0	0	0	0	0	0	0	0	0	0	0	0	0	0	0	0	0	0	0	0	0	0	0
TGME49_271740	hypothetical protein			N/A	N/A	N/A	N/A	N/A		0	0	0	0	0	0	0	0	0	0	0	0	0	0	0	0	0	0	0	0	0	0	0	0	0	0	0	0	0	0	0	0	0	0	0	0	0	0	0	0
TGME49_278270	nucleolar protein, structural component of H/ACA snoRNPs, putative		Nop10p#	N/A	box H/ACA RNP complex	pseudouridine synthesis, ribosome biogenesis	snoRNA binding	N/A		0	0	0	0	0	0	0	0	0	0	0	0	0	0	0	0	0	0	0	0	0	0	0	0	0	0	0	0	0	0	0	0	0	0	0	0	0	0	0	0
TGME49_286090	translation initiation factor SUI1, putative		SUI1#	N/A	N/A	translational initiation	translation initiation factor activity	N/A		0	0	0	0	0	0	0	0	0	0	0	0	0	0	0	0	0	0	0	0	0	0	0	0	0	0	0	0	0	0	0	0	0	0	0	0	0	0	0	0
TGME49_286560	U6 snRNA-associated Sm family protein	-5.04 (Essential)	LSM#	N/A	N/A	N/A	N/A	N/A		0	0	0	0	0	0	0	0	0	0	0	0	0	0	0	0	0	0	0	0	0	0	0	0	0	0	0	0	0	0	0	0	0	0	0	0	0	0	0	0
TGME49_288360	tryptophanyl-tRNA synthetase (TrpRS2)		tRNA-synt_1b#	apicoplast	cytoplasm	tRNA aminoacylation for protein translation, tryptophanyl-tRNA aminoacylation	ATP binding, tryptophan-tRNA ligase activity	6.1.1.2 (Tryptophan--tRNA ligase)		0	0	0	0	0	0	0	0	0	0	0	0	0	0	0	0	0	0	0	0	0	0	0	0	0	0	0	0	0	0	0	0	0	0	0	0	0	0	0	0
TGME49_289290	hypothetical protein			N/A	N/A	N/A	N/A	N/A		0	0	0	0	0	0	0	0	0	0	0	0	0	0	0	0	0	0	0	0	0	0	0	0	0	0	0	0	0	0	0	0	0	0	0	0	0	0	0	0
TGME49_291960	rhoptry kinase family protein ROP40 (incomplete catalytic triad)	1.13 (Dispensable)	Kinase-like#	N/A	N/A	N/A	transferase activity, transferring phosphorus-containing groups	N/A		0	0	0	0	0	0	0	0	0	0	0	0	0	0	0	0	0	0	0	0	0	0	0	0	0	0	0	0	0	0	0	0	0	0	0	0	0	0	0	0
TGME49_294710	RNA recognition motif-containing protein		RRM_1#RRM_1#	N/A	N/A	N/A	nucleic acid binding	N/A		0	0	0	0	0	0	0	0	0	0	0	0	0	0	0	0	0	0	0	0	0	0	0	0	0	0	0	0	0	0	0	0	0	0	0	0	0	0	0	0
TGME49_297810	hypothetical protein	-3.64 (Essential)		N/A	N/A	N/A	N/A	N/A		0	0	0	0	0	0	0	0	0	0	0	0	0	0	0	0	0	0	0	0	0	0	0	0	0	0	0	0	0	0	0	0	0	0	0	0	0	0	0	0
TGME49_300260	threonyl-tRNA synthetase family protein	-4.32 (Essential)	tRNA_SAD#tRNA-synt_2b#HGTP_anticodon#	N/A	cytoplasm	tRNA aminoacylation for protein translation, threonyl-tRNA aminoacylation	ATP binding, threonine-tRNA ligase activity	6.1.1.3 (Threonine--tRNA ligase)		0	0	0	0	0	0	0	0	0	0	0	0	0	0	0	0	0	0	0	0	0	0	0	0	0	0	0	0	0	0	0	0	0	0	0	0	0	0	0	0
TGME49_300280	LSM domain-containing protein	-5.79 (Essential)	LSM#	N/A	N/A	N/A	N/A	N/A		0	0	0	0	0	0	0	0	0	0	0	0	0	0	0	0	0	0	0	0	0	0	0	0	0	0	0	0	0	0	0	0	0	0	0	0	0	0	0	0
TGME49_309590	rhoptry protein ROP1	1.59 (Dispensable)		apical part of cell, symbiont-containing vacuole	N/A	N/A	N/A	N/A		0	0	0	0	0	0	0	0	0	0	0	0	0	0	0	0	0	0	0	0	0	0	0	0	0	0	0	0	0	0	0	0	0	0	0	0	0	0	0	0
TGME49_310950	AP2 domain transcription factor AP2XI-3	-4.42 (Essential)	AP2#	N/A	N/A	regulation of transcription, DNA-templated	transcription factor activity, sequence-specific DNA binding	N/A		0	0	0	0	0	0	0	0	0	0	0	0	0	0	0	0	0	0	0	0	0	0	0	0	0	0	0	0	0	0	0	0	0	0	0	0	0	0	0	0
TGME49_311750	mago binding protein		Mago-bind#	N/A	N/A	N/A	protein binding	N/A		0	0	0	0	0	0	0	0	0	0	0	0	0	0	0	0	0	0	0	0	0	0	0	0	0	0	0	0	0	0	0	0	0	0	0	0	0	0	0	0
TGME49_313230	eukaryotic initiation factor-2, alpha subunit	-4.65 (Essential)	S1#EIF_2_alpha#	N/A	eukaryotic translation initiation factor 2 complex	N/A	translation initiation factor activity	N/A		0	0	0	0	0	0	0	0	0	0	0	0	0	0	0	0	0	0	0	0	0	0	0	0	0	0	0	0	0	0	0	0	0	0	0	0	0	0	0	0
TGME49_313270	hypothetical protein			N/A	N/A	N/A	N/A	N/A		0	0	0	0	0	0	0	0	0	0	0	0	0	0	0	0	0	0	0	0	0	0	0	0	0	0	0	0	0	0	0	0	0	0	0	0	0	0	0	0
TGME49_313385	hypothetical protein	0.57 (Dispensable)		N/A	N/A	N/A	N/A	N/A		0	0	0	0	0	0	0	0	0	0	0	0	0	0	0	0	0	0	0	0	0	0	0	0	0	0	0	0	0	0	0	0	0	0	0	0	0	0	0	0
TGME49_313390	ribosomal protein RPL6	-3.92 (Essential)	Ribosomal_L6e#	N/A	ribosome	translation	structural constituent of ribosome	N/A		0	0	0	0	0	0	0	0	0	0	0	0	0	0	0	0	0	0	0	0	0	0	0	0	0	0	0	0	0	0	0	0	0	0	0	0	0	0	0	0
TGME49_313640	hypothetical protein	-2.49 (Essential)		N/A	N/A	N/A	N/A	N/A		0	0	0	0	0	0	0	0	0	0	0	0	0	0	0	0	0	0	0	0	0	0	0	0	0	0	0	0	0	0	0	0	0	0	0	0	0	0	0	0
TGME49_314750	hypothetical protein		Ribosomal_L1#	N/A	N/A	N/A	N/A	N/A		0	0	0	0	0	0	0	0	0	0	0	0	0	0	0	0	0	0	0	0	0	0	0	0	0	0	0	0	0	0	0	0	0	0	0	0	0	0	0	0
TGME49_314820	atp synthase F1, epsilon subunit, putative		ATP-synt_Eps#	N/A	mitochondrial proton-transporting ATP synthase complex, catalytic core F(1)	ATP synthesis coupled proton transport	proton-transporting ATP synthase activity, rotational mechanism, proton-transporting ATPase activity, rotational mechanism	3.6.3.14 (H(+)-transporting two-sector ATPase)		0	0	0	0	0	0	0	0	0	0	0	0	0	0	0	0	0	0	0	0	0	0	0	0	0	0	0	0	0	0	0	0	0	0	0	0	0	0	0	0
TGME49_315270	hypothetical protein			N/A	N/A	N/A	N/A	N/A		0	0	0	0	0	0	0	0	0	0	0	0	0	0	0	0	0	0	0	0	0	0	0	0	0	0	0	0	0	0	0	0	0	0	0	0	0	0	0	0
TGME49_316400	alpha tubulin TUBA1	-5.29 (Essential)	Tubulin#Tubulin_C#	apical part of cell, inner membrane complex	protein complex	obsolete GTP catabolic process, protein polymerization	GTP binding, GTPase activity	N/A		0	0	0	0	0	0	0	0	0	0	0	0	0	0	0	0	0	0	0	0	0	0	0	0	0	0	0	0	0	0	0	0	0	0	0	0	0	0	0	0
TGME49_318440	helicase associated domain (ha2) protein		DEAD#Helicase_C#HA2#	N/A	N/A	N/A	ATP binding, ATP-dependent helicase activity, helicase activity, nucleic acid binding	N/A		0	0	0	0	0	0	0	0	0	0	0	0	0	0	0	0	0	0	0	0	0	0	0	0	0	0	0	0	0	0	0	0	0	0	0	0	0	0	0	0
TGME49_319530	splicing factor SF2		RRM_1#RRM_1#	N/A	N/A	N/A	nucleic acid binding	N/A		0	0	0	0	0	0	0	0	0	0	0	0	0	0	0	0	0	0	0	0	0	0	0	0	0	0	0	0	0	0	0	0	0	0	0	0	0	0	0	0
TGME49_320430	cell-cycle-control protein (translation regulation), putative		MA3#	N/A	N/A	RNA metabolic process	RNA binding, protein binding	N/A		0	0	0	0	0	0	0	0	0	0	0	0	0	0	0	0	0	0	0	0	0	0	0	0	0	0	0	0	0	0	0	0	0	0	0	0	0	0	0	0
TGME49_321500	RNA recognition motif-containing protein	-5.18 (Essential)	RRM_1#RRM_1#WW#RRM_1#	N/A	N/A	N/A	nucleic acid binding, protein binding	N/A		0	0	0	0	0	0	0	0	0	0	0	0	0	0	0	0	0	0	0	0	0	0	0	0	0	0	0	0	0	0	0	0	0	0	0	0	0	0	0	0
TGME49_321520	hypothetical protein	-1.24 (Dispensable)	CS#	N/A	N/A	N/A	N/A	5.3.99.3 (Prostaglandin-E synthase)		0	0	0	0	0	0	0	0	0	0	0	0	0	0	0	0	0	0	0	0	0	0	0	0	0	0	0	0	0	0	0	0	0	0	0	0	0	0	0	0
TGME49_205010	U2 small nuclear ribonucleoprotein family protein, putative		SF3b1#	N/A	N/A	N/A	binding	N/A		0	0	0	0	0	0	0	0	0	0	0	0	0	0	0	0	0	0	0	0	0	0	0	0	0	0	0	0	0	0	0	0	0	0	0	0	0	0	0	0
TGME49_207240	hypothetical protein	-1.98 (Dispensable)		N/A	N/A	N/A	protein binding	N/A		0	0	0	0	0	0	0	0	0	0	0	0	0	0	0	0	0	0	0	0	0	0	0	0	0	0	0	0	0	0	0	0	0	0	0	0	0	0	0	0
TGME49_208310	hypothetical protein	0.91 (Dispensable)	FHA#	N/A	N/A	N/A	protein binding	N/A		0	0	0	0	0	0	0	0	0	0	0	0	0	0	0	0	0	0	0	0	0	0	0	0	0	0	0	0	0	0	0	0	0	0	0	0	0	0	0	0
TGME49_209280	hypothetical protein	-0.2 (Dispensable)	FAM76#	N/A	N/A	N/A	N/A	N/A		0	0	0	0	0	0	0	0	0	0	0	0	0	0	0	0	0	0	0	0	0	0	0	0	0	0	0	0	0	0	0	0	0	0	0	0	0	0	0	0
TGME49_215230	RNA recognition motif-containing protein	-5.81 (Essential)	RRM_1#	N/A	N/A	N/A	nucleic acid binding	N/A		0	0	0	0	0	0	0	0	0	0	0	0	0	0	0	0	0	0	0	0	0	0	0	0	0	0	0	0	0	0	0	0	0	0	0	0	0	0	0	0
TGME49_222160	aldehyde dehydrogenase	-0.64 (Dispensable)	Aldedh#	N/A	N/A	oxidation-reduction process	betaine-aldehyde dehydrogenase activity, oxidoreductase activity	1.2.1.3 (Aldehyde dehydrogenase (NAD(+)))		0	0	0	0	0	0	0	0	0	0	0	0	0	0	0	0	0	0	0	0	0	0	0	0	0	0	0	0	0	0	0	0	0	0	0	0	0	0	0	0
TGME49_223070	hypothetical protein	0.64 (Dispensable)		N/A	N/A	N/A	N/A	N/A		0	0	0	0	0	0	0	0	0	0	0	0	0	0	0	0	0	0	0	0	0	0	0	0	0	0	0	0	0	0	0	0	0	0	0	0	0	0	0	0
TGME49_224350	aminopeptidase N, putative	-1.16 (Dispensable)	Peptidase_M1#DUF3458#DUF3458_C#	N/A	N/A	N/A	metallopeptidase activity, zinc ion binding	3.4.11.2 (Membrane alanyl aminopeptidase)		0	0	0	0	0	0	0	0	0	0	0	0	0	0	0	0	0	0	0	0	0	0	0	0	0	0	0	0	0	0	0	0	0	0	0	0	0	0	0	0
TGME49_233350	nuclear transport factor 2, putative	-3.46 (Essential)	NTF2#	N/A	intracellular	transport	N/A	N/A		0	0	0	0	0	0	0	0	0	0	0	0	0	0	0	0	0	0	0	0	0	0	0	0	0	0	0	0	0	0	0	0	0	0	0	0	0	0	0	0
TGME49_235680	peptidase M16 inactive domain-containing protein		Peptidase_M16#Peptidase_M16_C#Peptidase_M16_C#	N/A	N/A	proteolysis	catalytic activity, metal ion binding, metalloendopeptidase activity, zinc ion binding	3.4.24.64 (Mitochondrial processing peptidase)		0	0	0	0	0	0	0	0	0	0	0	0	0	0	0	0	0	0	0	0	0	0	0	0	0	0	0	0	0	0	0	0	0	0	0	0	0	0	0	0
TGME49_239410	hypothetical protein	-3.68 (Essential)	zf-RING_4#	N/A	N/A	N/A	nucleic acid binding, protein binding, zinc ion binding	6.3.2.- (Acid--amino-acid ligases (peptide synthases).)		0	0	0	0	0	0	0	0	0	0	0	0	0	0	0	0	0	0	0	0	0	0	0	0	0	0	0	0	0	0	0	0	0	0	0	0	0	0	0	0
TGME49_249180	bifunctional dihydrofolate reductase-thymidylate synthase		DHFR_1#Thymidylat_synt#	N/A	N/A	dTMP biosynthetic process, glycine biosynthetic process, one-carbon metabolic process, oxidation-reduction process	dihydrofolate reductase activity, thymidylate synthase activity	2.1.1.45 (Thymidylate synthase)		0	0	0	0	0	0	0	0	0	0	0	0	0	0	0	0	0	0	0	0	0	0	0	0	0	0	0	0	0	0	0	0	0	0	0	0	0	0	0	0
TGME49_249970	hypothetical protein	-5.53 (Essential)	PH#	N/A	N/A	N/A	N/A	N/A		0	0	0	0	0	0	0	0	0	0	0	0	0	0	0	0	0	0	0	0	0	0	0	0	0	0	0	0	0	0	0	0	0	0	0	0	0	0	0	0
TGME49_250340	centrin 2	-4.41 (Essential)	EF-hand_7#EF-hand_7#	apical part of cell, cytoplasm	N/A	N/A	calcium ion binding	N/A		0	0	0	0	0	0	0	0	0	0	0	0	0	0	0	0	0	0	0	0	0	0	0	0	0	0	0	0	0	0	0	0	0	0	0	0	0	0	0	0
TGME49_257060	translation initiation factor sui1 protein	-0.09 (Dispensable)	SUI1#	N/A	N/A	translational initiation	translation initiation factor activity	N/A		0	0	0	0	0	0	0	0	0	0	0	0	0	0	0	0	0	0	0	0	0	0	0	0	0	0	0	0	0	0	0	0	0	0	0	0	0	0	0	0
TGME49_258940	acylphosphatase family protein		Acylphosphatase#	N/A	N/A	N/A	acylphosphatase activity	3.6.1.7 (Acylphosphatase)		0	0	0	0	0	0	0	0	0	0	0	0	0	0	0	0	0	0	0	0	0	0	0	0	0	0	0	0	0	0	0	0	0	0	0	0	0	0	0	0
TGME49_261600	creatinase domain-containing protein	0.8 (Dispensable)	Creatinase_N#Creatinase_N_2#Peptidase_M24#Peptidase_M24_C#	N/A	N/A	cellular process	hydrolase activity	3.4.11.9 (Xaa-Pro aminopeptidase)		0	0	0	0	0	0	0	0	0	0	0	0	0	0	0	0	0	0	0	0	0	0	0	0	0	0	0	0	0	0	0	0	0	0	0	0	0	0	0	0
TGME49_262010	calmodulin CAM2		EF-hand_6#	apical part of cell, inner membrane complex	N/A	N/A	calcium ion binding	N/A		0	0	0	0	0	0	0	0	0	0	0	0	0	0	0	0	0	0	0	0	0	0	0	0	0	0	0	0	0	0	0	0	0	0	0	0	0	0	0	0
TGME49_265840	hypothetical protein	-2.22 (Essential)		N/A	N/A	N/A	N/A	N/A		0	0	0	0	0	0	0	0	0	0	0	0	0	0	0	0	0	0	0	0	0	0	0	0	0	0	0	0	0	0	0	0	0	0	0	0	0	0	0	0
TGME49_267470	cold-shock DNA-binding domain-containing protein		CSD#	N/A	N/A	regulation of transcription, DNA-templated	DNA binding	N/A		0	0	0	0	0	0	0	0	0	0	0	0	0	0	0	0	0	0	0	0	0	0	0	0	0	0	0	0	0	0	0	0	0	0	0	0	0	0	0	0
TGME49_267600	FHA domain-containing protein	0.74 (Dispensable)	DUF1768#FHA#RRM_1#	N/A	N/A	N/A	nucleic acid binding, protein binding	N/A		0	0	0	0	0	0	0	0	0	0	0	0	0	0	0	0	0	0	0	0	0	0	0	0	0	0	0	0	0	0	0	0	0	0	0	0	0	0	0	0
TGME49_278750	AT hook motif domain-containing protein			N/A	N/A	N/A	DNA binding	N/A		0	0	0	0	0	0	0	0	0	0	0	0	0	0	0	0	0	0	0	0	0	0	0	0	0	0	0	0	0	0	0	0	0	0	0	0	0	0	0	0
TGME49_293810	carboxyvinyl-carboxyphosphonate phosphorylmutase	-0.6 (Dispensable)	PEP_mutase#	N/A	N/A	metabolic process	catalytic activity, methylisocitrate lyase activity	4.1.3.30 (Methylisocitrate lyase)		0	0	0	0	0	0	0	0	0	0	0	0	0	0	0	0	0	0	0	0	0	0	0	0	0	0	0	0	0	0	0	0	0	0	0	0	0	0	0	0
TGME49_297970	aspartyl aminopeptidase	-2.06 (Essential)	Peptidase_M18#	N/A	N/A	proteolysis	aminopeptidase activity, zinc ion binding	3.4.11.21 (Aspartyl aminopeptidase)		0	0	0	0	0	0	0	0	0	0	0	0	0	0	0	0	0	0	0	0	0	0	0	0	0	0	0	0	0	0	0	0	0	0	0	0	0	0	0	0
TGME49_299210	CTP synthase	-5.67 (Essential)	CTP_synth_N#GATase#	N/A	N/A	glutamine metabolic process, pyrimidine nucleotide biosynthetic process	CTP synthase activity, hydrolase activity	6.3.4.2 (CTP synthase (glutamine hydrolyzing))		0	0	0	0	0	0	0	0	0	0	0	0	0	0	0	0	0	0	0	0	0	0	0	0	0	0	0	0	0	0	0	0	0	0	0	0	0	0	0	0
TGME49_305070	hypothetical protein	-0.84 (Dispensable)		N/A	N/A	N/A	N/A	N/A		0	0	0	0	0	0	0	0	0	0	0	0	0	0	0	0	0	0	0	0	0	0	0	0	0	0	0	0	0	0	0	0	0	0	0	0	0	0	0	0
TGME49_306195	hypothetical protein		DUF1764#	N/A	N/A	N/A	N/A	N/A		0	0	0	0	0	0	0	0	0	0	0	0	0	0	0	0	0	0	0	0	0	0	0	0	0	0	0	0	0	0	0	0	0	0	0	0	0	0	0	0
TGME49_306960	phenylalanine--tRNA ligase, beta subunit protein	-3.92 (Essential)	B3_4#B5#	N/A	cytoplasm	phenylalanyl-tRNA aminoacylation	ATP binding, RNA binding, magnesium ion binding, phenylalanine-tRNA ligase activity	6.1.1.20 (Phenylalanine--tRNA ligase)		0	0	0	0	0	0	0	0	0	0	0	0	0	0	0	0	0	0	0	0	0	0	0	0	0	0	0	0	0	0	0	0	0	0	0	0	0	0	0	0
TGME49_308890	transcription elongation factor SPT6		SPT6_acidic#HHH_7#DLD#SH2_2#	N/A	N/A	N/A	N/A	N/A		0	0	0	0	0	0	0	0	0	0	0	0	0	0	0	0	0	0	0	0	0	0	0	0	0	0	0	0	0	0	0	0	0	0	0	0	0	0	0	0
TGME49_309250	hypothetical protein	-4.57 (Essential)		N/A	N/A	N/A	N/A	N/A		0	0	0	0	0	0	0	0	0	0	0	0	0	0	0	0	0	0	0	0	0	0	0	0	0	0	0	0	0	0	0	0	0	0	0	0	0	0	0	0
TGME49_313930	transmembrane protein	0.96 (Dispensable)	CRT-like#	N/A	membrane	N/A	N/A	N/A		0	0	0	0	0	0	0	0	0	0	0	0	0	0	0	0	0	0	0	0	0	0	0	0	0	0	0	0	0	0	0	0	0	0	0	0	0	0	0	0
TGME49_314410	aquarius, putative	-4.86 (Essential)	Aquarius_N#Aquarius_N#AAA_11#AAA_12#	N/A	N/A	N/A	ATP binding, ATPase activity	3.4.21.72 (IgA-specific serine endopeptidase)		0	0	0	0	0	0	0	0	0	0	0	0	0	0	0	0	0	0	0	0	0	0	0	0	0	0	0	0	0	0	0	0	0	0	0	0	0	0	0	0
TGME49_318140	SART-1 family protein	-3.58 (Essential)	SART-1#SART-1#	N/A	N/A	N/A	N/A	N/A		0	0	0	0	0	0	0	0	0	0	0	0	0	0	0	0	0	0	0	0	0	0	0	0	0	0	0	0	0	0	0	0	0	0	0	0	0	0	0	0
TGME49_209910	histone H2Bv	-4.05 (Essential)	Histone#	nucleus	nucleosome, nucleus	N/A	DNA binding, protein heterodimerization activity, sequence-specific DNA binding	N/A		0	0	0	0	0	0	0	0	0	0	0	0	0	0	0	0	0	0	0	0	0	0	0	0	0	0	0	0	0	0	0	0	0	0	0	0	0	0	0	0
TGME49_210980	alternative splicing type 3 and, putative		LUC7#	N/A	U1 snRNP	mRNA splice site selection	mRNA binding	N/A		0	0	0	0	0	0	0	0	0	0	0	0	0	0	0	0	0	0	0	0	0	0	0	0	0	0	0	0	0	0	0	0	0	0	0	0	0	0	0	0
TGME49_213900	regulator of chromosome condensation RCC1		RCC1#RCC1_2#RCC1#	nucleus	N/A	N/A	zinc ion binding	N/A		0	0	0	0	0	0	0	0	0	0	0	0	0	0	0	0	0	0	0	0	0	0	0	0	0	0	0	0	0	0	0	0	0	0	0	0	0	0	0	0
TGME49_222020	phosphoglycerate kinase PGKII	-3.58 (Essential)	PGK#	apicoplast	N/A	glycolytic process	phosphoglycerate kinase activity	2.7.2.3 (Phosphoglycerate kinase)		0	0	0	0	0	0	0	0	0	0	0	0	0	0	0	0	0	0	0	0	0	0	0	0	0	0	0	0	0	0	0	0	0	0	0	0	0	0	0	0
TGME49_223050	ribosomal protein RPS20		Ribosomal_S10#	N/A	ribosome, small ribosomal subunit	translation	structural constituent of ribosome	N/A		0	0	0	0	0	0	0	0	0	0	0	0	0	0	0	0	0	0	0	0	0	0	0	0	0	0	0	0	0	0	0	0	0	0	0	0	0	0	0	0
TGME49_226380	hypothetical protein	1.98 (Dispensable)		N/A	N/A	N/A	N/A	N/A		0	0	0	0	0	0	0	0	0	0	0	0	0	0	0	0	0	0	0	0	0	0	0	0	0	0	0	0	0	0	0	0	0	0	0	0	0	0	0	0
TGME49_239820	D-3-phosphoglycerate dehydrogenase	1.79 (Dispensable)	2-Hacid_dh#2-Hacid_dh_C#	N/A	N/A	L-serine biosynthetic process, oxidation-reduction process, pentose-phosphate shunt	NAD binding, phosphogluconate dehydrogenase (decarboxylating) activity, phosphoglycerate dehydrogenase activity	1.1.1.95 (Phosphoglycerate dehydrogenase)		0	0	0	0	0	0	0	0	0	0	0	0	0	0	0	0	0	0	0	0	0	0	0	0	0	0	0	0	0	0	0	0	0	0	0	0	0	0	0	0
TGME49_242270	hypothetical protein			N/A	N/A	N/A	hydrolase activity	N/A		0	0	0	0	0	0	0	0	0	0	0	0	0	0	0	0	0	0	0	0	0	0	0	0	0	0	0	0	0	0	0	0	0	0	0	0	0	0	0	0
TGME49_247450	hypothetical protein			N/A	N/A	N/A	metal ion binding	N/A		0	0	0	0	0	0	0	0	0	0	0	0	0	0	0	0	0	0	0	0	0	0	0	0	0	0	0	0	0	0	0	0	0	0	0	0	0	0	0	0
TGME49_253440	cell-cycle-associated protein kinase SRPK, putative		Pkinase#Pkinase#	N/A	N/A	protein phosphorylation	ATP binding, protein kinase activity, protein serine/threonine/tyrosine kinase activity	2.7.11.1 (Non-specific serine/threonine protein kinase)		0	0	0	0	0	0	0	0	0	0	0	0	0	0	0	0	0	0	0	0	0	0	0	0	0	0	0	0	0	0	0	0	0	0	0	0	0	0	0	0
TGME49_254120	autophagy-related protein 8 atg8, putative		Atg8#	N/A	cytoplasm	autophagosome assembly	N/A	N/A		0	0	0	0	0	0	0	0	0	0	0	0	0	0	0	0	0	0	0	0	0	0	0	0	0	0	0	0	0	0	0	0	0	0	0	0	0	0	0	0
TGME49_266120	thioredoxin-dependent peroxidase TPX1/2		GSHPx#	apicoplast, mitochondrion	N/A	oxidation-reduction process, response to oxidative stress	glutathione peroxidase activity, peroxiredoxin activity	1.11.1.15 (Peroxiredoxin)		0	0	0	0	0	0	0	0	0	0	0	0	0	0	0	0	0	0	0	0	0	0	0	0	0	0	0	0	0	0	0	0	0	0	0	0	0	0	0	0
TGME49_267330	fumarate hydratase	-3.5 (Essential)	Fumerase#Fumerase_C#	N/A	N/A	N/A	fumarate hydratase activity, hydro-lyase activity	4.2.1.2 (Fumarate hydratase)		0	0	0	0	0	0	0	0	0	0	0	0	0	0	0	0	0	0	0	0	0	0	0	0	0	0	0	0	0	0	0	0	0	0	0	0	0	0	0	0
TGME49_267350	LSM domain-containing protein	-3.9 (Essential)	LSM#	N/A	N/A	N/A	N/A	N/A		0	0	0	0	0	0	0	0	0	0	0	0	0	0	0	0	0	0	0	0	0	0	0	0	0	0	0	0	0	0	0	0	0	0	0	0	0	0	0	0
TGME49_291950	RNA recognition motif-containing protein		RRM_1#	N/A	N/A	N/A	nucleic acid binding	N/A		0	0	0	0	0	0	0	0	0	0	0	0	0	0	0	0	0	0	0	0	0	0	0	0	0	0	0	0	0	0	0	0	0	0	0	0	0	0	0	0
TGME49_305850	RNA recognition motif-containing protein	0.73 (Dispensable)	RRM_1#RRM_1#	N/A	N/A	N/A	nucleic acid binding	N/A		0	0	0	0	0	0	0	0	0	0	0	0	0	0	0	0	0	0	0	0	0	0	0	0	0	0	0	0	0	0	0	0	0	0	0	0	0	0	0	0
TGME49_311870	WD domain, G-beta repeat-containing protein		CAF1C_H4-bd#WD40#	N/A	N/A	N/A	histone acetyltransferase activity, protein binding	2.3.1.48 (Histone acetyltransferase)		0	0	0	0	0	0	0	0	0	0	0	0	0	0	0	0	0	0	0	0	0	0	0	0	0	0	0	0	0	0	0	0	0	0	0	0	0	0	0	0
TGME49_315210	rhoptry protein, putative		LMF1#	N/A	N/A	N/A	N/A	3.4.21.72 (IgA-specific serine endopeptidase)		0	0	0	0	0	0	0	0	0	0	0	0	0	0	0	0	0	0	0	0	0	0	0	0	0	0	0	0	0	0	0	0	0	0	0	0	0	0	0	0
TGME49_315220	rhoptry protein ROP14	-0.78 (Dispensable)	LMF1#	apical part of cell	N/A	N/A	N/A	3.4.21.72 (IgA-specific serine endopeptidase)		0	0	0	0	0	0	0	0	0	0	0	0	0	0	0	0	0	0	0	0	0	0	0	0	0	0	0	0	0	0	0	0	0	0	0	0	0	0	0	0
TGME49_202760	hypothetical protein	-0.19 (Dispensable)		N/A	N/A	N/A	N/A	N/A		0	0	0	0	0	0	0	0	0	0	0	0	0	0	0	0	0	0	0	0	0	0	0	0	0	0	0	0	0	0	0	0	0	0	0	0	0	0	0	0
TGME49_203665	hypothetical protein		Chorein_N#	N/A	N/A	N/A	N/A	N/A		0	0	0	0	0	0	0	0	0	0	0	0	0	0	0	0	0	0	0	0	0	0	0	0	0	0	0	0	0	0	0	0	0	0	0	0	0	0	0	0
TGME49_215300	hypothetical protein			N/A	N/A	N/A	N/A	N/A		0	0	0	0	0	0	0	0	0	0	0	0	0	0	0	0	0	0	0	0	0	0	0	0	0	0	0	0	0	0	0	0	0	0	0	0	0	0	0	0
TGME49_221980	U1 zinc finger protein		zf-U1#WW#	N/A	nucleus	N/A	nucleic acid binding, protein binding, zinc ion binding	N/A		0	0	0	0	0	0	0	0	0	0	0	0	0	0	0	0	0	0	0	0	0	0	0	0	0	0	0	0	0	0	0	0	0	0	0	0	0	0	0	0
TGME49_222370	SAG-related sequence SRS13			N/A	membrane	N/A	N/A	N/A		0	0	0	0	0	0	0	0	0	0	0	0	0	0	0	0	0	0	0	0	0	0	0	0	0	0	0	0	0	0	0	0	0	0	0	0	0	0	0	0
TGME49_228300	CCDC25 protein		DUF814#	N/A	N/A	N/A	N/A	N/A		0	0	0	0	0	0	0	0	0	0	0	0	0	0	0	0	0	0	0	0	0	0	0	0	0	0	0	0	0	0	0	0	0	0	0	0	0	0	0	0
TGME49_234505	phenylalanyl-tRNA synthetase alpha chain A, putative		tRNA-synt_2d#	N/A	cytoplasm	phenylalanyl-tRNA aminoacylation, tRNA aminoacylation for protein translation	ATP binding, phenylalanine-tRNA ligase activity, tRNA binding	6.1.1.20 (Phenylalanine--tRNA ligase)		0	0	0	0	0	0	0	0	0	0	0	0	0	0	0	0	0	0	0	0	0	0	0	0	0	0	0	0	0	0	0	0	0	0	0	0	0	0	0	0
TGME49_237140	ethylene inducible protein, putative		SOR_SNZ#	N/A	N/A	pyridoxal phosphate biosynthetic process, thiamine biosynthetic process	catalytic activity	4.-.-.- (Lyases.)		0	0	0	0	0	0	0	0	0	0	0	0	0	0	0	0	0	0	0	0	0	0	0	0	0	0	0	0	0	0	0	0	0	0	0	0	0	0	0	0
TGME49_243940	hypothetical protein			N/A	N/A	N/A	N/A	N/A		0	0	0	0	0	0	0	0	0	0	0	0	0	0	0	0	0	0	0	0	0	0	0	0	0	0	0	0	0	0	0	0	0	0	0	0	0	0	0	0
TGME49_244260	hypothetical protein			N/A	N/A	N/A	N/A	N/A		0	0	0	0	0	0	0	0	0	0	0	0	0	0	0	0	0	0	0	0	0	0	0	0	0	0	0	0	0	0	0	0	0	0	0	0	0	0	0	0
TGME49_247670	ribulose-phosphate 3 epimerase family protein		Ribul_P_3_epim#	N/A	N/A	carbohydrate metabolic process	racemase and epimerase activity, acting on carbohydrates and derivatives, ribulose-phosphate 3-epimerase activity	5.1.3.1 (Ribulose-phosphate 3-epimerase)		0	0	0	0	0	0	0	0	0	0	0	0	0	0	0	0	0	0	0	0	0	0	0	0	0	0	0	0	0	0	0	0	0	0	0	0	0	0	0	0
TGME49_270650	deoxyribose-phosphate aldolase		DeoC#	N/A	cytoplasm	deoxyribonucleotide catabolic process	deoxyribose-phosphate aldolase activity	4.1.2.4 (Deoxyribose-phosphate aldolase)		0	0	0	0	0	0	0	0	0	0	0	0	0	0	0	0	0	0	0	0	0	0	0	0	0	0	0	0	0	0	0	0	0	0	0	0	0	0	0	0
TGME49_271820	lipoyltransferase and lipoate-protein ligase subfamily protein		Lip_prot_lig_C#	N/A	N/A	cellular protein modification process, protein lipoylation	catalytic activity, transferase activity	2.7.7.63 (Lipoate--protein ligase)		0	0	0	0	0	0	0	0	0	0	0	0	0	0	0	0	0	0	0	0	0	0	0	0	0	0	0	0	0	0	0	0	0	0	0	0	0	0	0	0
TGME49_272230	heat shock protein hslv, putative		Proteasome#	N/A	HslUV protease complex, proteasome core complex	proteolysis involved in cellular protein catabolic process	threonine-type endopeptidase activity	3.4.25.2 (HslU--HslV peptidase)		0	0	0	0	0	0	0	0	0	0	0	0	0	0	0	0	0	0	0	0	0	0	0	0	0	0	0	0	0	0	0	0	0	0	0	0	0	0	0	0
TGME49_299810	cysteine-tRNA synthetase (CysRS)		tRNA-synt_1e#	apicoplast	N/A	cysteinyl-tRNA aminoacylation	ATP binding, cysteine-tRNA ligase activity	6.1.1.16 (Cysteine--tRNA ligase)		0	0	0	0	0	0	0	0	0	0	0	0	0	0	0	0	0	0	0	0	0	0	0	0	0	0	0	0	0	0	0	0	0	0	0	0	0	0	0	0
TGME49_300180	hypothetical protein			N/A	N/A	N/A	N/A	N/A		0	0	0	0	0	0	0	0	0	0	0	0	0	0	0	0	0	0	0	0	0	0	0	0	0	0	0	0	0	0	0	0	0	0	0	0	0	0	0	0
TGME49_301390	ribosome biogenesis protein BOP1, putative		BOP1NT#	N/A	N/A	rRNA processing, regulation of cell cycle	protein binding	N/A		0	0	0	0	0	0	0	0	0	0	0	0	0	0	0	0	0	0	0	0	0	0	0	0	0	0	0	0	0	0	0	0	0	0	0	0	0	0	0	0
TGME49_310900	AP2 domain transcription factor AP2XI-2		AP2#AP2#	N/A	N/A	regulation of transcription, DNA-templated	transcription factor activity, sequence-specific DNA binding	N/A		0	0	0	0	0	0	0	0	0	0	0	0	0	0	0	0	0	0	0	0	0	0	0	0	0	0	0	0	0	0	0	0	0	0	0	0	0	0	0	0
TGME49_314790	small nuclear ribonucleoprotein G, putative	-3.87 (Essential)	LSM#	N/A	N/A	N/A	N/A	N/A		0	0	0	0	0	0	0	0	0	0	0	0	0	0	0	0	0	0	0	0	0	0	0	0	0	0	0	0	0	0	0	0	0	0	0	0	0	0	0	0
TGME49_322010	myosin-light-chain kinase	2.12 (Dispensable)	Kinase-like#	N/A	N/A	protein phosphorylation	ATP binding, myosin light chain kinase activity, protein kinase activity	2.7.11.18 ([Myosin light-chain] kinase)		0	0	0	0	0	0	0	0	0	0	0	0	0	0	0	0	0	0	0	0	0	0	0	0	0	0	0	0	0	0	0	0	0	0	0	0	0	0	0	0
TGME49_200440	hypothetical protein	-1.22 (Dispensable)		N/A	N/A	N/A	N/A	N/A		0	0	0	0	0	0	0	0	0	0	0	0	0	0	0	0	0	0	0	0	0	0	0	0	0	0	0	0	0	0	0	0	0	0	0	0	0	0	0	0
TGME49_208370	myosin heavy chain, putative	1.79 (Dispensable)		N/A	N/A	N/A	N/A	N/A		0	0	0	0	0	0	0	0	0	0	0	0	0	0	0	0	0	0	0	0	0	0	0	0	0	0	0	0	0	0	0	0	0	0	0	0	0	0	0	0
TGME49_218530	proteasome-interacting thioredoxin domain-containing protein	-0.04 (Dispensable)	PITH#	N/A	N/A	N/A	N/A	N/A		0	0	0	0	0	0	0	0	0	0	0	0	0	0	0	0	0	0	0	0	0	0	0	0	0	0	0	0	0	0	0	0	0	0	0	0	0	0	0	0
TGME49_218810	histidyl-tRNA synthetase		Tyr_Deacylase#	N/A	cytoplasm	D-amino acid catabolic process	hydrolase activity, acting on ester bonds	3.1.-.- (Acting on ester bonds.)		0	0	0	0	0	0	0	0	0	0	0	0	0	0	0	0	0	0	0	0	0	0	0	0	0	0	0	0	0	0	0	0	0	0	0	0	0	0	0	0
TGME49_225320	hypothetical protein			N/A	N/A	N/A	N/A	N/A		0	0	0	0	0	0	0	0	0	0	0	0	0	0	0	0	0	0	0	0	0	0	0	0	0	0	0	0	0	0	0	0	0	0	0	0	0	0	0	0
TGME49_229670	ribosomal protein RPS23	-3.75 (Essential)	Ribosom_S12_S23#	N/A	ribosome, small ribosomal subunit	translation	structural constituent of ribosome	N/A		0	0	0	0	0	0	0	0	0	0	0	0	0	0	0	0	0	0	0	0	0	0	0	0	0	0	0	0	0	0	0	0	0	0	0	0	0	0	0	0
TGME49_232600	phospholipase, patatin family protein		Patatin#	N/A	N/A	lipid metabolic process	N/A	N/A		0	0	0	0	0	0	0	0	0	0	0	0	0	0	0	0	0	0	0	0	0	0	0	0	0	0	0	0	0	0	0	0	0	0	0	0	0	0	0	0
TGME49_232800	hypothetical protein			N/A	N/A	N/A	N/A	N/A		0	0	0	0	0	0	0	0	0	0	0	0	0	0	0	0	0	0	0	0	0	0	0	0	0	0	0	0	0	0	0	0	0	0	0	0	0	0	0	0
TGME49_236890	hypothetical protein	2.1 (Dispensable)		N/A	N/A	N/A	N/A	N/A		0	0	0	0	0	0	0	0	0	0	0	0	0	0	0	0	0	0	0	0	0	0	0	0	0	0	0	0	0	0	0	0	0	0	0	0	0	0	0	0
TGME49_241240	hypothetical protein	1.95 (Dispensable)		N/A	N/A	N/A	N/A	N/A		0	0	0	0	0	0	0	0	0	0	0	0	0	0	0	0	0	0	0	0	0	0	0	0	0	0	0	0	0	0	0	0	0	0	0	0	0	0	0	0
TGME49_243570	ribosomal protein RPS26	-5.14 (Essential)	Ribosomal_S26e#	N/A	ribosome	translation	structural constituent of ribosome	N/A		0	0	0	0	0	0	0	0	0	0	0	0	0	0	0	0	0	0	0	0	0	0	0	0	0	0	0	0	0	0	0	0	0	0	0	0	0	0	0	0
TGME49_244530	hypothetical protein	2.12 (Dispensable)		N/A	N/A	N/A	N/A	N/A		0	0	0	0	0	0	0	0	0	0	0	0	0	0	0	0	0	0	0	0	0	0	0	0	0	0	0	0	0	0	0	0	0	0	0	0	0	0	0	0
TGME49_246570	hypothetical protein			N/A	N/A	N/A	N/A	N/A		0	0	0	0	0	0	0	0	0	0	0	0	0	0	0	0	0	0	0	0	0	0	0	0	0	0	0	0	0	0	0	0	0	0	0	0	0	0	0	0
TGME49_248340	GTP-binding nuclear protein ran/tc4	-4.59 (Essential)	Ras#	nucleus	cytoplasm, intracellular, membrane	intracellular protein transport, nucleocytoplasmic transport, obsolete GTP catabolic process, small GTPase mediated signal transduction	GTP binding, GTPase activity	N/A		0	0	0	0	0	0	0	0	0	0	0	0	0	0	0	0	0	0	0	0	0	0	0	0	0	0	0	0	0	0	0	0	0	0	0	0	0	0	0	0
TGME49_249990	hypothetical protein	1.91 (Dispensable)		N/A	N/A	N/A	N/A	N/A		0	0	0	0	0	0	0	0	0	0	0	0	0	0	0	0	0	0	0	0	0	0	0	0	0	0	0	0	0	0	0	0	0	0	0	0	0	0	0	0
TGME49_250955	KRUF family protein			N/A	N/A	translational initiation	translation initiation factor activity	N/A		0	0	0	0	0	0	0	0	0	0	0	0	0	0	0	0	0	0	0	0	0	0	0	0	0	0	0	0	0	0	0	0	0	0	0	0	0	0	0	0
TGME49_254520	mediator complex subunit MED11	-0.46 (Dispensable)	Prefoldin_2#	N/A	prefoldin complex	protein folding	unfolded protein binding	N/A		0	0	0	0	0	0	0	0	0	0	0	0	0	0	0	0	0	0	0	0	0	0	0	0	0	0	0	0	0	0	0	0	0	0	0	0	0	0	0	0
TGME49_261250	histone H2A1	-3.39 (Essential)	Histone#Histone_H2A_C#	nucleus	nucleosome, nucleus	N/A	DNA binding, protein heterodimerization activity, sequence-specific DNA binding	N/A		0	0	0	0	0	0	0	0	0	0	0	0	0	0	0	0	0	0	0	0	0	0	0	0	0	0	0	0	0	0	0	0	0	0	0	0	0	0	0	0
TGME49_261570	ribosomal protein RPL7A	-4.03 (Essential)	Ribosomal_L7Ae#	N/A	N/A	N/A	N/A	N/A		0	0	0	0	0	0	0	0	0	0	0	0	0	0	0	0	0	0	0	0	0	0	0	0	0	0	0	0	0	0	0	0	0	0	0	0	0	0	0	0
TGME49_265260	hypothetical protein	0.18 (Dispensable)		N/A	N/A	N/A	N/A	N/A		0	0	0	0	0	0	0	0	0	0	0	0	0	0	0	0	0	0	0	0	0	0	0	0	0	0	0	0	0	0	0	0	0	0	0	0	0	0	0	0
TGME49_267420	mago nashi family protein 2, putative	-4.59 (Essential)	Mago_nashi#	N/A	nucleus	N/A	N/A	N/A		0	0	0	0	0	0	0	0	0	0	0	0	0	0	0	0	0	0	0	0	0	0	0	0	0	0	0	0	0	0	0	0	0	0	0	0	0	0	0	0
TGME49_267740	hypothetical protein			N/A	N/A	N/A	N/A	N/A		0	0	0	0	0	0	0	0	0	0	0	0	0	0	0	0	0	0	0	0	0	0	0	0	0	0	0	0	0	0	0	0	0	0	0	0	0	0	0	0
TGME49_270930	hypothetical protein		THOC2_N#THOC2_N#Tho2#Tho2#	N/A	N/A	N/A	N/A	N/A		0	0	0	0	0	0	0	0	0	0	0	0	0	0	0	0	0	0	0	0	0	0	0	0	0	0	0	0	0	0	0	0	0	0	0	0	0	0	0	0
TGME49_288530	NOL1/NOP2/sun family protein	-4.38 (Essential)	Methyltr_RsmF_N#Methyltr_RsmB-F#	N/A	N/A	rRNA processing	RNA binding, S-adenosylmethionine-dependent methyltransferase activity	2.1.1.- (Methyltransferases.)		0	0	0	0	0	0	0	0	0	0	0	0	0	0	0	0	0	0	0	0	0	0	0	0	0	0	0	0	0	0	0	0	0	0	0	0	0	0	0	0
TGME49_298020	DEAD-family helicase		DEAD#Helicase_C#	N/A	N/A	N/A	ATP binding, ATP-dependent helicase activity, nucleic acid binding	3.6.4.13 (RNA helicase)		0	0	0	0	0	0	0	0	0	0	0	0	0	0	0	0	0	0	0	0	0	0	0	0	0	0	0	0	0	0	0	0	0	0	0	0	0	0	0	0
TGME49_299050	ribosomal protein RPL17	-5.22 (Essential)	Ribosomal_L22#	N/A	large ribosomal subunit, ribosome	translation	structural constituent of ribosome	N/A		0	0	0	0	0	0	0	0	0	0	0	0	0	0	0	0	0	0	0	0	0	0	0	0	0	0	0	0	0	0	0	0	0	0	0	0	0	0	0	0
TGME49_301440	calcium-dependent protein kinase CDPK1	-3.3 (Essential)	Pkinase#Pkinase#EF-hand_7#EF-hand_7#	N/A	membrane	lipopolysaccharide biosynthetic process, protein phosphorylation	ATP binding, calcium ion binding, calmodulin-dependent protein kinase activity, protein kinase activity	2.7.11.17 (Calcium/calmodulin-dependent protein kinase)		0	0	0	0	0	0	0	0	0	0	0	0	0	0	0	0	0	0	0	0	0	0	0	0	0	0	0	0	0	0	0	0	0	0	0	0	0	0	0	0
TGME49_309200	zinc finger (CCCH type) motif-containing protein	0.41 (Dispensable)	zf-CCCH#	N/A	N/A	N/A	metal ion binding, nucleic acid binding, zinc ion binding	N/A		0	0	0	0	0	0	0	0	0	0	0	0	0	0	0	0	0	0	0	0	0	0	0	0	0	0	0	0	0	0	0	0	0	0	0	0	0	0	0	0
TGME49_309820	ribosomal protein RPL11	-4.13 (Essential)	Ribosomal_L5#Ribosomal_L5_C#	N/A	ribosome	translation	structural constituent of ribosome	N/A		0	0	0	0	0	0	0	0	0	0	0	0	0	0	0	0	0	0	0	0	0	0	0	0	0	0	0	0	0	0	0	0	0	0	0	0	0	0	0	0
TGME49_315690	DnaJ domain-containing protein		DnaJ#DnaJ#	N/A	N/A	N/A	heat shock protein binding	N/A		0	0	0	0	0	0	0	0	0	0	0	0	0	0	0	0	0	0	0	0	0	0	0	0	0	0	0	0	0	0	0	0	0	0	0	0	0	0	0	0
TGME49_209500	hypothetical protein	0.12 (Dispensable)		N/A	N/A	N/A	N/A	N/A		0	0	0	0	0	0	0	0	0	0	0	0	0	0	0	0	0	0	0	0	0	0	0	0	0	0	0	0	0	0	0	0	0	0	0	0	0	0	0	0
TGME49_215950	hypothetical protein	-3.83 (Essential)	HTH_Tnp_Tc5#	N/A	N/A	N/A	DNA binding	N/A		0	0	0	0	0	0	0	0	0	0	0	0	0	0	0	0	0	0	0	0	0	0	0	0	0	0	0	0	0	0	0	0	0	0	0	0	0	0	0	0
TGME49_217430	protease inhibitor PI1		Serpin#	N/A	N/A	N/A	N/A	N/A		0	0	0	0	0	0	0	0	0	0	0	0	0	0	0	0	0	0	0	0	0	0	0	0	0	0	0	0	0	0	0	0	0	0	0	0	0	0	0	0
TGME49_235170	ATPase, AAA family protein	-5.07 (Essential)	BRCT#AAA#RFC1#	N/A	DNA polymerase III complex, DNA replication factor C complex	DNA replication	ATP binding, DNA clamp loader activity, DNA-directed DNA polymerase activity	N/A		0	0	0	0	0	0	0	0	0	0	0	0	0	0	0	0	0	0	0	0	0	0	0	0	0	0	0	0	0	0	0	0	0	0	0	0	0	0	0	0
TGME49_242240	rhoptry kinase family protein ROP19A		Kinase-like#	N/A	N/A	protein phosphorylation	ATP binding, protein kinase activity	2.7.11.18 ([Myosin light-chain] kinase)		0	0	0	0	0	0	0	0	0	0	0	0	0	0	0	0	0	0	0	0	0	0	0	0	0	0	0	0	0	0	0	0	0	0	0	0	0	0	0	0
TGME49_243460	hypothetical protein			N/A	N/A	N/A	N/A	N/A		0	0	0	0	0	0	0	0	0	0	0	0	0	0	0	0	0	0	0	0	0	0	0	0	0	0	0	0	0	0	0	0	0	0	0	0	0	0	0	0
TGME49_244210	RNA polymerase-associated protein RTF1	-4.72 (Essential)	Plus-3#	N/A	nucleus	DNA-templated transcription, initiation, histone modification	DNA binding	N/A		0	0	0	0	0	0	0	0	0	0	0	0	0	0	0	0	0	0	0	0	0	0	0	0	0	0	0	0	0	0	0	0	0	0	0	0	0	0	0	0
TGME49_258540	phosphoglycerate mutase family protein		His_Phos_1#	N/A	N/A	N/A	N/A	N/A		0	0	0	0	0	0	0	0	0	0	0	0	0	0	0	0	0	0	0	0	0	0	0	0	0	0	0	0	0	0	0	0	0	0	0	0	0	0	0	0
TGME49_269620	hypothetical protein			N/A	N/A	N/A	N/A	N/A		0	0	0	0	0	0	0	0	0	0	0	0	0	0	0	0	0	0	0	0	0	0	0	0	0	0	0	0	0	0	0	0	0	0	0	0	0	0	0	0
TGME49_289510	hypothetical protein		Gar1#	N/A	N/A	pseudouridine synthesis, ribosome biogenesis	N/A	N/A		0	0	0	0	0	0	0	0	0	0	0	0	0	0	0	0	0	0	0	0	0	0	0	0	0	0	0	0	0	0	0	0	0	0	0	0	0	0	0	0
TGME49_292200	RNA recognition motif-containing protein		RRM_1#RRM_1#	N/A	N/A	N/A	nucleic acid binding	N/A		0	0	0	0	0	0	0	0	0	0	0	0	0	0	0	0	0	0	0	0	0	0	0	0	0	0	0	0	0	0	0	0	0	0	0	0	0	0	0	0
TGME49_316900	Sas10 C-terminal domain-containing protein	-4.15 (Essential)	Sas10_Utp3#Sas10#	N/A	nucleus	gene silencing	N/A	N/A		0	0	0	0	0	0	0	0	0	0	0	0	0	0	0	0	0	0	0	0	0	0	0	0	0	0	0	0	0	0	0	0	0	0	0	0	0	0	0	0
TGME49_201630	protein phosphatase 2C domain-containing protein		PP2C#	N/A	N/A	N/A	catalytic activity, phosphoprotein phosphatase activity	3.1.3.16 (Protein-serine/threonine phosphatase)		0	0	0	0	0	0	0	0	0	0	0	0	0	0	0	0	0	0	0	0	0	0	0	0	0	0	0	0	0	0	0	0	0	0	0	0	0	0	0	0
TGME49_203290	hypothetical protein			N/A	N/A	N/A	N/A	N/A		0	0	0	0	0	0	0	0	0	0	0	0	0	0	0	0	0	0	0	0	0	0	0	0	0	0	0	0	0	0	0	0	0	0	0	0	0	0	0	0
TGME49_203980	hypothetical protein			N/A	N/A	N/A	N/A	N/A		0	0	0	0	0	0	0	0	0	0	0	0	0	0	0	0	0	0	0	0	0	0	0	0	0	0	0	0	0	0	0	0	0	0	0	0	0	0	0	0
TGME49_205710	lysine-tRNA ligase	-5.22 (Essential)	tRNA_anti-codon#tRNA-synt_2#	N/A	cytoplasm	lysyl-tRNA aminoacylation, tRNA aminoacylation for protein translation	ATP binding, lysine-tRNA ligase activity, nucleic acid binding, tRNA binding	6.1.1.6 (Lysine--tRNA ligase)		0	0	0	0	0	0	0	0	0	0	0	0	0	0	0	0	0	0	0	0	0	0	0	0	0	0	0	0	0	0	0	0	0	0	0	0	0	0	0	0
TGME49_206590	calcium-dependent protein kinase CDPK2A		Pkinase#EF-hand_7#EF-hand_7#	N/A	N/A	protein phosphorylation	ATP binding, calcium ion binding, calmodulin-dependent protein kinase activity, protein kinase activity	2.7.11.17 (Calcium/calmodulin-dependent protein kinase)		0	0	0	0	0	0	0	0	0	0	0	0	0	0	0	0	0	0	0	0	0	0	0	0	0	0	0	0	0	0	0	0	0	0	0	0	0	0	0	0
TGME49_209210	hypothetical protein		KH_1#	N/A	N/A	N/A	RNA binding	N/A		0	0	0	0	0	0	0	0	0	0	0	0	0	0	0	0	0	0	0	0	0	0	0	0	0	0	0	0	0	0	0	0	0	0	0	0	0	0	0	0
TGME49_212300	hypothetical protein	0.69 (Dispensable)		N/A	N/A	N/A	N/A	N/A		0	0	0	0	0	0	0	0	0	0	0	0	0	0	0	0	0	0	0	0	0	0	0	0	0	0	0	0	0	0	0	0	0	0	0	0	0	0	0	0
TGME49_217000	hypothetical protein			N/A	N/A	N/A	N/A	N/A		0	0	0	0	0	0	0	0	0	0	0	0	0	0	0	0	0	0	0	0	0	0	0	0	0	0	0	0	0	0	0	0	0	0	0	0	0	0	0	0
TGME49_218280	eukaryotic porin, putative	-2.81 (Essential)	Porin_3#	N/A	mitochondrial outer membrane	anion transport, regulation of anion transport, transmembrane transport	voltage-gated anion channel activity	N/A		0	0	0	0	0	0	0	0	0	0	0	0	0	0	0	0	0	0	0	0	0	0	0	0	0	0	0	0	0	0	0	0	0	0	0	0	0	0	0	0
TGME49_218600	RNA recognition motif-containing protein		RRM_1#	N/A	N/A	N/A	nucleic acid binding	N/A		0	0	0	0	0	0	0	0	0	0	0	0	0	0	0	0	0	0	0	0	0	0	0	0	0	0	0	0	0	0	0	0	0	0	0	0	0	0	0	0
TGME49_219320	acid phosphatase GAP50	-3.74 (Essential)		inner membrane complex	N/A	N/A	N/A	3.1.3.2 (Acid phosphatase)		0	0	0	0	0	0	0	0	0	0	0	0	0	0	0	0	0	0	0	0	0	0	0	0	0	0	0	0	0	0	0	0	0	0	0	0	0	0	0	0
TGME49_219540	cytosolic tRNA-Ala synthetase		tRNA-synt_2c#tRNA_SAD#DHHA1#	N/A	cytoplasm	alanyl-tRNA aminoacylation	ATP binding, alanine-tRNA ligase activity, nucleic acid binding	6.1.1.7 (Alanine--tRNA ligase)		0	0	0	0	0	0	0	0	0	0	0	0	0	0	0	0	0	0	0	0	0	0	0	0	0	0	0	0	0	0	0	0	0	0	0	0	0	0	0	0
TGME49_221660	DEAD/DEAH box helicase domain-containing protein	-4.4 (Essential)	DEAD#Helicase_C#	N/A	N/A	N/A	ATP binding, ATP-dependent helicase activity, nucleic acid binding	3.6.4.13 (RNA helicase)		0	0	0	0	0	0	0	0	0	0	0	0	0	0	0	0	0	0	0	0	0	0	0	0	0	0	0	0	0	0	0	0	0	0	0	0	0	0	0	0
TGME49_222100	hypothetical protein			N/A	N/A	N/A	N/A	N/A		0	0	0	0	0	0	0	0	0	0	0	0	0	0	0	0	0	0	0	0	0	0	0	0	0	0	0	0	0	0	0	0	0	0	0	0	0	0	0	0
TGME49_223040	hypothetical protein	-4.49 (Essential)		N/A	N/A	N/A	N/A	N/A		0	0	0	0	0	0	0	0	0	0	0	0	0	0	0	0	0	0	0	0	0	0	0	0	0	0	0	0	0	0	0	0	0	0	0	0	0	0	0	0
TGME49_225080	ribosomal protein RPS18	-4.15 (Essential)	Ribosomal_S13#	N/A	ribosome	translation	RNA binding, structural constituent of ribosome	N/A		0	0	0	0	0	0	0	0	0	0	0	0	0	0	0	0	0	0	0	0	0	0	0	0	0	0	0	0	0	0	0	0	0	0	0	0	0	0	0	0
TGME49_225310	ARF1-directed GTPase-activating protein, putative		ArfGap#	N/A	N/A	regulation of GTPase activity	GTPase activator activity, zinc ion binding	N/A		0	0	0	0	0	0	0	0	0	0	0	0	0	0	0	0	0	0	0	0	0	0	0	0	0	0	0	0	0	0	0	0	0	0	0	0	0	0	0	0
TGME49_227360	ribosomal protein RPL3	-5.9 (Essential)	Ribosomal_L3#	N/A	ribosome	translation	structural constituent of ribosome	N/A		0	0	0	0	0	0	0	0	0	0	0	0	0	0	0	0	0	0	0	0	0	0	0	0	0	0	0	0	0	0	0	0	0	0	0	0	0	0	0	0
TGME49_230160	hypothetical protein	2.11 (Dispensable)		N/A	N/A	N/A	N/A	N/A		0	0	0	0	0	0	0	0	0	0	0	0	0	0	0	0	0	0	0	0	0	0	0	0	0	0	0	0	0	0	0	0	0	0	0	0	0	0	0	0
TGME49_232300	ribosomal protein RPS3	-4.37 (Essential)	KH_2#Ribosomal_S3_C#	N/A	ribosome, small ribosomal subunit	translation	RNA binding, structural constituent of ribosome	N/A		0	0	0	0	0	0	0	0	0	0	0	0	0	0	0	0	0	0	0	0	0	0	0	0	0	0	0	0	0	0	0	0	0	0	0	0	0	0	0	0
TGME49_232710	ribosomal protein RPS3A	-4.09 (Essential)	Ribosomal_S3Ae#	N/A	ribosome	translation	structural constituent of ribosome	N/A		0	0	0	0	0	0	0	0	0	0	0	0	0	0	0	0	0	0	0	0	0	0	0	0	0	0	0	0	0	0	0	0	0	0	0	0	0	0	0	0
TGME49_233020	Not1 N-terminal domain, CCR4-Not complex component protein		Not3#NOT2_3_5#	N/A	nucleus	regulation of transcription, DNA-templated	N/A	N/A		0	0	0	0	0	0	0	0	0	0	0	0	0	0	0	0	0	0	0	0	0	0	0	0	0	0	0	0	0	0	0	0	0	0	0	0	0	0	0	0
TGME49_235970	eukaryotic initiation factor-2 gamma, putative	-5.01 (Essential)	GTP_EFTU#GTP_EFTU_D2#eIF2_C#	N/A	N/A	N/A	GTP binding, GTPase activity, sulfate adenylyltransferase (ATP) activity	2.7.7.4 (Sulfate adenylyltransferase)		0	0	0	0	0	0	0	0	0	0	0	0	0	0	0	0	0	0	0	0	0	0	0	0	0	0	0	0	0	0	0	0	0	0	0	0	0	0	0	0
TGME49_236580	Prp31-15.5k-U4 Snrna Complex family protein		Ribosomal_L7Ae#	N/A	N/A	N/A	N/A	N/A		0	0	0	0	0	0	0	0	0	0	0	0	0	0	0	0	0	0	0	0	0	0	0	0	0	0	0	0	0	0	0	0	0	0	0	0	0	0	0	0
TGME49_239400	hypothetical protein			N/A	N/A	N/A	N/A	N/A		0	0	0	0	0	0	0	0	0	0	0	0	0	0	0	0	0	0	0	0	0	0	0	0	0	0	0	0	0	0	0	0	0	0	0	0	0	0	0	0
TGME49_242070	cAMP-dependent protein kinase regulatory subunit	-5.46 (Essential)	cNMP_binding#cNMP_binding#	N/A	cAMP-dependent protein kinase complex	regulation of protein phosphorylation	cAMP-dependent protein kinase regulator activity, cGMP-dependent protein kinase activity	2.7.11.12 (cGMP-dependent protein kinase)		0	0	0	0	0	0	0	0	0	0	0	0	0	0	0	0	0	0	0	0	0	0	0	0	0	0	0	0	0	0	0	0	0	0	0	0	0	0	0	0
TGME49_242330	ribosomal protein RPS5	-4.92 (Essential)	Ribosomal_S7#	N/A	small ribosomal subunit	translation	structural constituent of ribosome	N/A		0	0	0	0	0	0	0	0	0	0	0	0	0	0	0	0	0	0	0	0	0	0	0	0	0	0	0	0	0	0	0	0	0	0	0	0	0	0	0	0
TGME49_243910	Cof family hydrolase subfamily protein	1.57 (Dispensable)	Hydrolase_3#	N/A	N/A	metabolic process	hydrolase activity, phosphoglycolate phosphatase activity	3.1.3.18 (Phosphoglycolate phosphatase)		0	0	0	0	0	0	0	0	0	0	0	0	0	0	0	0	0	0	0	0	0	0	0	0	0	0	0	0	0	0	0	0	0	0	0	0	0	0	0	0
TGME49_243960	nuclear transport factor 2 (ntf2) domain-containing protein	-2.28 (Essential)	NTF2#	N/A	intracellular	transport	N/A	3.6.4.- (Acting on ATP; involved in cellular and subcellular movement.)		0	0	0	0	0	0	0	0	0	0	0	0	0	0	0	0	0	0	0	0	0	0	0	0	0	0	0	0	0	0	0	0	0	0	0	0	0	0	0	0
TGME49_244000	DEAD/DEAH box helicase domain-containing protein		DEAD#Helicase_C#Helicase_C#DUF4217#	N/A	N/A	N/A	ATP binding, ATP-dependent helicase activity, nucleic acid binding	3.6.4.13 (RNA helicase)		0	0	0	0	0	0	0	0	0	0	0	0	0	0	0	0	0	0	0	0	0	0	0	0	0	0	0	0	0	0	0	0	0	0	0	0	0	0	0	0
TGME49_245620	ribosomal-ubiquitin protein RPS27A	-4.61 (Essential)	ubiquitin#Ribosomal_S27#	N/A	ribosome	translation	protein binding, structural constituent of ribosome	N/A		0	0	0	0	0	0	0	0	0	0	0	0	0	0	0	0	0	0	0	0	0	0	0	0	0	0	0	0	0	0	0	0	0	0	0	0	0	0	0	0
TGME49_249900	adenine nucleotide translocator, putative	-3.78 (Essential)	Mito_carr#Mito_carr#Mito_carr#	N/A	N/A	N/A	N/A	N/A		0	0	0	0	0	0	0	0	0	0	0	0	0	0	0	0	0	0	0	0	0	0	0	0	0	0	0	0	0	0	0	0	0	0	0	0	0	0	0	0
TGME49_258060	myosin heavy chain, putative	-4.07 (Essential)		N/A	N/A	N/A	N/A	N/A		0	0	0	0	0	0	0	0	0	0	0	0	0	0	0	0	0	0	0	0	0	0	0	0	0	0	0	0	0	0	0	0	0	0	0	0	0	0	0	0
TGME49_258740	eukaryotic initiation factor-2A, putative	-1.21 (Dispensable)	eIF2A#	N/A	N/A	N/A	protein binding	N/A		0	0	0	0	0	0	0	0	0	0	0	0	0	0	0	0	0	0	0	0	0	0	0	0	0	0	0	0	0	0	0	0	0	0	0	0	0	0	0	0
TGME49_259690	orotidine-5-phosphate decarboxylase/orotate phosphoribosyltransferase	-2.67 (Essential)	OMPdecase#	N/A	N/A	'de novo' pyrimidine nucleobase biosynthetic process, pyrimidine nucleotide biosynthetic process	orotidine-5'-phosphate decarboxylase activity	2.4.2.10 (Orotate phosphoribosyltransferase)		0	0	0	0	0	0	0	0	0	0	0	0	0	0	0	0	0	0	0	0	0	0	0	0	0	0	0	0	0	0	0	0	0	0	0	0	0	0	0	0
TGME49_262070	ribosomal rna assembly protein mis3, putative	-2.69 (Essential)		N/A	N/A	N/A	RNA binding	N/A		0	0	0	0	0	0	0	0	0	0	0	0	0	0	0	0	0	0	0	0	0	0	0	0	0	0	0	0	0	0	0	0	0	0	0	0	0	0	0	0
TGME49_263040	ribosomal protein RPS16	-3.98 (Essential)	Ribosomal_S9#	N/A	ribosome	translation	structural constituent of ribosome	N/A		0	0	0	0	0	0	0	0	0	0	0	0	0	0	0	0	0	0	0	0	0	0	0	0	0	0	0	0	0	0	0	0	0	0	0	0	0	0	0	0
TGME49_263990	hypothetical protein			N/A	N/A	N/A	N/A	N/A		0	0	0	0	0	0	0	0	0	0	0	0	0	0	0	0	0	0	0	0	0	0	0	0	0	0	0	0	0	0	0	0	0	0	0	0	0	0	0	0
TGME49_266970	hypothetical protein	0.67 (Dispensable)	ubiquitin#	N/A	N/A	N/A	protein binding	N/A		0	0	0	0	0	0	0	0	0	0	0	0	0	0	0	0	0	0	0	0	0	0	0	0	0	0	0	0	0	0	0	0	0	0	0	0	0	0	0	0
TGME49_267500	hypothetical protein			N/A	N/A	N/A	N/A	N/A		0	0	0	0	0	0	0	0	0	0	0	0	0	0	0	0	0	0	0	0	0	0	0	0	0	0	0	0	0	0	0	0	0	0	0	0	0	0	0	0
TGME49_268790	hypothetical protein			N/A	N/A	N/A	N/A	N/A		0	0	0	0	0	0	0	0	0	0	0	0	0	0	0	0	0	0	0	0	0	0	0	0	0	0	0	0	0	0	0	0	0	0	0	0	0	0	0	0
TGME49_270360	hypothetical protein			N/A	N/A	N/A	N/A	N/A		0	0	0	0	0	0	0	0	0	0	0	0	0	0	0	0	0	0	0	0	0	0	0	0	0	0	0	0	0	0	0	0	0	0	0	0	0	0	0	0
TGME49_273090	cell division protein CDC48CY	-6.01 (Essential)	CDC48_N#CDC48_2#AAA#AAA#Vps4_C#	cytoplasm	N/A	DNA recombination, DNA repair	ATP binding, four-way junction helicase activity, hydrolase activity, microtubule-severing ATPase activity	3.6.-.- (Acting on acid anhydrides.)		0	0	0	0	0	0	0	0	0	0	0	0	0	0	0	0	0	0	0	0	0	0	0	0	0	0	0	0	0	0	0	0	0	0	0	0	0	0	0	0
TGME49_273840	brix domain-containing protein		Brix#	N/A	N/A	N/A	N/A	N/A		0	0	0	0	0	0	0	0	0	0	0	0	0	0	0	0	0	0	0	0	0	0	0	0	0	0	0	0	0	0	0	0	0	0	0	0	0	0	0	0
TGME49_273930	DNA topoisomerase domain-containing protein		SWIB#	N/A	N/A	N/A	protein binding	N/A		0	0	0	0	0	0	0	0	0	0	0	0	0	0	0	0	0	0	0	0	0	0	0	0	0	0	0	0	0	0	0	0	0	0	0	0	0	0	0	0
TGME49_279100	hypothetical protein	2.13 (Dispensable)		N/A	N/A	N/A	N/A	N/A		0	0	0	0	0	0	0	0	0	0	0	0	0	0	0	0	0	0	0	0	0	0	0	0	0	0	0	0	0	0	0	0	0	0	0	0	0	0	0	0
TGME49_285510	hypothetical protein	-1.87 (Dispensable)		N/A	N/A	N/A	N/A	N/A		0	0	0	0	0	0	0	0	0	0	0	0	0	0	0	0	0	0	0	0	0	0	0	0	0	0	0	0	0	0	0	0	0	0	0	0	0	0	0	0
TGME49_288650	dense granule protein GRA12	1.75 (Dispensable)		apical part of cell, symbiont-containing vacuole	N/A	N/A	N/A	N/A		0	0	0	0	0	0	0	0	0	0	0	0	0	0	0	0	0	0	0	0	0	0	0	0	0	0	0	0	0	0	0	0	0	0	0	0	0	0	0	0
TGME49_292130	ribosomal protein RPL13A	-2.39 (Essential)	Ribosomal_L13#	N/A	large ribosomal subunit, ribosome	translation	structural constituent of ribosome	N/A		0	0	0	0	0	0	0	0	0	0	0	0	0	0	0	0	0	0	0	0	0	0	0	0	0	0	0	0	0	0	0	0	0	0	0	0	0	0	0	0
TGME49_294980	hypothetical protein	2.06 (Dispensable)		N/A	N/A	N/A	N/A	N/A		0	0	0	0	0	0	0	0	0	0	0	0	0	0	0	0	0	0	0	0	0	0	0	0	0	0	0	0	0	0	0	0	0	0	0	0	0	0	0	0
TGME49_301270	Tyrosine kinase-like (TKL) protein	-5.18 (Essential)	EDR1#Pkinase#	N/A	N/A	protein phosphorylation	ATP binding, MAP kinase kinase kinase activity, protein kinase activity	2.7.11.25 (Mitogen-activated protein kinase kinase kinase)		0	0	0	0	0	0	0	0	0	0	0	0	0	0	0	0	0	0	0	0	0	0	0	0	0	0	0	0	0	0	0	0	0	0	0	0	0	0	0	0
TGME49_305010	pre-mRNA branch site protein p14, putative	0.41 (Dispensable)	RRM_1#	N/A	N/A	N/A	nucleic acid binding	N/A		0	0	0	0	0	0	0	0	0	0	0	0	0	0	0	0	0	0	0	0	0	0	0	0	0	0	0	0	0	0	0	0	0	0	0	0	0	0	0	0
TGME49_306650	hypothetical protein	-1.8 (Dispensable)		N/A	N/A	N/A	N/A	N/A		0	0	0	0	0	0	0	0	0	0	0	0	0	0	0	0	0	0	0	0	0	0	0	0	0	0	0	0	0	0	0	0	0	0	0	0	0	0	0	0
TGME49_309120	ribosomal protein RPL4	-5.62 (Essential)	Ribosomal_L4#Ribos_L4_asso_C#	N/A	ribosome	translation	structural constituent of ribosome	N/A		0	0	0	0	0	0	0	0	0	0	0	0	0	0	0	0	0	0	0	0	0	0	0	0	0	0	0	0	0	0	0	0	0	0	0	0	0	0	0	0
TGME49_310960	vacuolar atp synthase subunit f, putative	-2.18 (Essential)	ATP-synt_F#	N/A	proton-transporting V-type ATPase, V1 domain, proton-transporting two-sector ATPase complex, catalytic domain	ATP hydrolysis coupled proton transport	proton-transporting ATP synthase activity, rotational mechanism, proton-transporting ATPase activity, rotational mechanism	3.6.3.14 (H(+)-transporting two-sector ATPase)		0	0	0	0	0	0	0	0	0	0	0	0	0	0	0	0	0	0	0	0	0	0	0	0	0	0	0	0	0	0	0	0	0	0	0	0	0	0	0	0
TGME49_311890	hypothetical protein	0.62 (Dispensable)		N/A	N/A	N/A	N/A	N/A		0	0	0	0	0	0	0	0	0	0	0	0	0	0	0	0	0	0	0	0	0	0	0	0	0	0	0	0	0	0	0	0	0	0	0	0	0	0	0	0
TGME49_312090	ribosomal protein RPL23	-4.32 (Essential)	Ribosomal_L14#	N/A	ribosome	translation	structural constituent of ribosome	N/A		0	0	0	0	0	0	0	0	0	0	0	0	0	0	0	0	0	0	0	0	0	0	0	0	0	0	0	0	0	0	0	0	0	0	0	0	0	0	0	0
TGME49_312420	hypothetical protein	-1.15 (Dispensable)		N/A	N/A	N/A	N/A	N/A		0	0	0	0	0	0	0	0	0	0	0	0	0	0	0	0	0	0	0	0	0	0	0	0	0	0	0	0	0	0	0	0	0	0	0	0	0	0	0	0
TGME49_313180	cell-cycle-associated protein kinase PRP4, putative		Pkinase#	N/A	N/A	protein phosphorylation	ATP binding, protein kinase activity, protein serine/threonine/tyrosine kinase activity	2.7.12.1 (Dual-specificity kinase)		0	0	0	0	0	0	0	0	0	0	0	0	0	0	0	0	0	0	0	0	0	0	0	0	0	0	0	0	0	0	0	0	0	0	0	0	0	0	0	0
TGME49_314260	hypothetical protein			N/A	N/A	N/A	N/A	N/A		0	0	0	0	0	0	0	0	0	0	0	0	0	0	0	0	0	0	0	0	0	0	0	0	0	0	0	0	0	0	0	0	0	0	0	0	0	0	0	0
TGME49_324600	heat shock protein		HSP20#	N/A	N/A	N/A	N/A	N/A		0	0	0	0	0	0	0	0	0	0	0	0	0	0	0	0	0	0	0	0	0	0	0	0	0	0	0	0	0	0	0	0	0	0	0	0	0	0	0	0
TGME49_202550	NLI interacting factor family phosphatase		NIF#NIF#	N/A	N/A	N/A	phosphoprotein phosphatase activity, protein binding	3.1.3.16 (Protein-serine/threonine phosphatase)		0	0	0	0	0	0	0	0	0	0	0	0	0	0	0	0	0	0	0	0	0	0	0	0	0	0	0	0	0	0	0	0	0	0	0	0	0	0	0	0
TGME49_202568	hypothetical protein		DUF1754#	N/A	N/A	N/A	N/A	2.4.99.18 (Dolichyl-diphosphooligosaccharide--protein glycotransferase)		0	0	0	0	0	0	0	0	0	0	0	0	0	0	0	0	0	0	0	0	0	0	0	0	0	0	0	0	0	0	0	0	0	0	0	0	0	0	0	0
TGME49_203080	RNA recognition motif-containing protein		RRM_1#	N/A	N/A	N/A	nucleic acid binding	N/A		0	0	0	0	0	0	0	0	0	0	0	0	0	0	0	0	0	0	0	0	0	0	0	0	0	0	0	0	0	0	0	0	0	0	0	0	0	0	0	0
TGME49_203320	zinc finger in N-recognin protein		zf-UBR#	N/A	N/A	N/A	ubiquitin-protein transferase activity, zinc ion binding	N/A		0	0	0	0	0	0	0	0	0	0	0	0	0	0	0	0	0	0	0	0	0	0	0	0	0	0	0	0	0	0	0	0	0	0	0	0	0	0	0	0
TGME49_207920	hypothetical protein			N/A	N/A	N/A	N/A	N/A		0	0	0	0	0	0	0	0	0	0	0	0	0	0	0	0	0	0	0	0	0	0	0	0	0	0	0	0	0	0	0	0	0	0	0	0	0	0	0	0
TGME49_208740	microneme protein, putative		MAR_sialic_bdg#MAR_sialic_bdg#	N/A	N/A	N/A	N/A	N/A		0	0	0	0	0	0	0	0	0	0	0	0	0	0	0	0	0	0	0	0	0	0	0	0	0	0	0	0	0	0	0	0	0	0	0	0	0	0	0	0
TGME49_209440	hypothetical protein			N/A	N/A	N/A	N/A	N/A		0	0	0	0	0	0	0	0	0	0	0	0	0	0	0	0	0	0	0	0	0	0	0	0	0	0	0	0	0	0	0	0	0	0	0	0	0	0	0	0
TGME49_209850	RNA recognition motif-containing protein		RRM_1#RRM_1#	N/A	N/A	N/A	nucleic acid binding	N/A		0	0	0	0	0	0	0	0	0	0	0	0	0	0	0	0	0	0	0	0	0	0	0	0	0	0	0	0	0	0	0	0	0	0	0	0	0	0	0	0
TGME49_212820	ubiquitin family protein		ubiquitin#	N/A	N/A	N/A	protein binding	N/A		0	0	0	0	0	0	0	0	0	0	0	0	0	0	0	0	0	0	0	0	0	0	0	0	0	0	0	0	0	0	0	0	0	0	0	0	0	0	0	0
TGME49_213670	hypothetical protein			N/A	N/A	N/A	N/A	N/A		0	0	0	0	0	0	0	0	0	0	0	0	0	0	0	0	0	0	0	0	0	0	0	0	0	0	0	0	0	0	0	0	0	0	0	0	0	0	0	0
TGME49_213800	protein phosphatase 2b regulatory subunit, putative		EF-hand_7#EF-hand_7#	N/A	N/A	N/A	1-acylglycerophosphocholine O-acyltransferase activity, calcium ion binding	2.3.1.23 (1-acylglycerophosphocholine O-acyltransferase)		0	0	0	0	0	0	0	0	0	0	0	0	0	0	0	0	0	0	0	0	0	0	0	0	0	0	0	0	0	0	0	0	0	0	0	0	0	0	0	0
TGME49_214180	ENTH domain-containing protein		ENTH#	N/A	N/A	N/A	N/A	N/A		0	0	0	0	0	0	0	0	0	0	0	0	0	0	0	0	0	0	0	0	0	0	0	0	0	0	0	0	0	0	0	0	0	0	0	0	0	0	0	0
TGME49_217530	hypothetical protein			N/A	N/A	N/A	N/A	N/A		0	0	0	0	0	0	0	0	0	0	0	0	0	0	0	0	0	0	0	0	0	0	0	0	0	0	0	0	0	0	0	0	0	0	0	0	0	0	0	0
TGME49_218240	hypothetical protein			N/A	N/A	N/A	N/A	N/A		0	0	0	0	0	0	0	0	0	0	0	0	0	0	0	0	0	0	0	0	0	0	0	0	0	0	0	0	0	0	0	0	0	0	0	0	0	0	0	0
TGME49_221230	hypothetical protein		DSPc#	N/A	N/A	dephosphorylation	phosphatase activity	N/A		0	0	0	0	0	0	0	0	0	0	0	0	0	0	0	0	0	0	0	0	0	0	0	0	0	0	0	0	0	0	0	0	0	0	0	0	0	0	0	0
TGME49_223780	hypothetical protein			N/A	N/A	N/A	binding	N/A		0	0	0	0	0	0	0	0	0	0	0	0	0	0	0	0	0	0	0	0	0	0	0	0	0	0	0	0	0	0	0	0	0	0	0	0	0	0	0	0
TGME49_224910	divalent cation tolerance protein, CutA1 family protein		CutA1#	N/A	N/A	response to metal ion	N/A	N/A		0	0	0	0	0	0	0	0	0	0	0	0	0	0	0	0	0	0	0	0	0	0	0	0	0	0	0	0	0	0	0	0	0	0	0	0	0	0	0	0
TGME49_226720	translin family protein		Translin#	N/A	N/A	N/A	sequence-specific DNA binding	N/A		0	0	0	0	0	0	0	0	0	0	0	0	0	0	0	0	0	0	0	0	0	0	0	0	0	0	0	0	0	0	0	0	0	0	0	0	0	0	0	0
TGME49_228470	ribosomal protein RPL15	-4.94 (Essential)	Ribosomal_L15e#	N/A	ribosome	translation	structural constituent of ribosome	N/A		0	0	0	0	0	0	0	0	0	0	0	0	0	0	0	0	0	0	0	0	0	0	0	0	0	0	0	0	0	0	0	0	0	0	0	0	0	0	0	0
TGME49_229750	hypothetical protein		FimP#	N/A	N/A	N/A	N/A	N/A		0	0	0	0	0	0	0	0	0	0	0	0	0	0	0	0	0	0	0	0	0	0	0	0	0	0	0	0	0	0	0	0	0	0	0	0	0	0	0	0
TGME49_231910	ATP synthase F1 gamma subunit		ATP-synt#	N/A	proton-transporting ATP synthase complex, catalytic core F(1)	ATP synthesis coupled proton transport	proton-transporting ATP synthase activity, rotational mechanism, proton-transporting ATPase activity, rotational mechanism	3.6.3.14 (H(+)-transporting two-sector ATPase)		0	0	0	0	0	0	0	0	0	0	0	0	0	0	0	0	0	0	0	0	0	0	0	0	0	0	0	0	0	0	0	0	0	0	0	0	0	0	0	0
TGME49_232010	protein phosphatase 2C domain-containing protein		PP2C#PP2C#PP2C#	N/A	N/A	N/A	catalytic activity, phosphoprotein phosphatase activity	3.1.3.16 (Protein-serine/threonine phosphatase)		0	0	0	0	0	0	0	0	0	0	0	0	0	0	0	0	0	0	0	0	0	0	0	0	0	0	0	0	0	0	0	0	0	0	0	0	0	0	0	0
TGME49_232680	hypothetical protein			N/A	N/A	N/A	N/A	N/A		0	0	0	0	0	0	0	0	0	0	0	0	0	0	0	0	0	0	0	0	0	0	0	0	0	0	0	0	0	0	0	0	0	0	0	0	0	0	0	0
TGME49_233190	SKIP/SNW domain-containing protein		SKIP_SNW#	N/A	spliceosomal complex	mRNA splicing, via spliceosome	N/A	N/A		0	0	0	0	0	0	0	0	0	0	0	0	0	0	0	0	0	0	0	0	0	0	0	0	0	0	0	0	0	0	0	0	0	0	0	0	0	0	0	0
TGME49_235890	dual-specificity protein phosphatase			N/A	N/A	N/A	N/A	3.1.3.48 (Protein-tyrosine-phosphatase)		0	0	0	0	0	0	0	0	0	0	0	0	0	0	0	0	0	0	0	0	0	0	0	0	0	0	0	0	0	0	0	0	0	0	0	0	0	0	0	0
TGME49_238995	ion channel protein		Ion_trans_2#BK_channel_a#	N/A	membrane	potassium ion transport	calcium-activated potassium channel activity	N/A		0	0	0	0	0	0	0	0	0	0	0	0	0	0	0	0	0	0	0	0	0	0	0	0	0	0	0	0	0	0	0	0	0	0	0	0	0	0	0	0
TGME49_240410	protein kinase (incomplete catalytic triad)		Pkinase#Pkinase#	N/A	N/A	protein phosphorylation	ATP binding, protein kinase activity	2.7.12.2 (Mitogen-activated protein kinase kinase)		0	0	0	0	0	0	0	0	0	0	0	0	0	0	0	0	0	0	0	0	0	0	0	0	0	0	0	0	0	0	0	0	0	0	0	0	0	0	0	0
TGME49_242730	guanylate kinase family protein		Guanylate_kin#	N/A	N/A	purine nucleotide metabolic process	guanylate kinase activity, protein binding	2.7.4.8 (Guanylate kinase)		0	0	0	0	0	0	0	0	0	0	0	0	0	0	0	0	0	0	0	0	0	0	0	0	0	0	0	0	0	0	0	0	0	0	0	0	0	0	0	0
TGME49_244020	activator of hsp90 atpase 1 family protein		AHSA1#	N/A	N/A	response to stress	N/A	N/A		0	0	0	0	0	0	0	0	0	0	0	0	0	0	0	0	0	0	0	0	0	0	0	0	0	0	0	0	0	0	0	0	0	0	0	0	0	0	0	0
TGME49_246930	calmodulin CAM1		EF-hand_8#EF-hand_5#	apical part of cell, inner membrane complex	N/A	N/A	calcium ion binding	N/A		0	0	0	0	0	0	0	0	0	0	0	0	0	0	0	0	0	0	0	0	0	0	0	0	0	0	0	0	0	0	0	0	0	0	0	0	0	0	0	0
TGME49_247000	tetratricopeptide repeat-containing protein			N/A	N/A	N/A	protein binding	N/A		0	0	0	0	0	0	0	0	0	0	0	0	0	0	0	0	0	0	0	0	0	0	0	0	0	0	0	0	0	0	0	0	0	0	0	0	0	0	0	0
TGME49_248940	hypothetical protein		zf-CCHC_3#	N/A	N/A	N/A	N/A	N/A		0	0	0	0	0	0	0	0	0	0	0	0	0	0	0	0	0	0	0	0	0	0	0	0	0	0	0	0	0	0	0	0	0	0	0	0	0	0	0	0
TGME49_249710	Parkinson disease 7 domain containing 1 family protein			N/A	N/A	N/A	N/A	N/A		0	0	0	0	0	0	0	0	0	0	0	0	0	0	0	0	0	0	0	0	0	0	0	0	0	0	0	0	0	0	0	0	0	0	0	0	0	0	0	0
TGME49_250700	hypothetical protein			N/A	N/A	N/A	N/A	N/A		0	0	0	0	0	0	0	0	0	0	0	0	0	0	0	0	0	0	0	0	0	0	0	0	0	0	0	0	0	0	0	0	0	0	0	0	0	0	0	0
TGME49_253750	PLU-1 family protein		PLU-1#PLU-1#	N/A	N/A	oxidation-reduction process	oxidoreductase activity, acting on paired donors, with incorporation or reduction of molecular oxygen, 2-oxoglutarate as one donor, and incorporation of one atom each of oxygen into both donors	N/A		0	0	0	0	0	0	0	0	0	0	0	0	0	0	0	0	0	0	0	0	0	0	0	0	0	0	0	0	0	0	0	0	0	0	0	0	0	0	0	0
TGME49_254500	hypothetical protein			N/A	N/A	N/A	protein binding	N/A		0	0	0	0	0	0	0	0	0	0	0	0	0	0	0	0	0	0	0	0	0	0	0	0	0	0	0	0	0	0	0	0	0	0	0	0	0	0	0	0
TGME49_255160	hypothetical protein			N/A	N/A	N/A	N/A	N/A		0	0	0	0	0	0	0	0	0	0	0	0	0	0	0	0	0	0	0	0	0	0	0	0	0	0	0	0	0	0	0	0	0	0	0	0	0	0	0	0
TGME49_257350	eukaryotic translation initiation factor, putative		MIF4G#	N/A	N/A	RNA metabolic process	RNA binding, protein binding	N/A		0	0	0	0	0	0	0	0	0	0	0	0	0	0	0	0	0	0	0	0	0	0	0	0	0	0	0	0	0	0	0	0	0	0	0	0	0	0	0	0
TGME49_257430	hypothetical protein			N/A	N/A	N/A	N/A	N/A		0	0	0	0	0	0	0	0	0	0	0	0	0	0	0	0	0	0	0	0	0	0	0	0	0	0	0	0	0	0	0	0	0	0	0	0	0	0	0	0
TGME49_257500	hypothetical protein		Hydrolase_4#Hydrolase_4#	N/A	N/A	N/A	N/A	N/A		0	0	0	0	0	0	0	0	0	0	0	0	0	0	0	0	0	0	0	0	0	0	0	0	0	0	0	0	0	0	0	0	0	0	0	0	0	0	0	0
TGME49_261430	hypothetical protein			N/A	N/A	N/A	N/A	N/A		0	0	0	0	0	0	0	0	0	0	0	0	0	0	0	0	0	0	0	0	0	0	0	0	0	0	0	0	0	0	0	0	0	0	0	0	0	0	0	0
TGME49_261470	U6 snRNA-associated Sm family protein LSm6, putative		LSM#	N/A	N/A	N/A	N/A	N/A		0	0	0	0	0	0	0	0	0	0	0	0	0	0	0	0	0	0	0	0	0	0	0	0	0	0	0	0	0	0	0	0	0	0	0	0	0	0	0	0
TGME49_263650	pre-mRNA-processing protein 8, putative		Helicase_C#HA2#OB_NTP_bind#	N/A	N/A	N/A	ATP binding, helicase activity, nucleic acid binding	3.6.4.13 (RNA helicase)		0	0	0	0	0	0	0	0	0	0	0	0	0	0	0	0	0	0	0	0	0	0	0	0	0	0	0	0	0	0	0	0	0	0	0	0	0	0	0	0
TGME49_264420	lipoprotein, putative			N/A	N/A	N/A	N/A	N/A		0	0	0	0	0	0	0	0	0	0	0	0	0	0	0	0	0	0	0	0	0	0	0	0	0	0	0	0	0	0	0	0	0	0	0	0	0	0	0	0
TGME49_265440	hypothetical protein		PPP4R2#	N/A	N/A	N/A	N/A	N/A		0	0	0	0	0	0	0	0	0	0	0	0	0	0	0	0	0	0	0	0	0	0	0	0	0	0	0	0	0	0	0	0	0	0	0	0	0	0	0	0
TGME49_268890	citrate synthase I		Citrate_synt#	mitochondrion	N/A	cellular carbohydrate metabolic process	citrate (Si)-synthase activity, transferase activity, transferring acyl groups, acyl groups converted into alkyl on transfer	2.3.3.1 (Citrate (Si)-synthase)		0	0	0	0	0	0	0	0	0	0	0	0	0	0	0	0	0	0	0	0	0	0	0	0	0	0	0	0	0	0	0	0	0	0	0	0	0	0	0	0
TGME49_269010	AP2 domain transcription factor AP2VIII-7		AP2#ACDC#	N/A	N/A	regulation of transcription, DNA-templated	transcription factor activity, sequence-specific DNA binding	N/A		0	0	0	0	0	0	0	0	0	0	0	0	0	0	0	0	0	0	0	0	0	0	0	0	0	0	0	0	0	0	0	0	0	0	0	0	0	0	0	0
TGME49_270960	hypothetical protein		UTP25#UTP25#	N/A	nucleus	N/A	N/A	N/A		0	0	0	0	0	0	0	0	0	0	0	0	0	0	0	0	0	0	0	0	0	0	0	0	0	0	0	0	0	0	0	0	0	0	0	0	0	0	0	0
TGME49_271100	NUC153 domain-containing protein		NUC153#	N/A	nucleus	N/A	N/A	N/A		0	0	0	0	0	0	0	0	0	0	0	0	0	0	0	0	0	0	0	0	0	0	0	0	0	0	0	0	0	0	0	0	0	0	0	0	0	0	0	0
TGME49_276180	histone acetyltransferase TAF1/250		DUF3591#DUF3591#Bromodomain#	N/A	N/A	N/A	histone acetyltransferase activity, protein binding	N/A		0	0	0	0	0	0	0	0	0	0	0	0	0	0	0	0	0	0	0	0	0	0	0	0	0	0	0	0	0	0	0	0	0	0	0	0	0	0	0	0
TGME49_280518	hypothetical protein			N/A	N/A	N/A	N/A	N/A		0	0	0	0	0	0	0	0	0	0	0	0	0	0	0	0	0	0	0	0	0	0	0	0	0	0	0	0	0	0	0	0	0	0	0	0	0	0	0	0
TGME49_282190	hydrolase, NUDIX family protein		NUDIX#	N/A	N/A	N/A	ADP-ribose diphosphatase activity, hydrolase activity	3.6.1.13 (ADP-ribose diphosphatase)		0	0	0	0	0	0	0	0	0	0	0	0	0	0	0	0	0	0	0	0	0	0	0	0	0	0	0	0	0	0	0	0	0	0	0	0	0	0	0	0
TGME49_288045	hypothetical protein			N/A	N/A	N/A	N/A	N/A		0	0	0	0	0	0	0	0	0	0	0	0	0	0	0	0	0	0	0	0	0	0	0	0	0	0	0	0	0	0	0	0	0	0	0	0	0	0	0	0
TGME49_288685	Fe-S protein assembly co-chaperone HscB protein		HSCB_C#	N/A	N/A	protein folding, protein oligomerization	chaperone binding, heat shock protein binding	N/A		0	0	0	0	0	0	0	0	0	0	0	0	0	0	0	0	0	0	0	0	0	0	0	0	0	0	0	0	0	0	0	0	0	0	0	0	0	0	0	0
TGME49_289230	50S ribosomal protein L12, putative		Ribosomal_L12_N#Ribosomal_L12#	N/A	ribosome	translation	structural constituent of ribosome	N/A		0	0	0	0	0	0	0	0	0	0	0	0	0	0	0	0	0	0	0	0	0	0	0	0	0	0	0	0	0	0	0	0	0	0	0	0	0	0	0	0
TGME49_291630	hypothetical protein			N/A	N/A	N/A	N/A	N/A		0	0	0	0	0	0	0	0	0	0	0	0	0	0	0	0	0	0	0	0	0	0	0	0	0	0	0	0	0	0	0	0	0	0	0	0	0	0	0	0
TGME49_292975	hypothetical protein			N/A	N/A	N/A	N/A	N/A		0	0	0	0	0	0	0	0	0	0	0	0	0	0	0	0	0	0	0	0	0	0	0	0	0	0	0	0	0	0	0	0	0	0	0	0	0	0	0	0
TGME49_294630	hypothetical protein		PH#Peptidase_C92#	N/A	N/A	N/A	N/A	N/A		0	0	0	0	0	0	0	0	0	0	0	0	0	0	0	0	0	0	0	0	0	0	0	0	0	0	0	0	0	0	0	0	0	0	0	0	0	0	0	0
TGME49_300048	hypothetical protein	1.48 (Dispensable)		N/A	N/A	N/A	N/A	N/A		0	0	0	0	0	0	0	0	0	0	0	0	0	0	0	0	0	0	0	0	0	0	0	0	0	0	0	0	0	0	0	0	0	0	0	0	0	0	0	0
TGME49_300052	hypothetical protein			N/A	N/A	N/A	N/A	N/A		0	0	0	0	0	0	0	0	0	0	0	0	0	0	0	0	0	0	0	0	0	0	0	0	0	0	0	0	0	0	0	0	0	0	0	0	0	0	0	0
TGME49_301400	hypothetical protein			N/A	N/A	N/A	N/A	N/A		0	0	0	0	0	0	0	0	0	0	0	0	0	0	0	0	0	0	0	0	0	0	0	0	0	0	0	0	0	0	0	0	0	0	0	0	0	0	0	0
TGME49_305520	ribosomal protein RPS2		Ribosomal_S5#Ribosomal_S5_C#	N/A	ribosome, small ribosomal subunit	translation	RNA binding, structural constituent of ribosome	N/A		0	0	0	0	0	0	0	0	0	0	0	0	0	0	0	0	0	0	0	0	0	0	0	0	0	0	0	0	0	0	0	0	0	0	0	0	0	0	0	0
TGME49_305750	nucleolar gtp-binding protein 2, putative		NGP1NT#MMR_HSR1#	N/A	N/A	N/A	GTP binding	N/A		0	0	0	0	0	0	0	0	0	0	0	0	0	0	0	0	0	0	0	0	0	0	0	0	0	0	0	0	0	0	0	0	0	0	0	0	0	0	0	0
TGME49_305980	pyruvate dehydrogenase complex subunit PDH-E3I		Pyr_redox_2#Pyr_redox_dim#	apicoplast	N/A	cell redox homeostasis, oxidation-reduction process, tRNA processing	dihydrolipoyl dehydrogenase activity, flavin adenine dinucleotide binding, oxidoreductase activity	1.8.1.4 (Dihydrolipoyl dehydrogenase)		0	0	0	0	0	0	0	0	0	0	0	0	0	0	0	0	0	0	0	0	0	0	0	0	0	0	0	0	0	0	0	0	0	0	0	0	0	0	0	0
TGME49_306080	ATP-dependent DNA helicase, RecQ family protein		DEAD#Helicase_C#RecQ_Zn_bind#RQC#	N/A	N/A	DNA recombination, DNA repair, DNA replication	ATP binding, ATP-dependent 3'-5' DNA helicase activity, nucleic acid binding	N/A		0	0	0	0	0	0	0	0	0	0	0	0	0	0	0	0	0	0	0	0	0	0	0	0	0	0	0	0	0	0	0	0	0	0	0	0	0	0	0	0
TGME49_306890	hypothetical protein			N/A	N/A	N/A	N/A	N/A		0	0	0	0	0	0	0	0	0	0	0	0	0	0	0	0	0	0	0	0	0	0	0	0	0	0	0	0	0	0	0	0	0	0	0	0	0	0	0	0
TGME49_313130	hypothetical protein		Nop14#	N/A	small-subunit processome	N/A	N/A	N/A		0	0	0	0	0	0	0	0	0	0	0	0	0	0	0	0	0	0	0	0	0	0	0	0	0	0	0	0	0	0	0	0	0	0	0	0	0	0	0	0
TGME49_313450	AP-2 complex subunit sigma-1, putative		Clat_adaptor_s#	N/A	N/A	protein transport	protein transporter activity	N/A		0	0	0	0	0	0	0	0	0	0	0	0	0	0	0	0	0	0	0	0	0	0	0	0	0	0	0	0	0	0	0	0	0	0	0	0	0	0	0	0
TGME49_315750	hypothetical protein			N/A	N/A	N/A	N/A	N/A		0	0	0	0	0	0	0	0	0	0	0	0	0	0	0	0	0	0	0	0	0	0	0	0	0	0	0	0	0	0	0	0	0	0	0	0	0	0	0	0
TGME49_316490	hypothetical protein		DUF2040#	N/A	N/A	N/A	N/A	N/A		0	0	0	0	0	0	0	0	0	0	0	0	0	0	0	0	0	0	0	0	0	0	0	0	0	0	0	0	0	0	0	0	0	0	0	0	0	0	0	0
TGME49_318710	ATP-binding cassette sub-family F member 1		ABC_tran#ABC_tran_Xtn#ABC_tran#	N/A	N/A	N/A	ATP binding, ATPase activity, heme-transporting ATPase activity	3.6.3.41 (Heme-transporting ATPase)		0	0	0	0	0	0	0	0	0	0	0	0	0	0	0	0	0	0	0	0	0	0	0	0	0	0	0	0	0	0	0	0	0	0	0	0	0	0	0	0
TGME49_319520	hypothetical protein			N/A	N/A	N/A	N/A	N/A		0	0	0	0	0	0	0	0	0	0	0	0	0	0	0	0	0	0	0	0	0	0	0	0	0	0	0	0	0	0	0	0	0	0	0	0	0	0	0	0
TGME49_201520	protein phosphatase 2C domain-containing protein	-0.25 (Dispensable)	PP2C#	N/A	N/A	N/A	catalytic activity, phosphoprotein phosphatase activity	3.1.3.16 (Protein-serine/threonine phosphatase)		0	0	0	0	0	0	0	0	0	0	0	0	0	0	0	0	0	0	0	0	0	0	0	0	0	0	0	0	0	0	0	0	0	0	0	0	0	0	0	0
TGME49_201710	WD domain, G-beta repeat-containing protein	-4 (Essential)	WD40#	N/A	N/A	N/A	histone acetyltransferase activity, protein binding	2.3.1.48 (Histone acetyltransferase)		0	0	0	0	0	0	0	0	0	0	0	0	0	0	0	0	0	0	0	0	0	0	0	0	0	0	0	0	0	0	0	0	0	0	0	0	0	0	0	0
TGME49_222952	phosphohistidine phosphatase	1.35 (Dispensable)	Ocnus#	N/A	N/A	N/A	N/A	3.1.3.- (Phosphoric monoester hydrolases.)		0	0	0	0	0	0	0	0	0	0	0	0	0	0	0	0	0	0	0	0	0	0	0	0	0	0	0	0	0	0	0	0	0	0	0	0	0	0	0	0
TGME49_223855	RNA recognition motif-containing protein		RRM_1#	N/A	N/A	N/A	nucleic acid binding	N/A		0	0	0	0	0	0	0	0	0	0	0	0	0	0	0	0	0	0	0	0	0	0	0	0	0	0	0	0	0	0	0	0	0	0	0	0	0	0	0	0
TGME49_232660	Hsp70 interacting protein HIP			cytoplasm	N/A	N/A	protein binding	N/A		0	0	0	0	0	0	0	0	0	0	0	0	0	0	0	0	0	0	0	0	0	0	0	0	0	0	0	0	0	0	0	0	0	0	0	0	0	0	0	0
TGME49_259650	hypothetical protein		zf-met#	N/A	N/A	N/A	N/A	N/A		0	0	0	0	0	0	0	0	0	0	0	0	0	0	0	0	0	0	0	0	0	0	0	0	0	0	0	0	0	0	0	0	0	0	0	0	0	0	0	0
TGME49_264890	hypothetical protein	-3.91 (Essential)		N/A	N/A	N/A	N/A	N/A		0	0	0	0	0	0	0	0	0	0	0	0	0	0	0	0	0	0	0	0	0	0	0	0	0	0	0	0	0	0	0	0	0	0	0	0	0	0	0	0
TGME49_282170	hypothetical protein	-5 (Essential)		N/A	N/A	N/A	N/A	N/A		0	0	0	0	0	0	0	0	0	0	0	0	0	0	0	0	0	0	0	0	0	0	0	0	0	0	0	0	0	0	0	0	0	0	0	0	0	0	0	0
TGME49_290640	DNA mismatch repair protein MSH6-1, putative	-0.29 (Dispensable)	MutS_I#MutS_III#MutS_V#	N/A	N/A	mismatch repair	ATP binding, mismatched DNA binding	3.4.21.72 (IgA-specific serine endopeptidase)		0	0	0	0	0	0	0	0	0	0	0	0	0	0	0	0	0	0	0	0	0	0	0	0	0	0	0	0	0	0	0	0	0	0	0	0	0	0	0	0
TGME49_305340	corepressor complex CRC230		HATPase_c_3#	N/A	N/A	N/A	N/A	N/A		0	0	0	0	0	0	0	0	0	0	0	0	0	0	0	0	0	0	0	0	0	0	0	0	0	0	0	0	0	0	0	0	0	0	0	0	0	0	0	0
TGME49_306400	hypothetical protein			N/A	N/A	N/A	metal ion binding	N/A		0	0	0	0	0	0	0	0	0	0	0	0	0	0	0	0	0	0	0	0	0	0	0	0	0	0	0	0	0	0	0	0	0	0	0	0	0	0	0	0
TGME49_237520	hypothetical protein			N/A	N/A	N/A	DNA binding	N/A		0	0	0	0	0	0	0	0	0	0	0	0	0	0	0	0	0	0	0	0	0	0	0	0	0	0	0	0	0	0	0	0	0	0	0	0	0	0	0	0
TGME49_255890	pyridine nucleotide-disulfide oxidoreductase domain-containing protein		Pyr_redox_2#	N/A	N/A	oxidation-reduction process	flavin adenine dinucleotide binding, monodehydroascorbate reductase (NADH) activity, oxidoreductase activity	1.6.5.4 (Monodehydroascorbate reductase (NADH))		0	0	0	0	0	0	0	0	0	0	0	0	0	0	0	0	0	0	0	0	0	0	0	0	0	0	0	0	0	0	0	0	0	0	0	0	0	0	0	0
TGME49_270790	hypothetical protein		DUF1168#	N/A	N/A	N/A	N/A	N/A		0	0	0	0	0	0	0	0	0	0	0	0	0	0	0	0	0	0	0	0	0	0	0	0	0	0	0	0	0	0	0	0	0	0	0	0	0	0	0	0
TGME49_285950	hypothetical protein		Methyltrn_RNA_3#	N/A	N/A	N/A	N/A	N/A		0	0	0	0	0	0	0	0	0	0	0	0	0	0	0	0	0	0	0	0	0	0	0	0	0	0	0	0	0	0	0	0	0	0	0	0	0	0	0	0
TGME49_305810	hypothetical protein	1.03 (Dispensable)		N/A	N/A	N/A	N/A	N/A		0	0	0	0	0	0	0	0	0	0	0	0	0	0	0	0	0	0	0	0	0	0	0	0	0	0	0	0	0	0	0	0	0	0	0	0	0	0	0	0
TGME49_313300	YL1 nuclear protein C-terminal domain-containing protein		YL1#YL1_C#	N/A	nucleus	regulation of transcription, DNA-templated	N/A	N/A		0	0	0	0	0	0	0	0	0	0	0	0	0	0	0	0	0	0	0	0	0	0	0	0	0	0	0	0	0	0	0	0	0	0	0	0	0	0	0	0
TGME49_213410	small nuclear ribonucleoprotein f (snrnp-f), putative	-4.69 (Essential)	LSM#	N/A	nucleus	RNA processing	N/A	N/A		0	0	0	0	0	0	0	0	0	0	0	0	0	0	0	0	0	0	0	0	0	0	0	0	0	0	0	0	0	0	0	0	0	0	0	0	0	0	0	0
TGME49_218358	zinc knuckle domain-containing protein		zf-CCHC#	N/A	N/A	N/A	nucleic acid binding, zinc ion binding	N/A		0	0	0	0	0	0	0	0	0	0	0	0	0	0	0	0	0	0	0	0	0	0	0	0	0	0	0	0	0	0	0	0	0	0	0	0	0	0	0	0
TGME49_219140	EF-1 guanine nucleotide exchange domain-containing protein	-0.86 (Dispensable)	EF1_GNE#	N/A	eukaryotic translation elongation factor 1 complex	translational elongation	translation elongation factor activity	N/A		0	0	0	0	0	0	0	0	0	0	0	0	0	0	0	0	0	0	0	0	0	0	0	0	0	0	0	0	0	0	0	0	0	0	0	0	0	0	0	0
TGME49_219250	acetyltransferase, GNAT family protein	-0.09 (Dispensable)	Acetyltransf_1#	N/A	N/A	N/A	N-acetyltransferase activity	N/A		0	0	0	0	0	0	0	0	0	0	0	0	0	0	0	0	0	0	0	0	0	0	0	0	0	0	0	0	0	0	0	0	0	0	0	0	0	0	0	0
TGME49_219850	prolyl-tRNA synthetase (ProRS)	-4.45 (Essential)	tRNA_edit#tRNA-synt_2b#HGTP_anticodon#ProRS-C_1#	cytoplasm	cytoplasm	prolyl-tRNA aminoacylation	ATP binding, aminoacyl-tRNA editing activity, proline-tRNA ligase activity	6.1.1.15 (Proline--tRNA ligase)		0	0	0	0	0	0	0	0	0	0	0	0	0	0	0	0	0	0	0	0	0	0	0	0	0	0	0	0	0	0	0	0	0	0	0	0	0	0	0	0
TGME49_221620	beta-tubulin, putative	-2.8 (Essential)	Tubulin#Tubulin_C#	N/A	protein complex	obsolete GTP catabolic process, protein polymerization	GTP binding, GTPase activity	N/A		0	0	0	0	0	0	0	0	0	0	0	0	0	0	0	0	0	0	0	0	0	0	0	0	0	0	0	0	0	0	0	0	0	0	0	0	0	0	0	0
TGME49_247610	small nuclear ribonucleoprotein E, putative	-3.39 (Essential)	LSM#	N/A	N/A	N/A	N/A	N/A		0	0	0	0	0	0	0	0	0	0	0	0	0	0	0	0	0	0	0	0	0	0	0	0	0	0	0	0	0	0	0	0	0	0	0	0	0	0	0	0
TGME49_257680	myosin light chain MLC1	-2.7 (Essential)		cytoplasm, inner membrane complex, plasma membrane	N/A	N/A	calcium ion binding	N/A		0	0	0	0	0	0	0	0	0	0	0	0	0	0	0	0	0	0	0	0	0	0	0	0	0	0	0	0	0	0	0	0	0	0	0	0	0	0	0	0
TGME49_259040	hypothetical protein	-0.35 (Dispensable)		N/A	N/A	N/A	N/A	N/A		0	0	0	0	0	0	0	0	0	0	0	0	0	0	0	0	0	0	0	0	0	0	0	0	0	0	0	0	0	0	0	0	0	0	0	0	0	0	0	0
TGME49_282140	cwf21 protein	-3.44 (Essential)		N/A	N/A	N/A	N/A	N/A		0	0	0	0	0	0	0	0	0	0	0	0	0	0	0	0	0	0	0	0	0	0	0	0	0	0	0	0	0	0	0	0	0	0	0	0	0	0	0	0
TGME49_289540	hypothetical protein	0.19 (Dispensable)		N/A	N/A	N/A	N/A	N/A		0	0	0	0	0	0	0	0	0	0	0	0	0	0	0	0	0	0	0	0	0	0	0	0	0	0	0	0	0	0	0	0	0	0	0	0	0	0	0	0
TGME49_319350	SAG-related sequence SRS17B	-0.34 (Dispensable)	SAG#	N/A	membrane	N/A	N/A	N/A		0	0	0	0	0	0	0	0	0	0	0	0	0	0	0	0	0	0	0	0	0	0	0	0	0	0	0	0	0	0	0	0	0	0	0	0	0	0	0	0
TGME49_201840	aspartyl protease ASP1		Asp#	apical part of cell, inner membrane complex	N/A	proteolysis	aspartic-type endopeptidase activity	3.4.23.- (Aspartic endopeptidases.)		0	0	0	0	0	0	0	0	0	0	0	0	0	0	0	0	0	0	0	0	0	0	0	0	0	0	0	0	0	0	0	0	0	0	0	0	0	0	0	0
TGME49_203820	hypothetical protein			N/A	N/A	N/A	N/A	N/A		0	0	0	0	0	0	0	0	0	0	0	0	0	0	0	0	0	0	0	0	0	0	0	0	0	0	0	0	0	0	0	0	0	0	0	0	0	0	0	0
TGME49_205720	Adenosine/AMP deaminase domain-containing protein		A_deaminase#	N/A	N/A	purine ribonucleoside monophosphate biosynthetic process	adenosine deaminase activity, deaminase activity	3.5.4.4 (Adenosine deaminase)		0	0	0	0	0	0	0	0	0	0	0	0	0	0	0	0	0	0	0	0	0	0	0	0	0	0	0	0	0	0	0	0	0	0	0	0	0	0	0	0
TGME49_213520	peptidase M20D, amidohydrolase		Peptidase_M20#M20_dimer#	N/A	N/A	metabolic process	N-acetyldiaminopimelate deacetylase activity, hydrolase activity	3.5.1.47 (N-acetyldiaminopimelate deacetylase)		0	0	0	0	0	0	0	0	0	0	0	0	0	0	0	0	0	0	0	0	0	0	0	0	0	0	0	0	0	0	0	0	0	0	0	0	0	0	0	0
TGME49_216060	hypothetical protein			N/A	N/A	N/A	N/A	N/A		0	0	0	0	0	0	0	0	0	0	0	0	0	0	0	0	0	0	0	0	0	0	0	0	0	0	0	0	0	0	0	0	0	0	0	0	0	0	0	0
TGME49_220900	hypothetical protein			N/A	N/A	N/A	N/A	N/A		0	0	0	0	0	0	0	0	0	0	0	0	0	0	0	0	0	0	0	0	0	0	0	0	0	0	0	0	0	0	0	0	0	0	0	0	0	0	0	0
TGME49_222970	inositol(myo)-1(or 4)-monophosphatase 2, putative		Inositol_P#	N/A	N/A	phosphatidylinositol phosphorylation	inositol monophosphate 1-phosphatase activity, inositol monophosphate 3-phosphatase activity, inositol monophosphate 4-phosphatase activity	3.1.3.25 (Inositol-phosphate phosphatase)		0	0	0	0	0	0	0	0	0	0	0	0	0	0	0	0	0	0	0	0	0	0	0	0	0	0	0	0	0	0	0	0	0	0	0	0	0	0	0	0
TGME49_232815	Erv1 / Alr family protein		Evr1_Alr#	N/A	N/A	oxidation-reduction process	thiol oxidase activity	1.8.3.2 (Thiol oxidase)		0	0	0	0	0	0	0	0	0	0	0	0	0	0	0	0	0	0	0	0	0	0	0	0	0	0	0	0	0	0	0	0	0	0	0	0	0	0	0	0
TGME49_240430	glyoxalase family protein		Glyoxalase#	N/A	N/A	N/A	N/A	N/A		0	0	0	0	0	0	0	0	0	0	0	0	0	0	0	0	0	0	0	0	0	0	0	0	0	0	0	0	0	0	0	0	0	0	0	0	0	0	0	0
TGME49_240710	RNA recognition motif-containing protein		RRM_1#Surp#	N/A	N/A	RNA processing	RNA binding	N/A		0	0	0	0	0	0	0	0	0	0	0	0	0	0	0	0	0	0	0	0	0	0	0	0	0	0	0	0	0	0	0	0	0	0	0	0	0	0	0	0
TGME49_241140	DEAD/DEAH box helicase domain-containing protein		DEAD#	N/A	N/A	N/A	ATP binding, ATP-dependent helicase activity, nucleic acid binding	N/A		0	0	0	0	0	0	0	0	0	0	0	0	0	0	0	0	0	0	0	0	0	0	0	0	0	0	0	0	0	0	0	0	0	0	0	0	0	0	0	0
TGME49_243250	myosin H		Myosin_N#Myosin_head#IQ#IQ#RCC1_2#RCC1#	N/A	myosin complex	N/A	ATP binding, motor activity, protein binding	3.6.4.1 (Myosin ATPase)		0	0	0	0	0	0	0	0	0	0	0	0	0	0	0	0	0	0	0	0	0	0	0	0	0	0	0	0	0	0	0	0	0	0	0	0	0	0	0	0
TGME49_246220	hypothetical protein		zf-LITAF-like#	N/A	N/A	N/A	N/A	N/A		0	0	0	0	0	0	0	0	0	0	0	0	0	0	0	0	0	0	0	0	0	0	0	0	0	0	0	0	0	0	0	0	0	0	0	0	0	0	0	0
TGME49_253070	hydrolase, TatD family protein		TatD_DNase#	N/A	N/A	N/A	endodeoxyribonuclease activity, producing 5'-phosphomonoesters	3.1.21.- (Endodeoxyribonucleases producing 5'-phosphomonoesters.)		0	0	0	0	0	0	0	0	0	0	0	0	0	0	0	0	0	0	0	0	0	0	0	0	0	0	0	0	0	0	0	0	0	0	0	0	0	0	0	0
TGME49_254930	hypothetical protein			N/A	N/A	N/A	N/A	N/A		0	0	0	0	0	0	0	0	0	0	0	0	0	0	0	0	0	0	0	0	0	0	0	0	0	0	0	0	0	0	0	0	0	0	0	0	0	0	0	0
TGME49_258230	rhoptry kinase family protein ROP20		Kinase-like#	N/A	N/A	protein phosphorylation	ATP binding, protein kinase activity	N/A		0	0	0	0	0	0	0	0	0	0	0	0	0	0	0	0	0	0	0	0	0	0	0	0	0	0	0	0	0	0	0	0	0	0	0	0	0	0	0	0
TGME49_259200	Na+/H+ exchanger NHE1		Na_H_Exchanger#	plasma membrane	integral component of membrane	cation transport, transmembrane transport	solute:proton antiporter activity	N/A		0	0	0	0	0	0	0	0	0	0	0	0	0	0	0	0	0	0	0	0	0	0	0	0	0	0	0	0	0	0	0	0	0	0	0	0	0	0	0	0
TGME49_260320	Noc2p family protein		Noc2#	N/A	N/A	N/A	N/A	N/A		0	0	0	0	0	0	0	0	0	0	0	0	0	0	0	0	0	0	0	0	0	0	0	0	0	0	0	0	0	0	0	0	0	0	0	0	0	0	0	0
TGME49_264170	hypothetical protein			N/A	N/A	N/A	N/A	N/A		0	0	0	0	0	0	0	0	0	0	0	0	0	0	0	0	0	0	0	0	0	0	0	0	0	0	0	0	0	0	0	0	0	0	0	0	0	0	0	0
TGME49_269710	hypothetical protein		Med26#	N/A	nucleus	transcription, DNA-templated	DNA binding	N/A		0	0	0	0	0	0	0	0	0	0	0	0	0	0	0	0	0	0	0	0	0	0	0	0	0	0	0	0	0	0	0	0	0	0	0	0	0	0	0	0
TGME49_280800	SWI2/SNF2 SRCAP/Ino80		SNF2_N#Helicase_C#	N/A	N/A	N/A	ATP binding, DNA binding, helicase activity	3.6.4.12 (DNA helicase)		0	0	0	0	0	0	0	0	0	0	0	0	0	0	0	0	0	0	0	0	0	0	0	0	0	0	0	0	0	0	0	0	0	0	0	0	0	0	0	0
TGME49_290860	amino acid transporter, putative			N/A	N/A	N/A	N/A	N/A		0	0	0	0	0	0	0	0	0	0	0	0	0	0	0	0	0	0	0	0	0	0	0	0	0	0	0	0	0	0	0	0	0	0	0	0	0	0	0	0
TGME49_294690	rhomboid protease ROM5		Rhomboid#	plasma membrane	integral component of membrane	N/A	serine-type endopeptidase activity	3.4.21.105 (Rhomboid protease)		0	0	0	0	0	0	0	0	0	0	0	0	0	0	0	0	0	0	0	0	0	0	0	0	0	0	0	0	0	0	0	0	0	0	0	0	0	0	0	0
TGME49_309170	TAF7-like RNA polymerase II TAF7L		TAFII55_N#	N/A	transcription factor TFIID complex	transcription initiation from RNA polymerase II promoter	N/A	N/A		0	0	0	0	0	0	0	0	0	0	0	0	0	0	0	0	0	0	0	0	0	0	0	0	0	0	0	0	0	0	0	0	0	0	0	0	0	0	0	0
TGME49_310570	hypothetical protein			N/A	N/A	N/A	nucleic acid binding	N/A		0	0	0	0	0	0	0	0	0	0	0	0	0	0	0	0	0	0	0	0	0	0	0	0	0	0	0	0	0	0	0	0	0	0	0	0	0	0	0	0
TGME49_203630	ribosomal protein RPL44	-4.1 (Essential)	Ribosomal_L44#	N/A	ribosome	translation	structural constituent of ribosome	N/A		0	0	0	0	0	0	0	0	0	0	0	0	0	0	0	0	0	0	0	0	0	0	0	0	0	0	0	0	0	0	0	0	0	0	0	0	0	0	0	0
TGME49_212270	hypothetical protein	-3.05 (Essential)		N/A	N/A	N/A	N/A	N/A		0	0	0	0	0	0	0	0	0	0	0	0	0	0	0	0	0	0	0	0	0	0	0	0	0	0	0	0	0	0	0	0	0	0	0	0	0	0	0	0
TGME49_219300	ran binding protein		zf-RanBP#zf-RanBP#	N/A	intracellular	N/A	zinc ion binding	N/A		0	0	0	0	0	0	0	0	0	0	0	0	0	0	0	0	0	0	0	0	0	0	0	0	0	0	0	0	0	0	0	0	0	0	0	0	0	0	0	0
TGME49_247510	fructose-bisphospatase II		FBPase#	cytoplasm	N/A	carbohydrate metabolic process	fructose 1,6-bisphosphate 1-phosphatase activity	3.1.3.11 (Fructose-bisphosphatase)		0	0	0	0	0	0	0	0	0	0	0	0	0	0	0	0	0	0	0	0	0	0	0	0	0	0	0	0	0	0	0	0	0	0	0	0	0	0	0	0
TGME49_251540	dense granule protein GRA9	1.52 (Dispensable)		apical part of cell, symbiont-containing vacuole	N/A	N/A	N/A	N/A		0	0	0	0	0	0	0	0	0	0	0	0	0	0	0	0	0	0	0	0	0	0	0	0	0	0	0	0	0	0	0	0	0	0	0	0	0	0	0	0
TGME49_272010	Gar1 protein RNA binding region protein	-1.51 (Dispensable)	Gar1#	N/A	N/A	pseudouridine synthesis, ribosome biogenesis, snRNA pseudouridine synthesis	snoRNA binding	N/A		0	0	0	0	0	0	0	0	0	0	0	0	0	0	0	0	0	0	0	0	0	0	0	0	0	0	0	0	0	0	0	0	0	0	0	0	0	0	0	0
TGME49_286580	hypothetical protein	1.38 (Dispensable)	Hydrolase_4#	N/A	N/A	N/A	N/A	N/A		0	0	0	0	0	0	0	0	0	0	0	0	0	0	0	0	0	0	0	0	0	0	0	0	0	0	0	0	0	0	0	0	0	0	0	0	0	0	0	0
TGME49_292080	leucyl-tRNA synthetase		tRNA-synt_1#tRNA-synt_1#tRNA-synt_1#Anticodon_1#	N/A	cytoplasm	leucyl-tRNA aminoacylation, tRNA aminoacylation for protein translation	ATP binding, aminoacyl-tRNA editing activity, leucine-tRNA ligase activity	6.1.1.4 (Leucine--tRNA ligase)		0	0	0	0	0	0	0	0	0	0	0	0	0	0	0	0	0	0	0	0	0	0	0	0	0	0	0	0	0	0	0	0	0	0	0	0	0	0	0	0
TGME49_294560	rhoptry kinase family protein ROP37 (incomplete catalytic triad)		Pkinase#	N/A	N/A	protein phosphorylation	ATP binding, protein kinase activity	N/A		0	0	0	0	0	0	0	0	0	0	0	0	0	0	0	0	0	0	0	0	0	0	0	0	0	0	0	0	0	0	0	0	0	0	0	0	0	0	0	0
TGME49_306330	phospholipase		Hydrolase_4#	N/A	N/A	N/A	N/A	3.1.1.5 (Lysophospholipase)		0	0	0	0	0	0	0	0	0	0	0	0	0	0	0	0	0	0	0	0	0	0	0	0	0	0	0	0	0	0	0	0	0	0	0	0	0	0	0	0
TGME49_316350	hypothetical protein		SURF6#	N/A	N/A	N/A	N/A	N/A		0	0	0	0	0	0	0	0	0	0	0	0	0	0	0	0	0	0	0	0	0	0	0	0	0	0	0	0	0	0	0	0	0	0	0	0	0	0	0	0
TGME49_320490	N-acyl-phosphatidylethanolamine-hydrolyzing phospholipase D family protein		Lactamase_B_2#	N/A	N/A	N/A	N/A	N/A		0	0	0	0	0	0	0	0	0	0	0	0	0	0	0	0	0	0	0	0	0	0	0	0	0	0	0	0	0	0	0	0	0	0	0	0	0	0	0	0
TGME49_208070	inositol polyphosphate kinase		IPK#	N/A	N/A	N/A	inositol hexakisphosphate 1-kinase activity, inositol hexakisphosphate 3-kinase activity, inositol hexakisphosphate 5-kinase activity, inositol-1,4,5-trisphosphate 3-kinase activity	2.7.4.21 (Inositol-hexakisphosphate kinase)		0	0	0	0	0	0	0	0	0	0	0	0	0	0	0	0	0	0	0	0	0	0	0	0	0	0	0	0	0	0	0	0	0	0	0	0	0	0	0	0
TGME49_208400	hypothetical protein			N/A	N/A	N/A	N/A	N/A		0	0	0	0	0	0	0	0	0	0	0	0	0	0	0	0	0	0	0	0	0	0	0	0	0	0	0	0	0	0	0	0	0	0	0	0	0	0	0	0
TGME49_212220	hypothetical protein			N/A	N/A	N/A	metal ion binding	N/A		0	0	0	0	0	0	0	0	0	0	0	0	0	0	0	0	0	0	0	0	0	0	0	0	0	0	0	0	0	0	0	0	0	0	0	0	0	0	0	0
TGME49_215380	hypothetical protein			N/A	N/A	N/A	N/A	N/A		0	0	0	0	0	0	0	0	0	0	0	0	0	0	0	0	0	0	0	0	0	0	0	0	0	0	0	0	0	0	0	0	0	0	0	0	0	0	0	0
TGME49_223490	hypothetical protein		Cgr1#	N/A	N/A	N/A	N/A	N/A		0	0	0	0	0	0	0	0	0	0	0	0	0	0	0	0	0	0	0	0	0	0	0	0	0	0	0	0	0	0	0	0	0	0	0	0	0	0	0	0
TGME49_229450	hypothetical protein			N/A	N/A	N/A	N/A	N/A		0	0	0	0	0	0	0	0	0	0	0	0	0	0	0	0	0	0	0	0	0	0	0	0	0	0	0	0	0	0	0	0	0	0	0	0	0	0	0	0
TGME49_231800	helicase, putative		DEAD_2#DEAD_2#Helicase_C_2#	N/A	N/A	nucleobase-containing compound metabolic process	ATP binding, ATP-dependent DNA helicase activity, DNA binding	N/A		0	0	0	0	0	0	0	0	0	0	0	0	0	0	0	0	0	0	0	0	0	0	0	0	0	0	0	0	0	0	0	0	0	0	0	0	0	0	0	0
TGME49_238240	bystin protein		Bystin#	N/A	N/A	N/A	N/A	N/A		0	0	0	0	0	0	0	0	0	0	0	0	0	0	0	0	0	0	0	0	0	0	0	0	0	0	0	0	0	0	0	0	0	0	0	0	0	0	0	0
TGME49_242700	hypothetical protein			N/A	N/A	N/A	protein binding	N/A		0	0	0	0	0	0	0	0	0	0	0	0	0	0	0	0	0	0	0	0	0	0	0	0	0	0	0	0	0	0	0	0	0	0	0	0	0	0	0	0
TGME49_243350	gamma-glutamyl hydrolase		Peptidase_C26#	N/A	N/A	glutamine metabolic process	gamma-glutamyl-peptidase activity, omega peptidase activity	3.4.19.9 (Gamma-glutamyl hydrolase)		0	0	0	0	0	0	0	0	0	0	0	0	0	0	0	0	0	0	0	0	0	0	0	0	0	0	0	0	0	0	0	0	0	0	0	0	0	0	0	0
TGME49_247730	AP2 domain transcription factor AP2XII-5		AP2#AP2#ACDC#	N/A	N/A	regulation of transcription, DNA-templated	transcription factor activity, sequence-specific DNA binding	N/A		0	0	0	0	0	0	0	0	0	0	0	0	0	0	0	0	0	0	0	0	0	0	0	0	0	0	0	0	0	0	0	0	0	0	0	0	0	0	0	0
TGME49_249840	dynein heavy chain 2, putative		DHC_N2#AAA_6#AAA_5#AAA_7#AAA_8#MT#AAA_9#Dynein_heavy#	N/A	dynein complex	microtubule-based movement	ATP binding, ATPase activity, microtubule motor activity	N/A		0	0	0	0	0	0	0	0	0	0	0	0	0	0	0	0	0	0	0	0	0	0	0	0	0	0	0	0	0	0	0	0	0	0	0	0	0	0	0	0
TGME49_252430	hypothetical protein			N/A	N/A	N/A	N/A	N/A		0	0	0	0	0	0	0	0	0	0	0	0	0	0	0	0	0	0	0	0	0	0	0	0	0	0	0	0	0	0	0	0	0	0	0	0	0	0	0	0
TGME49_253370	hypothetical protein			N/A	N/A	N/A	N/A	N/A		0	0	0	0	0	0	0	0	0	0	0	0	0	0	0	0	0	0	0	0	0	0	0	0	0	0	0	0	0	0	0	0	0	0	0	0	0	0	0	0
TGME49_253470	alveolin domain containing intermediate filament IMC13		IMCp#IMCp#	N/A	N/A	N/A	N/A	N/A		0	0	0	0	0	0	0	0	0	0	0	0	0	0	0	0	0	0	0	0	0	0	0	0	0	0	0	0	0	0	0	0	0	0	0	0	0	0	0	0
TGME49_263810	hypothetical protein			N/A	N/A	N/A	N/A	N/A		0	0	0	0	0	0	0	0	0	0	0	0	0	0	0	0	0	0	0	0	0	0	0	0	0	0	0	0	0	0	0	0	0	0	0	0	0	0	0	0
TGME49_275330	ribosomal protein RPL29		Ribosomal_L29#	N/A	ribosome	translation	structural constituent of ribosome	N/A		0	0	0	0	0	0	0	0	0	0	0	0	0	0	0	0	0	0	0	0	0	0	0	0	0	0	0	0	0	0	0	0	0	0	0	0	0	0	0	0
TGME49_275990	hypothetical protein			N/A	N/A	N/A	N/A	N/A		0	0	0	0	0	0	0	0	0	0	0	0	0	0	0	0	0	0	0	0	0	0	0	0	0	0	0	0	0	0	0	0	0	0	0	0	0	0	0	0
TGME49_285268	DnaJ domain-containing protein		DnaJ#	N/A	N/A	N/A	N/A	N/A		0	0	0	0	0	0	0	0	0	0	0	0	0	0	0	0	0	0	0	0	0	0	0	0	0	0	0	0	0	0	0	0	0	0	0	0	0	0	0	0
TGME49_286160	non-specific serine/threonine protein kinase			N/A	N/A	N/A	N/A	2.7.11.1 (Non-specific serine/threonine protein kinase)		0	0	0	0	0	0	0	0	0	0	0	0	0	0	0	0	0	0	0	0	0	0	0	0	0	0	0	0	0	0	0	0	0	0	0	0	0	0	0	0
TGME49_290225	hypothetical protein			N/A	N/A	N/A	protein binding, transferase activity, transferring phosphorus-containing groups	N/A		0	0	0	0	0	0	0	0	0	0	0	0	0	0	0	0	0	0	0	0	0	0	0	0	0	0	0	0	0	0	0	0	0	0	0	0	0	0	0	0
TGME49_291120	trafficking protein mon1 subfamily protein		Mon1#Mon1#	N/A	N/A	N/A	N/A	N/A		0	0	0	0	0	0	0	0	0	0	0	0	0	0	0	0	0	0	0	0	0	0	0	0	0	0	0	0	0	0	0	0	0	0	0	0	0	0	0	0
TGME49_293500	hypothetical protein			N/A	N/A	N/A	N/A	N/A		0	0	0	0	0	0	0	0	0	0	0	0	0	0	0	0	0	0	0	0	0	0	0	0	0	0	0	0	0	0	0	0	0	0	0	0	0	0	0	0
TGME49_295640	peptidase family M13 protein		Peptidase_M13_N#Peptidase_M13#	N/A	N/A	proteolysis	metalloendopeptidase activity	3.4.24.71 (Endothelin-converting enzyme 1)		0	0	0	0	0	0	0	0	0	0	0	0	0	0	0	0	0	0	0	0	0	0	0	0	0	0	0	0	0	0	0	0	0	0	0	0	0	0	0	0
TGME49_295710	HECT-domain (ubiquitin-transferase) domain-containing protein		DUF908#DUF908#DUF913#DUF913#UBA#DUF4414#HECT#	N/A	intracellular	cellular protein modification process	acid-amino acid ligase activity, protein binding, ubiquitin-protein transferase activity	6.3.2.- (Acid--amino-acid ligases (peptide synthases).)		0	0	0	0	0	0	0	0	0	0	0	0	0	0	0	0	0	0	0	0	0	0	0	0	0	0	0	0	0	0	0	0	0	0	0	0	0	0	0	0
TGME49_308000	Gpi16 subunit, GPI transamidase component protein		Gpi16#Gpi16#	N/A	GPI-anchor transamidase complex	attachment of GPI anchor to protein	N/A	N/A		0	0	0	0	0	0	0	0	0	0	0	0	0	0	0	0	0	0	0	0	0	0	0	0	0	0	0	0	0	0	0	0	0	0	0	0	0	0	0	0
TGME49_309570	DEAD/DEAH box helicase domain-containing protein		DEAD#Helicase_C#GUCT#	N/A	nucleus	N/A	ATP binding, ATP-dependent helicase activity, RNA binding, helicase activity	3.6.4.13 (RNA helicase)		0	0	0	0	0	0	0	0	0	0	0	0	0	0	0	0	0	0	0	0	0	0	0	0	0	0	0	0	0	0	0	0	0	0	0	0	0	0	0	0
TGME49_310040	ubiquitin conjugating enzyme E2, putative		UQ_con#	N/A	N/A	N/A	acid-amino acid ligase activity	N/A		0	0	0	0	0	0	0	0	0	0	0	0	0	0	0	0	0	0	0	0	0	0	0	0	0	0	0	0	0	0	0	0	0	0	0	0	0	0	0	0
TGME49_311240	DnaJ family chaperone, putative		DnaJ#DnaJ_C#DnaJ_CXXCXGXG#	N/A	N/A	protein folding	heat shock protein binding, unfolded protein binding	N/A		0	0	0	0	0	0	0	0	0	0	0	0	0	0	0	0	0	0	0	0	0	0	0	0	0	0	0	0	0	0	0	0	0	0	0	0	0	0	0	0
TGME49_312230	DNA topoisomerase 2, putative		HATPase_c#DNA_gyraseB#Toprim#TOPRIM_C#DNA_topoisoIV#	N/A	chromosome	DNA topological change	ATP binding, DNA binding, DNA topoisomerase type II (ATP-hydrolyzing) activity	5.99.1.3 (DNA topoisomerase (ATP-hydrolyzing))		0	0	0	0	0	0	0	0	0	0	0	0	0	0	0	0	0	0	0	0	0	0	0	0	0	0	0	0	0	0	0	0	0	0	0	0	0	0	0	0
TGME49_200360	hypothetical protein	2.63 (Dispensable)		N/A	N/A	N/A	N/A	N/A		0	0	0	0	0	0	0	0	0	0	0	0	0	0	0	0	0	0	0	0	0	0	0	0	0	0	0	0	0	0	0	0	0	0	0	0	0	0	0	0
TGME49_201390	hypothetical protein			N/A	N/A	N/A	N/A	N/A		0	0	0	0	0	0	0	0	0	0	0	0	0	0	0	0	0	0	0	0	0	0	0	0	0	0	0	0	0	0	0	0	0	0	0	0	0	0	0	0
TGME49_201800	hypothetical protein		Thioredoxin#	N/A	N/A	cell redox homeostasis	N/A	N/A		0	0	0	0	0	0	0	0	0	0	0	0	0	0	0	0	0	0	0	0	0	0	0	0	0	0	0	0	0	0	0	0	0	0	0	0	0	0	0	0
TGME49_202040	hypothetical protein			N/A	N/A	N/A	N/A	N/A		0	0	0	0	0	0	0	0	0	0	0	0	0	0	0	0	0	0	0	0	0	0	0	0	0	0	0	0	0	0	0	0	0	0	0	0	0	0	0	0
TGME49_202370	T-complex protein 1, epsilon subunit (TCP-1-epsilon), putative		Cpn60_TCP1#	N/A	N/A	cellular protein metabolic process, protein folding	ATP binding, unfolded protein binding	N/A		0	0	0	0	0	0	0	0	0	0	0	0	0	0	0	0	0	0	0	0	0	0	0	0	0	0	0	0	0	0	0	0	0	0	0	0	0	0	0	0
TGME49_202680	peptidase M16, alpha subunit, putative	-4.3 (Essential)	Peptidase_M16#Peptidase_M16_C#	N/A	N/A	proteolysis	catalytic activity, metal ion binding, metalloendopeptidase activity, zinc ion binding	3.4.24.64 (Mitochondrial processing peptidase)		0	0	0	0	0	0	0	0	0	0	0	0	0	0	0	0	0	0	0	0	0	0	0	0	0	0	0	0	0	0	0	0	0	0	0	0	0	0	0	0
TGME49_202780	rhoptry kinase family protein ROP25		Pkinase#	N/A	N/A	protein phosphorylation	ATP binding, calmodulin-dependent protein kinase activity, protein kinase activity	2.7.11.17 (Calcium/calmodulin-dependent protein kinase)		0	0	0	0	0	0	0	0	0	0	0	0	0	0	0	0	0	0	0	0	0	0	0	0	0	0	0	0	0	0	0	0	0	0	0	0	0	0	0	0
TGME49_203460	hypothetical protein		UPF0203#	N/A	N/A	N/A	N/A	N/A		0	0	0	0	0	0	0	0	0	0	0	0	0	0	0	0	0	0	0	0	0	0	0	0	0	0	0	0	0	0	0	0	0	0	0	0	0	0	0	0
TGME49_203480	hypothetical protein		Kelch_5#	N/A	N/A	N/A	N/A	N/A		0	0	0	0	0	0	0	0	0	0	0	0	0	0	0	0	0	0	0	0	0	0	0	0	0	0	0	0	0	0	0	0	0	0	0	0	0	0	0	0
TGME49_203720	vitamin k epoxide reductase family protein	1.53 (Dispensable)	VKOR#	N/A	N/A	N/A	N/A	N/A		0	0	0	0	0	0	0	0	0	0	0	0	0	0	0	0	0	0	0	0	0	0	0	0	0	0	0	0	0	0	0	0	0	0	0	0	0	0	0	0
TGME49_203870	RAB43, member RAS oncogene family protein		Isy1#	N/A	N/A	N/A	N/A	N/A		0	0	0	0	0	0	0	0	0	0	0	0	0	0	0	0	0	0	0	0	0	0	0	0	0	0	0	0	0	0	0	0	0	0	0	0	0	0	0	0
TGME49_204020	ribosomal protein RPL8	-4.99 (Essential)	Ribosomal_L2#Ribosomal_L2_C#	N/A	ribosome	translation	structural constituent of ribosome	N/A		0	0	0	0	0	0	0	0	0	0	0	0	0	0	0	0	0	0	0	0	0	0	0	0	0	0	0	0	0	0	0	0	0	0	0	0	0	0	0	0
TGME49_204160	GYF domain-containing protein		eIF2A#GYF#	N/A	N/A	N/A	protein binding	N/A		0	0	0	0	0	0	0	0	0	0	0	0	0	0	0	0	0	0	0	0	0	0	0	0	0	0	0	0	0	0	0	0	0	0	0	0	0	0	0	0
TGME49_204370	WD-40 repeat protein	0.33 (Dispensable)	MPC#	N/A	mitochondrial inner membrane	mitochondrial pyruvate transport	N/A	N/A		0	0	0	0	0	0	0	0	0	0	0	0	0	0	0	0	0	0	0	0	0	0	0	0	0	0	0	0	0	0	0	0	0	0	0	0	0	0	0	0
TGME49_205180	RNA recognition motif-containing protein		U1snRNP70_N#RRM_1#	N/A	N/A	N/A	nucleic acid binding	N/A		0	0	0	0	0	0	0	0	0	0	0	0	0	0	0	0	0	0	0	0	0	0	0	0	0	0	0	0	0	0	0	0	0	0	0	0	0	0	0	0
TGME49_205240	cleft lip and palate transmembrane protein 1 (clptm1) protein		CLPTM1#	N/A	N/A	N/A	N/A	N/A		0	0	0	0	0	0	0	0	0	0	0	0	0	0	0	0	0	0	0	0	0	0	0	0	0	0	0	0	0	0	0	0	0	0	0	0	0	0	0	0
TGME49_205250	rhoptry protein ROP18	0.89 (Dispensable)	Kinase-like#	apical part of cell, symbiont-containing vacuole	N/A	protein phosphorylation	ATP binding, myosin light chain kinase activity, protein kinase activity	2.7.11.18 ([Myosin light-chain] kinase)		0	0	0	0	0	0	0	0	0	0	0	0	0	0	0	0	0	0	0	0	0	0	0	0	0	0	0	0	0	0	0	0	0	0	0	0	0	0	0	0
TGME49_205380	fructose-bisphospatase I		FBPase#	cytoplasm	N/A	carbohydrate metabolic process	fructose 1,6-bisphosphate 1-phosphatase activity	3.1.3.11 (Fructose-bisphosphatase)		0	0	0	0	0	0	0	0	0	0	0	0	0	0	0	0	0	0	0	0	0	0	0	0	0	0	0	0	0	0	0	0	0	0	0	0	0	0	0	0
TGME49_205440	CCT chaperonin gamma subunit		Cpn60_TCP1#	N/A	N/A	cellular protein metabolic process, protein folding	1-phosphatidylinositol-3-phosphate 5-kinase activity, ATP binding, unfolded protein binding	2.7.1.150 (1-phosphatidylinositol-3-phosphate 5-kinase)		0	0	0	0	0	0	0	0	0	0	0	0	0	0	0	0	0	0	0	0	0	0	0	0	0	0	0	0	0	0	0	0	0	0	0	0	0	0	0	0
TGME49_205680	hypothetical protein			N/A	N/A	N/A	N/A	N/A		0	0	0	0	0	0	0	0	0	0	0	0	0	0	0	0	0	0	0	0	0	0	0	0	0	0	0	0	0	0	0	0	0	0	0	0	0	0	0	0
TGME49_206320	hypothetical protein			N/A	N/A	N/A	N/A	N/A		0	0	0	0	0	0	0	0	0	0	0	0	0	0	0	0	0	0	0	0	0	0	0	0	0	0	0	0	0	0	0	0	0	0	0	0	0	0	0	0
TGME49_206610	pyruvate dehydrogenase complex subunit PDH-E2		Biotin_lipoyl#Biotin_lipoyl#Biotin_lipoyl#E3_binding#2-oxoacid_dh#	apicoplast	N/A	metabolic process	dihydrolipoyllysine-residue acetyltransferase activity, transferase activity, transferring acyl groups	2.3.1.12 (Dihydrolipoyllysine-residue acetyltransferase)		0	0	0	0	0	0	0	0	0	0	0	0	0	0	0	0	0	0	0	0	0	0	0	0	0	0	0	0	0	0	0	0	0	0	0	0	0	0	0	0
TGME49_207170	hypothetical protein	-3.44 (Essential)		N/A	N/A	N/A	N/A	N/A		0	0	0	0	0	0	0	0	0	0	0	0	0	0	0	0	0	0	0	0	0	0	0	0	0	0	0	0	0	0	0	0	0	0	0	0	0	0	0	0
TGME49_207640	isoleucyl-tRNA synthetase family protein		tRNA-synt_1#Anticodon_1#	N/A	cytoplasm	isoleucyl-tRNA aminoacylation, tRNA aminoacylation for protein translation	ATP binding, aminoacyl-tRNA editing activity, isoleucine-tRNA ligase activity	6.1.1.5 (Isoleucine--tRNA ligase)		0	0	0	0	0	0	0	0	0	0	0	0	0	0	0	0	0	0	0	0	0	0	0	0	0	0	0	0	0	0	0	0	0	0	0	0	0	0	0	0
TGME49_207840	ribosomal protein RPS17	-3.75 (Essential)	Ribosomal_S17e#	N/A	ribosome	translation	structural constituent of ribosome	N/A		0	0	0	0	0	0	0	0	0	0	0	0	0	0	0	0	0	0	0	0	0	0	0	0	0	0	0	0	0	0	0	0	0	0	0	0	0	0	0	0
TGME49_208320	polynucleotide kinase 3 phosphatase		PNK3P#PNK3P#AAA_33#	N/A	N/A	N/A	polynucleotide 3'-phosphatase activity	3.1.3.32 (Polynucleotide 3'-phosphatase)		0	0	0	0	0	0	0	0	0	0	0	0	0	0	0	0	0	0	0	0	0	0	0	0	0	0	0	0	0	0	0	0	0	0	0	0	0	0	0	0
TGME49_208440	hypothetical protein			N/A	N/A	N/A	N/A	N/A		0	0	0	0	0	0	0	0	0	0	0	0	0	0	0	0	0	0	0	0	0	0	0	0	0	0	0	0	0	0	0	0	0	0	0	0	0	0	0	0
TGME49_208530	nicotinate phosphoribosyltransferase			N/A	cytoplasm	NAD biosynthetic process, nicotinate nucleotide salvage	nicotinate phosphoribosyltransferase activity, nicotinate-nucleotide diphosphorylase (carboxylating) activity	6.3.4.21 (Nicotinate phosphoribosyltransferase)		0	0	0	0	0	0	0	0	0	0	0	0	0	0	0	0	0	0	0	0	0	0	0	0	0	0	0	0	0	0	0	0	0	0	0	0	0	0	0	0
TGME49_209240	RNA methyltransferase		Methyltrans_RNA#Methyltrans_RNA#	N/A	N/A	rRNA processing	methyltransferase activity	N/A		0	0	0	0	0	0	0	0	0	0	0	0	0	0	0	0	0	0	0	0	0	0	0	0	0	0	0	0	0	0	0	0	0	0	0	0	0	0	0	0
TGME49_209600	hypothetical protein	1.9 (Dispensable)		N/A	N/A	N/A	N/A	N/A		0	0	0	0	0	0	0	0	0	0	0	0	0	0	0	0	0	0	0	0	0	0	0	0	0	0	0	0	0	0	0	0	0	0	0	0	0	0	0	0
TGME49_209690	small nuclear ribonucleoprotein		RRM_1#RRM_1#	N/A	N/A	N/A	nucleic acid binding	N/A		0	0	0	0	0	0	0	0	0	0	0	0	0	0	0	0	0	0	0	0	0	0	0	0	0	0	0	0	0	0	0	0	0	0	0	0	0	0	0	0
TGME49_209800	formate/nitrite transporter protein		Form_Nir_trans#	N/A	membrane	transport	transporter activity	N/A		0	0	0	0	0	0	0	0	0	0	0	0	0	0	0	0	0	0	0	0	0	0	0	0	0	0	0	0	0	0	0	0	0	0	0	0	0	0	0	0
TGME49_210370	hypothetical protein			N/A	N/A	N/A	N/A	N/A		0	0	0	0	0	0	0	0	0	0	0	0	0	0	0	0	0	0	0	0	0	0	0	0	0	0	0	0	0	0	0	0	0	0	0	0	0	0	0	0
TGME49_211250	hypothetical protein			N/A	N/A	N/A	N/A	N/A		0	0	0	0	0	0	0	0	0	0	0	0	0	0	0	0	0	0	0	0	0	0	0	0	0	0	0	0	0	0	0	0	0	0	0	0	0	0	0	0
TGME49_211670	S1 RNA binding domain-containing protein		S1#S1#zf-CCHC_3#	N/A	N/A	N/A	RNA binding, polyribonucleotide nucleotidyltransferase activity, zinc ion binding	2.7.7.8 (Polyribonucleotide nucleotidyltransferase)		0	0	0	0	0	0	0	0	0	0	0	0	0	0	0	0	0	0	0	0	0	0	0	0	0	0	0	0	0	0	0	0	0	0	0	0	0	0	0	0
TGME49_211710	TB2/DP1, HVA22 family protein		TB2_DP1_HVA22#	N/A	N/A	N/A	N/A	N/A		0	0	0	0	0	0	0	0	0	0	0	0	0	0	0	0	0	0	0	0	0	0	0	0	0	0	0	0	0	0	0	0	0	0	0	0	0	0	0	0
TGME49_212960	hypothetical protein		Wtap#	N/A	N/A	N/A	N/A	N/A		0	0	0	0	0	0	0	0	0	0	0	0	0	0	0	0	0	0	0	0	0	0	0	0	0	0	0	0	0	0	0	0	0	0	0	0	0	0	0	0
TGME49_213770	Superkiller viralicidic activity 2 family 2, putative		DEAD#Helicase_C#rRNA_proc-arch#DSHCT#	N/A	N/A	N/A	ATP binding, ATP-dependent helicase activity, hydrolase activity, acting on acid anhydrides, in phosphorus-containing anhydrides, nucleic acid binding	3.6.4.13 (RNA helicase)		0	0	0	0	0	0	0	0	0	0	0	0	0	0	0	0	0	0	0	0	0	0	0	0	0	0	0	0	0	0	0	0	0	0	0	0	0	0	0	0
TGME49_213870	UBA/TS-N domain-containing protein		zf-UBP#UCH#UBA#	N/A	N/A	ubiquitin-dependent protein catabolic process	obsolete ubiquitin thiolesterase activity, protein binding, ubiquitinyl hydrolase activity, zinc ion binding	3.4.19.12 (Ubiquitinyl hydrolase 1)		0	0	0	0	0	0	0	0	0	0	0	0	0	0	0	0	0	0	0	0	0	0	0	0	0	0	0	0	0	0	0	0	0	0	0	0	0	0	0	0
TGME49_213880	hypothetical protein			N/A	N/A	N/A	N/A	N/A		0	0	0	0	0	0	0	0	0	0	0	0	0	0	0	0	0	0	0	0	0	0	0	0	0	0	0	0	0	0	0	0	0	0	0	0	0	0	0	0
TGME49_214320	facilitative glucose transporter GT1	-1.01 (Dispensable)	Sugar_tr#	plasma membrane	integral component of membrane	transmembrane transport	substrate-specific transmembrane transporter activity, transmembrane transporter activity	N/A		0	0	0	0	0	0	0	0	0	0	0	0	0	0	0	0	0	0	0	0	0	0	0	0	0	0	0	0	0	0	0	0	0	0	0	0	0	0	0	0
TGME49_214620	hypoxia- inducible factor prolyl hydroxylase (phd2), putative		2OG-FeII_Oxy_3#	N/A	N/A	oxidation-reduction process	L-ascorbic acid binding, iron ion binding, oxidoreductase activity, acting on paired donors, with incorporation or reduction of molecular oxygen, 2-oxoglutarate as one donor, and incorporation of one atom each of oxygen into both donors	N/A		0	0	0	0	0	0	0	0	0	0	0	0	0	0	0	0	0	0	0	0	0	0	0	0	0	0	0	0	0	0	0	0	0	0	0	0	0	0	0	0
TGME49_214770	small GTP binding protein rab1a, putative	-5.27 (Essential)	Ras#	N/A	cytoplasm, intracellular, membrane, nucleus	intracellular protein transport, nucleocytoplasmic transport, obsolete GTP catabolic process, small GTPase mediated signal transduction	GTP binding, GTPase activity	N/A		0	0	0	0	0	0	0	0	0	0	0	0	0	0	0	0	0	0	0	0	0	0	0	0	0	0	0	0	0	0	0	0	0	0	0	0	0	0	0	0
TGME49_214820	G-patch domain-containing protein		G-patch#RRM_1#	N/A	N/A	N/A	nucleic acid binding	N/A		0	0	0	0	0	0	0	0	0	0	0	0	0	0	0	0	0	0	0	0	0	0	0	0	0	0	0	0	0	0	0	0	0	0	0	0	0	0	0	0
TGME49_215060	small GTP-binding protein sar1, putative	-6.29 (Essential)	Arf#	N/A	cytoplasm, intracellular, nucleus	intracellular protein transport, small GTPase mediated signal transduction	GTP binding	3.6.5.- (Acting on GTP; involved in cellular and subcellular movement.)		0	0	0	0	0	0	0	0	0	0	0	0	0	0	0	0	0	0	0	0	0	0	0	0	0	0	0	0	0	0	0	0	0	0	0	0	0	0	0	0
TGME49_215280	succinate dehydrogenase [ubiquinone] iron-sulfur protein		Fer2_3#Fer4_17#	N/A	N/A	tricarboxylic acid cycle	electron carrier activity, iron-sulfur cluster binding, oxidoreductase activity, succinate dehydrogenase (ubiquinone) activity	1.3.5.1 (Succinate dehydrogenase (quinone))		0	0	0	0	0	0	0	0	0	0	0	0	0	0	0	0	0	0	0	0	0	0	0	0	0	0	0	0	0	0	0	0	0	0	0	0	0	0	0	0
TGME49_215400	RNA recognition motif-containing protein		RRM_1#	N/A	N/A	N/A	nucleic acid binding	N/A		0	0	0	0	0	0	0	0	0	0	0	0	0	0	0	0	0	0	0	0	0	0	0	0	0	0	0	0	0	0	0	0	0	0	0	0	0	0	0	0
TGME49_215430	hypothetical protein	-5.1 (Essential)		N/A	N/A	N/A	N/A	N/A		0	0	0	0	0	0	0	0	0	0	0	0	0	0	0	0	0	0	0	0	0	0	0	0	0	0	0	0	0	0	0	0	0	0	0	0	0	0	0	0
TGME49_215460	ribosomal protein RPS24	-3.44 (Essential)	Ribosomal_S24e#	N/A	ribosome	translation	structural constituent of ribosome	N/A		0	0	0	0	0	0	0	0	0	0	0	0	0	0	0	0	0	0	0	0	0	0	0	0	0	0	0	0	0	0	0	0	0	0	0	0	0	0	0	0
TGME49_216220	AP2 domain transcription factor AP2XI-5		AP2#	N/A	N/A	regulation of transcription, DNA-templated	transcription factor activity, sequence-specific DNA binding	N/A		0	0	0	0	0	0	0	0	0	0	0	0	0	0	0	0	0	0	0	0	0	0	0	0	0	0	0	0	0	0	0	0	0	0	0	0	0	0	0	0
TGME49_216260	eukaryotic initiation factor-2B, gamma subunit, putative	-4.15 (Essential)	NTP_transf_3#	N/A	N/A	biosynthetic process	nucleotidyltransferase activity	2.7.7.- (Nucleotidyltransferases.)		0	0	0	0	0	0	0	0	0	0	0	0	0	0	0	0	0	0	0	0	0	0	0	0	0	0	0	0	0	0	0	0	0	0	0	0	0	0	0	0
TGME49_216275	ACR, YggU family COG1872 domain-containing protein		DUF167#	N/A	N/A	N/A	N/A	N/A		0	0	0	0	0	0	0	0	0	0	0	0	0	0	0	0	0	0	0	0	0	0	0	0	0	0	0	0	0	0	0	0	0	0	0	0	0	0	0	0
TGME49_216390	RNA methyltransferase, TrmH family protein		SpoU_methylase#	N/A	N/A	RNA processing	RNA binding, RNA methyltransferase activity	2.1.1.- (Methyltransferases.)		0	0	0	0	0	0	0	0	0	0	0	0	0	0	0	0	0	0	0	0	0	0	0	0	0	0	0	0	0	0	0	0	0	0	0	0	0	0	0	0
TGME49_216410	hypothetical protein	0.86 (Dispensable)		N/A	N/A	N/A	N/A	N/A		0	0	0	0	0	0	0	0	0	0	0	0	0	0	0	0	0	0	0	0	0	0	0	0	0	0	0	0	0	0	0	0	0	0	0	0	0	0	0	0
TGME49_216860	DEAD (Asp-Glu-Ala-Asp) box polypeptide DDX39	-5.17 (Essential)	DEAD#Helicase_C#	N/A	N/A	N/A	ATP binding, ATP-dependent helicase activity, nucleic acid binding	3.6.4.13 (RNA helicase)		0	0	0	0	0	0	0	0	0	0	0	0	0	0	0	0	0	0	0	0	0	0	0	0	0	0	0	0	0	0	0	0	0	0	0	0	0	0	0	0
TGME49_217400	hypothetical protein			N/A	N/A	N/A	N/A	N/A		0	0	0	0	0	0	0	0	0	0	0	0	0	0	0	0	0	0	0	0	0	0	0	0	0	0	0	0	0	0	0	0	0	0	0	0	0	0	0	0
TGME49_217510	hypothetical protein	2.07 (Dispensable)		N/A	N/A	N/A	N/A	N/A		0	0	0	0	0	0	0	0	0	0	0	0	0	0	0	0	0	0	0	0	0	0	0	0	0	0	0	0	0	0	0	0	0	0	0	0	0	0	0	0
TGME49_217790	S1 RNA binding domain-containing protein		S1#	N/A	N/A	N/A	RNA binding	N/A		0	0	0	0	0	0	0	0	0	0	0	0	0	0	0	0	0	0	0	0	0	0	0	0	0	0	0	0	0	0	0	0	0	0	0	0	0	0	0	0
TGME49_217820	PCI domain-containing protein		PCI#	N/A	N/A	N/A	protein binding	N/A		0	0	0	0	0	0	0	0	0	0	0	0	0	0	0	0	0	0	0	0	0	0	0	0	0	0	0	0	0	0	0	0	0	0	0	0	0	0	0	0
TGME49_217880	RNA-binding protein Nova-1, putative		KH_1#KH_1#KH_1#	N/A	N/A	N/A	RNA binding	N/A		0	0	0	0	0	0	0	0	0	0	0	0	0	0	0	0	0	0	0	0	0	0	0	0	0	0	0	0	0	0	0	0	0	0	0	0	0	0	0	0
TGME49_218260	histone H3.3		Histone#	nucleus	nucleosome	N/A	DNA binding, protein heterodimerization activity	N/A		0	0	0	0	0	0	0	0	0	0	0	0	0	0	0	0	0	0	0	0	0	0	0	0	0	0	0	0	0	0	0	0	0	0	0	0	0	0	0	0
TGME49_218410	ribosomal protein RPP0	-3.16 (Essential)	Ribosomal_L10#Ribosomal_60s#	N/A	ribosome	ribosome biogenesis, translational elongation	DNA-(apurinic or apyrimidinic site) lyase activity, structural constituent of ribosome	4.2.99.18 (DNA-(apurinic or apyrimidinic site) lyase)		0	0	0	0	0	0	0	0	0	0	0	0	0	0	0	0	0	0	0	0	0	0	0	0	0	0	0	0	0	0	0	0	0	0	0	0	0	0	0	0
TGME49_218420	WD domain, G-beta repeat-containing protein		WD40#WD40#WD40#	N/A	N/A	N/A	fucosylgalactoside 3-alpha-galactosyltransferase activity, protein binding	2.4.1.37 (Fucosylgalactoside 3-alpha-galactosyltransferase)		0	0	0	0	0	0	0	0	0	0	0	0	0	0	0	0	0	0	0	0	0	0	0	0	0	0	0	0	0	0	0	0	0	0	0	0	0	0	0	0
TGME49_219280	actin like protein ALP1	-2.53 (Essential)	Actin#	cytoplasm, inner membrane complex, nucleus	N/A	N/A	N/A	N/A		0	0	0	0	0	0	0	0	0	0	0	0	0	0	0	0	0	0	0	0	0	0	0	0	0	0	0	0	0	0	0	0	0	0	0	0	0	0	0	0
TGME49_219710	hypothetical protein			N/A	N/A	N/A	N/A	N/A		0	0	0	0	0	0	0	0	0	0	0	0	0	0	0	0	0	0	0	0	0	0	0	0	0	0	0	0	0	0	0	0	0	0	0	0	0	0	0	0
TGME49_219800	vacuolar ATP synthase subunit b, putative	-5.49 (Essential)	ATP-synt_ab_N#ATP-synt_ab#	N/A	proton-transporting V-type ATPase, V1 domain, proton-transporting two-sector ATPase complex, catalytic domain	ATP hydrolysis coupled proton transport, ATP metabolic process	ATP binding, hydrolase activity, acting on acid anhydrides, catalyzing transmembrane movement of substances, proton-transporting ATP synthase activity, rotational mechanism, proton-transporting ATPase activity, rotational mechanism	3.6.3.14 (H(+)-transporting two-sector ATPase)		0	0	0	0	0	0	0	0	0	0	0	0	0	0	0	0	0	0	0	0	0	0	0	0	0	0	0	0	0	0	0	0	0	0	0	0	0	0	0	0
TGME49_219810	hypothetical protein	0.69 (Dispensable)		N/A	N/A	N/A	N/A	N/A		0	0	0	0	0	0	0	0	0	0	0	0	0	0	0	0	0	0	0	0	0	0	0	0	0	0	0	0	0	0	0	0	0	0	0	0	0	0	0	0
TGME49_220090	hypothetical protein		DIX#	N/A	N/A	N/A	N/A	N/A		0	0	0	0	0	0	0	0	0	0	0	0	0	0	0	0	0	0	0	0	0	0	0	0	0	0	0	0	0	0	0	0	0	0	0	0	0	0	0	0
TGME49_220390	hypothetical protein	0.02 (Dispensable)		N/A	N/A	N/A	N/A	N/A		0	0	0	0	0	0	0	0	0	0	0	0	0	0	0	0	0	0	0	0	0	0	0	0	0	0	0	0	0	0	0	0	0	0	0	0	0	0	0	0
TGME49_221470	hypothetical protein	-1.49 (Dispensable)		N/A	N/A	N/A	N/A	N/A		0	0	0	0	0	0	0	0	0	0	0	0	0	0	0	0	0	0	0	0	0	0	0	0	0	0	0	0	0	0	0	0	0	0	0	0	0	0	0	0
TGME49_221480	hypothetical protein	1.76 (Dispensable)		N/A	N/A	N/A	N/A	N/A		0	0	0	0	0	0	0	0	0	0	0	0	0	0	0	0	0	0	0	0	0	0	0	0	0	0	0	0	0	0	0	0	0	0	0	0	0	0	0	0
TGME49_221510	hypothetical protein	-3.28 (Essential)		N/A	N/A	N/A	N/A	N/A		0	0	0	0	0	0	0	0	0	0	0	0	0	0	0	0	0	0	0	0	0	0	0	0	0	0	0	0	0	0	0	0	0	0	0	0	0	0	0	0
TGME49_221670	transcriptional elongation factor FACT140		FACT-Spt16_Nlob#Peptidase_M24#SPT16#Rtt106#	N/A	N/A	cellular process	N/A	N/A		0	0	0	0	0	0	0	0	0	0	0	0	0	0	0	0	0	0	0	0	0	0	0	0	0	0	0	0	0	0	0	0	0	0	0	0	0	0	0	0
TGME49_222400	hypothetical protein			N/A	N/A	N/A	N/A	N/A		0	0	0	0	0	0	0	0	0	0	0	0	0	0	0	0	0	0	0	0	0	0	0	0	0	0	0	0	0	0	0	0	0	0	0	0	0	0	0	0
TGME49_222860	eukaryotic translation initiation factor, putative	-4.47 (Essential)	RRM_1#eIF2A#	N/A	eukaryotic translation initiation factor 3 complex	translational initiation	nucleic acid binding, translation initiation factor activity, translation initiation factor binding	N/A		0	0	0	0	0	0	0	0	0	0	0	0	0	0	0	0	0	0	0	0	0	0	0	0	0	0	0	0	0	0	0	0	0	0	0	0	0	0	0	0
TGME49_223140	tRNA binding domain-containing protein	0.21 (Dispensable)	GST_C_2#tRNA_bind#	N/A	N/A	N/A	tRNA binding	N/A		0	0	0	0	0	0	0	0	0	0	0	0	0	0	0	0	0	0	0	0	0	0	0	0	0	0	0	0	0	0	0	0	0	0	0	0	0	0	0	0
TGME49_223410	eukaryotic initiation factor-4E, putative	-4.41 (Essential)	IF4E#	N/A	cytoplasm	translational initiation	translation initiation factor activity	N/A		0	0	0	0	0	0	0	0	0	0	0	0	0	0	0	0	0	0	0	0	0	0	0	0	0	0	0	0	0	0	0	0	0	0	0	0	0	0	0	0
TGME49_223710	tetratricopeptide repeat-containing protein		TPR_2#NARP1#NARP1#NARP1#	N/A	N/A	N/A	protein binding	N/A		0	0	0	0	0	0	0	0	0	0	0	0	0	0	0	0	0	0	0	0	0	0	0	0	0	0	0	0	0	0	0	0	0	0	0	0	0	0	0	0
TGME49_223930	RNA recognition motif-containing protein	-1.67 (Dispensable)	RRM_1#RRM_1#	N/A	N/A	N/A	nucleic acid binding	N/A		0	0	0	0	0	0	0	0	0	0	0	0	0	0	0	0	0	0	0	0	0	0	0	0	0	0	0	0	0	0	0	0	0	0	0	0	0	0	0	0
TGME49_224060	thioredoxin, putative	-1.29 (Dispensable)	Thioredoxin#Thioredoxin_6#Thioredoxin#	N/A	N/A	cell redox homeostasis	dolichyl-diphosphooligosaccharide-protein glycotransferase activity	2.4.99.18 (Dolichyl-diphosphooligosaccharide--protein glycotransferase)		0	0	0	0	0	0	0	0	0	0	0	0	0	0	0	0	0	0	0	0	0	0	0	0	0	0	0	0	0	0	0	0	0	0	0	0	0	0	0	0
TGME49_224480	cell-cycle-associated protein kinase CLK, putative		Pkinase#	N/A	N/A	protein phosphorylation	ATP binding, protein kinase activity, protein serine/threonine/tyrosine kinase activity	2.7.12.1 (Dual-specificity kinase)		0	0	0	0	0	0	0	0	0	0	0	0	0	0	0	0	0	0	0	0	0	0	0	0	0	0	0	0	0	0	0	0	0	0	0	0	0	0	0	0
TGME49_224580	RNA recognition motif-containing protein		RRM_1#RRM_1#	N/A	N/A	N/A	nucleic acid binding	N/A		0	0	0	0	0	0	0	0	0	0	0	0	0	0	0	0	0	0	0	0	0	0	0	0	0	0	0	0	0	0	0	0	0	0	0	0	0	0	0	0
TGME49_224850	polyadenylate binding protein, putative	-4.12 (Essential)	RRM_1#RRM_1#RRM_1#RRM_1#PABP#	N/A	N/A	N/A	RNA binding	N/A		0	0	0	0	0	0	0	0	0	0	0	0	0	0	0	0	0	0	0	0	0	0	0	0	0	0	0	0	0	0	0	0	0	0	0	0	0	0	0	0
TGME49_224890	hypothetical protein	1.08 (Dispensable)	AMP-binding#AMP-binding#	N/A	N/A	metabolic process	catalytic activity	N/A		0	0	0	0	0	0	0	0	0	0	0	0	0	0	0	0	0	0	0	0	0	0	0	0	0	0	0	0	0	0	0	0	0	0	0	0	0	0	0	0
TGME49_225120	hypothetical protein			N/A	N/A	N/A	N/A	N/A		0	0	0	0	0	0	0	0	0	0	0	0	0	0	0	0	0	0	0	0	0	0	0	0	0	0	0	0	0	0	0	0	0	0	0	0	0	0	0	0
TGME49_225160	hypothetical protein			N/A	N/A	N/A	N/A	N/A		0	0	0	0	0	0	0	0	0	0	0	0	0	0	0	0	0	0	0	0	0	0	0	0	0	0	0	0	0	0	0	0	0	0	0	0	0	0	0	0
TGME49_225200	hypothetical protein	-2.54 (Essential)		N/A	N/A	N/A	N/A	N/A		0	0	0	0	0	0	0	0	0	0	0	0	0	0	0	0	0	0	0	0	0	0	0	0	0	0	0	0	0	0	0	0	0	0	0	0	0	0	0	0
TGME49_225730	membrane protein, putative	-3.65 (Essential)		N/A	N/A	N/A	N/A	N/A		0	0	0	0	0	0	0	0	0	0	0	0	0	0	0	0	0	0	0	0	0	0	0	0	0	0	0	0	0	0	0	0	0	0	0	0	0	0	0	0
TGME49_226030	AGC kinase		Pkinase#	N/A	N/A	protein phosphorylation	ATP binding, cAMP-dependent protein kinase activity, protein serine/threonine kinase activity	2.7.11.11 (cAMP-dependent protein kinase)		0	0	0	0	0	0	0	0	0	0	0	0	0	0	0	0	0	0	0	0	0	0	0	0	0	0	0	0	0	0	0	0	0	0	0	0	0	0	0	0
TGME49_226240	bud site selection protein, putative		zf-C2H2_jaz#	N/A	N/A	N/A	metal ion binding	N/A		0	0	0	0	0	0	0	0	0	0	0	0	0	0	0	0	0	0	0	0	0	0	0	0	0	0	0	0	0	0	0	0	0	0	0	0	0	0	0	0
TGME49_226250	DEAD (Asp-Glu-Ala-Asp) box polypeptide DDX3X	-4.25 (Essential)	DEAD#Helicase_C#	N/A	N/A	N/A	ATP binding, ATP-dependent helicase activity, nucleic acid binding	3.6.4.13 (RNA helicase)		0	0	0	0	0	0	0	0	0	0	0	0	0	0	0	0	0	0	0	0	0	0	0	0	0	0	0	0	0	0	0	0	0	0	0	0	0	0	0	0
TGME49_226570	hypothetical protein	2.46 (Dispensable)		N/A	N/A	N/A	N/A	N/A		0	0	0	0	0	0	0	0	0	0	0	0	0	0	0	0	0	0	0	0	0	0	0	0	0	0	0	0	0	0	0	0	0	0	0	0	0	0	0	0
TGME49_227290	histone deacetylase HDAC3	-5.36 (Essential)	Hist_deacetyl#	nucleus	N/A	histone deacetylation	NAD-dependent histone deacetylase activity (H3-K14 specific), NAD-dependent histone deacetylase activity (H3-K9 specific), NAD-dependent histone deacetylase activity (H4-K16 specific), histone deacetylase activity	3.5.1.98 (Histone deacetylase)		0	0	0	0	0	0	0	0	0	0	0	0	0	0	0	0	0	0	0	0	0	0	0	0	0	0	0	0	0	0	0	0	0	0	0	0	0	0	0	0
TGME49_227600	ribosomal protein RPL34	-5.27 (Essential)	Ribosomal_L34e#	N/A	ribosome	translation	structural constituent of ribosome	N/A		0	0	0	0	0	0	0	0	0	0	0	0	0	0	0	0	0	0	0	0	0	0	0	0	0	0	0	0	0	0	0	0	0	0	0	0	0	0	0	0
TGME49_227870	Tim10/DDP family zinc finger superfamily protein		zf-Tim10_DDP#	N/A	mitochondrial intermembrane space protein transporter complex	protein import into mitochondrial inner membrane	N/A	N/A		0	0	0	0	0	0	0	0	0	0	0	0	0	0	0	0	0	0	0	0	0	0	0	0	0	0	0	0	0	0	0	0	0	0	0	0	0	0	0	0
TGME49_228190	eukaryotic initiation factor-3, subunit 5, putative	-5.13 (Essential)	JAB#MitMem_reg#	N/A	N/A	N/A	protein binding	3.4.19.12 (Ubiquitinyl hydrolase 1)		0	0	0	0	0	0	0	0	0	0	0	0	0	0	0	0	0	0	0	0	0	0	0	0	0	0	0	0	0	0	0	0	0	0	0	0	0	0	0	0
TGME49_228210	26S proteasome regulatory subunit	-4.96 (Essential)	AAA#	N/A	cytoplasm	DNA recombination, DNA repair, protein catabolic process	ATP binding, four-way junction helicase activity, hydrolase activity, microtubule-severing ATPase activity	3.6.4.3 (Microtubule-severing ATPase)		0	0	0	0	0	0	0	0	0	0	0	0	0	0	0	0	0	0	0	0	0	0	0	0	0	0	0	0	0	0	0	0	0	0	0	0	0	0	0	0
TGME49_228290	phospholipase/carboxylesterase		Abhydrolase_2#	N/A	N/A	N/A	hydrolase activity, methyl indole-3-acetate esterase activity, methyl jasmonate esterase activity, methyl salicylate esterase activity, retinyl-palmitate esterase activity	3.1.2.- (Thiolester hydrolases.)		0	0	0	0	0	0	0	0	0	0	0	0	0	0	0	0	0	0	0	0	0	0	0	0	0	0	0	0	0	0	0	0	0	0	0	0	0	0	0	0
TGME49_228760	hypothetical protein	-4.64 (Essential)		N/A	N/A	N/A	N/A	N/A		0	0	0	0	0	0	0	0	0	0	0	0	0	0	0	0	0	0	0	0	0	0	0	0	0	0	0	0	0	0	0	0	0	0	0	0	0	0	0	0
TGME49_229180	HEAT repeat-containing protein	-5.05 (Essential)	HEAT_EZ#	N/A	N/A	intracellular protein transport	Ran GTPase binding	N/A		0	0	0	0	0	0	0	0	0	0	0	0	0	0	0	0	0	0	0	0	0	0	0	0	0	0	0	0	0	0	0	0	0	0	0	0	0	0	0	0
TGME49_229210	small nuclear ribonucleoprotein polypeptide A', putative		LRR_9#	N/A	N/A	N/A	protein binding	N/A		0	0	0	0	0	0	0	0	0	0	0	0	0	0	0	0	0	0	0	0	0	0	0	0	0	0	0	0	0	0	0	0	0	0	0	0	0	0	0	0
TGME49_229920	hypothetical protein			N/A	N/A	N/A	N/A	N/A		0	0	0	0	0	0	0	0	0	0	0	0	0	0	0	0	0	0	0	0	0	0	0	0	0	0	0	0	0	0	0	0	0	0	0	0	0	0	0	0
TGME49_229940	cyclophilin, putative		Pro_isomerase#SYF2#	N/A	N/A	protein folding, protein peptidyl-prolyl isomerization	peptidyl-prolyl cis-trans isomerase activity	5.2.1.8 (Peptidylprolyl isomerase)		0	0	0	0	0	0	0	0	0	0	0	0	0	0	0	0	0	0	0	0	0	0	0	0	0	0	0	0	0	0	0	0	0	0	0	0	0	0	0	0
TGME49_229950	26S proteasome regulatory subunit 6b, putative		AAA#	N/A	cytoplasm	DNA recombination, DNA repair, protein catabolic process	ATP binding, four-way junction helicase activity, hydrolase activity, microtubule-severing ATPase activity	3.6.4.3 (Microtubule-severing ATPase)		0	0	0	0	0	0	0	0	0	0	0	0	0	0	0	0	0	0	0	0	0	0	0	0	0	0	0	0	0	0	0	0	0	0	0	0	0	0	0	0
TGME49_229990	T-complex protein 1 subunit alpha, putative	-4.96 (Essential)	Cpn60_TCP1#	N/A	N/A	cellular protein metabolic process	ATP binding	N/A		0	0	0	0	0	0	0	0	0	0	0	0	0	0	0	0	0	0	0	0	0	0	0	0	0	0	0	0	0	0	0	0	0	0	0	0	0	0	0	0
TGME49_230060	acetyltransferase, GNAT family protein		Acetyltransf_1#	N/A	N/A	N/A	N-acetyltransferase activity	2.3.1.- (Transferring groups other than amino-acyl groups.)		0	0	0	0	0	0	0	0	0	0	0	0	0	0	0	0	0	0	0	0	0	0	0	0	0	0	0	0	0	0	0	0	0	0	0	0	0	0	0	0
TGME49_230220	hypothetical protein		VPS11_C#	N/A	N/A	intracellular protein transport, vesicle-mediated transport	N/A	N/A		0	0	0	0	0	0	0	0	0	0	0	0	0	0	0	0	0	0	0	0	0	0	0	0	0	0	0	0	0	0	0	0	0	0	0	0	0	0	0	0
TGME49_230960	splicing factor 3b, subunit 3, putative	-4.69 (Essential)	MMS1_N#CPSF_A#	N/A	nucleus	N/A	nucleic acid binding, protein binding	N/A		0	0	0	0	0	0	0	0	0	0	0	0	0	0	0	0	0	0	0	0	0	0	0	0	0	0	0	0	0	0	0	0	0	0	0	0	0	0	0	0
TGME49_231080	ribosomal protein RPL38	-5.77 (Essential)	Ribosomal_L38e#	N/A	ribosome	translation	structural constituent of ribosome	N/A		0	0	0	0	0	0	0	0	0	0	0	0	0	0	0	0	0	0	0	0	0	0	0	0	0	0	0	0	0	0	0	0	0	0	0	0	0	0	0	0
TGME49_231130	hypothetical protein		Peptidase_M28#	N/A	N/A	N/A	N/A	N/A		0	0	0	0	0	0	0	0	0	0	0	0	0	0	0	0	0	0	0	0	0	0	0	0	0	0	0	0	0	0	0	0	0	0	0	0	0	0	0	0
TGME49_231770	alpha-tubulin I, putative		Tubulin#Tubulin_C#	N/A	protein complex	obsolete GTP catabolic process, protein polymerization	GTP binding, GTPase activity	N/A		0	0	0	0	0	0	0	0	0	0	0	0	0	0	0	0	0	0	0	0	0	0	0	0	0	0	0	0	0	0	0	0	0	0	0	0	0	0	0	0
TGME49_231940	ThiF family protein		ThiF#	N/A	N/A	N/A	catalytic activity	N/A		0	0	0	0	0	0	0	0	0	0	0	0	0	0	0	0	0	0	0	0	0	0	0	0	0	0	0	0	0	0	0	0	0	0	0	0	0	0	0	0
TGME49_231970	pre-mRNA processing splicing factor PRP8		PRO8NT#PROCN#RRM_4#U5_2-snRNA_bdg#U6-snRNA_bdg#PRP8_domainIV#JAB#PROCT#	N/A	spliceosomal complex	mRNA splicing, via spliceosome	U5 snRNA binding, U6 snRNA binding, protein binding	N/A		0	0	0	0	0	0	0	0	0	0	0	0	0	0	0	0	0	0	0	0	0	0	0	0	0	0	0	0	0	0	0	0	0	0	0	0	0	0	0	0
TGME49_232000	hypothetical protein			N/A	N/A	N/A	N/A	N/A		0	0	0	0	0	0	0	0	0	0	0	0	0	0	0	0	0	0	0	0	0	0	0	0	0	0	0	0	0	0	0	0	0	0	0	0	0	0	0	0
TGME49_232130	hypothetical protein	-0.82 (Dispensable)		N/A	N/A	N/A	N/A	N/A		0	0	0	0	0	0	0	0	0	0	0	0	0	0	0	0	0	0	0	0	0	0	0	0	0	0	0	0	0	0	0	0	0	0	0	0	0	0	0	0
TGME49_232180	UBA/TS-N domain-containing protein		PIG-S#	N/A	GPI-anchor transamidase complex	attachment of GPI anchor to protein	protein binding	N/A		0	0	0	0	0	0	0	0	0	0	0	0	0	0	0	0	0	0	0	0	0	0	0	0	0	0	0	0	0	0	0	0	0	0	0	0	0	0	0	0
TGME49_232340	protein phosphatase 2C domain-containing protein	-0.25 (Dispensable)	PP2C#	N/A	N/A	N/A	catalytic activity, phosphoprotein phosphatase activity	3.1.3.16 (Protein-serine/threonine phosphatase)		0	0	0	0	0	0	0	0	0	0	0	0	0	0	0	0	0	0	0	0	0	0	0	0	0	0	0	0	0	0	0	0	0	0	0	0	0	0	0	0
TGME49_233000	KOW motif domain-containing protein		Spt5-NGN#	N/A	N/A	N/A	N/A	N/A		0	0	0	0	0	0	0	0	0	0	0	0	0	0	0	0	0	0	0	0	0	0	0	0	0	0	0	0	0	0	0	0	0	0	0	0	0	0	0	0
TGME49_233010	cell-cycle-assocaited protein kinase ERK7, putative		Pkinase#	N/A	N/A	protein phosphorylation	ATP binding, MAP kinase activity, protein kinase activity	2.7.11.24 (Mitogen-activated protein kinase)		0	0	0	0	0	0	0	0	0	0	0	0	0	0	0	0	0	0	0	0	0	0	0	0	0	0	0	0	0	0	0	0	0	0	0	0	0	0	0	0
TGME49_233080	G-patch domain-containing protein		G-patch#GCFC#	N/A	nucleus	regulation of transcription, DNA-templated	DNA binding	N/A		0	0	0	0	0	0	0	0	0	0	0	0	0	0	0	0	0	0	0	0	0	0	0	0	0	0	0	0	0	0	0	0	0	0	0	0	0	0	0	0
TGME49_233100	SPFH domain / Band 7 family protein	-4.52 (Essential)	Band_7#	N/A	N/A	N/A	N/A	N/A		0	0	0	0	0	0	0	0	0	0	0	0	0	0	0	0	0	0	0	0	0	0	0	0	0	0	0	0	0	0	0	0	0	0	0	0	0	0	0	0
TGME49_233110	IMP dehydrogenas	-1.21 (Dispensable)	IMPDH#CBS#IMPDH#	cytoplasm	N/A	oxidation-reduction process, purine nucleotide biosynthetic process, thiamine biosynthetic process	IMP dehydrogenase activity, adenyl nucleotide binding, nitronate monooxygenase activity, protein binding	1.1.1.205 (IMP dehydrogenase)		0	0	0	0	0	0	0	0	0	0	0	0	0	0	0	0	0	0	0	0	0	0	0	0	0	0	0	0	0	0	0	0	0	0	0	0	0	0	0	0
TGME49_233120	AP2 domain transcription factor AP2VIII-2		AP2#AP2#AP2#AP2#	N/A	N/A	regulation of transcription, DNA-templated	transcription factor activity, sequence-specific DNA binding	N/A		0	0	0	0	0	0	0	0	0	0	0	0	0	0	0	0	0	0	0	0	0	0	0	0	0	0	0	0	0	0	0	0	0	0	0	0	0	0	0	0
TGME49_233260	GTP-binding protein, putative	0.15 (Dispensable)	MMR_HSR1#MMR_HSR1_Xtn#TGS#	N/A	N/A	N/A	GTP binding	N/A		0	0	0	0	0	0	0	0	0	0	0	0	0	0	0	0	0	0	0	0	0	0	0	0	0	0	0	0	0	0	0	0	0	0	0	0	0	0	0	0
TGME49_233300	RhoGAP domain-containing protein		CRAL_TRIO_2#RhoGAP#	N/A	intracellular	signal transduction	N/A	N/A		0	0	0	0	0	0	0	0	0	0	0	0	0	0	0	0	0	0	0	0	0	0	0	0	0	0	0	0	0	0	0	0	0	0	0	0	0	0	0	0
TGME49_233520	ATP-dependent RNA helicase	-5.53 (Essential)	DEAD#Helicase_C#HA2#OB_NTP_bind#	N/A	N/A	N/A	ATP binding, ATP-dependent helicase activity, helicase activity, nucleic acid binding	3.6.4.13 (RNA helicase)		0	0	0	0	0	0	0	0	0	0	0	0	0	0	0	0	0	0	0	0	0	0	0	0	0	0	0	0	0	0	0	0	0	0	0	0	0	0	0	0
TGME49_233830	hypothetical protein	-1.49 (Dispensable)		N/A	N/A	N/A	N/A	N/A		0	0	0	0	0	0	0	0	0	0	0	0	0	0	0	0	0	0	0	0	0	0	0	0	0	0	0	0	0	0	0	0	0	0	0	0	0	0	0	0
TGME49_234520	U2 snRNP auxilliary factor, large subunit, splicing factor subfamily protein		RRM_1#	N/A	nucleus	mRNA processing	RNA binding, nucleic acid binding	N/A		0	0	0	0	0	0	0	0	0	0	0	0	0	0	0	0	0	0	0	0	0	0	0	0	0	0	0	0	0	0	0	0	0	0	0	0	0	0	0	0
TGME49_234550	ribosomal protein RPL29	-2.89 (Essential)	Ribosomal_L29e#	N/A	ribosome	translation	structural constituent of ribosome	N/A		0	0	0	0	0	0	0	0	0	0	0	0	0	0	0	0	0	0	0	0	0	0	0	0	0	0	0	0	0	0	0	0	0	0	0	0	0	0	0	0
TGME49_235160	hypothetical protein			N/A	N/A	N/A	binding	N/A		0	0	0	0	0	0	0	0	0	0	0	0	0	0	0	0	0	0	0	0	0	0	0	0	0	0	0	0	0	0	0	0	0	0	0	0	0	0	0	0
TGME49_235380	hypothetical protein			N/A	N/A	N/A	N/A	N/A		0	0	0	0	0	0	0	0	0	0	0	0	0	0	0	0	0	0	0	0	0	0	0	0	0	0	0	0	0	0	0	0	0	0	0	0	0	0	0	0
TGME49_235610	ATPase, AAA family protein		AAA#AAA#AAA#	N/A	N/A	N/A	ATP binding, microtubule-severing ATPase activity	3.6.4.3 (Microtubule-severing ATPase)		0	0	0	0	0	0	0	0	0	0	0	0	0	0	0	0	0	0	0	0	0	0	0	0	0	0	0	0	0	0	0	0	0	0	0	0	0	0	0	0
TGME49_235740	hypothetical protein		SMAP#	N/A	N/A	N/A	N/A	N/A		0	0	0	0	0	0	0	0	0	0	0	0	0	0	0	0	0	0	0	0	0	0	0	0	0	0	0	0	0	0	0	0	0	0	0	0	0	0	0	0
TGME49_235930	domain K- type RNA binding proteins family protein	-4.28 (Essential)	KH_1#KH_1#	N/A	N/A	N/A	RNA binding	N/A		0	0	0	0	0	0	0	0	0	0	0	0	0	0	0	0	0	0	0	0	0	0	0	0	0	0	0	0	0	0	0	0	0	0	0	0	0	0	0	0
TGME49_236000	ferredoxin, putative		Fer2#	N/A	N/A	N/A	electron carrier activity, iron-sulfur cluster binding	N/A		0	0	0	0	0	0	0	0	0	0	0	0	0	0	0	0	0	0	0	0	0	0	0	0	0	0	0	0	0	0	0	0	0	0	0	0	0	0	0	0
TGME49_236110	autophagy-related protein 3 atg3, putative		Autophagy_N#Autophagy_act_C#Autophagy_C#	N/A	N/A	N/A	N/A	6.3.2.- (Acid--amino-acid ligases (peptide synthases).)		0	0	0	0	0	0	0	0	0	0	0	0	0	0	0	0	0	0	0	0	0	0	0	0	0	0	0	0	0	0	0	0	0	0	0	0	0	0	0	0
TGME49_236130	signal recognition particle (SRP9) domain-containing protein		SRP9-21#	N/A	signal recognition particle	SRP-dependent cotranslational protein targeting to membrane, negative regulation of translational elongation	7S RNA binding	N/A		0	0	0	0	0	0	0	0	0	0	0	0	0	0	0	0	0	0	0	0	0	0	0	0	0	0	0	0	0	0	0	0	0	0	0	0	0	0	0	0
TGME49_236210	peptidase M16 family potein, putative	-4.74 (Essential)	Peptidase_M16#Peptidase_M16_C#	N/A	N/A	proteolysis	catalytic activity, metal ion binding, metalloendopeptidase activity, zinc ion binding	3.4.24.64 (Mitochondrial processing peptidase)		0	0	0	0	0	0	0	0	0	0	0	0	0	0	0	0	0	0	0	0	0	0	0	0	0	0	0	0	0	0	0	0	0	0	0	0	0	0	0	0
TGME49_236270	hypothetical protein			N/A	N/A	N/A	protein binding, zinc ion binding	N/A		0	0	0	0	0	0	0	0	0	0	0	0	0	0	0	0	0	0	0	0	0	0	0	0	0	0	0	0	0	0	0	0	0	0	0	0	0	0	0	0
TGME49_236540	RNA recognition motif-containing protein	-4.66 (Essential)	RRM_1#RRM_1#	N/A	N/A	N/A	nucleic acid binding	N/A		0	0	0	0	0	0	0	0	0	0	0	0	0	0	0	0	0	0	0	0	0	0	0	0	0	0	0	0	0	0	0	0	0	0	0	0	0	0	0	0
TGME49_236570	lysine decarboxylase family protein		Lysine_decarbox#	N/A	N/A	N/A	N/A	4.1.1.18 (Lysine decarboxylase)		0	0	0	0	0	0	0	0	0	0	0	0	0	0	0	0	0	0	0	0	0	0	0	0	0	0	0	0	0	0	0	0	0	0	0	0	0	0	0	0
TGME49_236650	DEAD (Asp-Glu-Ala-Asp) box polypeptide 17	-5.58 (Essential)	DEAD#Helicase_C#	nucleus	N/A	N/A	ATP binding, ATP-dependent helicase activity, nucleic acid binding	3.6.4.13 (RNA helicase)		0	0	0	0	0	0	0	0	0	0	0	0	0	0	0	0	0	0	0	0	0	0	0	0	0	0	0	0	0	0	0	0	0	0	0	0	0	0	0	0
TGME49_236910	U2 snRNP auxiliary factor, putative	-3.26 (Essential)	zf-CCCH#RRM_1#zf-CCCH#	N/A	N/A	N/A	metal ion binding, nucleic acid binding, zinc ion binding	N/A		0	0	0	0	0	0	0	0	0	0	0	0	0	0	0	0	0	0	0	0	0	0	0	0	0	0	0	0	0	0	0	0	0	0	0	0	0	0	0	0
TGME49_236970	SWI2/SNF2-containing PHD finger protein		PHD#SNF2_N#Helicase_C#	N/A	N/A	N/A	ATP binding, DNA binding, helicase activity, protein binding, zinc ion binding	N/A		0	0	0	0	0	0	0	0	0	0	0	0	0	0	0	0	0	0	0	0	0	0	0	0	0	0	0	0	0	0	0	0	0	0	0	0	0	0	0	0
TGME49_237015	hypothetical protein			N/A	N/A	N/A	N/A	N/A		0	0	0	0	0	0	0	0	0	0	0	0	0	0	0	0	0	0	0	0	0	0	0	0	0	0	0	0	0	0	0	0	0	0	0	0	0	0	0	0
TGME49_237250	hypothetical protein		EMP24_GP25L#	N/A	integral component of membrane	transport	N/A	N/A		0	0	0	0	0	0	0	0	0	0	0	0	0	0	0	0	0	0	0	0	0	0	0	0	0	0	0	0	0	0	0	0	0	0	0	0	0	0	0	0
TGME49_238040	protein disulfide-isomerase domain-containing protein		Glyco_transf_90#Thioredoxin#Thioredoxin#Thioredoxin#Thioredoxin#Thioredoxin#	N/A	N/A	cell redox homeostasis	protein disulfide isomerase activity	5.3.4.1 (Protein disulfide-isomerase)		0	0	0	0	0	0	0	0	0	0	0	0	0	0	0	0	0	0	0	0	0	0	0	0	0	0	0	0	0	0	0	0	0	0	0	0	0	0	0	0
TGME49_238050	nuclease and tudor domain-containing protein	-0.44 (Dispensable)	SNase#SNase#SNase#TUDOR#	N/A	RISC complex	gene silencing by RNA	hydrolase activity, acting on ester bonds, nucleic acid binding	N/A		0	0	0	0	0	0	0	0	0	0	0	0	0	0	0	0	0	0	0	0	0	0	0	0	0	0	0	0	0	0	0	0	0	0	0	0	0	0	0	0
TGME49_238070	glutaredoxin domain-containing protein	-0.65 (Dispensable)	Thioredoxin#Glutaredoxin#	N/A	N/A	cell redox homeostasis	electron carrier activity, protein disulfide oxidoreductase activity	N/A		0	0	0	0	0	0	0	0	0	0	0	0	0	0	0	0	0	0	0	0	0	0	0	0	0	0	0	0	0	0	0	0	0	0	0	0	0	0	0	0
TGME49_238180	26s proteasome regulatory complex subunit, putative		RPN7#PCI#	N/A	N/A	N/A	protein binding	N/A		0	0	0	0	0	0	0	0	0	0	0	0	0	0	0	0	0	0	0	0	0	0	0	0	0	0	0	0	0	0	0	0	0	0	0	0	0	0	0	0
TGME49_239330	ribosomal protein RPL37	-4.25 (Essential)	Ribosomal_L37e#	N/A	ribosome	translation	structural constituent of ribosome	N/A		0	0	0	0	0	0	0	0	0	0	0	0	0	0	0	0	0	0	0	0	0	0	0	0	0	0	0	0	0	0	0	0	0	0	0	0	0	0	0	0
TGME49_239540	LEM3 (ligand-effect modulator 3) family / CDC50 family protein		CDC50#	N/A	membrane	N/A	N/A	N/A		0	0	0	0	0	0	0	0	0	0	0	0	0	0	0	0	0	0	0	0	0	0	0	0	0	0	0	0	0	0	0	0	0	0	0	0	0	0	0	0
TGME49_239580	hypothetical protein			N/A	N/A	N/A	N/A	N/A		0	0	0	0	0	0	0	0	0	0	0	0	0	0	0	0	0	0	0	0	0	0	0	0	0	0	0	0	0	0	0	0	0	0	0	0	0	0	0	0
TGME49_239740	dense granule protein GRA14	2 (Dispensable)		apical part of cell, symbiont-containing vacuole	N/A	N/A	N/A	N/A		0	0	0	0	0	0	0	0	0	0	0	0	0	0	0	0	0	0	0	0	0	0	0	0	0	0	0	0	0	0	0	0	0	0	0	0	0	0	0	0
TGME49_239760	ribosomal protein RPL22	-4.32 (Essential)	Ribosomal_L22e#	N/A	ribosome	translation	structural constituent of ribosome	N/A		0	0	0	0	0	0	0	0	0	0	0	0	0	0	0	0	0	0	0	0	0	0	0	0	0	0	0	0	0	0	0	0	0	0	0	0	0	0	0	0
TGME49_240280	S1/P1nuclease		S1-P1_nuclease#	N/A	N/A	DNA catabolic process	endonuclease activity, nucleic acid binding	N/A		0	0	0	0	0	0	0	0	0	0	0	0	0	0	0	0	0	0	0	0	0	0	0	0	0	0	0	0	0	0	0	0	0	0	0	0	0	0	0	0
TGME49_240400	hypothetical protein		rRNA_processing#	N/A	N/A	N/A	N/A	N/A		0	0	0	0	0	0	0	0	0	0	0	0	0	0	0	0	0	0	0	0	0	0	0	0	0	0	0	0	0	0	0	0	0	0	0	0	0	0	0	0
TGME49_240550	copper chaperone COX17-1, putative		COX17#	N/A	mitochondrial intermembrane space	copper ion transport	copper chaperone activity	1.9.3.1 (Cytochrome-c oxidase)		0	0	0	0	0	0	0	0	0	0	0	0	0	0	0	0	0	0	0	0	0	0	0	0	0	0	0	0	0	0	0	0	0	0	0	0	0	0	0	0
TGME49_240590	DNA-directed RNA polymerase II RPB5	-5.78 (Essential)	RNA_pol_Rpb5_N#RNA_pol_Rpb5_C#	N/A	nucleus	transcription, DNA-templated	DNA binding, DNA-directed RNA polymerase activity	2.7.7.6 (DNA-directed RNA polymerase)		0	0	0	0	0	0	0	0	0	0	0	0	0	0	0	0	0	0	0	0	0	0	0	0	0	0	0	0	0	0	0	0	0	0	0	0	0	0	0	0
TGME49_240670	adrenodoxin-type ferredoxin, putative		Fer2#	N/A	N/A	N/A	electron carrier activity, iron-sulfur cluster binding	N/A		0	0	0	0	0	0	0	0	0	0	0	0	0	0	0	0	0	0	0	0	0	0	0	0	0	0	0	0	0	0	0	0	0	0	0	0	0	0	0	0
TGME49_240690	S-adenosyl methionine synthetase		S-AdoMet_synt_N#S-AdoMet_synt_M#S-AdoMet_synt_C#	N/A	N/A	S-adenosylmethionine biosynthetic process	ATP binding, methionine adenosyltransferase activity	2.5.1.6 (Methionine adenosyltransferase)		0	0	0	0	0	0	0	0	0	0	0	0	0	0	0	0	0	0	0	0	0	0	0	0	0	0	0	0	0	0	0	0	0	0	0	0	0	0	0	0
TGME49_243540	WD domain, G-beta repeat-containing protein		PRP4#WD40#WD40#	N/A	N/A	RNA splicing	histone acetyltransferase activity, protein binding	2.3.1.48 (Histone acetyltransferase)		0	0	0	0	0	0	0	0	0	0	0	0	0	0	0	0	0	0	0	0	0	0	0	0	0	0	0	0	0	0	0	0	0	0	0	0	0	0	0	0
TGME49_243620	hypothetical protein		BCAS2#	N/A	N/A	mRNA processing	N/A	N/A		0	0	0	0	0	0	0	0	0	0	0	0	0	0	0	0	0	0	0	0	0	0	0	0	0	0	0	0	0	0	0	0	0	0	0	0	0	0	0	0
TGME49_243690	hypothetical protein			N/A	N/A	N/A	N/A	N/A		0	0	0	0	0	0	0	0	0	0	0	0	0	0	0	0	0	0	0	0	0	0	0	0	0	0	0	0	0	0	0	0	0	0	0	0	0	0	0	0
TGME49_243710	t-complex protein beta subunit		Cpn60_TCP1#Cpn60_TCP1#	N/A	N/A	cellular protein metabolic process, protein folding	ATP binding, unfolded protein binding	N/A		0	0	0	0	0	0	0	0	0	0	0	0	0	0	0	0	0	0	0	0	0	0	0	0	0	0	0	0	0	0	0	0	0	0	0	0	0	0	0	0
TGME49_243800	long-chain fatty acid CoA ligase, putative	0.25 (Dispensable)	AMP-binding#	N/A	N/A	metabolic process	catalytic activity, long-chain fatty acid-CoA ligase activity	6.2.1.3 (Long-chain-fatty-acid--CoA ligase)		0	0	0	0	0	0	0	0	0	0	0	0	0	0	0	0	0	0	0	0	0	0	0	0	0	0	0	0	0	0	0	0	0	0	0	0	0	0	0	0
TGME49_243930	hypothetical protein	0.25 (Dispensable)		N/A	N/A	N/A	N/A	N/A		0	0	0	0	0	0	0	0	0	0	0	0	0	0	0	0	0	0	0	0	0	0	0	0	0	0	0	0	0	0	0	0	0	0	0	0	0	0	0	0
TGME49_243950	prohibitin, putative		Band_7#	N/A	N/A	N/A	N/A	N/A		0	0	0	0	0	0	0	0	0	0	0	0	0	0	0	0	0	0	0	0	0	0	0	0	0	0	0	0	0	0	0	0	0	0	0	0	0	0	0	0
TGME49_244200	2-oxoglutarate dehydrogenase e1 component, mitochondrial precursor, putative		2-oxogl_dehyd_N#E1_dh#Transket_pyr#OxoGdeHyase_C#	N/A	N/A	metabolic process, tricarboxylic acid cycle	oxoglutarate dehydrogenase (succinyl-transferring) activity, thiamine pyrophosphate binding	1.2.4.2 (Oxoglutarate dehydrogenase (succinyl-transferring))		0	0	0	0	0	0	0	0	0	0	0	0	0	0	0	0	0	0	0	0	0	0	0	0	0	0	0	0	0	0	0	0	0	0	0	0	0	0	0	0
TGME49_244650	eukaryotic initiation factor-5, putative	-4.08 (Essential)	eIF-5_eIF-2B#W2#	N/A	N/A	translational initiation	protein binding, translation initiation factor activity	N/A		0	0	0	0	0	0	0	0	0	0	0	0	0	0	0	0	0	0	0	0	0	0	0	0	0	0	0	0	0	0	0	0	0	0	0	0	0	0	0	0
TGME49_245490	microneme protein MIC8	-1.71 (Dispensable)		apical part of cell	N/A	N/A	calcium ion binding, protein binding	N/A		0	0	0	0	0	0	0	0	0	0	0	0	0	0	0	0	0	0	0	0	0	0	0	0	0	0	0	0	0	0	0	0	0	0	0	0	0	0	0	0
TGME49_246330	CRAL/TRIO domain-containing protein		CRAL_TRIO_N#CRAL_TRIO#	N/A	N/A	N/A	N/A	N/A		0	0	0	0	0	0	0	0	0	0	0	0	0	0	0	0	0	0	0	0	0	0	0	0	0	0	0	0	0	0	0	0	0	0	0	0	0	0	0	0
TGME49_246540	cytochrome c1, heme protein	-4.36 (Essential)	Cytochrom_C1#	N/A	N/A	N/A	electron carrier activity, heme binding, iron ion binding	1.10.2.2 (Quinol--cytochrome-c reductase)		0	0	0	0	0	0	0	0	0	0	0	0	0	0	0	0	0	0	0	0	0	0	0	0	0	0	0	0	0	0	0	0	0	0	0	0	0	0	0	0
TGME49_246730	hypothetical protein	-3.05 (Essential)	Ebp2#	N/A	N/A	N/A	N/A	N/A		0	0	0	0	0	0	0	0	0	0	0	0	0	0	0	0	0	0	0	0	0	0	0	0	0	0	0	0	0	0	0	0	0	0	0	0	0	0	0	0
TGME49_246960	hypothetical protein		Lactamase_B_2#	N/A	N/A	N/A	N/A	N/A		0	0	0	0	0	0	0	0	0	0	0	0	0	0	0	0	0	0	0	0	0	0	0	0	0	0	0	0	0	0	0	0	0	0	0	0	0	0	0	0
TGME49_247350	thioredoxin domain-containing protein	0.8 (Dispensable)	Thioredoxin#	N/A	N/A	cell redox homeostasis	protein disulfide isomerase activity	5.3.4.1 (Protein disulfide-isomerase)		0	0	0	0	0	0	0	0	0	0	0	0	0	0	0	0	0	0	0	0	0	0	0	0	0	0	0	0	0	0	0	0	0	0	0	0	0	0	0	0
TGME49_247760	AMP-binding enzyme domain-containing protein	1.35 (Dispensable)	AMP-binding#	N/A	N/A	metabolic process	catalytic activity, long-chain fatty acid-CoA ligase activity	6.2.1.3 (Long-chain-fatty-acid--CoA ligase)		0	0	0	0	0	0	0	0	0	0	0	0	0	0	0	0	0	0	0	0	0	0	0	0	0	0	0	0	0	0	0	0	0	0	0	0	0	0	0	0
TGME49_248390	ribosomal protein RPL26	-3.23 (Essential)	Ribosomal_L26#KOW#	N/A	large ribosomal subunit	translation	structural constituent of ribosome	N/A		0	0	0	0	0	0	0	0	0	0	0	0	0	0	0	0	0	0	0	0	0	0	0	0	0	0	0	0	0	0	0	0	0	0	0	0	0	0	0	0
TGME49_248630	actin-related protein ARP1		Actin#	N/A	N/A	N/A	N/A	N/A		0	0	0	0	0	0	0	0	0	0	0	0	0	0	0	0	0	0	0	0	0	0	0	0	0	0	0	0	0	0	0	0	0	0	0	0	0	0	0	0
TGME49_248850	methionine aminopeptidase	-3.81 (Essential)	zf-C6H2#Peptidase_M24#	N/A	N/A	cellular process, proteolysis	aminopeptidase activity, metalloexopeptidase activity, zinc ion binding	3.4.11.18 (Methionyl aminopeptidase)		0	0	0	0	0	0	0	0	0	0	0	0	0	0	0	0	0	0	0	0	0	0	0	0	0	0	0	0	0	0	0	0	0	0	0	0	0	0	0	0
TGME49_248880	GTPase RAB7		Ras#	N/A	cytoplasm, intracellular, membrane, nucleus	intracellular protein transport, nucleocytoplasmic transport, obsolete GTP catabolic process, small GTPase mediated signal transduction	GTP binding, GTPase activity	N/A		0	0	0	0	0	0	0	0	0	0	0	0	0	0	0	0	0	0	0	0	0	0	0	0	0	0	0	0	0	0	0	0	0	0	0	0	0	0	0	0
TGME49_248990	hypothetical protein	1.7 (Dispensable)	Prenylcys_lyase#	N/A	N/A	oxidation-reduction process, prenylcysteine catabolic process	oxidoreductase activity, acting on a sulfur group of donors, oxygen as acceptor	N/A		0	0	0	0	0	0	0	0	0	0	0	0	0	0	0	0	0	0	0	0	0	0	0	0	0	0	0	0	0	0	0	0	0	0	0	0	0	0	0	0
TGME49_249270	protein disulfide isomerase-related protein (provisional), putative	-4.56 (Essential)	Thioredoxin#Thioredoxin#	N/A	N/A	cell redox homeostasis	isomerase activity, protein disulfide isomerase activity	5.3.4.1 (Protein disulfide-isomerase)		0	0	0	0	0	0	0	0	0	0	0	0	0	0	0	0	0	0	0	0	0	0	0	0	0	0	0	0	0	0	0	0	0	0	0	0	0	0	0	0
TGME49_249390	glutamate/leucine/phenylalanine/valine dehydrogenase family protein		ELFV_dehydrog#	N/A	N/A	cellular amino acid metabolic process, glutamate catabolic process to 2-oxoglutarate, oxidation-reduction process	glutamate dehydrogenase (NAD+) activity	1.4.1.2 (Glutamate dehydrogenase)		0	0	0	0	0	0	0	0	0	0	0	0	0	0	0	0	0	0	0	0	0	0	0	0	0	0	0	0	0	0	0	0	0	0	0	0	0	0	0	0
TGME49_249610	hypothetical protein	-4.47 (Essential)	MIF4G_like_2#	N/A	N/A	RNA metabolic process	binding	N/A		0	0	0	0	0	0	0	0	0	0	0	0	0	0	0	0	0	0	0	0	0	0	0	0	0	0	0	0	0	0	0	0	0	0	0	0	0	0	0	0
TGME49_250730	60S ribosomal protein L7-B, putative	-4.03 (Essential)		N/A	N/A	N/A	N/A	N/A		0	0	0	0	0	0	0	0	0	0	0	0	0	0	0	0	0	0	0	0	0	0	0	0	0	0	0	0	0	0	0	0	0	0	0	0	0	0	0	0
TGME49_250770	eukaryotic initiation factor-4A, putative		DEAD#Helicase_C#	N/A	N/A	N/A	ATP binding, ATP-dependent helicase activity, nucleic acid binding	3.6.4.13 (RNA helicase)		0	0	0	0	0	0	0	0	0	0	0	0	0	0	0	0	0	0	0	0	0	0	0	0	0	0	0	0	0	0	0	0	0	0	0	0	0	0	0	0
TGME49_250810	ribosomal protein RPL35	-5.04 (Essential)	Ribosomal_L29#	N/A	ribosome	translation	structural constituent of ribosome	N/A		0	0	0	0	0	0	0	0	0	0	0	0	0	0	0	0	0	0	0	0	0	0	0	0	0	0	0	0	0	0	0	0	0	0	0	0	0	0	0	0
TGME49_250830	SAC3/GANP family protein		CSN8_PSD8_EIF3K#	N/A	N/A	N/A	N/A	N/A		0	0	0	0	0	0	0	0	0	0	0	0	0	0	0	0	0	0	0	0	0	0	0	0	0	0	0	0	0	0	0	0	0	0	0	0	0	0	0	0
TGME49_251180	KRUF family protein			N/A	N/A	N/A	N/A	N/A		0	0	0	0	0	0	0	0	0	0	0	0	0	0	0	0	0	0	0	0	0	0	0	0	0	0	0	0	0	0	0	0	0	0	0	0	0	0	0	0
TGME49_251490	ACR, COG2135 domain-containing protein		SRAP#	N/A	N/A	N/A	N/A	N/A		0	0	0	0	0	0	0	0	0	0	0	0	0	0	0	0	0	0	0	0	0	0	0	0	0	0	0	0	0	0	0	0	0	0	0	0	0	0	0	0
TGME49_251500	eukaryotic initiation factor-3, subunit 3, putative	-3.35 (Essential)	JAB#	N/A	N/A	N/A	protein binding	N/A		0	0	0	0	0	0	0	0	0	0	0	0	0	0	0	0	0	0	0	0	0	0	0	0	0	0	0	0	0	0	0	0	0	0	0	0	0	0	0	0
TGME49_252065	KRUF family protein			N/A	N/A	N/A	N/A	N/A		0	0	0	0	0	0	0	0	0	0	0	0	0	0	0	0	0	0	0	0	0	0	0	0	0	0	0	0	0	0	0	0	0	0	0	0	0	0	0	0
TGME49_252290	importin alpha, putative		IBB#Arm#Arm#Arm#Arm#Arm#Arm#Arm#Arm#Arm_3#	N/A	cytoplasm, nucleus	protein import into nucleus	protein binding, protein transporter activity	N/A		0	0	0	0	0	0	0	0	0	0	0	0	0	0	0	0	0	0	0	0	0	0	0	0	0	0	0	0	0	0	0	0	0	0	0	0	0	0	0	0
TGME49_252360	rhoptry kinase family protein ROP24 (incomplete catalytic triad)		Kinase-like#	N/A	N/A	protein phosphorylation	ATP binding, calmodulin-dependent protein kinase activity, protein kinase activity	2.7.11.17 (Calcium/calmodulin-dependent protein kinase)		0	0	0	0	0	0	0	0	0	0	0	0	0	0	0	0	0	0	0	0	0	0	0	0	0	0	0	0	0	0	0	0	0	0	0	0	0	0	0	0
TGME49_252390	hypothetical protein			N/A	N/A	N/A	N/A	N/A		0	0	0	0	0	0	0	0	0	0	0	0	0	0	0	0	0	0	0	0	0	0	0	0	0	0	0	0	0	0	0	0	0	0	0	0	0	0	0	0
TGME49_252850	initiation factor, subunit 2 family protein		IF-2B#	N/A	N/A	cellular metabolic process	N/A	N/A		0	0	0	0	0	0	0	0	0	0	0	0	0	0	0	0	0	0	0	0	0	0	0	0	0	0	0	0	0	0	0	0	0	0	0	0	0	0	0	0
TGME49_253690	hypothetical protein	2.08 (Dispensable)		N/A	N/A	N/A	N/A	N/A		0	0	0	0	0	0	0	0	0	0	0	0	0	0	0	0	0	0	0	0	0	0	0	0	0	0	0	0	0	0	0	0	0	0	0	0	0	0	0	0
TGME49_253700	transporter, major facilitator family protein		MFS_1#	N/A	integral component of membrane	transmembrane transport	transmembrane transporter activity	N/A		0	0	0	0	0	0	0	0	0	0	0	0	0	0	0	0	0	0	0	0	0	0	0	0	0	0	0	0	0	0	0	0	0	0	0	0	0	0	0	0
TGME49_253950	protein fam50a, putative		XAP5#	N/A	nucleus	N/A	N/A	N/A		0	0	0	0	0	0	0	0	0	0	0	0	0	0	0	0	0	0	0	0	0	0	0	0	0	0	0	0	0	0	0	0	0	0	0	0	0	0	0	0
TGME49_254010	serine carboxypeptidase s28 protein		Peptidase_S28#	N/A	N/A	proteolysis	serine-type peptidase activity	3.4.16.2 (Lysosomal Pro-Xaa carboxypeptidase)		0	0	0	0	0	0	0	0	0	0	0	0	0	0	0	0	0	0	0	0	0	0	0	0	0	0	0	0	0	0	0	0	0	0	0	0	0	0	0	0
TGME49_254510	ankyrin repeat-containing protein		Ank_2#Methyltransf_16#Methyltransf_16#	N/A	N/A	N/A	protein binding	N/A		0	0	0	0	0	0	0	0	0	0	0	0	0	0	0	0	0	0	0	0	0	0	0	0	0	0	0	0	0	0	0	0	0	0	0	0	0	0	0	0
TGME49_254610	Tim10/DDP family zinc finger superfamily protein		zf-Tim10_DDP#	N/A	mitochondrial intermembrane space protein transporter complex	protein import into mitochondrial inner membrane	N/A	N/A		0	0	0	0	0	0	0	0	0	0	0	0	0	0	0	0	0	0	0	0	0	0	0	0	0	0	0	0	0	0	0	0	0	0	0	0	0	0	0	0
TGME49_254650	zinc finger protein		zf-CCCH#RRM_1#	N/A	N/A	N/A	metal ion binding, nucleic acid binding, zinc ion binding	N/A		0	0	0	0	0	0	0	0	0	0	0	0	0	0	0	0	0	0	0	0	0	0	0	0	0	0	0	0	0	0	0	0	0	0	0	0	0	0	0	0
TGME49_254690	phospholipase/carboxylesterase		Hydrolase_4#	N/A	N/A	proteolysis	acylglycerol lipase activity, serine-type peptidase activity	3.1.1.23 (Acylglycerol lipase)		0	0	0	0	0	0	0	0	0	0	0	0	0	0	0	0	0	0	0	0	0	0	0	0	0	0	0	0	0	0	0	0	0	0	0	0	0	0	0	0
TGME49_254800	hypothetical protein			N/A	N/A	N/A	N/A	N/A		0	0	0	0	0	0	0	0	0	0	0	0	0	0	0	0	0	0	0	0	0	0	0	0	0	0	0	0	0	0	0	0	0	0	0	0	0	0	0	0
TGME49_254870	hypothetical protein	0.64 (Dispensable)		N/A	N/A	response to stress	N/A	N/A		0	0	0	0	0	0	0	0	0	0	0	0	0	0	0	0	0	0	0	0	0	0	0	0	0	0	0	0	0	0	0	0	0	0	0	0	0	0	0	0
TGME49_255260	apical membrane antigen AMA1	-2.86 (Essential)	AMA-1#	apical part of cell, inner membrane complex	membrane	pathogenesis	N/A	N/A		0	0	0	0	0	0	0	0	0	0	0	0	0	0	0	0	0	0	0	0	0	0	0	0	0	0	0	0	0	0	0	0	0	0	0	0	0	0	0	0
TGME49_255420	hypothetical protein			N/A	N/A	N/A	N/A	N/A		0	0	0	0	0	0	0	0	0	0	0	0	0	0	0	0	0	0	0	0	0	0	0	0	0	0	0	0	0	0	0	0	0	0	0	0	0	0	0	0
TGME49_256050	signal recognition particle 14kd protein		SRP14#	N/A	signal recognition particle, endoplasmic reticulum targeting	SRP-dependent cotranslational protein targeting to membrane	7S RNA binding, endoplasmic reticulum signal peptide binding	N/A		0	0	0	0	0	0	0	0	0	0	0	0	0	0	0	0	0	0	0	0	0	0	0	0	0	0	0	0	0	0	0	0	0	0	0	0	0	0	0	0
TGME49_256770	eukaryotic translation initiation factor 4A, isoform 3, putative	-4.22 (Essential)	DEAD#Helicase_C#	N/A	N/A	N/A	ATP binding, ATP-dependent helicase activity, nucleic acid binding	3.6.4.13 (RNA helicase)		0	0	0	0	0	0	0	0	0	0	0	0	0	0	0	0	0	0	0	0	0	0	0	0	0	0	0	0	0	0	0	0	0	0	0	0	0	0	0	0
TGME49_256970	vacuolar ATP synthase subunit A, putative	-3.61 (Essential)	ATP-synt_ab_N#ATP-synt_ab_Xtn#ATP-synt_ab#	N/A	proton-transporting V-type ATPase, V1 domain, proton-transporting two-sector ATPase complex, catalytic domain	ATP hydrolysis coupled proton transport, ATP metabolic process	ATP binding, proton-transporting ATP synthase activity, rotational mechanism, proton-transporting ATPase activity, rotational mechanism	3.6.3.14 (H(+)-transporting two-sector ATPase)		0	0	0	0	0	0	0	0	0	0	0	0	0	0	0	0	0	0	0	0	0	0	0	0	0	0	0	0	0	0	0	0	0	0	0	0	0	0	0	0
TGME49_257040	TB2/DP1, HVA22 family protein		TB2_DP1_HVA22#	N/A	N/A	N/A	N/A	N/A		0	0	0	0	0	0	0	0	0	0	0	0	0	0	0	0	0	0	0	0	0	0	0	0	0	0	0	0	0	0	0	0	0	0	0	0	0	0	0	0
TGME49_257150	NOT2 / NOT3 / NOT5 family protein		NOT2_3_5#	N/A	nucleus	regulation of transcription, DNA-templated	N/A	N/A		0	0	0	0	0	0	0	0	0	0	0	0	0	0	0	0	0	0	0	0	0	0	0	0	0	0	0	0	0	0	0	0	0	0	0	0	0	0	0	0
TGME49_257160	hypothetical protein	1.28 (Dispensable)		N/A	N/A	N/A	N/A	N/A		0	0	0	0	0	0	0	0	0	0	0	0	0	0	0	0	0	0	0	0	0	0	0	0	0	0	0	0	0	0	0	0	0	0	0	0	0	0	0	0
TGME49_257490	prefoldin subunit superfamily protein	-0.72 (Dispensable)	Prefoldin#	N/A	prefoldin complex	protein folding	unfolded protein binding	N/A		0	0	0	0	0	0	0	0	0	0	0	0	0	0	0	0	0	0	0	0	0	0	0	0	0	0	0	0	0	0	0	0	0	0	0	0	0	0	0	0
TGME49_257990	heat shock protein 101, putative	0.05 (Dispensable)	Clp_N#AAA#AAA_2#ClpB_D2-small#	N/A	intracellular	protein metabolic process, regulation of transcription, DNA-templated	ATP binding, ATPase activity, transcription factor binding	N/A		0	0	0	0	0	0	0	0	0	0	0	0	0	0	0	0	0	0	0	0	0	0	0	0	0	0	0	0	0	0	0	0	0	0	0	0	0	0	0	0
TGME49_258210	DNA-directed RNA polymerase II RPB2		RNA_pol_Rpb2_1#RNA_pol_Rpb2_2#RNA_pol_Rpb2_3#RNA_pol_Rpb2_4#RNA_pol_Rpb2_5#RNA_pol_Rpb2_6#RNA_pol_Rpb2_7#	N/A	N/A	transcription, DNA-templated	DNA binding, DNA-directed RNA polymerase activity	2.7.7.6 (DNA-directed RNA polymerase)		0	0	0	0	0	0	0	0	0	0	0	0	0	0	0	0	0	0	0	0	0	0	0	0	0	0	0	0	0	0	0	0	0	0	0	0	0	0	0	0
TGME49_258380	elongation factor p (ef-p) kow family domain-containing protein		EFP_N#EFP#Elong-fact-P_C#	N/A	cytoplasm	translational elongation	translation elongation factor activity	N/A		0	0	0	0	0	0	0	0	0	0	0	0	0	0	0	0	0	0	0	0	0	0	0	0	0	0	0	0	0	0	0	0	0	0	0	0	0	0	0	0
TGME49_258390	DnaJ protein, putative		DnaJ#DnaJ_C#	N/A	N/A	protein folding	heat shock protein binding, unfolded protein binding	N/A		0	0	0	0	0	0	0	0	0	0	0	0	0	0	0	0	0	0	0	0	0	0	0	0	0	0	0	0	0	0	0	0	0	0	0	0	0	0	0	0
TGME49_258410	photosensitized INA-labeled protein PHIL1	1.74 (Dispensable)		N/A	N/A	N/A	N/A	N/A		0	0	0	0	0	0	0	0	0	0	0	0	0	0	0	0	0	0	0	0	0	0	0	0	0	0	0	0	0	0	0	0	0	0	0	0	0	0	0	0
TGME49_258470	hypothetical protein	2.12 (Dispensable)		N/A	N/A	N/A	N/A	N/A		0	0	0	0	0	0	0	0	0	0	0	0	0	0	0	0	0	0	0	0	0	0	0	0	0	0	0	0	0	0	0	0	0	0	0	0	0	0	0	0
TGME49_258580	rhoptry protein ROP17	1.29 (Dispensable)	Kinase-like#	N/A	N/A	protein phosphorylation	ATP binding, protein kinase activity	N/A		0	0	0	0	0	0	0	0	0	0	0	0	0	0	0	0	0	0	0	0	0	0	0	0	0	0	0	0	0	0	0	0	0	0	0	0	0	0	0	0
TGME49_258950	lectin family protein		Lectin_leg-like#Lectin_leg-like#	N/A	membrane	N/A	N/A	N/A		0	0	0	0	0	0	0	0	0	0	0	0	0	0	0	0	0	0	0	0	0	0	0	0	0	0	0	0	0	0	0	0	0	0	0	0	0	0	0	0
TGME49_259010	vacuolar ATP synthase subunit d, putative		vATP-synt_AC39#	N/A	proton-transporting V-type ATPase, V0 domain, proton-transporting two-sector ATPase complex, proton-transporting domain	ATP hydrolysis coupled proton transport	hydrogen ion transmembrane transporter activity	3.6.3.14 (H(+)-transporting two-sector ATPase)		0	0	0	0	0	0	0	0	0	0	0	0	0	0	0	0	0	0	0	0	0	0	0	0	0	0	0	0	0	0	0	0	0	0	0	0	0	0	0	0
TGME49_259550	dihydropteroate synthase	-3.55 (Essential)	HPPK#HPPK#Pterin_bind#	N/A	N/A	folic acid-containing compound biosynthetic process	2-amino-4-hydroxy-6-hydroxymethyldihydropteridine diphosphokinase activity, dihydropteroate synthase activity	2.5.1.15 (Dihydropteroate synthase)		0	0	0	0	0	0	0	0	0	0	0	0	0	0	0	0	0	0	0	0	0	0	0	0	0	0	0	0	0	0	0	0	0	0	0	0	0	0	0	0
TGME49_259660	orotate phosphoribosyltransferase	-1.16 (Dispensable)	Pribosyltran#	N/A	N/A	nucleoside metabolic process	orotate phosphoribosyltransferase activity	2.4.2.10 (Orotate phosphoribosyltransferase)		0	0	0	0	0	0	0	0	0	0	0	0	0	0	0	0	0	0	0	0	0	0	0	0	0	0	0	0	0	0	0	0	0	0	0	0	0	0	0	0
TGME49_259830	diacylglycerol kinase catalytic domain-containing protein		DAGK_cat#DAGK_acc#	N/A	N/A	metabolic process, protein kinase C-activating G-protein coupled receptor signaling pathway	NAD+ kinase activity, diacylglycerol kinase activity	2.7.1.107 (Diacylglycerol kinase (ATP))		0	0	0	0	0	0	0	0	0	0	0	0	0	0	0	0	0	0	0	0	0	0	0	0	0	0	0	0	0	0	0	0	0	0	0	0	0	0	0	0
TGME49_259880	hypothetical protein	1.34 (Dispensable)		N/A	N/A	N/A	N/A	N/A		0	0	0	0	0	0	0	0	0	0	0	0	0	0	0	0	0	0	0	0	0	0	0	0	0	0	0	0	0	0	0	0	0	0	0	0	0	0	0	0
TGME49_260010	acetyltransferase, GNAT family protein		Acetyltransf_1#	N/A	N/A	N/A	N-acetyltransferase activity	2.3.1.- (Transferring groups other than amino-acyl groups.)		0	0	0	0	0	0	0	0	0	0	0	0	0	0	0	0	0	0	0	0	0	0	0	0	0	0	0	0	0	0	0	0	0	0	0	0	0	0	0	0
TGME49_260180	hypothetical protein			N/A	N/A	N/A	N/A	N/A		0	0	0	0	0	0	0	0	0	0	0	0	0	0	0	0	0	0	0	0	0	0	0	0	0	0	0	0	0	0	0	0	0	0	0	0	0	0	0	0
TGME49_260370	AtPH1 family protein	1.09 (Dispensable)	PH#	N/A	N/A	N/A	phospholipid binding, protein binding	N/A		0	0	0	0	0	0	0	0	0	0	0	0	0	0	0	0	0	0	0	0	0	0	0	0	0	0	0	0	0	0	0	0	0	0	0	0	0	0	0	0
TGME49_260820	IMC sub-compartment protein ISP1	0.36 (Dispensable)		N/A	N/A	N/A	N/A	N/A		0	0	0	0	0	0	0	0	0	0	0	0	0	0	0	0	0	0	0	0	0	0	0	0	0	0	0	0	0	0	0	0	0	0	0	0	0	0	0	0
TGME49_261030	pyridine nucleotide-disulfide oxidoreductase domain-containing protein		Pyr_redox_2#	N/A	N/A	oxidation-reduction process	ferredoxin-NADP+ reductase activity, oxidoreductase activity	1.18.1.2 (Ferredoxin--NADP(+) reductase)		0	0	0	0	0	0	0	0	0	0	0	0	0	0	0	0	0	0	0	0	0	0	0	0	0	0	0	0	0	0	0	0	0	0	0	0	0	0	0	0
TGME49_261210	26s proteasome subunit p55, putative	-4.01 (Essential)	PCI#	N/A	N/A	N/A	protein binding	N/A		0	0	0	0	0	0	0	0	0	0	0	0	0	0	0	0	0	0	0	0	0	0	0	0	0	0	0	0	0	0	0	0	0	0	0	0	0	0	0	0
TGME49_261240	histone H3	-5.14 (Essential)	Histone#	nucleus	nucleosome	N/A	DNA binding, protein heterodimerization activity	N/A		0	0	0	0	0	0	0	0	0	0	0	0	0	0	0	0	0	0	0	0	0	0	0	0	0	0	0	0	0	0	0	0	0	0	0	0	0	0	0	0
TGME49_261440	ARM repeats containing protein	-2.1 (Essential)	Arm#	N/A	N/A	N/A	protein binding	N/A		0	0	0	0	0	0	0	0	0	0	0	0	0	0	0	0	0	0	0	0	0	0	0	0	0	0	0	0	0	0	0	0	0	0	0	0	0	0	0	0
TGME49_261500	hydrolase			N/A	N/A	N/A	N/A	N/A		0	0	0	0	0	0	0	0	0	0	0	0	0	0	0	0	0	0	0	0	0	0	0	0	0	0	0	0	0	0	0	0	0	0	0	0	0	0	0	0
TGME49_262040	SAC3/GANP family protein	-0.03 (Dispensable)	CSN8_PSD8_EIF3K#	N/A	N/A	N/A	binding	N/A		0	0	0	0	0	0	0	0	0	0	0	0	0	0	0	0	0	0	0	0	0	0	0	0	0	0	0	0	0	0	0	0	0	0	0	0	0	0	0	0
TGME49_262050	rhoptry kinase family protein ROP39	1.97 (Dispensable)	Pkinase#	N/A	membrane	lipopolysaccharide biosynthetic process, protein phosphorylation	ATP binding, myosin light chain kinase activity, protein kinase activity	2.7.11.18 ([Myosin light-chain] kinase)		0	0	0	0	0	0	0	0	0	0	0	0	0	0	0	0	0	0	0	0	0	0	0	0	0	0	0	0	0	0	0	0	0	0	0	0	0	0	0	0
TGME49_262100	tetratricopeptide repeat-containing protein		SHNi-TPR#	N/A	N/A	N/A	protein binding	N/A		0	0	0	0	0	0	0	0	0	0	0	0	0	0	0	0	0	0	0	0	0	0	0	0	0	0	0	0	0	0	0	0	0	0	0	0	0	0	0	0
TGME49_262380	elongation factor Tu, putative	-4.75 (Essential)	GTP_EFTU#GTP_EFTU_D2#GTP_EFTU_D3#	N/A	intracellular	translational elongation	GTP binding, GTPase activity, sulfate adenylyltransferase (ATP) activity, translation elongation factor activity	2.7.7.4 (Sulfate adenylyltransferase)		0	0	0	0	0	0	0	0	0	0	0	0	0	0	0	0	0	0	0	0	0	0	0	0	0	0	0	0	0	0	0	0	0	0	0	0	0	0	0	0
TGME49_262480	dynein light chain roadblock-type 2, putative		Robl_LC7#Robl_LC7#	N/A	N/A	N/A	N/A	N/A		0	0	0	0	0	0	0	0	0	0	0	0	0	0	0	0	0	0	0	0	0	0	0	0	0	0	0	0	0	0	0	0	0	0	0	0	0	0	0	0
TGME49_262690	ribosomal protein RPL27	-4.67 (Essential)	Ribosomal_L27e#	N/A	ribosome	translation	structural constituent of ribosome	N/A		0	0	0	0	0	0	0	0	0	0	0	0	0	0	0	0	0	0	0	0	0	0	0	0	0	0	0	0	0	0	0	0	0	0	0	0	0	0	0	0
TGME49_263060	Proteasome/cyclosome repeat-containing protein		PC_rep#HEAT_2#	N/A	proteasome complex	regulation of protein catabolic process	binding, enzyme regulator activity	N/A		0	0	0	0	0	0	0	0	0	0	0	0	0	0	0	0	0	0	0	0	0	0	0	0	0	0	0	0	0	0	0	0	0	0	0	0	0	0	0	0
TGME49_263070	CMGC kinase, CK2 family	-2.65 (Essential)	Pkinase#	N/A	N/A	protein phosphorylation	ATP binding, RNA polymerase II carboxy-terminal domain kinase activity, protein kinase activity	2.7.11.1 (Non-specific serine/threonine protein kinase)		0	0	0	0	0	0	0	0	0	0	0	0	0	0	0	0	0	0	0	0	0	0	0	0	0	0	0	0	0	0	0	0	0	0	0	0	0	0	0	0
TGME49_263080	hypothetical protein			N/A	N/A	N/A	N/A	N/A		0	0	0	0	0	0	0	0	0	0	0	0	0	0	0	0	0	0	0	0	0	0	0	0	0	0	0	0	0	0	0	0	0	0	0	0	0	0	0	0
TGME49_263150	tetratricopeptide repeat-containing protein		TPR_19#	N/A	N/A	N/A	protein binding	N/A		0	0	0	0	0	0	0	0	0	0	0	0	0	0	0	0	0	0	0	0	0	0	0	0	0	0	0	0	0	0	0	0	0	0	0	0	0	0	0	0
TGME49_263180	myosin D	1.56 (Dispensable)	Myosin_head#	N/A	myosin complex	N/A	ATP binding, motor activity	3.6.4.1 (Myosin ATPase)		0	0	0	0	0	0	0	0	0	0	0	0	0	0	0	0	0	0	0	0	0	0	0	0	0	0	0	0	0	0	0	0	0	0	0	0	0	0	0	0
TGME49_263300	eukaryotic porin protein	-3.67 (Essential)	Porin_3#	N/A	mitochondrial outer membrane	anion transport, regulation of anion transport, transmembrane transport	voltage-gated anion channel activity	N/A		0	0	0	0	0	0	0	0	0	0	0	0	0	0	0	0	0	0	0	0	0	0	0	0	0	0	0	0	0	0	0	0	0	0	0	0	0	0	0	0
TGME49_263560	hypothetical protein	0.47 (Dispensable)		N/A	N/A	N/A	N/A	N/A		0	0	0	0	0	0	0	0	0	0	0	0	0	0	0	0	0	0	0	0	0	0	0	0	0	0	0	0	0	0	0	0	0	0	0	0	0	0	0	0
TGME49_263870	glutamate-tRNA ligase	-4.2 (Essential)	tRNA-synt_1c#tRNA-synt_1c_C#	N/A	cytoplasm	glutamyl-tRNA aminoacylation, tRNA aminoacylation for protein translation	ATP binding, glutamate-tRNA ligase activity	6.1.1.17 (Glutamate--tRNA ligase)		0	0	0	0	0	0	0	0	0	0	0	0	0	0	0	0	0	0	0	0	0	0	0	0	0	0	0	0	0	0	0	0	0	0	0	0	0	0	0	0
TGME49_264040	hypothetical protein	-2.54 (Essential)		N/A	N/A	N/A	N/A	N/A		0	0	0	0	0	0	0	0	0	0	0	0	0	0	0	0	0	0	0	0	0	0	0	0	0	0	0	0	0	0	0	0	0	0	0	0	0	0	0	0
TGME49_264440	signal recognition particle receptor beta subunit protein		SRPRB#	N/A	cytoplasm, nucleus	small GTPase mediated signal transduction	GTP binding, GTPase activity	N/A		0	0	0	0	0	0	0	0	0	0	0	0	0	0	0	0	0	0	0	0	0	0	0	0	0	0	0	0	0	0	0	0	0	0	0	0	0	0	0	0
TGME49_264640	bromodomain-containing protein		Bromodomain#	N/A	N/A	N/A	protein binding	N/A		0	0	0	0	0	0	0	0	0	0	0	0	0	0	0	0	0	0	0	0	0	0	0	0	0	0	0	0	0	0	0	0	0	0	0	0	0	0	0	0
TGME49_264780	UTP-glucose-1-phosphate uridylyltransferase subfamily protein		UDPGP#	N/A	N/A	metabolic process	UDP-N-acetylglucosamine diphosphorylase activity, uridylyltransferase activity	2.7.7.23 (UDP-N-acetylglucosamine diphosphorylase)		0	0	0	0	0	0	0	0	0	0	0	0	0	0	0	0	0	0	0	0	0	0	0	0	0	0	0	0	0	0	0	0	0	0	0	0	0	0	0	0
TGME49_264870	Sodium:neurotransmitter symporter family protein		SNF#SNF#	N/A	integral component of membrane	neurotransmitter transport	neurotransmitter:sodium symporter activity	N/A		0	0	0	0	0	0	0	0	0	0	0	0	0	0	0	0	0	0	0	0	0	0	0	0	0	0	0	0	0	0	0	0	0	0	0	0	0	0	0	0
TGME49_265220	co-chaperone GrpE protein		GrpE#	N/A	N/A	protein folding	adenyl-nucleotide exchange factor activity, chaperone binding, protein homodimerization activity	N/A		0	0	0	0	0	0	0	0	0	0	0	0	0	0	0	0	0	0	0	0	0	0	0	0	0	0	0	0	0	0	0	0	0	0	0	0	0	0	0	0
TGME49_265330	cell-cycle-associated protein kinase GSK, putative		Pkinase#	N/A	N/A	protein phosphorylation	ATP binding, protein kinase activity, tau-protein kinase activity	2.7.11.1 (Non-specific serine/threonine protein kinase)		0	0	0	0	0	0	0	0	0	0	0	0	0	0	0	0	0	0	0	0	0	0	0	0	0	0	0	0	0	0	0	0	0	0	0	0	0	0	0	0
TGME49_266070	ribosomal protein RPL31	-3.75 (Essential)	Ribosomal_L31e#	N/A	ribosome	translation	structural constituent of ribosome	N/A		0	0	0	0	0	0	0	0	0	0	0	0	0	0	0	0	0	0	0	0	0	0	0	0	0	0	0	0	0	0	0	0	0	0	0	0	0	0	0	0
TGME49_266080	hypothetical protein			N/A	N/A	N/A	N/A	N/A		0	0	0	0	0	0	0	0	0	0	0	0	0	0	0	0	0	0	0	0	0	0	0	0	0	0	0	0	0	0	0	0	0	0	0	0	0	0	0	0
TGME49_266640	Acetyl-coenzyme A synthetase 2, putative	0.59 (Dispensable)	ACAS_N#AMP-binding#AMP-binding_C#	N/A	N/A	acetyl-CoA biosynthetic process from acetate, metabolic process	AMP binding, acetate-CoA ligase activity	6.2.1.1 (Acetate--CoA ligase)		0	0	0	0	0	0	0	0	0	0	0	0	0	0	0	0	0	0	0	0	0	0	0	0	0	0	0	0	0	0	0	0	0	0	0	0	0	0	0	0
TGME49_267060	ribosomal protein RPL14	-3.07 (Essential)	Ribosomal_L14e#	N/A	ribosome	translation	structural constituent of ribosome	N/A		0	0	0	0	0	0	0	0	0	0	0	0	0	0	0	0	0	0	0	0	0	0	0	0	0	0	0	0	0	0	0	0	0	0	0	0	0	0	0	0
TGME49_267080	26S protease regulatory subunit 4, putative		AAA#	N/A	cytoplasm	DNA recombination, DNA repair, protein catabolic process	ATP binding, four-way junction helicase activity, hydrolase activity, microtubule-severing ATPase activity	3.6.4.3 (Microtubule-severing ATPase)		0	0	0	0	0	0	0	0	0	0	0	0	0	0	0	0	0	0	0	0	0	0	0	0	0	0	0	0	0	0	0	0	0	0	0	0	0	0	0	0
TGME49_267400	ribosomal protein RPL32	-2.81 (Essential)	Ribosomal_L32e#	N/A	ribosome	translation	structural constituent of ribosome	N/A		0	0	0	0	0	0	0	0	0	0	0	0	0	0	0	0	0	0	0	0	0	0	0	0	0	0	0	0	0	0	0	0	0	0	0	0	0	0	0	0
TGME49_267430	DnaJ domain-containing protein	-4.61 (Essential)	DnaJ#	N/A	N/A	N/A	heat shock protein binding	N/A		0	0	0	0	0	0	0	0	0	0	0	0	0	0	0	0	0	0	0	0	0	0	0	0	0	0	0	0	0	0	0	0	0	0	0	0	0	0	0	0
TGME49_268570	zinc finger (CCCH type) motif-containing protein	-4.23 (Essential)	zf-CCCH#zf-CCCH#zf-CCCH#	N/A	N/A	N/A	metal ion binding, nucleic acid binding, zinc ion binding	N/A		0	0	0	0	0	0	0	0	0	0	0	0	0	0	0	0	0	0	0	0	0	0	0	0	0	0	0	0	0	0	0	0	0	0	0	0	0	0	0	0
TGME49_268640	BING4CT (NUC141) domain-containing protein		BING4CT#	N/A	N/A	N/A	protein binding	N/A		0	0	0	0	0	0	0	0	0	0	0	0	0	0	0	0	0	0	0	0	0	0	0	0	0	0	0	0	0	0	0	0	0	0	0	0	0	0	0	0
TGME49_268810	ck2 beta subunit	-3.08 (Essential)	CK_II_beta#	N/A	protein kinase CK2 complex	N/A	protein kinase regulator activity	N/A		0	0	0	0	0	0	0	0	0	0	0	0	0	0	0	0	0	0	0	0	0	0	0	0	0	0	0	0	0	0	0	0	0	0	0	0	0	0	0	0
TGME49_268830	hypothetical protein	-2.02 (Essential)		N/A	N/A	N/A	N/A	N/A		0	0	0	0	0	0	0	0	0	0	0	0	0	0	0	0	0	0	0	0	0	0	0	0	0	0	0	0	0	0	0	0	0	0	0	0	0	0	0	0
TGME49_268970	hypothetical protein			N/A	N/A	N/A	N/A	N/A		0	0	0	0	0	0	0	0	0	0	0	0	0	0	0	0	0	0	0	0	0	0	0	0	0	0	0	0	0	0	0	0	0	0	0	0	0	0	0	0
TGME49_268980	hypothetical protein			N/A	N/A	N/A	N/A	N/A		0	0	0	0	0	0	0	0	0	0	0	0	0	0	0	0	0	0	0	0	0	0	0	0	0	0	0	0	0	0	0	0	0	0	0	0	0	0	0	0
TGME49_269690	hypothetical protein	1.54 (Dispensable)		N/A	N/A	N/A	N/A	N/A		0	0	0	0	0	0	0	0	0	0	0	0	0	0	0	0	0	0	0	0	0	0	0	0	0	0	0	0	0	0	0	0	0	0	0	0	0	0	0	0
TGME49_269885	rhoptry metalloprotease toxolysin TLN1		Peptidase_M16#Peptidase_M16_C#Peptidase_M16_M#	N/A	N/A	proteolysis	catalytic activity, metal ion binding, metalloendopeptidase activity, zinc ion binding	3.4.24.56 (Insulysin)		0	0	0	0	0	0	0	0	0	0	0	0	0	0	0	0	0	0	0	0	0	0	0	0	0	0	0	0	0	0	0	0	0	0	0	0	0	0	0	0
TGME49_269970	hypothetical protein			N/A	N/A	N/A	N/A	N/A		0	0	0	0	0	0	0	0	0	0	0	0	0	0	0	0	0	0	0	0	0	0	0	0	0	0	0	0	0	0	0	0	0	0	0	0	0	0	0	0
TGME49_269980	preprotein translocase Sec61, putative		Plug_translocon#SecY#	N/A	membrane	protein transport	P-P-bond-hydrolysis-driven protein transmembrane transporter activity	N/A		0	0	0	0	0	0	0	0	0	0	0	0	0	0	0	0	0	0	0	0	0	0	0	0	0	0	0	0	0	0	0	0	0	0	0	0	0	0	0	0
TGME49_270010	hypothetical protein	-0.22 (Dispensable)		N/A	N/A	N/A	N/A	N/A		0	0	0	0	0	0	0	0	0	0	0	0	0	0	0	0	0	0	0	0	0	0	0	0	0	0	0	0	0	0	0	0	0	0	0	0	0	0	0	0
TGME49_270280	hypothetical protein			N/A	N/A	N/A	N/A	N/A		0	0	0	0	0	0	0	0	0	0	0	0	0	0	0	0	0	0	0	0	0	0	0	0	0	0	0	0	0	0	0	0	0	0	0	0	0	0	0	0
TGME49_270380	ribosomal protein RPS13	-4.6 (Essential)	Ribosomal_S13_N#Ribosomal_S15#	N/A	ribosome	translation	structural constituent of ribosome	N/A		0	0	0	0	0	0	0	0	0	0	0	0	0	0	0	0	0	0	0	0	0	0	0	0	0	0	0	0	0	0	0	0	0	0	0	0	0	0	0	0
TGME49_270510	asparaginyl-tRNA synthetase (NOB+tRNA synthase)	-3.93 (Essential)	tRNA-synt_2#tRNA-synt_2#	N/A	cytoplasm	asparaginyl-tRNA aminoacylation, tRNA aminoacylation for protein translation	ATP binding, asparagine-tRNA ligase activity, nucleic acid binding	6.1.1.22 (Asparagine--tRNA ligase)		0	0	0	0	0	0	0	0	0	0	0	0	0	0	0	0	0	0	0	0	0	0	0	0	0	0	0	0	0	0	0	0	0	0	0	0	0	0	0	0
TGME49_270710	WW domain binding protein 11		Wbp11#	N/A	N/A	RNA processing	N/A	N/A		0	0	0	0	0	0	0	0	0	0	0	0	0	0	0	0	0	0	0	0	0	0	0	0	0	0	0	0	0	0	0	0	0	0	0	0	0	0	0	0
TGME49_270780	DNA-directed RNA polymerase II RPB6		RNA_pol_Rpb6#	N/A	N/A	transcription, DNA-templated	DNA binding, DNA-directed RNA polymerase activity	2.7.7.6 (DNA-directed RNA polymerase)		0	0	0	0	0	0	0	0	0	0	0	0	0	0	0	0	0	0	0	0	0	0	0	0	0	0	0	0	0	0	0	0	0	0	0	0	0	0	0	0
TGME49_271935	hypothetical protein			N/A	N/A	N/A	N/A	N/A		0	0	0	0	0	0	0	0	0	0	0	0	0	0	0	0	0	0	0	0	0	0	0	0	0	0	0	0	0	0	0	0	0	0	0	0	0	0	0	0
TGME49_272400	casein kinase ii regulatory subunit protein	-2.86 (Essential)	CK_II_beta#	N/A	protein kinase CK2 complex	N/A	protein kinase regulator activity	N/A		0	0	0	0	0	0	0	0	0	0	0	0	0	0	0	0	0	0	0	0	0	0	0	0	0	0	0	0	0	0	0	0	0	0	0	0	0	0	0	0
TGME49_272910	T-complex protein 1 delta subunit		Cpn60_TCP1#	N/A	N/A	cellular protein metabolic process, protein folding	ATP binding, unfolded protein binding	N/A		0	0	0	0	0	0	0	0	0	0	0	0	0	0	0	0	0	0	0	0	0	0	0	0	0	0	0	0	0	0	0	0	0	0	0	0	0	0	0	0
TGME49_273130	SAG-related sequence SRS30A	0.81 (Dispensable)	SAG#SAG#	N/A	membrane	N/A	N/A	N/A		0	0	0	0	0	0	0	0	0	0	0	0	0	0	0	0	0	0	0	0	0	0	0	0	0	0	0	0	0	0	0	0	0	0	0	0	0	0	0	0
TGME49_273370	coatomer gamma 2-subunit protein, putative	-3.26 (Essential)	Adaptin_N#COP-gamma_platf#Coatomer_g_Cpla#	N/A	COPI vesicle coat, Golgi-associated vesicle, membrane coat	intracellular protein transport, vesicle-mediated transport	binding, structural molecule activity	N/A		0	0	0	0	0	0	0	0	0	0	0	0	0	0	0	0	0	0	0	0	0	0	0	0	0	0	0	0	0	0	0	0	0	0	0	0	0	0	0	0
TGME49_273460	eukaryotic translation initiation factor 3 subunit 6 interacting protein		Paf67#	N/A	eukaryotic translation initiation factor 3 complex	N/A	translation initiation factor activity	N/A		0	0	0	0	0	0	0	0	0	0	0	0	0	0	0	0	0	0	0	0	0	0	0	0	0	0	0	0	0	0	0	0	0	0	0	0	0	0	0	0
TGME49_273520	PCI domain-containing protein	-3.26 (Essential)	PCI#	N/A	N/A	N/A	protein binding	N/A		0	0	0	0	0	0	0	0	0	0	0	0	0	0	0	0	0	0	0	0	0	0	0	0	0	0	0	0	0	0	0	0	0	0	0	0	0	0	0	0
TGME49_273660	AP2 domain transcription factor AP2VIII-3		AP2#	N/A	N/A	N/A	N/A	N/A		0	0	0	0	0	0	0	0	0	0	0	0	0	0	0	0	0	0	0	0	0	0	0	0	0	0	0	0	0	0	0	0	0	0	0	0	0	0	0	0
TGME49_273905	hypothetical protein			N/A	N/A	N/A	binding	N/A		0	0	0	0	0	0	0	0	0	0	0	0	0	0	0	0	0	0	0	0	0	0	0	0	0	0	0	0	0	0	0	0	0	0	0	0	0	0	0	0
TGME49_274060	2-oxoglutarate/malate translocase OMT	0.58 (Dispensable)	Mito_carr#Mito_carr#Mito_carr#	mitochondrion	N/A	N/A	N/A	N/A		0	0	0	0	0	0	0	0	0	0	0	0	0	0	0	0	0	0	0	0	0	0	0	0	0	0	0	0	0	0	0	0	0	0	0	0	0	0	0	0
TGME49_274100	hypothetical protein			N/A	N/A	N/A	N/A	N/A		0	0	0	0	0	0	0	0	0	0	0	0	0	0	0	0	0	0	0	0	0	0	0	0	0	0	0	0	0	0	0	0	0	0	0	0	0	0	0	0
TGME49_274190	eukaryotic initiation factor 2B epsilon subunit, putative	-5.07 (Essential)	Hexapep#	N/A	N/A	N/A	protein binding	2.7.7.- (Nucleotidyltransferases.)		0	0	0	0	0	0	0	0	0	0	0	0	0	0	0	0	0	0	0	0	0	0	0	0	0	0	0	0	0	0	0	0	0	0	0	0	0	0	0	0
TGME49_275460	hypothetical protein			N/A	N/A	N/A	N/A	N/A		0	0	0	0	0	0	0	0	0	0	0	0	0	0	0	0	0	0	0	0	0	0	0	0	0	0	0	0	0	0	0	0	0	0	0	0	0	0	0	0
TGME49_275650	hypothetical protein			N/A	N/A	N/A	N/A	N/A		0	0	0	0	0	0	0	0	0	0	0	0	0	0	0	0	0	0	0	0	0	0	0	0	0	0	0	0	0	0	0	0	0	0	0	0	0	0	0	0
TGME49_275750	small nuclear ribonucleoprotein E, putative	-4.38 (Essential)	LSM#	N/A	N/A	N/A	N/A	N/A		0	0	0	0	0	0	0	0	0	0	0	0	0	0	0	0	0	0	0	0	0	0	0	0	0	0	0	0	0	0	0	0	0	0	0	0	0	0	0	0
TGME49_276140	ADP ribosylation factor ARF1		Arf#	Golgi apparatus	intracellular, nucleus	intracellular protein transport, small GTPase mediated signal transduction	GTP binding	N/A		0	0	0	0	0	0	0	0	0	0	0	0	0	0	0	0	0	0	0	0	0	0	0	0	0	0	0	0	0	0	0	0	0	0	0	0	0	0	0	0
TGME49_276930	hypothetical protein			N/A	N/A	N/A	N/A	N/A		0	0	0	0	0	0	0	0	0	0	0	0	0	0	0	0	0	0	0	0	0	0	0	0	0	0	0	0	0	0	0	0	0	0	0	0	0	0	0	0
TGME49_277270	NTPase II	2.93 (Dispensable)	GDA1_CD39#	N/A	N/A	N/A	hydrolase activity, nucleoside-triphosphatase activity	3.6.1.15 (Nucleoside-triphosphate phosphatase)		0	0	0	0	0	0	0	0	0	0	0	0	0	0	0	0	0	0	0	0	0	0	0	0	0	0	0	0	0	0	0	0	0	0	0	0	0	0	0	0
TGME49_278100	Toxoplasma gondii family A protein			N/A	N/A	N/A	N/A	N/A		0	0	0	0	0	0	0	0	0	0	0	0	0	0	0	0	0	0	0	0	0	0	0	0	0	0	0	0	0	0	0	0	0	0	0	0	0	0	0	0
TGME49_278510	protein phosphatase 2C domain-containing protein	1.01 (Dispensable)	PP2C#PP2C#	N/A	N/A	N/A	catalytic activity, phosphoprotein phosphatase activity	3.1.3.16 (Protein-serine/threonine phosphatase)		0	0	0	0	0	0	0	0	0	0	0	0	0	0	0	0	0	0	0	0	0	0	0	0	0	0	0	0	0	0	0	0	0	0	0	0	0	0	0	0
TGME49_278720	hypothetical protein			N/A	N/A	N/A	N/A	N/A		0	0	0	0	0	0	0	0	0	0	0	0	0	0	0	0	0	0	0	0	0	0	0	0	0	0	0	0	0	0	0	0	0	0	0	0	0	0	0	0
TGME49_278870	myosin F		Myosin_head#Myosin_head#	N/A	myosin complex	N/A	ATP binding, motor activity, protein binding	N/A		0	0	0	0	0	0	0	0	0	0	0	0	0	0	0	0	0	0	0	0	0	0	0	0	0	0	0	0	0	0	0	0	0	0	0	0	0	0	0	0
TGME49_278990	phosphate carrier, putative		Mito_carr#Mito_carr#Mito_carr#	N/A	N/A	N/A	N/A	N/A		0	0	0	0	0	0	0	0	0	0	0	0	0	0	0	0	0	0	0	0	0	0	0	0	0	0	0	0	0	0	0	0	0	0	0	0	0	0	0	0
TGME49_279330	DEAD/DEAH box helicase family protein		DEAD#Helicase_C#	N/A	N/A	N/A	ATP binding, ATP-dependent helicase activity, nucleic acid binding	3.6.4.- (Acting on ATP; involved in cellular and subcellular movement.)		0	0	0	0	0	0	0	0	0	0	0	0	0	0	0	0	0	0	0	0	0	0	0	0	0	0	0	0	0	0	0	0	0	0	0	0	0	0	0	0
TGME49_280370	hypothetical protein	-2.14 (Essential)		N/A	N/A	N/A	N/A	N/A		0	0	0	0	0	0	0	0	0	0	0	0	0	0	0	0	0	0	0	0	0	0	0	0	0	0	0	0	0	0	0	0	0	0	0	0	0	0	0	0
TGME49_280600	histidyl-tRNA synthetase (HisRS), putative		Lyase_aromatic#tRNA-synt_His#HGTP_anticodon#	N/A	cytoplasm	histidyl-tRNA aminoacylation, tRNA aminoacylation for protein translation	ATP binding, ammonia-lyase activity, histidine-tRNA ligase activity	6.1.1.21 (Histidine--tRNA ligase)		0	0	0	0	0	0	0	0	0	0	0	0	0	0	0	0	0	0	0	0	0	0	0	0	0	0	0	0	0	0	0	0	0	0	0	0	0	0	0	0
TGME49_282180	hypothetical protein	-2.46 (Essential)		N/A	N/A	N/A	N/A	N/A		0	0	0	0	0	0	0	0	0	0	0	0	0	0	0	0	0	0	0	0	0	0	0	0	0	0	0	0	0	0	0	0	0	0	0	0	0	0	0	0
TGME49_284540	ATP synthase F1, delta subunit protein	-3.94 (Essential)	OSCP#	N/A	N/A	ATP synthesis coupled proton transport	proton-transporting ATP synthase activity, rotational mechanism	3.6.3.14 (H(+)-transporting two-sector ATPase)		0	0	0	0	0	0	0	0	0	0	0	0	0	0	0	0	0	0	0	0	0	0	0	0	0	0	0	0	0	0	0	0	0	0	0	0	0	0	0	0
TGME49_284560	ribosomal protein RPL9	-5.37 (Essential)	Ribosomal_L6#Ribosomal_L6#	N/A	ribosome	translation	rRNA binding, structural constituent of ribosome	N/A		0	0	0	0	0	0	0	0	0	0	0	0	0	0	0	0	0	0	0	0	0	0	0	0	0	0	0	0	0	0	0	0	0	0	0	0	0	0	0	0
TGME49_285760	U-snRNP-associated cyclophilin family protein		Pro_isomerase#	N/A	N/A	protein folding, protein peptidyl-prolyl isomerization	peptidyl-prolyl cis-trans isomerase activity	5.2.1.8 (Peptidylprolyl isomerase)		0	0	0	0	0	0	0	0	0	0	0	0	0	0	0	0	0	0	0	0	0	0	0	0	0	0	0	0	0	0	0	0	0	0	0	0	0	0	0	0
TGME49_285895	AP2 domain transcription factor AP2V-2		AP2#	N/A	N/A	oxidation-reduction process, regulation of transcription, DNA-templated, response to oxidative stress	heme binding, peroxidase activity, transcription factor activity, sequence-specific DNA binding	N/A		0	0	0	0	0	0	0	0	0	0	0	0	0	0	0	0	0	0	0	0	0	0	0	0	0	0	0	0	0	0	0	0	0	0	0	0	0	0	0	0
TGME49_286080	elongation factor 2 family protein		EFTUD2#GTP_EFTU#EFG_IV#EFG_C#	N/A	intracellular	small GTPase mediated signal transduction	GTP binding, GTPase activity	N/A		0	0	0	0	0	0	0	0	0	0	0	0	0	0	0	0	0	0	0	0	0	0	0	0	0	0	0	0	0	0	0	0	0	0	0	0	0	0	0	0
TGME49_286130	hypothetical protein		Guanylate_cyc_2#	N/A	N/A	N/A	N/A	N/A		0	0	0	0	0	0	0	0	0	0	0	0	0	0	0	0	0	0	0	0	0	0	0	0	0	0	0	0	0	0	0	0	0	0	0	0	0	0	0	0
TGME49_286590	microtubule associated protein SPM2	1.34 (Dispensable)		N/A	N/A	N/A	N/A	N/A		0	0	0	0	0	0	0	0	0	0	0	0	0	0	0	0	0	0	0	0	0	0	0	0	0	0	0	0	0	0	0	0	0	0	0	0	0	0	0	0
TGME49_286600	hypothetical protein	0.43 (Dispensable)		N/A	N/A	N/A	N/A	N/A		0	0	0	0	0	0	0	0	0	0	0	0	0	0	0	0	0	0	0	0	0	0	0	0	0	0	0	0	0	0	0	0	0	0	0	0	0	0	0	0
TGME49_286720	heat shock protein HSP28		HSP20#	mitochondrion	N/A	N/A	N/A	N/A		0	0	0	0	0	0	0	0	0	0	0	0	0	0	0	0	0	0	0	0	0	0	0	0	0	0	0	0	0	0	0	0	0	0	0	0	0	0	0	0
TGME49_286750	MA3 domain-containing protein	0.51 (Dispensable)	MA3#MA3#MA3#	N/A	N/A	N/A	binding	N/A		0	0	0	0	0	0	0	0	0	0	0	0	0	0	0	0	0	0	0	0	0	0	0	0	0	0	0	0	0	0	0	0	0	0	0	0	0	0	0	0
TGME49_287180	hypothetical protein		DNA_pol_phi#DNA_pol_phi#	N/A	N/A	N/A	N/A	N/A		0	0	0	0	0	0	0	0	0	0	0	0	0	0	0	0	0	0	0	0	0	0	0	0	0	0	0	0	0	0	0	0	0	0	0	0	0	0	0	0
TGME49_288500	FAD Malate-dehydrogenase (MDH-FAD)	-0.79 (Dispensable)	Mqo#	mitochondrion	N/A	oxidation-reduction process, tricarboxylic acid cycle	malate dehydrogenase (quinone) activity, oxidoreductase activity	1.1.5.4 (Malate dehydrogenase (quinone))		0	0	0	0	0	0	0	0	0	0	0	0	0	0	0	0	0	0	0	0	0	0	0	0	0	0	0	0	0	0	0	0	0	0	0	0	0	0	0	0
TGME49_288570	hypothetical protein	-4.6 (Essential)		N/A	N/A	N/A	N/A	N/A		0	0	0	0	0	0	0	0	0	0	0	0	0	0	0	0	0	0	0	0	0	0	0	0	0	0	0	0	0	0	0	0	0	0	0	0	0	0	0	0
TGME49_288620	Erv1 / Alr family protein	-3.94 (Essential)	Evr1_Alr#	N/A	N/A	oxidation-reduction process	thiol oxidase activity	1.8.3.2 (Thiol oxidase)		0	0	0	0	0	0	0	0	0	0	0	0	0	0	0	0	0	0	0	0	0	0	0	0	0	0	0	0	0	0	0	0	0	0	0	0	0	0	0	0
TGME49_288800	endonuclease/exonuclease/phosphatase family protein			N/A	N/A	phosphatidylinositol dephosphorylation	phosphatidylinositol-4,5-bisphosphate 5-phosphatase activity	3.1.3.- (Phosphoric monoester hydrolases.)		0	0	0	0	0	0	0	0	0	0	0	0	0	0	0	0	0	0	0	0	0	0	0	0	0	0	0	0	0	0	0	0	0	0	0	0	0	0	0	0
TGME49_289100	hypothetical protein		HOOK#	N/A	N/A	N/A	N/A	N/A		0	0	0	0	0	0	0	0	0	0	0	0	0	0	0	0	0	0	0	0	0	0	0	0	0	0	0	0	0	0	0	0	0	0	0	0	0	0	0	0
TGME49_289300	methionyl-tRNA synthetase		tRNA-synt_1g#tRNA-synt_1g#tRNA_bind#	N/A	cytoplasm	methionyl-tRNA aminoacylation, tRNA aminoacylation for protein translation	ATP binding, methionine-tRNA ligase activity, tRNA binding	6.1.1.10 (Methionine--tRNA ligase)		0	0	0	0	0	0	0	0	0	0	0	0	0	0	0	0	0	0	0	0	0	0	0	0	0	0	0	0	0	0	0	0	0	0	0	0	0	0	0	0
TGME49_289330	ubiquitin carboxyl-terminal hydrolase family 2 protein		UCH#	N/A	N/A	ubiquitin-dependent protein catabolic process	obsolete ubiquitin thiolesterase activity, ubiquitinyl hydrolase activity	3.4.19.12 (Ubiquitinyl hydrolase 1)		0	0	0	0	0	0	0	0	0	0	0	0	0	0	0	0	0	0	0	0	0	0	0	0	0	0	0	0	0	0	0	0	0	0	0	0	0	0	0	0
TGME49_289380	hypothetical protein	-4.8 (Essential)		N/A	N/A	N/A	N/A	N/A		0	0	0	0	0	0	0	0	0	0	0	0	0	0	0	0	0	0	0	0	0	0	0	0	0	0	0	0	0	0	0	0	0	0	0	0	0	0	0	0
TGME49_289830	eukaryotic initiation factor-3, delta subunit, putative		WD40#WD40#	N/A	N/A	N/A	protein binding	N/A		0	0	0	0	0	0	0	0	0	0	0	0	0	0	0	0	0	0	0	0	0	0	0	0	0	0	0	0	0	0	0	0	0	0	0	0	0	0	0	0
TGME49_290290	ubiquitin-activating enzyme E1 family protein	-4.25 (Essential)	ThiF#E1_FCCH#E1_4HB#ThiF#UBA_e1_thiolCys#E1_UFD#	N/A	N/A	cellular protein modification process	ATP binding, small protein activating enzyme activity	N/A		0	0	0	0	0	0	0	0	0	0	0	0	0	0	0	0	0	0	0	0	0	0	0	0	0	0	0	0	0	0	0	0	0	0	0	0	0	0	0	0
TGME49_290660	RNA recognition motif-containing protein	-3.91 (Essential)	RRM_1#RRM_5#RRM_1#	N/A	N/A	N/A	nucleic acid binding	N/A		0	0	0	0	0	0	0	0	0	0	0	0	0	0	0	0	0	0	0	0	0	0	0	0	0	0	0	0	0	0	0	0	0	0	0	0	0	0	0	0
TGME49_290950	clathrin heavy chain, putative	-4.77 (Essential)	Clathrin_H_link#Clathrin#Clathrin#Clathrin#Clathrin#Clathrin#Clathrin#Clathrin#	N/A	clathrin coat of coated pit, clathrin coat of trans-Golgi network vesicle	intracellular protein transport, vesicle-mediated transport	binding, structural molecule activity	N/A		0	0	0	0	0	0	0	0	0	0	0	0	0	0	0	0	0	0	0	0	0	0	0	0	0	0	0	0	0	0	0	0	0	0	0	0	0	0	0	0
TGME49_291330	RNA recognition motif-containing protein		RRM_1#	N/A	N/A	N/A	nucleic acid binding	N/A		0	0	0	0	0	0	0	0	0	0	0	0	0	0	0	0	0	0	0	0	0	0	0	0	0	0	0	0	0	0	0	0	0	0	0	0	0	0	0	0
TGME49_291600	gamma interferon inducible lysosomal thiol reductase (GILT) protein	0.6 (Dispensable)	GILT#	N/A	N/A	N/A	N/A	N/A		0	0	0	0	0	0	0	0	0	0	0	0	0	0	0	0	0	0	0	0	0	0	0	0	0	0	0	0	0	0	0	0	0	0	0	0	0	0	0	0
TGME49_291680	Sec23/Sec24 trunk domain-containing protein		zf-Sec23_Sec24#Sec23_trunk#Sec23_BS#Sec23_helical#Gelsolin#	N/A	COPII vesicle coat	ER to Golgi vesicle-mediated transport, intracellular protein transport	zinc ion binding	N/A		0	0	0	0	0	0	0	0	0	0	0	0	0	0	0	0	0	0	0	0	0	0	0	0	0	0	0	0	0	0	0	0	0	0	0	0	0	0	0	0
TGME49_291850	ribosomal protein RPS30		Ribosomal_S30#	N/A	ribosome	translation	structural constituent of ribosome	N/A		0	0	0	0	0	0	0	0	0	0	0	0	0	0	0	0	0	0	0	0	0	0	0	0	0	0	0	0	0	0	0	0	0	0	0	0	0	0	0	0
TGME49_292190	hypothetical protein		Fcf1#Fcf1#	N/A	small-subunit processome	N/A	N/A	N/A		0	0	0	0	0	0	0	0	0	0	0	0	0	0	0	0	0	0	0	0	0	0	0	0	0	0	0	0	0	0	0	0	0	0	0	0	0	0	0	0
TGME49_292920	heat shock protein 75, putative		HATPase_c_3#HSP90#	N/A	N/A	protein folding, response to stress	ATP binding, unfolded protein binding	N/A		0	0	0	0	0	0	0	0	0	0	0	0	0	0	0	0	0	0	0	0	0	0	0	0	0	0	0	0	0	0	0	0	0	0	0	0	0	0	0	0
TGME49_293380	histone lysine acetyltransferase HAT1		Hat1_N#	N/A	N/A	chromatin modification	histone acetyltransferase activity	2.3.1.48 (Histone acetyltransferase)		0	0	0	0	0	0	0	0	0	0	0	0	0	0	0	0	0	0	0	0	0	0	0	0	0	0	0	0	0	0	0	0	0	0	0	0	0	0	0	0
TGME49_293430	hypothetical protein			N/A	N/A	N/A	N/A	N/A		0	0	0	0	0	0	0	0	0	0	0	0	0	0	0	0	0	0	0	0	0	0	0	0	0	0	0	0	0	0	0	0	0	0	0	0	0	0	0	0
TGME49_293470	hypothetical protein			N/A	N/A	N/A	N/A	N/A		0	0	0	0	0	0	0	0	0	0	0	0	0	0	0	0	0	0	0	0	0	0	0	0	0	0	0	0	0	0	0	0	0	0	0	0	0	0	0	0
TGME49_293580	prefoldin subunit protein	-4.84 (Essential)	Prefoldin_2#	N/A	prefoldin complex	protein folding	unfolded protein binding	N/A		0	0	0	0	0	0	0	0	0	0	0	0	0	0	0	0	0	0	0	0	0	0	0	0	0	0	0	0	0	0	0	0	0	0	0	0	0	0	0	0
TGME49_293630	hypothetical protein	-6.17 (Essential)	DUF3546#ARS2#	N/A	N/A	N/A	metal ion binding	N/A		0	0	0	0	0	0	0	0	0	0	0	0	0	0	0	0	0	0	0	0	0	0	0	0	0	0	0	0	0	0	0	0	0	0	0	0	0	0	0	0
TGME49_293670	transcription elongation factor A TFIIS		Med26#TFIIS_M#TFIIS_C#	N/A	nucleus	regulation of DNA-templated transcription, elongation, regulation of transcription from RNA polymerase II promoter, transcription, DNA-templated	DNA binding, zinc ion binding	N/A		0	0	0	0	0	0	0	0	0	0	0	0	0	0	0	0	0	0	0	0	0	0	0	0	0	0	0	0	0	0	0	0	0	0	0	0	0	0	0	0
TGME49_294350	DEAD/DEAH box helicase domain-containing protein	-4.32 (Essential)	DEAD#	N/A	N/A	N/A	ATP binding, ATP-dependent helicase activity, DNA binding, nucleic acid binding	3.6.4.13 (RNA helicase)		0	0	0	0	0	0	0	0	0	0	0	0	0	0	0	0	0	0	0	0	0	0	0	0	0	0	0	0	0	0	0	0	0	0	0	0	0	0	0	0
TGME49_294360	ubiquitin specific protease 39 isoform 2, putative	-4.82 (Essential)	zf-UBP#UCH#	N/A	N/A	ubiquitin-dependent protein catabolic process	obsolete ubiquitin thiolesterase activity, ubiquitinyl hydrolase activity, zinc ion binding	3.1.2.15 (Deleted entry)		0	0	0	0	0	0	0	0	0	0	0	0	0	0	0	0	0	0	0	0	0	0	0	0	0	0	0	0	0	0	0	0	0	0	0	0	0	0	0	0
TGME49_294440	NOL1/NOP2/sun family protein		Methyltr_RsmB-F#	N/A	N/A	N/A	N/A	2.1.1.203 (tRNA (cytosine(34)-C(5))-methyltransferase)		0	0	0	0	0	0	0	0	0	0	0	0	0	0	0	0	0	0	0	0	0	0	0	0	0	0	0	0	0	0	0	0	0	0	0	0	0	0	0	0
TGME49_294620	eukaryotic initiation factor-3, subunit 8, putative	-4.89 (Essential)	eIF-3c_N#PCI#	N/A	eukaryotic translation initiation factor 3 complex	translational initiation	protein binding, translation initiation factor activity, translation initiation factor binding	N/A		0	0	0	0	0	0	0	0	0	0	0	0	0	0	0	0	0	0	0	0	0	0	0	0	0	0	0	0	0	0	0	0	0	0	0	0	0	0	0	0
TGME49_294670	translation initiation factor 3 subunit	-3.91 (Essential)	eIF3g#RRM_1#	N/A	eukaryotic translation initiation factor 3 complex	N/A	nucleic acid binding, translation initiation factor activity	N/A		0	0	0	0	0	0	0	0	0	0	0	0	0	0	0	0	0	0	0	0	0	0	0	0	0	0	0	0	0	0	0	0	0	0	0	0	0	0	0	0
TGME49_294790	hypothetical protein	-0.59 (Dispensable)		N/A	N/A	N/A	N/A	N/A		0	0	0	0	0	0	0	0	0	0	0	0	0	0	0	0	0	0	0	0	0	0	0	0	0	0	0	0	0	0	0	0	0	0	0	0	0	0	0	0
TGME49_294930	leucine rich repeat-containing protein		LRR_9#	N/A	N/A	N/A	adenylate cyclase activity, protein binding	4.6.1.1 (Adenylate cyclase)		0	0	0	0	0	0	0	0	0	0	0	0	0	0	0	0	0	0	0	0	0	0	0	0	0	0	0	0	0	0	0	0	0	0	0	0	0	0	0	0
TGME49_295040	HEAT repeat-containing protein		HEAT_EZ#	N/A	N/A	N/A	binding, protein binding	N/A		0	0	0	0	0	0	0	0	0	0	0	0	0	0	0	0	0	0	0	0	0	0	0	0	0	0	0	0	0	0	0	0	0	0	0	0	0	0	0	0
TGME49_297070	hypothetical protein	0.31 (Dispensable)	Carb_anhydrase#Carb_anhydrase#	N/A	N/A	N/A	N/A	4.2.1.1 (Carbonate dehydratase)		0	0	0	0	0	0	0	0	0	0	0	0	0	0	0	0	0	0	0	0	0	0	0	0	0	0	0	0	0	0	0	0	0	0	0	0	0	0	0	0
TGME49_297470	myosin light chain 2, putative	0.78 (Dispensable)		N/A	N/A	N/A	calcium ion binding	N/A		0	0	0	0	0	0	0	0	0	0	0	0	0	0	0	0	0	0	0	0	0	0	0	0	0	0	0	0	0	0	0	0	0	0	0	0	0	0	0	0
TGME49_297880	dense granule protein DG32			N/A	N/A	N/A	N/A	N/A		0	0	0	0	0	0	0	0	0	0	0	0	0	0	0	0	0	0	0	0	0	0	0	0	0	0	0	0	0	0	0	0	0	0	0	0	0	0	0	0
TGME49_297900	hypothetical protein			N/A	N/A	N/A	N/A	N/A		0	0	0	0	0	0	0	0	0	0	0	0	0	0	0	0	0	0	0	0	0	0	0	0	0	0	0	0	0	0	0	0	0	0	0	0	0	0	0	0
TGME49_298970	LSM3, U6 small nuclear RNA associated isoform 2 family protein		LSM#	N/A	N/A	N/A	N/A	N/A		0	0	0	0	0	0	0	0	0	0	0	0	0	0	0	0	0	0	0	0	0	0	0	0	0	0	0	0	0	0	0	0	0	0	0	0	0	0	0	0
TGME49_299780	hypothetical protein			N/A	N/A	N/A	N/A	N/A		0	0	0	0	0	0	0	0	0	0	0	0	0	0	0	0	0	0	0	0	0	0	0	0	0	0	0	0	0	0	0	0	0	0	0	0	0	0	0	0
TGME49_300000	ribosomal protein RPL18	-5.59 (Essential)	Ribosomal_L18#	N/A	N/A	N/A	N/A	N/A		0	0	0	0	0	0	0	0	0	0	0	0	0	0	0	0	0	0	0	0	0	0	0	0	0	0	0	0	0	0	0	0	0	0	0	0	0	0	0	0
TGME49_300100	rhoptry neck protein RON2	-4.63 (Essential)		apical part of cell, inner membrane complex	N/A	N/A	N/A	N/A		0	0	0	0	0	0	0	0	0	0	0	0	0	0	0	0	0	0	0	0	0	0	0	0	0	0	0	0	0	0	0	0	0	0	0	0	0	0	0	0
TGME49_300140	elongation factor 1-gamma, putative	-3.02 (Essential)	GST_N#GST_C#EF1G#	N/A	eukaryotic translation elongation factor 1 complex	translational elongation	glutathione transferase activity, protein binding, translation elongation factor activity	2.5.1.18 (Glutathione transferase)		0	0	0	0	0	0	0	0	0	0	0	0	0	0	0	0	0	0	0	0	0	0	0	0	0	0	0	0	0	0	0	0	0	0	0	0	0	0	0	0
TGME49_300190	ribosomal protein RPL37A	-4.82 (Essential)	Ribosomal_L37ae#	N/A	ribosome	translation	structural constituent of ribosome	N/A		0	0	0	0	0	0	0	0	0	0	0	0	0	0	0	0	0	0	0	0	0	0	0	0	0	0	0	0	0	0	0	0	0	0	0	0	0	0	0	0
TGME49_300310	26S proteasome regulatory subunit, S6a family AAA ATpase	-4.65 (Essential)	AAA#	N/A	cytoplasm	DNA recombination, DNA repair, protein catabolic process	ATP binding, four-way junction helicase activity, hydrolase activity, microtubule-severing ATPase activity	3.6.4.3 (Microtubule-severing ATPase)		0	0	0	0	0	0	0	0	0	0	0	0	0	0	0	0	0	0	0	0	0	0	0	0	0	0	0	0	0	0	0	0	0	0	0	0	0	0	0	0
TGME49_301010	serine/threonine protein phosphatase, putative		Metallophos#	N/A	N/A	N/A	hydrolase activity, phosphoprotein phosphatase activity	3.1.3.16 (Protein-serine/threonine phosphatase)		0	0	0	0	0	0	0	0	0	0	0	0	0	0	0	0	0	0	0	0	0	0	0	0	0	0	0	0	0	0	0	0	0	0	0	0	0	0	0	0
TGME49_301170	SAG-related sequence SRS19D		SAG#SAG#	N/A	membrane	N/A	N/A	N/A		0	0	0	0	0	0	0	0	0	0	0	0	0	0	0	0	0	0	0	0	0	0	0	0	0	0	0	0	0	0	0	0	0	0	0	0	0	0	0	0
TGME49_304670	leucine rich repeat-containing protein			N/A	N/A	N/A	protein binding	N/A		0	0	0	0	0	0	0	0	0	0	0	0	0	0	0	0	0	0	0	0	0	0	0	0	0	0	0	0	0	0	0	0	0	0	0	0	0	0	0	0
TGME49_304710	eukaryotic peptide chain release factor, putative	-3.05 (Essential)	eRF1_1#eRF1_2#eRF1_3#	N/A	cytoplasm	translational termination	translation release factor activity, codon specific	N/A		0	0	0	0	0	0	0	0	0	0	0	0	0	0	0	0	0	0	0	0	0	0	0	0	0	0	0	0	0	0	0	0	0	0	0	0	0	0	0	0
TGME49_305040	HEAT repeat-containing protein	-0.07 (Dispensable)		N/A	N/A	N/A	binding	N/A		0	0	0	0	0	0	0	0	0	0	0	0	0	0	0	0	0	0	0	0	0	0	0	0	0	0	0	0	0	0	0	0	0	0	0	0	0	0	0	0
TGME49_305290	vacuolar atp synthase subunit e, putative	-1.4 (Dispensable)	vATP-synt_E#	N/A	proton-transporting two-sector ATPase complex, catalytic domain	ATP hydrolysis coupled proton transport	proton-transporting ATPase activity, rotational mechanism	3.6.3.14 (H(+)-transporting two-sector ATPase)		0	0	0	0	0	0	0	0	0	0	0	0	0	0	0	0	0	0	0	0	0	0	0	0	0	0	0	0	0	0	0	0	0	0	0	0	0	0	0	0
TGME49_305820	SGS domain-containing protein		CS#SGS#	N/A	N/A	N/A	N/A	N/A		0	0	0	0	0	0	0	0	0	0	0	0	0	0	0	0	0	0	0	0	0	0	0	0	0	0	0	0	0	0	0	0	0	0	0	0	0	0	0	0
TGME49_305860	calcium-dependent protein kinase CDPK3	-0.09 (Dispensable)	Pkinase#EF-hand_7#EF-hand_7#	apical part of cell, cytoplasm	N/A	protein phosphorylation	ATP binding, calcium ion binding, calmodulin-dependent protein kinase activity, protein kinase activity	2.7.11.17 (Calcium/calmodulin-dependent protein kinase)		0	0	0	0	0	0	0	0	0	0	0	0	0	0	0	0	0	0	0	0	0	0	0	0	0	0	0	0	0	0	0	0	0	0	0	0	0	0	0	0
TGME49_305910	hypothetical protein			N/A	N/A	N/A	N/A	2.8.1.1 (Thiosulfate sulfurtransferase)		0	0	0	0	0	0	0	0	0	0	0	0	0	0	0	0	0	0	0	0	0	0	0	0	0	0	0	0	0	0	0	0	0	0	0	0	0	0	0	0
TGME49_305940	peptidyl-prolyl cis-trans isomerase, cyclophilin-type domain-containing protein		Rtf2#Pro_isomerase#	N/A	N/A	protein folding, protein peptidyl-prolyl isomerization, protein ubiquitination	peptidyl-prolyl cis-trans isomerase activity, ubiquitin-protein transferase activity	5.2.1.8 (Peptidylprolyl isomerase)		0	0	0	0	0	0	0	0	0	0	0	0	0	0	0	0	0	0	0	0	0	0	0	0	0	0	0	0	0	0	0	0	0	0	0	0	0	0	0	0
TGME49_306030	glutathione s-transferase, n-terminal domain containing protein		GST_N_3#GST_N_3#	N/A	N/A	N/A	protein binding	N/A		0	0	0	0	0	0	0	0	0	0	0	0	0	0	0	0	0	0	0	0	0	0	0	0	0	0	0	0	0	0	0	0	0	0	0	0	0	0	0	0
TGME49_306060	rhoptry neck protein RON8	-3.26 (Essential)		apical part of cell, apicoplast, inner membrane complex	N/A	N/A	N/A	N/A		0	0	0	0	0	0	0	0	0	0	0	0	0	0	0	0	0	0	0	0	0	0	0	0	0	0	0	0	0	0	0	0	0	0	0	0	0	0	0	0
TGME49_306380	U1 zinc finger protein	-0.91 (Dispensable)	zf-U1#	N/A	nucleus	N/A	nucleic acid binding, zinc ion binding	N/A		0	0	0	0	0	0	0	0	0	0	0	0	0	0	0	0	0	0	0	0	0	0	0	0	0	0	0	0	0	0	0	0	0	0	0	0	0	0	0	0
TGME49_306600	RNA recognition motif-containing protein	-0.73 (Dispensable)	RRM_1#	N/A	N/A	N/A	nucleic acid binding	N/A		0	0	0	0	0	0	0	0	0	0	0	0	0	0	0	0	0	0	0	0	0	0	0	0	0	0	0	0	0	0	0	0	0	0	0	0	0	0	0	0
TGME49_306670	hypothetical protein	-3.68 (Essential)		N/A	N/A	N/A	N/A	N/A		0	0	0	0	0	0	0	0	0	0	0	0	0	0	0	0	0	0	0	0	0	0	0	0	0	0	0	0	0	0	0	0	0	0	0	0	0	0	0	0
TGME49_306910	hypothetical protein		Proteasom_PSMB#	N/A	N/A	N/A	protein binding involved in protein folding	N/A		0	0	0	0	0	0	0	0	0	0	0	0	0	0	0	0	0	0	0	0	0	0	0	0	0	0	0	0	0	0	0	0	0	0	0	0	0	0	0	0
TGME49_308860	hypothetical protein	-0.37 (Dispensable)		N/A	N/A	N/A	N/A	N/A		0	0	0	0	0	0	0	0	0	0	0	0	0	0	0	0	0	0	0	0	0	0	0	0	0	0	0	0	0	0	0	0	0	0	0	0	0	0	0	0
TGME49_308870	hypothetical protein		zf-CCCH_2#	N/A	N/A	N/A	metal ion binding	N/A		0	0	0	0	0	0	0	0	0	0	0	0	0	0	0	0	0	0	0	0	0	0	0	0	0	0	0	0	0	0	0	0	0	0	0	0	0	0	0	0
TGME49_308970	hypothetical protein			N/A	N/A	N/A	N/A	N/A		0	0	0	0	0	0	0	0	0	0	0	0	0	0	0	0	0	0	0	0	0	0	0	0	0	0	0	0	0	0	0	0	0	0	0	0	0	0	0	0
TGME49_309010	elongation factor P, putative	-3.16 (Essential)	EFP_N#EFP#	N/A	N/A	N/A	N/A	N/A		0	0	0	0	0	0	0	0	0	0	0	0	0	0	0	0	0	0	0	0	0	0	0	0	0	0	0	0	0	0	0	0	0	0	0	0	0	0	0	0
TGME49_309220	GTPase activating protein for Arf protein		ArfGap#	N/A	N/A	regulation of GTPase activity	GTPase activator activity, zinc ion binding	N/A		0	0	0	0	0	0	0	0	0	0	0	0	0	0	0	0	0	0	0	0	0	0	0	0	0	0	0	0	0	0	0	0	0	0	0	0	0	0	0	0
TGME49_309560	nmda receptor glutamate-binding chain	1.21 (Dispensable)	Bax1-I#	N/A	N/A	N/A	N/A	N/A		0	0	0	0	0	0	0	0	0	0	0	0	0	0	0	0	0	0	0	0	0	0	0	0	0	0	0	0	0	0	0	0	0	0	0	0	0	0	0	0
TGME49_309600	hypothetical protein	1.5 (Dispensable)		N/A	N/A	N/A	N/A	N/A		0	0	0	0	0	0	0	0	0	0	0	0	0	0	0	0	0	0	0	0	0	0	0	0	0	0	0	0	0	0	0	0	0	0	0	0	0	0	0	0
TGME49_309752	succinate-Coenzyme A ligase, beta subunit, putative	-3.19 (Essential)	ATP-grasp_2#Ligase_CoA#	mitochondrion	N/A	metabolic process	catalytic activity, succinate-CoA ligase (GDP-forming) activity	6.2.1.5 (Succinate--CoA ligase (ADP-forming))		0	0	0	0	0	0	0	0	0	0	0	0	0	0	0	0	0	0	0	0	0	0	0	0	0	0	0	0	0	0	0	0	0	0	0	0	0	0	0	0
TGME49_309760	hypothetical protein	2.18 (Dispensable)		N/A	N/A	N/A	N/A	N/A		0	0	0	0	0	0	0	0	0	0	0	0	0	0	0	0	0	0	0	0	0	0	0	0	0	0	0	0	0	0	0	0	0	0	0	0	0	0	0	0
TGME49_309800	RNA recognition motif-containing protein	-0.84 (Dispensable)	RRM_1#RRM_1#	N/A	N/A	N/A	nucleic acid binding	N/A		0	0	0	0	0	0	0	0	0	0	0	0	0	0	0	0	0	0	0	0	0	0	0	0	0	0	0	0	0	0	0	0	0	0	0	0	0	0	0	0
TGME49_310000	membrane protein, putative		Lung_7-TM_R#	N/A	integral component of membrane	N/A	N/A	N/A		0	0	0	0	0	0	0	0	0	0	0	0	0	0	0	0	0	0	0	0	0	0	0	0	0	0	0	0	0	0	0	0	0	0	0	0	0	0	0	0
TGME49_310050	RNA recognition motif-containing protein		RRM_1#RRM_1#	N/A	N/A	N/A	nucleic acid binding	N/A		0	0	0	0	0	0	0	0	0	0	0	0	0	0	0	0	0	0	0	0	0	0	0	0	0	0	0	0	0	0	0	0	0	0	0	0	0	0	0	0
TGME49_310080	AMP-binding enzyme domain-containing protein		AMP-binding#	N/A	N/A	metabolic process	catalytic activity, long-chain fatty acid-CoA ligase activity	6.2.1.3 (Long-chain-fatty-acid--CoA ligase)		0	0	0	0	0	0	0	0	0	0	0	0	0	0	0	0	0	0	0	0	0	0	0	0	0	0	0	0	0	0	0	0	0	0	0	0	0	0	0	0
TGME49_310150	AMP-binding enzyme domain-containing protein		AMP-binding#	N/A	N/A	metabolic process	catalytic activity, long-chain fatty acid-CoA ligase activity	6.2.1.3 (Long-chain-fatty-acid--CoA ligase)		0	0	0	0	0	0	0	0	0	0	0	0	0	0	0	0	0	0	0	0	0	0	0	0	0	0	0	0	0	0	0	0	0	0	0	0	0	0	0	0
TGME49_310290	regulator of chromosome condensation (RCC1) repeat-containing protein		RCC1_2#RCC1_2#	N/A	N/A	N/A	N/A	N/A		0	0	0	0	0	0	0	0	0	0	0	0	0	0	0	0	0	0	0	0	0	0	0	0	0	0	0	0	0	0	0	0	0	0	0	0	0	0	0	0
TGME49_310802	CRAL/TRIO domain-containing protein		CRAL_TRIO#	N/A	N/A	N/A	N/A	N/A		0	0	0	0	0	0	0	0	0	0	0	0	0	0	0	0	0	0	0	0	0	0	0	0	0	0	0	0	0	0	0	0	0	0	0	0	0	0	0	0
TGME49_310860	U5 snRNP-specific protein		WD40#WD40#WD40#	N/A	N/A	N/A	histone acetyltransferase activity, protein binding	2.3.1.48 (Histone acetyltransferase)		0	0	0	0	0	0	0	0	0	0	0	0	0	0	0	0	0	0	0	0	0	0	0	0	0	0	0	0	0	0	0	0	0	0	0	0	0	0	0	0
TGME49_311030	hypothetical protein		U3snoRNP10#	N/A	N/A	N/A	N/A	N/A		0	0	0	0	0	0	0	0	0	0	0	0	0	0	0	0	0	0	0	0	0	0	0	0	0	0	0	0	0	0	0	0	0	0	0	0	0	0	0	0
TGME49_311110	Ubiquitin-fold modifier 1 precursor family protein, putative		Ufm1#	N/A	N/A	N/A	N/A	N/A		0	0	0	0	0	0	0	0	0	0	0	0	0	0	0	0	0	0	0	0	0	0	0	0	0	0	0	0	0	0	0	0	0	0	0	0	0	0	0	0
TGME49_311310	protein phosphatase 2B catalytic subunit, calcineurin family phosphatse superfamily protein	-3.24 (Essential)	Metallophos#	N/A	N/A	N/A	hydrolase activity, phosphoprotein phosphatase activity	3.1.3.16 (Protein-serine/threonine phosphatase)		0	0	0	0	0	0	0	0	0	0	0	0	0	0	0	0	0	0	0	0	0	0	0	0	0	0	0	0	0	0	0	0	0	0	0	0	0	0	0	0
TGME49_311430	fibrillarin	-5.21 (Essential)	Fibrillarin#	nucleus	N/A	rRNA processing, tRNA processing	RNA binding, methyltransferase activity	2.1.1.- (Methyltransferases.)		0	0	0	0	0	0	0	0	0	0	0	0	0	0	0	0	0	0	0	0	0	0	0	0	0	0	0	0	0	0	0	0	0	0	0	0	0	0	0	0
TGME49_312200	serine/threonine protein phosphatase		TPR_2#PPP5#Metallophos#	N/A	cytoplasm, nucleus	protein dephosphorylation	phosphoprotein phosphatase activity, protein binding	3.1.3.16 (Protein-serine/threonine phosphatase)		0	0	0	0	0	0	0	0	0	0	0	0	0	0	0	0	0	0	0	0	0	0	0	0	0	0	0	0	0	0	0	0	0	0	0	0	0	0	0	0
TGME49_312490	hypothetical protein			N/A	N/A	N/A	N/A	N/A		0	0	0	0	0	0	0	0	0	0	0	0	0	0	0	0	0	0	0	0	0	0	0	0	0	0	0	0	0	0	0	0	0	0	0	0	0	0	0	0
TGME49_312530	splicing factor, CC1 family protein	0.33 (Dispensable)	RRM_1#RRM_1#	N/A	nucleus	mRNA processing	RNA binding, nucleic acid binding	N/A		0	0	0	0	0	0	0	0	0	0	0	0	0	0	0	0	0	0	0	0	0	0	0	0	0	0	0	0	0	0	0	0	0	0	0	0	0	0	0	0
TGME49_312940	hypothetical protein			N/A	N/A	N/A	N/A	N/A		0	0	0	0	0	0	0	0	0	0	0	0	0	0	0	0	0	0	0	0	0	0	0	0	0	0	0	0	0	0	0	0	0	0	0	0	0	0	0	0
TGME49_313010	DEAD (Asp-Glu-Ala-Asp) box polypeptide DDX6	-0.38 (Dispensable)	DEAD#Helicase_C#	N/A	N/A	N/A	ATP binding, ATP-dependent helicase activity, nucleic acid binding	3.6.4.13 (RNA helicase)		0	0	0	0	0	0	0	0	0	0	0	0	0	0	0	0	0	0	0	0	0	0	0	0	0	0	0	0	0	0	0	0	0	0	0	0	0	0	0	0
TGME49_313070	hypothetical protein			N/A	N/A	N/A	N/A	N/A		0	0	0	0	0	0	0	0	0	0	0	0	0	0	0	0	0	0	0	0	0	0	0	0	0	0	0	0	0	0	0	0	0	0	0	0	0	0	0	0
TGME49_313380	hypothetical protein	-4.7 (Essential)		N/A	N/A	N/A	N/A	N/A		0	0	0	0	0	0	0	0	0	0	0	0	0	0	0	0	0	0	0	0	0	0	0	0	0	0	0	0	0	0	0	0	0	0	0	0	0	0	0	0
TGME49_313410	proteasome 26S regulatory subunit	-4.77 (Essential)		N/A	proteasome complex	regulation of protein catabolic process	binding, enzyme regulator activity	N/A		0	0	0	0	0	0	0	0	0	0	0	0	0	0	0	0	0	0	0	0	0	0	0	0	0	0	0	0	0	0	0	0	0	0	0	0	0	0	0	0
TGME49_313560	60S ribosomal protein L7a, putative	-4.94 (Essential)	Ribosomal_L7Ae#	N/A	N/A	N/A	N/A	N/A		0	0	0	0	0	0	0	0	0	0	0	0	0	0	0	0	0	0	0	0	0	0	0	0	0	0	0	0	0	0	0	0	0	0	0	0	0	0	0	0
TGME49_314480	hypothetical protein	-2.29 (Essential)		N/A	N/A	N/A	binding	N/A		0	0	0	0	0	0	0	0	0	0	0	0	0	0	0	0	0	0	0	0	0	0	0	0	0	0	0	0	0	0	0	0	0	0	0	0	0	0	0	0
TGME49_314810	ribosomal protein RPL7	-3.44 (Essential)	Ribosomal_L30_N#Ribosomal_L30#	N/A	ribosome	translation	structural constituent of ribosome	N/A		0	0	0	0	0	0	0	0	0	0	0	0	0	0	0	0	0	0	0	0	0	0	0	0	0	0	0	0	0	0	0	0	0	0	0	0	0	0	0	0
TGME49_314860	zinc knuckle domain-containing protein		SF1-HH#KH_1#	N/A	N/A	N/A	RNA binding, zinc ion binding	N/A		0	0	0	0	0	0	0	0	0	0	0	0	0	0	0	0	0	0	0	0	0	0	0	0	0	0	0	0	0	0	0	0	0	0	0	0	0	0	0	0
TGME49_315110	prefoldin, alpha subunit protein	-1.26 (Dispensable)	Prefoldin#	N/A	prefoldin complex	protein folding	unfolded protein binding	N/A		0	0	0	0	0	0	0	0	0	0	0	0	0	0	0	0	0	0	0	0	0	0	0	0	0	0	0	0	0	0	0	0	0	0	0	0	0	0	0	0
TGME49_315620	vacuolar ATP synthase subunit C, putative		V-ATPase_C#	N/A	proton-transporting V-type ATPase, V1 domain	ATP hydrolysis coupled proton transport	hydrogen ion transmembrane transporter activity, hydrolase activity, acting on acid anhydrides, catalyzing transmembrane movement of substances	3.6.3.14 (H(+)-transporting two-sector ATPase)		0	0	0	0	0	0	0	0	0	0	0	0	0	0	0	0	0	0	0	0	0	0	0	0	0	0	0	0	0	0	0	0	0	0	0	0	0	0	0	0
TGME49_315740	SAG-related sequence SRS54		SAG#SAG#	N/A	membrane	N/A	N/A	N/A		0	0	0	0	0	0	0	0	0	0	0	0	0	0	0	0	0	0	0	0	0	0	0	0	0	0	0	0	0	0	0	0	0	0	0	0	0	0	0	0
TGME49_315920	DNA-directed RNA polymerase II RPB11A	-2.4 (Essential)	RNA_pol_L_2#	N/A	N/A	transcription, DNA-templated	protein dimerization activity	2.7.7.6 (DNA-directed RNA polymerase)		0	0	0	0	0	0	0	0	0	0	0	0	0	0	0	0	0	0	0	0	0	0	0	0	0	0	0	0	0	0	0	0	0	0	0	0	0	0	0	0
TGME49_315930	integral membrane protein, DUF56 family protein, putative			N/A	N/A	N/A	N/A	N/A		0	0	0	0	0	0	0	0	0	0	0	0	0	0	0	0	0	0	0	0	0	0	0	0	0	0	0	0	0	0	0	0	0	0	0	0	0	0	0	0
TGME49_316250	hypothetical protein	1.15 (Dispensable)		N/A	N/A	N/A	N/A	N/A		0	0	0	0	0	0	0	0	0	0	0	0	0	0	0	0	0	0	0	0	0	0	0	0	0	0	0	0	0	0	0	0	0	0	0	0	0	0	0	0
TGME49_316255	hypothetical protein	0.19 (Dispensable)		N/A	N/A	N/A	N/A	N/A		0	0	0	0	0	0	0	0	0	0	0	0	0	0	0	0	0	0	0	0	0	0	0	0	0	0	0	0	0	0	0	0	0	0	0	0	0	0	0	0
TGME49_316540	IMC sub-compartment protein ISP3	-0.63 (Dispensable)		N/A	N/A	N/A	N/A	N/A		0	0	0	0	0	0	0	0	0	0	0	0	0	0	0	0	0	0	0	0	0	0	0	0	0	0	0	0	0	0	0	0	0	0	0	0	0	0	0	0
TGME49_317720	eukaryotic translation initiation factor 3 subunit 7, putative	-4.82 (Essential)	eIF-3_zeta#	N/A	eukaryotic translation initiation factor 3 complex	translational initiation	translation initiation factor activity	N/A		0	0	0	0	0	0	0	0	0	0	0	0	0	0	0	0	0	0	0	0	0	0	0	0	0	0	0	0	0	0	0	0	0	0	0	0	0	0	0	0
TGME49_318410	TCP-1 chaperonin, putative		Cpn60_TCP1#	N/A	N/A	cellular protein metabolic process, protein folding	ATP binding, unfolded protein binding	N/A		0	0	0	0	0	0	0	0	0	0	0	0	0	0	0	0	0	0	0	0	0	0	0	0	0	0	0	0	0	0	0	0	0	0	0	0	0	0	0	0
TGME49_318510	N-ethylmaleimide-sensitive fusion protein, putative		AAA#AAA#	N/A	N/A	N/A	ATP binding	3.6.4.6 (Vesicle-fusing ATPase)		0	0	0	0	0	0	0	0	0	0	0	0	0	0	0	0	0	0	0	0	0	0	0	0	0	0	0	0	0	0	0	0	0	0	0	0	0	0	0	0
TGME49_318560	ATPase/histidine kinase/DNA gyrase B/HSP90 domain-containing protein		BCDHK_Adom3#HATPase_c#	N/A	N/A	N/A	ATP binding, pyruvate dehydrogenase (acetyl-transferring) kinase activity	2.7.11.2 ([Pyruvate dehydrogenase (acetyl-transferring)] kinase)		0	0	0	0	0	0	0	0	0	0	0	0	0	0	0	0	0	0	0	0	0	0	0	0	0	0	0	0	0	0	0	0	0	0	0	0	0	0	0	0
TGME49_318580	glucosephosphate-mutase GPM2	0.25 (Dispensable)	PGM_PMM_I#PGM_PMM_II#PGM_PMM_III#PGM_PMM_IV#	cytoplasm	N/A	carbohydrate metabolic process	glucose-1,6-bisphosphate synthase activity, intramolecular transferase activity, phosphotransferases	2.7.1.106 (Glucose-1,6-bisphosphate synthase)		0	0	0	0	0	0	0	0	0	0	0	0	0	0	0	0	0	0	0	0	0	0	0	0	0	0	0	0	0	0	0	0	0	0	0	0	0	0	0	0
TGME49_318700	eukaryotic initiation factor-6, putative		eIF-6#	N/A	N/A	mature ribosome assembly	ribosome binding	N/A		0	0	0	0	0	0	0	0	0	0	0	0	0	0	0	0	0	0	0	0	0	0	0	0	0	0	0	0	0	0	0	0	0	0	0	0	0	0	0	0
TGME49_319300	hypothetical protein		Gaa1#	N/A	GPI-anchor transamidase complex	N/A	N/A	N/A		0	0	0	0	0	0	0	0	0	0	0	0	0	0	0	0	0	0	0	0	0	0	0	0	0	0	0	0	0	0	0	0	0	0	0	0	0	0	0	0
TGME49_319340	hypothetical protein	-3.96 (Essential)		N/A	N/A	N/A	N/A	N/A		0	0	0	0	0	0	0	0	0	0	0	0	0	0	0	0	0	0	0	0	0	0	0	0	0	0	0	0	0	0	0	0	0	0	0	0	0	0	0	0
TGME49_319850	splicing factor U2AF family SnRNP auxilary factor large subunit, RRM domain-containing protein	-3.52 (Essential)		N/A	N/A	N/A	nucleic acid binding	N/A		0	0	0	0	0	0	0	0	0	0	0	0	0	0	0	0	0	0	0	0	0	0	0	0	0	0	0	0	0	0	0	0	0	0	0	0	0	0	0	0
TGME49_319920	2-oxo acid dehydrogenases acyltransferase (catalytic domain) domain-containing protein		Biotin_lipoyl#E3_binding#2-oxoacid_dh#	N/A	N/A	metabolic process	dihydrolipoyllysine-residue acetyltransferase activity, transferase activity, transferring acyl groups	2.3.1.12 (Dihydrolipoyllysine-residue acetyltransferase)		0	0	0	0	0	0	0	0	0	0	0	0	0	0	0	0	0	0	0	0	0	0	0	0	0	0	0	0	0	0	0	0	0	0	0	0	0	0	0	0
TGME49_320110	proliferating cell nuclear antigen PCNA2		PCNA_N#PCNA_C#	cytoplasm, nucleus	PCNA complex	DNA repair, regulation of DNA replication	DNA binding, DNA polymerase processivity factor activity	N/A		0	0	0	0	0	0	0	0	0	0	0	0	0	0	0	0	0	0	0	0	0	0	0	0	0	0	0	0	0	0	0	0	0	0	0	0	0	0	0	0
TGME49_320220	ubiquinol cytochrome c oxidoreductase, putative	-5.76 (Essential)	Rieske#	N/A	N/A	oxidation-reduction process	2 iron, 2 sulfur cluster binding, ubiquinol-cytochrome-c reductase activity	1.10.2.2 (Quinol--cytochrome-c reductase)		0	0	0	0	0	0	0	0	0	0	0	0	0	0	0	0	0	0	0	0	0	0	0	0	0	0	0	0	0	0	0	0	0	0	0	0	0	0	0	0
TGME49_320570	elongation factor Tu, putative		GTP_EFTU#GTP_EFTU_D3#	N/A	N/A	N/A	GTP binding, GTPase activity, sulfate adenylyltransferase (ATP) activity	2.7.7.4 (Sulfate adenylyltransferase)		0	0	0	0	0	0	0	0	0	0	0	0	0	0	0	0	0	0	0	0	0	0	0	0	0	0	0	0	0	0	0	0	0	0	0	0	0	0	0	0
TGME49_321360	clustered-asparagine-rich protein	0.27 (Dispensable)	RRM_1#WW#RRM_1#	N/A	N/A	N/A	nucleic acid binding, protein binding	N/A		0	0	0	0	0	0	0	0	0	0	0	0	0	0	0	0	0	0	0	0	0	0	0	0	0	0	0	0	0	0	0	0	0	0	0	0	0	0	0	0
TGME49_321620	dynamin-related protein DRPB		Dynamin_N#Dynamin_M#GED#	Golgi apparatus	N/A	N/A	GTP binding, GTPase activity	3.6.5.5 (Dynamin GTPase)		0	0	0	0	0	0	0	0	0	0	0	0	0	0	0	0	0	0	0	0	0	0	0	0	0	0	0	0	0	0	0	0	0	0	0	0	0	0	0	0
TGME49_323100	hypothetical protein			N/A	N/A	N/A	N/A	N/A		0	0	0	0	0	0	0	0	0	0	0	0	0	0	0	0	0	0	0	0	0	0	0	0	0	0	0	0	0	0	0	0	0	0	0	0	0	0	0	0
TGME49_323110	hypothetical protein			N/A	N/A	N/A	N/A	N/A		0	0	0	0	0	0	0	0	0	0	0	0	0	0	0	0	0	0	0	0	0	0	0	0	0	0	0	0	0	0	0	0	0	0	0	0	0	0	0	0
[truncated: 382 more columns]
