# Supplementary material for: ToxoNet: A high confidence map of protein-protein interactions in Toxoplasma gondii
Source: PLoS Comput Biol. 2024 Jun 20;20(6):e1012208. doi: 10.1371/journal.pcbi.1012208 (PMC11219001; doi:10.1371/journal.pcbi.1012208)
Supplement: S5 Table — (XLSX) [file pcbi.1012208.s013.xlsx]

## Sheet: supervised_all
Supplemental Table 5 List of interactions predicted using supervised machine learning
Number	Pair	ML_Score	Individual scores
			all_420fractions_pcc_noisemodel	all_420fractions_wcc_WITHIDs	dom_dom_int_ll_scores	gene_fusion_STRING	matrix_combos_mi	matrix_combos_pcc_noisemodel	matrix_combos_wcc	mi_all420	mi_combos_found_in_same_expt	mi_IEX120_WITHID	mi_toxo_beadA	mi_toxo_beadC	mi_toxo_beadL	mi_toxo_beadN	mi_toxo_beadR	overall_coapex_sc1	overall_coapex_sc2	pccnoisemodel_combos_found_in_same_expt	phylopro_pij_mi	phylopro_pres-abs_mi	SM_all_420fractions_pccnm_TOMsim_CODES_pairwise	SM_all_420fractions_wcc_TOMsim_CODES_pairwise	SM_toxo_beadsA_pccnm_TOMsim_CODES_pairwise	SM_toxo_beadsA_wcc_TOMsim_CODES_pairwise	SM_toxo_beadsC_pccnm_TOMsim_CODES_pairwise	SM_toxo_beadsC_wcc_TOMsim_CODES_pairwise	SM_toxo_beadsL_pccnm_TOMsim_CODES_pairwise	SM_toxo_beadsL_wcc_TOMsim_CODES_pairwise	SM_toxo_beadsN_pccnm_TOMsim_CODES_pairwise	SM_toxo_beadsN_wcc_TOMsim_CODES_pairwise	SM_toxo_beadsR_pccnm_TOMsim_CODES_pairwise	SM_toxo_beadsR_wcc_TOMsim_CODES_pairwise	SM_toxo_IEX120_pccnm_TOMsim_CODES_pairwise	SM_toxo_IEX120_wcc_TOMsim_CODES_pairwise	textmining_STRING	TOMsim_pccnm_combos_found_in_same_expt	TOMsim_wcc_combos_found_in_same_expt	toxo_beadA_wcc	toxo_beadC_wcc	toxo_beadL_wcc	toxo_beadN_wcc	toxo_beadR_wcc	toxo_beadsA_coapex	toxo_beadsA_pcc_noisemodel	toxo_beadsC_coapex	toxo_beadsC_pcc_noisemodel	toxo_beadsL_coapex
1	TGME49_223590-TGME49_242290	1	0.674672	0.836226	14050.4	?	0.173143	0.664447	0.836226	0.173143	0.173143	0.172484	0.261755	0.226092	0.0825651	0.0413507	0.221641	4	4	0.674672	0.0326227	0.0289688	0.0826148	0.16266	0.037936	0.220566	0.0677879	0.638441	0.0571512	0.411379	0.0649017	0.413144	0.0715302	0.589199	0	0.370197	?	0.0826148	0.16266	0.569474	0.861961	0.902986	0.961499	0.892218	0	0	1	0	1
	TGME49_223590-TGME49_242290	1	0.674672	0.836226	14050.4	?	0.173143	0.664447	0.836226	0.173143	0.173143	0.172484	0.261755	0.226092	0.0825651	0.0413507	0.221641	4	4	0.674672	0.0326227	0.0289688	0.0826148	0.16266	0.037936	0.220566	0.0677879	0.638441	0.0571512	0.411379	0.0649017	0.413144	0.0715302	0.589199	0	0.370197	?	0.0826148	0.16266	0.569474	0.861961	0.902986	0.961499	0.892218	0	0	1	0	1
	TGME49_223590-TGME49_242290	1
2	TGME49_278050-TGME49_287210	1	0.562415	0.640821	14050.4	?	0.353186	0.556939	0.639442	0.261749	0.261749	0.0983393	0.208397	0.111192	0.277932	0.337981	0.361574	4	4	0.562415	0.0107593	0.0273611	0.0360187	0.0618634	0.217564	0.575728	0.254437	0.744519	0.0297029	0.140315	0.0587948	0.251061	0.0262537	0.259451	0.210846	0.456618	?	0.0360187	0.0618634	0.879955	0.956183	0.591879	0.668153	0.618718	1	0	1	0	0
	TGME49_278050-TGME49_287210	1	0.562415	0.640821	14050.4	?	0.353186	0.556939	0.639442	0.261749	0.261749	0.0983393	0.208397	0.111192	0.277932	0.337981	0.361574	4	4	0.562415	0.0107593	0.0273611	0.0360187	0.0618634	0.217564	0.575728	0.254437	0.744519	0.0297029	0.140315	0.0587948	0.251061	0.0262537	0.259451	0.210846	0.456618	?	0.0360187	0.0618634	0.879955	0.956183	0.591879	0.668153	0.618718	1	0	1	0	0
	TGME49_278050-TGME49_287210	1
3	TGME49_239500-TGME49_242290	1	0.730164	0.821023	14050.4	?	0.1606	0.728781	0.820804	0.1606	0.1606	0.284874	0.155248	0.155718	0.129545	0.103562	0.180597	5	5	0.730164	0.0180851	0.026639	0.0911037	0.183317	0.185186	0.373437	0.352356	0.641766	0.124089	0.343908	0.202328	0.422591	0.241051	0.43425	0.0156737	0.0393449	?	0.0911037	0.183317	0.825765	0.874173	0.844954	0.920039	0.780654	1	0.731223	1	0.820481	1
	TGME49_239500-TGME49_242290	1	0.730164	0.821023	14050.4	?	0.1606	0.728781	0.820804	0.1606	0.1606	0.284874	0.155248	0.155718	0.129545	0.103562	0.180597	5	5	0.730164	0.0180851	0.026639	0.0911037	0.183317	0.185186	0.373437	0.352356	0.641766	0.124089	0.343908	0.202328	0.422591	0.241051	0.43425	0.0156737	0.0393449	?	0.0911037	0.183317	0.825765	0.874173	0.844954	0.920039	0.780654	1	0.731223	1	0.820481	1
	TGME49_239500-TGME49_242290	1
4	TGME49_242290-TGME49_287210	1	0.666033	0.726127	14050.4	?	0.159725	0.607896	0.726127	0.159725	0.159725	0.0813731	0.135164	0	0.0765937	0.154071	0	5	5	0.666033	0.0181089	0.0247881	0.065975	0.078837	0.274774	0.71646	0.454002	0.841534	0.18723	0.256358	0.223281	0.516258	0.562605	0.809703	0.259769	0.53683	?	0.065975	0.078837	0.951747	1	0.915744	0.907485	1	1	0.855867	1	0.983348	0
	TGME49_242290-TGME49_287210	1	0.666033	0.726127	14050.4	?	0.159725	0.607896	0.726127	0.159725	0.159725	0.0813731	0.135164	0	0.0765937	0.154071	0	5	5	0.666033	0.0181089	0.0247881	0.065975	0.078837	0.274774	0.71646	0.454002	0.841534	0.18723	0.256358	0.223281	0.516258	0.562605	0.809703	0.259769	0.53683	?	0.065975	0.078837	0.951747	1	0.915744	0.907485	1	1	0.855867	1	0.983348	0
	TGME49_242290-TGME49_287210	1
5	TGME49_242290-TGME49_280710	0.995	0.725354	0.864886	14050.4	?	0.167774	0.721868	0.864886	0.167774	0.167774	0.0532467	0.312734	0.0841596	0.0978075	0.109784	0.264397	5	4.333	0.725354	0.106171	0.0291563	0.105121	0.19171	0.077735	0.269579	0.375743	0.806779	0.17024	0.348932	0.167313	0.543487	0.125628	0.559295	0.169337	0.459051	?	0.105121	0.19171	0.652858	0.957826	0.959104	0.927107	0.834058	1	0.425907	1	0.926792	1
	TGME49_242290-TGME49_280710	0.995	0.725354	0.864886	14050.4	?	0.167774	0.721868	0.864886	0.167774	0.167774	0.0532467	0.312734	0.0841596	0.0978075	0.109784	0.264397	5	4.333	0.725354	0.106171	0.0291563	0.105121	0.19171	0.077735	0.269579	0.375743	0.806779	0.17024	0.348932	0.167313	0.543487	0.125628	0.559295	0.169337	0.459051	?	0.105121	0.19171	0.652858	0.957826	0.959104	0.927107	0.834058	1	0.425907	1	0.926792	1
	TGME49_242290-TGME49_280710	0.995
6	TGME49_239500-TGME49_249590	0.993	0.718399	0.826136	14050.4	?	0.164134	0.711217	0.825916	0.164134	0.164134	0.227102	0.155449	0.142109	0.105748	0.140376	0.207982	5	5	0.718399	0.00954012	0.026639	0.0920894	0.186415	0.178297	0.355319	0.390411	0.660296	0.168249	0.383515	0.172538	0.389211	0.187187	0.345213	0.016211	0.0614619	?	0.0920894	0.186415	0.829175	0.906258	0.908101	0.854172	0.778675	1	0.688964	1	0.855606	1
	TGME49_239500-TGME49_249590	0.993	0.718399	0.826136	14050.4	?	0.164134	0.711217	0.825916	0.164134	0.164134	0.227102	0.155449	0.142109	0.105748	0.140376	0.207982	5	5	0.718399	0.00954012	0.026639	0.0920894	0.186415	0.178297	0.355319	0.390411	0.660296	0.168249	0.383515	0.172538	0.389211	0.187187	0.345213	0.016211	0.0614619	?	0.0920894	0.186415	0.829175	0.906258	0.908101	0.854172	0.778675	1	0.688964	1	0.855606	1
	TGME49_239500-TGME49_249590	0.993
7	TGME49_223590-TGME49_280710	0.99	0.600154	0.793412	14050.4	?	0.221437	0.577886	0.793412	0.221437	0.221437	0.105363	0.416725	0.183891	0.201166	0.123367	0.0205928	5	5	0.600154	0.108628	0.0268107	0.0552118	0.162163	0.00865535	0.0601749	0.152469	0.530578	0.113065	0.423042	0.091739	0.417632	0.0464361	0.524487	0	0.50157	?	0.0552118	0.162163	0.473523	0.879453	0.88099	0.856476	0.964027	0	0.152694	1	0	1
	TGME49_223590-TGME49_280710	0.99	0.600154	0.793412	14050.4	?	0.221437	0.577886	0.793412	0.221437	0.221437	0.105363	0.416725	0.183891	0.201166	0.123367	0.0205928	5	5	0.600154	0.108628	0.0268107	0.0552118	0.162163	0.00865535	0.0601749	0.152469	0.530578	0.113065	0.423042	0.091739	0.417632	0.0464361	0.524487	0	0.50157	?	0.0552118	0.162163	0.473523	0.879453	0.88099	0.856476	0.964027	0	0.152694	1	0	1
	TGME49_223590-TGME49_280710	0.99
8	TGME49_223590-TGME49_290005	0.988	0.680091	0.842574	14050.4	?	0.142241	0.653349	0.842574	0.142241	0.142241	0.110392	0.175597	0.0973682	0.0636821	0.105193	0.0748151	5	5	0.680091	0.102758	0.0359233	0.0771987	0.174742	0.0353956	0.329421	0.189411	0.677615	0.124976	0.436696	0.156758	0.472021	0.151401	0.570161	0	0.440891	?	0.0771987	0.174742	0.747298	0.932299	0.982119	0.89789	0.982341	0	0	1	0	1
	TGME49_223590-TGME49_290005	0.988	0.680091	0.842574	14050.4	?	0.142241	0.653349	0.842574	0.142241	0.142241	0.110392	0.175597	0.0973682	0.0636821	0.105193	0.0748151	5	5	0.680091	0.102758	0.0359233	0.0771987	0.174742	0.0353956	0.329421	0.189411	0.677615	0.124976	0.436696	0.156758	0.472021	0.151401	0.570161	0	0.440891	?	0.0771987	0.174742	0.747298	0.932299	0.982119	0.89789	0.982341	0	0	1	0	1
	TGME49_223590-TGME49_290005	0.988
9	TGME49_249590-TGME49_258150	0.988	0.755947	0.886847	14050.4	?	0.145135	0.757618	0.886847	0.145135	0.145135	0.344133	0.194104	0.0662705	0.00958245	0.195742	0.0710064	5	5	0.755947	0.0108614	0.0245113	0.104928	0.183733	0.0907916	0.325912	0.495924	0.790097	0.22206	0.536784	0.191323	0.345183	0.212181	0.514408	0.00514775	0.223548	?	0.104928	0.183733	0.853997	0.980523	0.982855	0.83459	0.968246	1	0.629368	1	0.939632	1
	TGME49_249590-TGME49_258150	0.988	0.755947	0.886847	14050.4	?	0.145135	0.757618	0.886847	0.145135	0.145135	0.344133	0.194104	0.0662705	0.00958245	0.195742	0.0710064	5	5	0.755947	0.0108614	0.0245113	0.104928	0.183733	0.0907916	0.325912	0.495924	0.790097	0.22206	0.536784	0.191323	0.345183	0.212181	0.514408	0.00514775	0.223548	?	0.104928	0.183733	0.853997	0.980523	0.982855	0.83459	0.968246	1	0.629368	1	0.939632	1
	TGME49_249590-TGME49_258150	0.988
10	TGME49_223960-TGME49_242290	0.986	0.457444	0.583768	?	?	0.203808	0.447472	0.583768	0.203808	0.203808	0.32191	?	0	0.0291914	0.0476015	0	4	4	0.457444	0.129966	0.0246699	0.0297991	0.0399473	?	?	0	0.841534	0	0.478906	0	0.516258	0	0.809703	0.0166835	0.047506	?	0.0297991	0.0399473	?	1	0.824163	0.907485	1	?	?	1	0	1
	TGME49_223960-TGME49_242290	0.986	0.457444	0.583768	?	?	0.203808	0.447472	0.583768	0.203808	0.203808	0.32191	?	0	0.0291914	0.0476015	0	4	4	0.457444	0.129966	0.0246699	0.0297991	0.0399473	?	?	0	0.841534	0	0.478906	0	0.516258	0	0.809703	0.0166835	0.047506	?	0.0297991	0.0399473	?	1	0.824163	0.907485	1	?	?	1	0	1
	TGME49_223960-TGME49_242290	0.986
11	TGME49_258150-TGME49_280710	0.986	0.723628	0.87378	14050.4	?	0.131879	0.729004	0.87378	0.151126	0.151126	0.132304	0.190302	0.0230527	0.14765	0.280987	0.0546541	6	5.333	0.723628	0.0936336	0.0223388	0.0844034	0.172911	0.056713	0.262219	0.382671	0.680487	0.190723	0.511114	0.0750556	0.352529	0.130845	0.4707	0.00715726	0.50157	?	0.0844034	0.172911	0.75029	0.995859	0.892424	0.659062	0.964232	1	0.521774	1	0.944919	1
	TGME49_258150-TGME49_280710	0.986	0.723628	0.87378	14050.4	?	0.131879	0.729004	0.87378	0.151126	0.151126	0.132304	0.190302	0.0230527	0.14765	0.280987	0.0546541	6	5.333	0.723628	0.0936336	0.0223388	0.0844034	0.172911	0.056713	0.262219	0.382671	0.680487	0.190723	0.511114	0.0750556	0.352529	0.130845	0.4707	0.00715726	0.50157	?	0.0844034	0.172911	0.75029	0.995859	0.892424	0.659062	0.964232	1	0.521774	1	0.944919	1
	TGME49_258150-TGME49_280710	0.986
12	TGME49_249590-TGME49_280710	0.985	0.740317	0.902609	14050.4	?	0.139319	0.743253	0.902609	0.139319	0.139319	0.137559	0.244294	0.0445161	0.122414	0.169553	0.035846	5	4.333	0.740317	0.0898139	0.0291563	0.102651	0.193393	0.0632849	0.177459	0.447508	0.791296	0.194118	0.447741	0.152314	0.533046	0.122055	0.454127	0.0210833	0.30177	?	0.102651	0.193393	0.818529	0.980431	0.934308	0.870791	0.962488	1	0.545718	1	0.936648	1
	TGME49_249590-TGME49_280710	0.985	0.740317	0.902609	14050.4	?	0.139319	0.743253	0.902609	0.139319	0.139319	0.137559	0.244294	0.0445161	0.122414	0.169553	0.035846	5	4.333	0.740317	0.0898139	0.0291563	0.102651	0.193393	0.0632849	0.177459	0.447508	0.791296	0.194118	0.447741	0.152314	0.533046	0.122055	0.454127	0.0210833	0.30177	?	0.102651	0.193393	0.818529	0.980431	0.934308	0.870791	0.962488	1	0.545718	1	0.936648	1
	TGME49_249590-TGME49_280710	0.985
13	TGME49_278050-TGME49_290005	0.984	0.700581	0.877263	14050.4	?	0.0147488	0.703702	0.877339	0.105825	0.105825	0.141763	0.126841	0.0363253	0.0400491	0.199915	0.0917568	4	4	0.700581	0.077991	0.0273611	0.0705791	0.157223	0.27704	0.56834	0.416542	0.752943	0.198415	0.407918	0.196507	0.382906	0.205688	0.478586	0.138912	0.325285	?	0.0705791	0.157223	0.894427	0.991117	0.953008	0.783561	0.883883	1	0.676945	1	0.904573	1
	TGME49_278050-TGME49_290005	0.984	0.700581	0.877263	14050.4	?	0.0147488	0.703702	0.877339	0.105825	0.105825	0.141763	0.126841	0.0363253	0.0400491	0.199915	0.0917568	4	4	0.700581	0.077991	0.0273611	0.0705791	0.157223	0.27704	0.56834	0.416542	0.752943	0.198415	0.407918	0.196507	0.382906	0.205688	0.478586	0.138912	0.325285	?	0.0705791	0.157223	0.894427	0.991117	0.953008	0.783561	0.883883	1	0.676945	1	0.904573	1
	TGME49_278050-TGME49_290005	0.984
14	TGME49_242290-TGME49_258150	0.981	0.737571	0.857762	14050.4	?	0.169544	0.735164	0.857762	0.169544	0.169544	0.240931	0.0982862	0.0947566	0.0511104	0.229704	0.201178	5	5	0.737571	0.0199685	0.0245113	0.107041	0.184072	0.203248	0.469016	0.423773	0.80577	0.174403	0.494218	0.15808	0.3702	0.312286	0.653443	0.0462168	0.370197	?	0.107041	0.184072	0.942831	0.961074	0.919165	0.779579	0.905789	1	0.758274	1	0.930563	1
	TGME49_242290-TGME49_258150	0.981	0.737571	0.857762	14050.4	?	0.169544	0.735164	0.857762	0.169544	0.169544	0.240931	0.0982862	0.0947566	0.0511104	0.229704	0.201178	5	5	0.737571	0.0199685	0.0245113	0.107041	0.184072	0.203248	0.469016	0.423773	0.80577	0.174403	0.494218	0.15808	0.3702	0.312286	0.653443	0.0462168	0.370197	?	0.107041	0.184072	0.942831	0.961074	0.919165	0.779579	0.905789	1	0.758274	1	0.930563	1
	TGME49_242290-TGME49_258150	0.981
15	TGME49_278050-TGME49_280710	0.981	0.62328	0.778166	14050.4	?	0.626417	0.621015	0.781837	0.21617	0.21617	0.138278	0.315067	0.18386	0.138456	0.225102	0.242249	4	3.333	0.62328	0.0935927	0.0316913	0.0578628	0.146894	0.130728	0.322633	0.339898	0.704182	0.176672	0.363862	0.100669	0.317719	0.0538771	0.280255	0.0391936	0.297656	?	0.0578628	0.146894	0.582217	0.915857	0.849152	0.757921	0.75564	1	0.427432	1	0.827581	1
	TGME49_278050-TGME49_280710	0.981	0.62328	0.778166	14050.4	?	0.626417	0.621015	0.781837	0.21617	0.21617	0.138278	0.315067	0.18386	0.138456	0.225102	0.242249	4	3.333	0.62328	0.0935927	0.0316913	0.0578628	0.146894	0.130728	0.322633	0.339898	0.704182	0.176672	0.363862	0.100669	0.317719	0.0538771	0.280255	0.0391936	0.297656	?	0.0578628	0.146894	0.582217	0.915857	0.849152	0.757921	0.75564	1	0.427432	1	0.827581	1
	TGME49_278050-TGME49_280710	0.981
16	TGME49_223960-TGME49_280710	0.979	0.397037	0.553778	?	?	0.278661	0.397564	0.553778	0.278661	0.278661	0.343481	?	0.0322255	0.0420214	0.0298527	0.155811	4	4	0.397037	0.223653	0.0270057	0.0180621	0.0306595	?	?	0	0.806779	0	0.51569	0	0.701554	0	0.559295	0.00338778	0.0363138	?	0.0180621	0.0306595	?	0.957826	0.842701	0.986394	0.834058	?	?	1	0	1
	TGME49_223960-TGME49_280710	0.979	0.397037	0.553778	?	?	0.278661	0.397564	0.553778	0.278661	0.278661	0.343481	?	0.0322255	0.0420214	0.0298527	0.155811	4	4	0.397037	0.223653	0.0270057	0.0180621	0.0306595	?	?	0	0.806779	0	0.51569	0	0.701554	0	0.559295	0.00338778	0.0363138	?	0.0180621	0.0306595	?	0.957826	0.842701	0.986394	0.834058	?	?	1	0	1
	TGME49_223960-TGME49_280710	0.979
17	TGME49_215470-TGME49_227360	0.975	0.341847	0.577649	0.519955	?	0.238981	0.336642	0.577649	0.238981	0.238981	0.186502	?	?	0.059067	?	?	1	0.077	0.341847	0.377591	0.0219936	0.0100578	0.0588334	?	?	?	?	0	0.00844471	?	?	?	?	0.0238523	0.108833	?	0.0100578	0.0588334	?	?	0.166667	?	?	?	?	?	?	0
	TGME49_215470-TGME49_227360	0.975	0.341847	0.577649	0.519955	?	0.238981	0.336642	0.577649	0.238981	0.238981	0.186502	?	?	0.059067	?	?	1	0.077	0.341847	0.377591	0.0219936	0.0100578	0.0588334	?	?	?	?	0	0.00844471	?	?	?	?	0.0238523	0.108833	?	0.0100578	0.0588334	?	?	0.166667	?	?	?	?	?	?	0
	TGME49_215470-TGME49_227360	0.975
18	TGME49_258150-TGME49_306930	0.975	0.455225	0.612158	14050.4	?	0.484866	0.452334	0.612158	0.324113	0.324113	0.194976	0.141383	0.31891	0.23772	0.334105	0.492267	4	3.067	0.455225	0.0168325	0.0199256	0.0324267	0.0930061	0.0559313	0.261332	0.182268	0.497382	0.0935607	0.22545	0.0442839	0.222961	0.0158972	0.109388	0.0468769	0.479925	?	0.0324267	0.0930061	0.793091	0.784714	0.690339	0.647798	0.330862	0	0	1	0	1
	TGME49_258150-TGME49_306930	0.975	0.455225	0.612158	14050.4	?	0.484866	0.452334	0.612158	0.324113	0.324113	0.194976	0.141383	0.31891	0.23772	0.334105	0.492267	4	3.067	0.455225	0.0168325	0.0199256	0.0324267	0.0930061	0.0559313	0.261332	0.182268	0.497382	0.0935607	0.22545	0.0442839	0.222961	0.0158972	0.109388	0.0468769	0.479925	?	0.0324267	0.0930061	0.793091	0.784714	0.690339	0.647798	0.330862	0	0	1	0	1
	TGME49_258150-TGME49_306930	0.975
19	TGME49_280710-TGME49_290005	0.973	0.719355	0.87066	14050.4	?	0.584232	0.719113	0.87066	0.145525	0.145525	0.00701284	0.306728	0.146994	0.10529	0.0733732	0.13782	6	5.333	0.719355	0.191969	0.0362216	0.0907482	0.19174	0.0600167	0.225458	0.423397	0.776497	0.186585	0.424044	0.303836	0.634628	0.214942	0.527969	0.0615855	0.459402	?	0.0907482	0.19174	0.579546	0.940567	0.922144	0.978921	0.903562	1	0.409151	1	0.864878	1
	TGME49_280710-TGME49_290005	0.973	0.719355	0.87066	14050.4	?	0.584232	0.719113	0.87066	0.145525	0.145525	0.00701284	0.306728	0.146994	0.10529	0.0733732	0.13782	6	5.333	0.719355	0.191969	0.0362216	0.0907482	0.19174	0.0600167	0.225458	0.423397	0.776497	0.186585	0.424044	0.303836	0.634628	0.214942	0.527969	0.0615855	0.459402	?	0.0907482	0.19174	0.579546	0.940567	0.922144	0.978921	0.903562	1	0.409151	1	0.864878	1
	TGME49_280710-TGME49_290005	0.973
20	TGME49_242290-TGME49_290005	0.972	0.784613	0.918614	14050.4	?	0.115563	0.784274	0.918614	0.115563	0.115563	0.0414611	0.243715	0.0762053	0.0784084	0.0737767	0.187965	5	5	0.784613	0.0958298	0.0338194	0.100529	0.187403	0.147382	0.342099	0.41331	0.807902	0.163323	0.418774	0.254512	0.558092	0.268641	0.569482	0.222224	0.478252	?	0.100529	0.187403	0.750241	0.981981	0.939858	0.945788	0.888889	1	0.610481	1	0.928614	1
	TGME49_242290-TGME49_290005	0.972	0.784613	0.918614	14050.4	?	0.115563	0.784274	0.918614	0.115563	0.115563	0.0414611	0.243715	0.0762053	0.0784084	0.0737767	0.187965	5	5	0.784613	0.0958298	0.0338194	0.100529	0.187403	0.147382	0.342099	0.41331	0.807902	0.163323	0.418774	0.254512	0.558092	0.268641	0.569482	0.222224	0.478252	?	0.100529	0.187403	0.750241	0.981981	0.939858	0.945788	0.888889	1	0.610481	1	0.928614	1
	TGME49_242290-TGME49_290005	0.972
21	TGME49_242290-TGME49_306930	0.97	0.516352	0.683938	14050.4	?	0.261769	0.535434	0.683938	0.261769	0.261769	0.0829758	0.266794	0.260142	0.261921	0.111994	0.686962	4	3.067	0.516352	0.0311886	0.026639	0.0488396	0.118859	0.0946483	0.228564	0.313309	0.597366	0.0435621	0.12792	0.168925	0.358955	0.0229389	0.0713774	0.195964	0.44784	?	0.0488396	0.118859	0.635206	0.816497	0.614423	0.895885	0.204124	0	0	1	0	1
	TGME49_242290-TGME49_306930	0.97	0.516352	0.683938	14050.4	?	0.261769	0.535434	0.683938	0.261769	0.261769	0.0829758	0.266794	0.260142	0.261921	0.111994	0.686962	4	3.067	0.516352	0.0311886	0.026639	0.0488396	0.118859	0.0946483	0.228564	0.313309	0.597366	0.0435621	0.12792	0.168925	0.358955	0.0229389	0.0713774	0.195964	0.44784	?	0.0488396	0.118859	0.635206	0.816497	0.614423	0.895885	0.204124	0	0	1	0	1
	TGME49_242290-TGME49_306930	0.97
22	TGME49_249590-TGME49_278050	0.97	0.61398	0.752308	14050.4	?	0.223551	0.613047	0.750688	0.223551	0.223551	0.202449	0.292812	0.0740686	0.119135	0.247215	0.31133	5	5	0.61398	0.0120173	0.0338194	0.0572115	0.143133	0.191316	0.400614	0.410946	0.743181	0.180227	0.387079	0.0918084	0.201355	0.0845299	0.228531	0.0835278	0.302215	?	0.0572115	0.143133	0.645664	0.972853	0.893377	0.697252	0.641911	1	0.509252	1	0.906212	1
	TGME49_249590-TGME49_278050	0.97	0.61398	0.752308	14050.4	?	0.223551	0.613047	0.750688	0.223551	0.223551	0.202449	0.292812	0.0740686	0.119135	0.247215	0.31133	5	5	0.61398	0.0120173	0.0338194	0.0572115	0.143133	0.191316	0.400614	0.410946	0.743181	0.180227	0.387079	0.0918084	0.201355	0.0845299	0.228531	0.0835278	0.302215	?	0.0572115	0.143133	0.645664	0.972853	0.893377	0.697252	0.641911	1	0.509252	1	0.906212	1
	TGME49_249590-TGME49_278050	0.97
23	TGME49_249590-TGME49_306930	0.969	0.522182	0.68852	14050.4	?	0.244131	0.533832	0.68852	0.244131	0.244131	0.149499	0.137674	0.215196	0.238168	0.162719	0.580127	4	3.067	0.522182	0.013668	0.0221957	0.0450375	0.111448	0.0381456	0.175863	0.251872	0.6217	0.0591405	0.189515	0.141457	0.293955	0.0120106	0.0748461	0.124273	0.332227	?	0.0450375	0.111448	0.889311	0.847513	0.687005	0.839872	0.251259	0	0	1	0	1
	TGME49_249590-TGME49_306930	0.969	0.522182	0.68852	14050.4	?	0.244131	0.533832	0.68852	0.244131	0.244131	0.149499	0.137674	0.215196	0.238168	0.162719	0.580127	4	3.067	0.522182	0.013668	0.0221957	0.0450375	0.111448	0.0381456	0.175863	0.251872	0.6217	0.0591405	0.189515	0.141457	0.293955	0.0120106	0.0748461	0.124273	0.332227	?	0.0450375	0.111448	0.889311	0.847513	0.687005	0.839872	0.251259	0	0	1	0	1
	TGME49_249590-TGME49_306930	0.969
24	TGME49_242290-TGME49_249590	0.969	0.808045	0.902425	14050.4	?	0.10241	0.805095	0.902425	0.10241	0.10241	0.141518	0.15423	0.0667275	0.0282456	0.0242291	0.143565	6	6	0.808045	0.0251228	0.0313034	0.114125	0.189283	0.173305	0.358753	0.416009	0.816183	0.177028	0.445385	0.197019	0.489505	0.283381	0.706628	0.124878	0.417179	?	0.114125	0.189283	0.793477	0.986602	0.972365	0.97878	0.923186	1	0.722965	1	0.960129	1
	TGME49_242290-TGME49_249590	0.969	0.808045	0.902425	14050.4	?	0.10241	0.805095	0.902425	0.10241	0.10241	0.141518	0.15423	0.0667275	0.0282456	0.0242291	0.143565	6	6	0.808045	0.0251228	0.0313034	0.114125	0.189283	0.173305	0.358753	0.416009	0.816183	0.177028	0.445385	0.197019	0.489505	0.283381	0.706628	0.124878	0.417179	?	0.114125	0.189283	0.793477	0.986602	0.972365	0.97878	0.923186	1	0.722965	1	0.960129	1
	TGME49_242290-TGME49_249590	0.969
25	TGME49_242290-TGME49_278050	0.968	0.653777	0.793114	14050.4	?	0.192808	0.654748	0.791407	0.192808	0.192808	0.069856	0.258569	0.119229	0.165064	0.1841	0.386587	5	5	0.653777	0.0147114	0.0202725	0.0674061	0.14254	0.209473	0.554761	0.323079	0.744519	0.125736	0.339884	0.113518	0.313166	0.1009	0.259451	0.154177	0.389933	?	0.0674061	0.14254	0.832293	0.956183	0.814621	0.775248	0.618718	1	0.681141	1	0.888762	1
	TGME49_242290-TGME49_278050	0.968	0.653777	0.793114	14050.4	?	0.192808	0.654748	0.791407	0.192808	0.192808	0.069856	0.258569	0.119229	0.165064	0.1841	0.386587	5	5	0.653777	0.0147114	0.0202725	0.0674061	0.14254	0.209473	0.554761	0.323079	0.744519	0.125736	0.339884	0.113518	0.313166	0.1009	0.259451	0.154177	0.389933	?	0.0674061	0.14254	0.832293	0.956183	0.814621	0.775248	0.618718	1	0.681141	1	0.888762	1
	TGME49_242290-TGME49_278050	0.968
26	TGME49_223960-TGME49_249590	0.967	0.434209	0.565658	?	?	0.204632	0.43611	0.565658	0.204632	0.204632	0.203391	?	0.0212741	0.0375736	0.0547462	0.0626033	4	4	0.434209	0.126192	0.0336427	0.025005	0.0348881	?	?	0	0.816183	0	0.534548	0	0.517678	0	0.706628	0.0181953	0.0556106	?	0.025005	0.0348881	?	0.986602	0.893685	0.869626	0.923186	?	?	1	0	1
	TGME49_223960-TGME49_249590	0.967	0.434209	0.565658	?	?	0.204632	0.43611	0.565658	0.204632	0.204632	0.203391	?	0.0212741	0.0375736	0.0547462	0.0626033	4	4	0.434209	0.126192	0.0336427	0.025005	0.0348881	?	?	0	0.816183	0	0.534548	0	0.517678	0	0.706628	0.0181953	0.0556106	?	0.025005	0.0348881	?	0.986602	0.893685	0.869626	0.923186	?	?	1	0	1
	TGME49_223960-TGME49_249590	0.967
27	TGME49_205340-TGME49_245460	0.964	0.390211	0.485272	?	?	0.311534	0.390301	0.485272	0.311534	0.311534	0.1749	?	?	0.682908	0.167944	0.603637	0	0	0.390211	0.281684	0.0266442	0.0217301	0.0511701	?	?	?	?	0.000480696	0.00328487	0	0.0140567	0.00131171	0.0134997	0.0430982	0.119305	?	0.0217301	0.0511701	?	?	0	0	0	?	?	?	?	0
	TGME49_205340-TGME49_245460	0.964	0.390211	0.485272	?	?	0.311534	0.390301	0.485272	0.311534	0.311534	0.1749	?	?	0.682908	0.167944	0.603637	0	0	0.390211	0.281684	0.0266442	0.0217301	0.0511701	?	?	?	?	0.000480696	0.00328487	0	0.0140567	0.00131171	0.0134997	0.0430982	0.119305	?	0.0217301	0.0511701	?	?	0	0	0	?	?	?	?	0
	TGME49_205340-TGME49_245460	0.964
28	TGME49_239500-TGME49_290005	0.964	0.740367	0.870605	14050.4	?	0.103224	0.739275	0.872331	0.103224	0.103224	0.354176	0.0243721	0.0710188	0.0658827	0.102438	0.071817	5	5	0.740367	0.0755619	0.033517	0.0980909	0.196856	0.232168	0.454918	0.42976	0.685056	0.186332	0.394092	0.276309	0.506598	0.284275	0.534602	0.013757	0.034837	?	0.0980909	0.196856	0.976623	0.935918	0.947808	0.924315	0.933195	1	0.772104	1	0.872581	1
	TGME49_239500-TGME49_290005	0.964	0.740367	0.870605	14050.4	?	0.103224	0.739275	0.872331	0.103224	0.103224	0.354176	0.0243721	0.0710188	0.0658827	0.102438	0.071817	5	5	0.740367	0.0755619	0.033517	0.0980909	0.196856	0.232168	0.454918	0.42976	0.685056	0.186332	0.394092	0.276309	0.506598	0.284275	0.534602	0.013757	0.034837	?	0.0980909	0.196856	0.976623	0.935918	0.947808	0.924315	0.933195	1	0.772104	1	0.872581	1
	TGME49_239500-TGME49_290005	0.964
29	TGME49_216450-TGME49_249590	0.963	0.490101	0.633288	14050.4	?	0.231126	0.471343	0.630796	0.231126	0.231126	0.153651	0.191954	0.207928	0.187466	0.2481	0.24023	1	1	0.490101	0.0129623	0.0359866	0.0369373	0.0914239	0.0342671	0.138104	0.295963	0.559802	0.0402036	0.158909	0.0521373	0.12531	0.0689109	0.166559	0.0602742	0.290836	?	0.0369373	0.0914239	0.756383	0.806141	0.643651	0.547497	0.561747	0	0.236814	1	0	0
	TGME49_216450-TGME49_249590	0.963	0.490101	0.633288	14050.4	?	0.231126	0.471343	0.630796	0.231126	0.231126	0.153651	0.191954	0.207928	0.187466	0.2481	0.24023	1	1	0.490101	0.0129623	0.0359866	0.0369373	0.0914239	0.0342671	0.138104	0.295963	0.559802	0.0402036	0.158909	0.0521373	0.12531	0.0689109	0.166559	0.0602742	0.290836	?	0.0369373	0.0914239	0.756383	0.806141	0.643651	0.547497	0.561747	0	0.236814	1	0	0
	TGME49_216450-TGME49_249590	0.963
30	TGME49_216450-TGME49_258150	0.963	0.449484	0.586039	14050.4	?	0.274604	0.421564	0.583732	0.274604	0.274604	0.107178	0.181536	0.319972	0.191437	0.363675	0.280199	2	2	0.449484	0.0102241	0.0336008	0.0276457	0.0822804	0.032259	0.202672	0.163799	0.438278	0.0320543	0.182845	0.00981934	0.0733298	0.0583442	0.215424	0.0626314	0.517985	?	0.0276457	0.0822804	0.675838	0.731268	0.61797	0.390741	0.618339	0	0	1	0	0
	TGME49_216450-TGME49_258150	0.963	0.449484	0.586039	14050.4	?	0.274604	0.421564	0.583732	0.274604	0.274604	0.107178	0.181536	0.319972	0.191437	0.363675	0.280199	2	2	0.449484	0.0102241	0.0336008	0.0276457	0.0822804	0.032259	0.202672	0.163799	0.438278	0.0320543	0.182845	0.00981934	0.0733298	0.0583442	0.215424	0.0626314	0.517985	?	0.0276457	0.0822804	0.675838	0.731268	0.61797	0.390741	0.618339	0	0	1	0	0
	TGME49_216450-TGME49_258150	0.963
31	TGME49_216450-TGME49_278050	0.963	0.618549	0.822543	14050.4	?	0.103867	0.572384	0.824041	0.103867	0.103867	0.159142	0.211239	0.0686528	0.0758665	0.0141594	0.0599107	0	0	0.618549	0.0103816	0.0340838	0.0547289	0.155636	0.140541	0.401513	0.266902	0.624855	0.108466	0.369816	0.108174	0.407031	0.0674846	0.479821	0.0881304	0.285232	?	0.0547289	0.155636	0.696872	0.905299	0.854478	0.956287	0.934129	0	0.477785	1	0.780297	0
	TGME49_216450-TGME49_278050	0.963	0.618549	0.822543	14050.4	?	0.103867	0.572384	0.824041	0.103867	0.103867	0.159142	0.211239	0.0686528	0.0758665	0.0141594	0.0599107	0	0	0.618549	0.0103816	0.0340838	0.0547289	0.155636	0.140541	0.401513	0.266902	0.624855	0.108466	0.369816	0.108174	0.407031	0.0674846	0.479821	0.0881304	0.285232	?	0.0547289	0.155636	0.696872	0.905299	0.854478	0.956287	0.934129	0	0.477785	1	0.780297	0
	TGME49_216450-TGME49_278050	0.963
32	TGME49_280710-TGME49_287210	0.959	0.558678	0.670197	14050.4	?	0.297127	0.541677	0.670197	0.210173	0.210173	0.0641218	0.329214	0.0757042	0.121458	0.0550695	0.249522	4	3.333	0.558678	0.0888382	0.0316913	0.036962	0.0609984	0.0476418	0.295355	0.263672	0.806779	0.0526646	0.215593	0.11266	0.701554	0.0252303	0.559295	0.0664026	0.431058	?	0.036962	0.0609984	0.597614	0.957826	0.860597	0.986394	0.834058	1	0	1	0	0
	TGME49_280710-TGME49_287210	0.959	0.558678	0.670197	14050.4	?	0.297127	0.541677	0.670197	0.210173	0.210173	0.0641218	0.329214	0.0757042	0.121458	0.0550695	0.249522	4	3.333	0.558678	0.0888382	0.0316913	0.036962	0.0609984	0.0476418	0.295355	0.263672	0.806779	0.0526646	0.215593	0.11266	0.701554	0.0252303	0.559295	0.0664026	0.431058	?	0.036962	0.0609984	0.597614	0.957826	0.860597	0.986394	0.834058	1	0	1	0	0
	TGME49_280710-TGME49_287210	0.959
33	TGME49_227360-TGME49_245460	0.957	0.441065	0.674272	?	?	0.206569	0.427868	0.674272	0.206569	0.206569	0.170149	?	?	0.0511869	?	?	1	0.074	0.441065	0.284864	0.0242631	0.023105	0.0837919	?	?	?	?	0	0.0364364	?	?	?	?	0.030745	0.155385	?	0.023105	0.0837919	?	?	0.441249	?	?	?	?	?	?	0
	TGME49_227360-TGME49_245460	0.957	0.441065	0.674272	?	?	0.206569	0.427868	0.674272	0.206569	0.206569	0.170149	?	?	0.0511869	?	?	1	0.074	0.441065	0.284864	0.0242631	0.023105	0.0837919	?	?	?	?	0	0.0364364	?	?	?	?	0.030745	0.155385	?	0.023105	0.0837919	?	?	0.441249	?	?	?	?	?	?	0
	TGME49_227360-TGME49_245460	0.957
34	TGME49_249590-TGME49_287210	0.956	0.550215	0.590336	14050.4	?	0.2254	0.511565	0.590336	0.2254	0.2254	0.0449823	0.168104	0.05732	0.145387	0.162613	0.121459	5	5	0.550215	0.0116628	0.038335	0.0462853	0.0624849	0.116928	0.39454	0.421236	0.816183	0.0571973	0.230834	0.147196	0.517678	0.240665	0.706628	0.178745	0.488508	?	0.0462853	0.0624849	0.691056	0.986602	0.80472	0.869626	0.923186	1	0	1	0	0
	TGME49_249590-TGME49_287210	0.956	0.550215	0.590336	14050.4	?	0.2254	0.511565	0.590336	0.2254	0.2254	0.0449823	0.168104	0.05732	0.145387	0.162613	0.121459	5	5	0.550215	0.0116628	0.038335	0.0462853	0.0624849	0.116928	0.39454	0.421236	0.816183	0.0571973	0.230834	0.147196	0.517678	0.240665	0.706628	0.178745	0.488508	?	0.0462853	0.0624849	0.691056	0.986602	0.80472	0.869626	0.923186	1	0	1	0	0
	TGME49_249590-TGME49_287210	0.956
35	TGME49_254900-TGME49_280710	0.956	0.659606	0.76909	14050.4	?	0.0242624	0.658908	0.76909	0.205367	0.205367	?	0.127707	0.0757042	0.0540034	0.198826	0.115864	5	4.333	0.659606	0.187814	0.0336427	0.0690024	0.148729	0	0.29808	0.392599	0.806779	0.182035	0.350636	0.0899196	0.428289	0.0534132	0.385	?	?	?	0.0690024	0.148729	0.507093	0.957826	0.958857	0.748926	0.925304	1	0	1	0.920946	1
	TGME49_254900-TGME49_280710	0.956	0.659606	0.76909	14050.4	?	0.0242624	0.658908	0.76909	0.205367	0.205367	?	0.127707	0.0757042	0.0540034	0.198826	0.115864	5	4.333	0.659606	0.187814	0.0336427	0.0690024	0.148729	0	0.29808	0.392599	0.806779	0.182035	0.350636	0.0899196	0.428289	0.0534132	0.385	?	?	?	0.0690024	0.148729	0.507093	0.957826	0.958857	0.748926	0.925304	1	0	1	0.920946	1
	TGME49_254900-TGME49_280710	0.956
36	TGME49_239500-TGME49_278050	0.955	0.718745	0.888305	14050.4	?	0.0786755	0.715297	0.889371	0.0786755	0.0786755	0.215118	0.100786	0.0282803	0.0731055	0.019624	0.0342168	4	4	0.718745	0.0121337	0.033517	0.0918217	0.191093	0.282102	0.577027	0.346061	0.677748	0.204277	0.420415	0.216735	0.437036	0.209935	0.45686	0.0233946	0.0783211	?	0.0918217	0.191093	0.916914	0.973004	0.953248	0.939842	0.961251	1	0.771619	1	0.893347	1
	TGME49_239500-TGME49_278050	0.955	0.718745	0.888305	14050.4	?	0.0786755	0.715297	0.889371	0.0786755	0.0786755	0.215118	0.100786	0.0282803	0.0731055	0.019624	0.0342168	4	4	0.718745	0.0121337	0.033517	0.0918217	0.191093	0.282102	0.577027	0.346061	0.677748	0.204277	0.420415	0.216735	0.437036	0.209935	0.45686	0.0233946	0.0783211	?	0.0918217	0.191093	0.916914	0.973004	0.953248	0.939842	0.961251	1	0.771619	1	0.893347	1
	TGME49_239500-TGME49_278050	0.955
37	TGME49_216450-TGME49_306930	0.953	0.626882	0.826017	14050.4	?	0.0824892	0.588271	0.827063	0.0824892	0.0824892	0.0613817	0.0201876	0.0727931	0.0494041	0.0319155	0.0829338	4	2.734	0.626882	0.0198964	0.0267483	0.0550453	0.155338	0.00973457	0.243159	0.0879848	0.475797	0.0144002	0.441053	0.0302554	0.392835	0.00277467	0.4595	0.217724	0.472184	?	0.0550453	0.155338	0.937572	0.950717	0.960917	0.899483	0.915209	0	0	1	0	1
	TGME49_216450-TGME49_306930	0.953	0.626882	0.826017	14050.4	?	0.0824892	0.588271	0.827063	0.0824892	0.0824892	0.0613817	0.0201876	0.0727931	0.0494041	0.0319155	0.0829338	4	2.734	0.626882	0.0198964	0.0267483	0.0550453	0.155338	0.00973457	0.243159	0.0879848	0.475797	0.0144002	0.441053	0.0302554	0.392835	0.00277467	0.4595	0.217724	0.472184	?	0.0550453	0.155338	0.937572	0.950717	0.960917	0.899483	0.915209	0	0	1	0	1
	TGME49_216450-TGME49_306930	0.953
38	TGME49_223960-TGME49_287210	0.953	0.494837	0.670279	?	?	0.164959	0.455543	0.670279	0.164959	0.164959	0.261676	?	0	0.0478072	0	0	3	3	0.494837	0.117093	0.0271609	0.0189362	0.0377709	?	?	0	0.841534	0	0.16423	0	0.706831	0	0.809703	0.0279917	0.0599683	?	0.0189362	0.0377709	?	1	0.562254	1	1	?	?	1	0	0
	TGME49_223960-TGME49_287210	0.953	0.494837	0.670279	?	?	0.164959	0.455543	0.670279	0.164959	0.164959	0.261676	?	0	0.0478072	0	0	3	3	0.494837	0.117093	0.0271609	0.0189362	0.0377709	?	?	0	0.841534	0	0.16423	0	0.706831	0	0.809703	0.0279917	0.0599683	?	0.0189362	0.0377709	?	1	0.562254	1	1	?	?	1	0	0
	TGME49_223960-TGME49_287210	0.953
39	TGME49_239500-TGME49_280710	0.953	0.617022	0.760676	14050.4	?	0.196585	0.613947	0.765801	0.196585	0.196585	0.286331	0.250939	0.228049	0.136772	0.12146	0.167772	5	4.333	0.617022	0.0916355	0.033385	0.0836113	0.184956	0.111858	0.273734	0.312766	0.522485	0.154391	0.358385	0.219256	0.456711	0.168611	0.353756	0.010222	0.0343235	?	0.0836113	0.184956	0.649525	0.837306	0.83761	0.892315	0.825114	1	0.472307	1	0.767705	1
	TGME49_239500-TGME49_280710	0.953	0.617022	0.760676	14050.4	?	0.196585	0.613947	0.765801	0.196585	0.196585	0.286331	0.250939	0.228049	0.136772	0.12146	0.167772	5	4.333	0.617022	0.0916355	0.033385	0.0836113	0.184956	0.111858	0.273734	0.312766	0.522485	0.154391	0.358385	0.219256	0.456711	0.168611	0.353756	0.010222	0.0343235	?	0.0836113	0.184956	0.649525	0.837306	0.83761	0.892315	0.825114	1	0.472307	1	0.767705	1
	TGME49_239500-TGME49_280710	0.953
40	TGME49_242290-TGME49_254900	0.953	0.759043	0.849605	14050.4	?	0.122569	0.754328	0.849605	0.122569	0.122569	?	0.0252119	0	0.035487	0.0859061	0.163897	5	5	0.759043	0.0792895	0.0223596	0.114284	0.186247	0	0.751586	0.438774	0.841534	0.224672	0.37443	0.205781	0.453173	0.306492	0.64637	?	?	?	0.114284	0.186247	0.936329	1	0.986797	0.899937	0.83205	1	0	1	0.981445	1
	TGME49_242290-TGME49_254900	0.953	0.759043	0.849605	14050.4	?	0.122569	0.754328	0.849605	0.122569	0.122569	?	0.0252119	0	0.035487	0.0859061	0.163897	5	5	0.759043	0.0792895	0.0223596	0.114284	0.186247	0	0.751586	0.438774	0.841534	0.224672	0.37443	0.205781	0.453173	0.306492	0.64637	?	?	?	0.114284	0.186247	0.936329	1	0.986797	0.899937	0.83205	1	0	1	0.981445	1
	TGME49_242290-TGME49_254900	0.953
41	TGME49_223590-TGME49_306930	0.952	0.54363	0.744546	14050.4	?	0.224002	0.54514	0.744546	0.224002	0.224002	0.129021	0.156569	0.234239	0.164903	0.105659	0.482831	4	3.067	0.54363	0.0257205	0.0243547	0.0405037	0.129345	0.00429291	0.165974	0.0331306	0.501351	0.00332609	0.306052	0.0137754	0.381976	4.17284e-05	0.184576	0	0.479925	?	0.0405037	0.129345	0.822425	0.882286	0.815239	0.955277	0.430473	0	0	1	0	1
	TGME49_223590-TGME49_306930	0.952	0.54363	0.744546	14050.4	?	0.224002	0.54514	0.744546	0.224002	0.224002	0.129021	0.156569	0.234239	0.164903	0.105659	0.482831	4	3.067	0.54363	0.0257205	0.0243547	0.0405037	0.129345	0.00429291	0.165974	0.0331306	0.501351	0.00332609	0.306052	0.0137754	0.381976	4.17284e-05	0.184576	0	0.479925	?	0.0405037	0.129345	0.822425	0.882286	0.815239	0.955277	0.430473	0	0	1	0	1
	TGME49_223590-TGME49_306930	0.952
42	TGME49_215470-TGME49_299050	0.951	0.384895	0.574599	0.535477	?	0.31649	0.390348	0.574599	0.31649	0.31649	0.281484	?	?	0.192765	?	0.138077	2	1.462	0.384895	0.365416	0.0313034	0.0168427	0.0633989	?	?	?	?	0.0187063	0.124885	?	?	0	0.102409	0.0253313	0.120478	?	0.0168427	0.0633989	?	?	0.651727	?	0.662122	?	?	?	?	1
	TGME49_215470-TGME49_299050	0.951	0.384895	0.574599	0.535477	?	0.31649	0.390348	0.574599	0.31649	0.31649	0.281484	?	?	0.192765	?	0.138077	2	1.462	0.384895	0.365416	0.0313034	0.0168427	0.0633989	?	?	?	?	0.0187063	0.124885	?	?	0	0.102409	0.0253313	0.120478	?	0.0168427	0.0633989	?	?	0.651727	?	0.662122	?	?	?	?	1
	TGME49_215470-TGME49_299050	0.951
43	TGME49_216450-TGME49_239500	0.95	0.667806	0.842525	14050.4	?	0.0949582	0.616528	0.843195	0.0949582	0.0949582	0.311874	0.0628953	0.0114682	0.112771	0.0613143	0.0789464	1	1	0.667806	0.0111103	0.0267483	0.0814315	0.194559	0.106838	0.406419	0.294942	0.583778	0.0702401	0.298762	0.133942	0.364648	0.146573	0.436382	0.0103183	0.0337411	?	0.0814315	0.194559	0.876501	0.978823	0.793019	0.830083	0.909517	0	0.253416	1	0	0
	TGME49_216450-TGME49_239500	0.95	0.667806	0.842525	14050.4	?	0.0949582	0.616528	0.843195	0.0949582	0.0949582	0.311874	0.0628953	0.0114682	0.112771	0.0613143	0.0789464	1	1	0.667806	0.0111103	0.0267483	0.0814315	0.194559	0.106838	0.406419	0.294942	0.583778	0.0702401	0.298762	0.133942	0.364648	0.146573	0.436382	0.0103183	0.0337411	?	0.0814315	0.194559	0.876501	0.978823	0.793019	0.830083	0.909517	0	0.253416	1	0	0
	TGME49_216450-TGME49_239500	0.95
44	TGME49_261570-TGME49_320050	0.949	0.392319	0.466448	?	?	0.477772	0.386518	0.466448	0.285585	0.285585	0.178121	?	?	0.139061	?	0.12038	0	0	0.392319	0.332413	0.0268315	0.0224296	0.0406164	?	?	?	?	6.48362e-05	0.0022509	?	?	0	0.0202283	0.0362335	0.0558486	?	0.0224296	0.0406164	?	?	0	?	0.317821	?	?	?	?	0
	TGME49_261570-TGME49_320050	0.949	0.392319	0.466448	?	?	0.477772	0.386518	0.466448	0.285585	0.285585	0.178121	?	?	0.139061	?	0.12038	0	0	0.392319	0.332413	0.0268315	0.0224296	0.0406164	?	?	?	?	6.48362e-05	0.0022509	?	?	0	0.0202283	0.0362335	0.0558486	?	0.0224296	0.0406164	?	?	0	?	0.317821	?	?	?	?	0
	TGME49_261570-TGME49_320050	0.949
45	TGME49_223590-TGME49_278050	0.947	0.561709	0.74398	14050.4	?	0.222946	0.546199	0.742379	0.222946	0.222946	0.223144	0.401333	0.12242	0.0628441	0.166895	0.194524	3	3	0.561709	0.0226114	0.0314224	0.053716	0.153214	0.0841514	0.317233	0.214321	0.663888	0.154272	0.415758	0.0525093	0.356297	0.0442355	0.422052	0	0.211211	?	0.053716	0.153214	0.475091	0.949613	0.967755	0.850887	0.831632	0	0	1	0	1
	TGME49_223590-TGME49_278050	0.947	0.561709	0.74398	14050.4	?	0.222946	0.546199	0.742379	0.222946	0.222946	0.223144	0.401333	0.12242	0.0628441	0.166895	0.194524	3	3	0.561709	0.0226114	0.0314224	0.053716	0.153214	0.0841514	0.317233	0.214321	0.663888	0.154272	0.415758	0.0525093	0.356297	0.0442355	0.422052	0	0.211211	?	0.053716	0.153214	0.475091	0.949613	0.967755	0.850887	0.831632	0	0	1	0	1
	TGME49_223590-TGME49_278050	0.947
46	TGME49_290005-TGME49_306930	0.947	0.600546	0.79783	14050.4	?	0.245797	0.591041	0.79783	0.161679	0.161679	0.0500551	0.0557294	0.169272	0.110892	0.169938	0.379123	4	3.067	0.600546	0.0754823	0.0245442	0.0580455	0.15108	0.0553159	0.365234	0.271078	0.650612	0.0753096	0.273185	0.178493	0.41848	0.0343146	0.232265	0.239829	0.429676	?	0.0580455	0.15108	0.853986	0.876023	0.801388	0.848578	0.49897	0	0	1	0	1
	TGME49_290005-TGME49_306930	0.947	0.600546	0.79783	14050.4	?	0.245797	0.591041	0.79783	0.161679	0.161679	0.0500551	0.0557294	0.169272	0.110892	0.169938	0.379123	4	3.067	0.600546	0.0754823	0.0245442	0.0580455	0.15108	0.0553159	0.365234	0.271078	0.650612	0.0753096	0.273185	0.178493	0.41848	0.0343146	0.232265	0.239829	0.429676	?	0.0580455	0.15108	0.853986	0.876023	0.801388	0.848578	0.49897	0	0	1	0	1
	TGME49_290005-TGME49_306930	0.947
47	TGME49_258150-TGME49_287210	0.946	0.454873	0.566021	14050.4	?	0.245463	0.397212	0.566021	0.302005	0.302005	0.165752	0.267281	0.0838314	0.188609	0.299059	0.158281	4	4	0.454873	0.00932794	0.0269214	0.0326623	0.0572081	0.140821	0.579053	0.304543	0.80577	0.0405872	0.205469	0.05695	0.344038	0.208702	0.653443	0.0197227	0.258393	?	0.0326623	0.0572081	0.848608	0.961074	0.691337	0.668153	0.905789	1	0	1	0	0
	TGME49_258150-TGME49_287210	0.946	0.454873	0.566021	14050.4	?	0.245463	0.397212	0.566021	0.302005	0.302005	0.165752	0.267281	0.0838314	0.188609	0.299059	0.158281	4	4	0.454873	0.00932794	0.0269214	0.0326623	0.0572081	0.140821	0.579053	0.304543	0.80577	0.0405872	0.205469	0.05695	0.344038	0.208702	0.653443	0.0197227	0.258393	?	0.0326623	0.0572081	0.848608	0.961074	0.691337	0.668153	0.905789	1	0	1	0	0
	TGME49_258150-TGME49_287210	0.946
48	TGME49_261570-TGME49_314810	0.946	0.511102	0.499308	?	?	0.0193928	0.503098	0.499308	0.296576	0.296576	0.288712	?	?	?	?	?	0	0	0.511102	0.358282	0.0264086	0.0335921	0.0398241	?	?	?	?	?	?	?	?	?	?	0.0397755	0.0489653	?	0.0335921	0.0398241	?	?	?	?	?	?	?	?	?	?
	TGME49_261570-TGME49_314810	0.946	0.511102	0.499308	?	?	0.0193928	0.503098	0.499308	0.296576	0.296576	0.288712	?	?	?	?	?	0	0	0.511102	0.358282	0.0264086	0.0335921	0.0398241	?	?	?	?	?	?	?	?	?	?	0.0397755	0.0489653	?	0.0335921	0.0398241	?	?	?	?	?	?	?	?	?	?
	TGME49_261570-TGME49_314810	0.946
49	TGME49_201680-TGME49_222860	0.944	0.467321	0.70894	?	?	0.183772	0.463449	0.70894	0.183772	0.183772	0.17626	?	?	?	?	?	0	0	0.467321	0.159019	0.0294096	0.0301694	0.136666	?	?	?	?	?	?	?	?	?	?	0.0419257	0.174461	?	0.0301694	0.136666	?	?	?	?	?	?	?	?	?	?
	TGME49_201680-TGME49_222860	0.944	0.467321	0.70894	?	?	0.183772	0.463449	0.70894	0.183772	0.183772	0.17626	?	?	?	?	?	0	0	0.467321	0.159019	0.0294096	0.0301694	0.136666	?	?	?	?	?	?	?	?	?	?	0.0419257	0.174461	?	0.0301694	0.136666	?	?	?	?	?	?	?	?	?	?
	TGME49_201680-TGME49_222860	0.944
50	TGME49_254900-TGME49_258150	0.944	0.702862	0.8173	14050.4	?	0.188236	0.702553	0.8173	0.157002	0.157002	?	0.0748818	0.0838314	0.109221	0.15915	0.128002	5	5	0.702862	0.0774098	0.0245113	0.0845813	0.169253	0	0.602272	0.437067	0.80577	0.215054	0.465625	0.158242	0.267663	0.202722	0.489173	?	?	?	0.0845813	0.169253	0.821995	0.961074	0.862463	0.855162	0.912328	1	0	1	0.918053	1
	TGME49_254900-TGME49_258150	0.944	0.702862	0.8173	14050.4	?	0.188236	0.702553	0.8173	0.157002	0.157002	?	0.0748818	0.0838314	0.109221	0.15915	0.128002	5	5	0.702862	0.0774098	0.0245113	0.0845813	0.169253	0	0.602272	0.437067	0.80577	0.215054	0.465625	0.158242	0.267663	0.202722	0.489173	?	?	?	0.0845813	0.169253	0.821995	0.961074	0.862463	0.855162	0.912328	1	0	1	0.918053	1
	TGME49_254900-TGME49_258150	0.944
51	TGME49_261210-TGME49_300310	0.943	0.49656	0.787315	?	?	0.151475	0.509817	0.787315	0.252608	0.252608	0.252608	?	?	?	?	?	0	0	0.49656	0.0859597	0.0221957	0.0508057	0.297641	?	?	?	?	?	?	?	?	?	?	0.0543966	0.298578	?	0.0508057	0.297641	?	?	?	?	?	?	?	?	?	?
	TGME49_261210-TGME49_300310	0.943	0.49656	0.787315	?	?	0.151475	0.509817	0.787315	0.252608	0.252608	0.252608	?	?	?	?	?	0	0	0.49656	0.0859597	0.0221957	0.0508057	0.297641	?	?	?	?	?	?	?	?	?	?	0.0543966	0.298578	?	0.0508057	0.297641	?	?	?	?	?	?	?	?	?	?
	TGME49_261210-TGME49_300310	0.943
52	TGME49_258150-TGME49_278050	0.942	0.590223	0.763411	14050.4	?	0.149356	0.591363	0.761768	0.260884	0.260884	0.318257	0.160679	0.191873	0.104249	0.393081	0.260353	4	4	0.590223	0.00869633	0.0224204	0.0531938	0.137576	0.228294	0.552975	0.334332	0.703697	0.195143	0.416424	0.0339291	0.136307	0.0835557	0.289631	0.0207539	0.211211	?	0.0531938	0.137576	0.858528	0.918963	0.913592	0.517857	0.724765	1	0.669657	1	0.836726	1
	TGME49_258150-TGME49_278050	0.942	0.590223	0.763411	14050.4	?	0.149356	0.591363	0.761768	0.260884	0.260884	0.318257	0.160679	0.191873	0.104249	0.393081	0.260353	4	4	0.590223	0.00869633	0.0224204	0.0531938	0.137576	0.228294	0.552975	0.334332	0.703697	0.195143	0.416424	0.0339291	0.136307	0.0835557	0.289631	0.0207539	0.211211	?	0.0531938	0.137576	0.858528	0.918963	0.913592	0.517857	0.724765	1	0.669657	1	0.836726	1
	TGME49_258150-TGME49_278050	0.942
53	TGME49_254900-TGME49_278050	0.941	0.4766	0.579864	14050.4	?	0.410116	0.48389	0.578615	0.298192	0.298192	?	0.0476015	0.111192	0.173043	0.319087	0.437035	4	4	0.4766	0.079242	0.0293038	0.0426046	0.113737	0	0.597998	0.338012	0.744519	0.149432	0.303458	0.0446561	0.153578	0.0343414	0.142882	?	?	?	0.0426046	0.113737	0.888889	0.956183	0.744647	0.594265	0.514805	1	0	1	0	1
	TGME49_254900-TGME49_278050	0.941	0.4766	0.579864	14050.4	?	0.410116	0.48389	0.578615	0.298192	0.298192	?	0.0476015	0.111192	0.173043	0.319087	0.437035	4	4	0.4766	0.079242	0.0293038	0.0426046	0.113737	0	0.597998	0.338012	0.744519	0.149432	0.303458	0.0446561	0.153578	0.0343414	0.142882	?	?	?	0.0426046	0.113737	0.888889	0.956183	0.744647	0.594265	0.514805	1	0	1	0	1
	TGME49_254900-TGME49_278050	0.941
54	TGME49_223960-TGME49_258150	0.94	0.390114	0.534928	?	?	0.282238	0.389593	0.534928	0.282238	0.282238	0.477024	?	0.0339047	0.0330694	0.115864	0.0731261	4	4	0.390114	0.122552	0.0268107	0.019424	0.0322875	?	?	0	0.80577	0	0.617751	0	0.344038	0	0.653443	0.00206418	0.0260815	?	0.019424	0.0322875	?	0.961074	0.945285	0.668153	0.905789	?	?	1	0	1
	TGME49_223960-TGME49_258150	0.94	0.390114	0.534928	?	?	0.282238	0.389593	0.534928	0.282238	0.282238	0.477024	?	0.0339047	0.0330694	0.115864	0.0731261	4	4	0.390114	0.122552	0.0268107	0.019424	0.0322875	?	?	0	0.80577	0	0.617751	0	0.344038	0	0.653443	0.00206418	0.0260815	?	0.019424	0.0322875	?	0.961074	0.945285	0.668153	0.905789	?	?	1	0	1
	TGME49_223960-TGME49_258150	0.94
55	TGME49_216450-TGME49_242290	0.938	0.481382	0.620448	14050.4	?	0.249964	0.466488	0.618006	0.249964	0.249964	0.0674626	0.336534	0.239368	0.224834	0.197949	0.359343	1	1	0.481382	0.019297	0.0314856	0.0388154	0.0880324	0.0375392	0.165474	0.164951	0.52362	0.0273242	0.0992497	0.0416381	0.212248	0.0578583	0.174592	0.128368	0.448341	?	0.0388154	0.0880324	0.505826	0.760886	0.596434	0.640104	0.480384	0	0	1	0	0
	TGME49_216450-TGME49_242290	0.938	0.481382	0.620448	14050.4	?	0.249964	0.466488	0.618006	0.249964	0.249964	0.0674626	0.336534	0.239368	0.224834	0.197949	0.359343	1	1	0.481382	0.019297	0.0314856	0.0388154	0.0880324	0.0375392	0.165474	0.164951	0.52362	0.0273242	0.0992497	0.0416381	0.212248	0.0578583	0.174592	0.128368	0.448341	?	0.0388154	0.0880324	0.505826	0.760886	0.596434	0.640104	0.480384	0	0	1	0	0
	TGME49_216450-TGME49_242290	0.938
56	TGME49_229670-TGME49_245460	0.936	0.449493	0.648772	?	?	0.267209	0.445247	0.648772	0.267209	0.267209	0.197442	?	?	0.0566289	?	0.685314	0	0	0.449493	0.250375	0.0297335	0.0251354	0.097092	?	?	?	?	0	0.0274341	?	?	0.000251778	0.00710421	0.0440035	0.175511	?	0.0251354	0.097092	?	?	0.373364	?	0	?	?	?	?	0
	TGME49_229670-TGME49_245460	0.936	0.449493	0.648772	?	?	0.267209	0.445247	0.648772	0.267209	0.267209	0.197442	?	?	0.0566289	?	0.685314	0	0	0.449493	0.250375	0.0297335	0.0251354	0.097092	?	?	?	?	0	0.0274341	?	?	0.000251778	0.00710421	0.0440035	0.175511	?	0.0251354	0.097092	?	?	0.373364	?	0	?	?	?	?	0
	TGME49_229670-TGME49_245460	0.936
57	TGME49_216450-TGME49_223590	0.935	0.588583	0.763014	14050.4	?	0.169554	0.584535	0.760011	0.169554	0.169554	0.0816137	0.19738	0.190327	0.103593	0.1519	0.172079	2	2	0.588583	0.0208849	0.0336008	0.0432962	0.134208	0.00902689	0.20948	0.1678	0.505838	0.0432168	0.271356	0.0504585	0.298055	0.047091	0.316282	0	0.517985	?	0.0432962	0.134208	0.753775	0.891754	0.776849	0.786914	0.68837	0	0	1	0	0
	TGME49_216450-TGME49_223590	0.935	0.588583	0.763014	14050.4	?	0.169554	0.584535	0.760011	0.169554	0.169554	0.0816137	0.19738	0.190327	0.103593	0.1519	0.172079	2	2	0.588583	0.0208849	0.0336008	0.0432962	0.134208	0.00902689	0.20948	0.1678	0.505838	0.0432168	0.271356	0.0504585	0.298055	0.047091	0.316282	0	0.517985	?	0.0432962	0.134208	0.753775	0.891754	0.776849	0.786914	0.68837	0	0	1	0	0
	TGME49_216450-TGME49_223590	0.935
58	TGME49_216450-TGME49_280710	0.935	0.460499	0.625229	14050.4	?	0.229124	0.438291	0.626	0.229124	0.229124	0.00132084	0.307133	0.301519	0.19455	0.175118	0.160526	3	2.286	0.460499	0.124115	0.0293462	0.0285027	0.0923648	0.0183044	0.106824	0.194011	0.429334	0.0357292	0.10878	0.0523548	0.192179	0.0348575	0.218269	0.00496314	0.45703	?	0.0285027	0.0923648	0.55234	0.728797	0.63361	0.586128	0.667781	1	0.3558	1	0.611774	0
	TGME49_216450-TGME49_280710	0.935	0.460499	0.625229	14050.4	?	0.229124	0.438291	0.626	0.229124	0.229124	0.00132084	0.307133	0.301519	0.19455	0.175118	0.160526	3	2.286	0.460499	0.124115	0.0293462	0.0285027	0.0923648	0.0183044	0.106824	0.194011	0.429334	0.0357292	0.10878	0.0523548	0.192179	0.0348575	0.218269	0.00496314	0.45703	?	0.0285027	0.0923648	0.55234	0.728797	0.63361	0.586128	0.667781	1	0.3558	1	0.611774	0
	TGME49_216450-TGME49_280710	0.935
59	TGME49_223590-TGME49_249590	0.935	0.712136	0.887583	14050.4	?	0.128327	0.685359	0.887583	0.128327	0.128327	0.274358	0.173881	0.103673	0.0925634	0.0871156	0.0643673	4	4	0.712136	0.0216531	0.0289688	0.0817713	0.164925	0.0328297	0.144383	0.221362	0.659505	0.128448	0.446466	0.112265	0.37191	0.108578	0.526916	0	0.223548	?	0.0817713	0.164925	0.778892	0.922051	0.956793	0.920978	0.928516	0	0.266518	1	0	1
	TGME49_223590-TGME49_249590	0.935	0.712136	0.887583	14050.4	?	0.128327	0.685359	0.887583	0.128327	0.128327	0.274358	0.173881	0.103673	0.0925634	0.0871156	0.0643673	4	4	0.712136	0.0216531	0.0289688	0.0817713	0.164925	0.0328297	0.144383	0.221362	0.659505	0.128448	0.446466	0.112265	0.37191	0.108578	0.526916	0	0.223548	?	0.0817713	0.164925	0.778892	0.922051	0.956793	0.920978	0.928516	0	0.266518	1	0	1
	TGME49_223590-TGME49_249590	0.935
60	TGME49_287210-TGME49_290005	0.935	0.661016	0.752919	14050.4	?	0.0309504	0.66196	0.752919	0.199043	0.199043	0.0716743	0.30114	0.0708307	0.195809	0.116222	0.159968	4	4	0.661016	0.0764757	0.0364814	0.0595661	0.0870138	0.122593	0.441939	0.377093	0.807902	0.0472124	0.210127	0.250775	0.656594	0.22843	0.569482	0.247487	0.501286	?	0.0595661	0.0870138	0.748406	0.981981	0.760431	0.954545	0.888889	1	0	1	0	0
	TGME49_287210-TGME49_290005	0.935	0.661016	0.752919	14050.4	?	0.0309504	0.66196	0.752919	0.199043	0.199043	0.0716743	0.30114	0.0708307	0.195809	0.116222	0.159968	4	4	0.661016	0.0764757	0.0364814	0.0595661	0.0870138	0.122593	0.441939	0.377093	0.807902	0.0472124	0.210127	0.250775	0.656594	0.22843	0.569482	0.247487	0.501286	?	0.0595661	0.0870138	0.748406	0.981981	0.760431	0.954545	0.888889	1	0	1	0	0
	TGME49_287210-TGME49_290005	0.935
61	TGME49_223590-TGME49_254900	0.933	0.623613	0.788026	14050.4	?	0.206264	0.602111	0.788026	0.206264	0.206264	?	0.094974	0.19694	0.158427	0.13894	0.174066	4	4	0.623613	0.0741657	0.0289688	0.0558027	0.151851	0	0.257578	0.0857582	0.638441	0.0643255	0.381502	0.0589251	0.343978	0.040769	0.478074	?	?	?	0.0558027	0.151851	0.442326	0.861961	0.832952	0.839765	0.832354	0	0	1	0	1
	TGME49_223590-TGME49_254900	0.933	0.623613	0.788026	14050.4	?	0.206264	0.602111	0.788026	0.206264	0.206264	?	0.094974	0.19694	0.158427	0.13894	0.174066	4	4	0.623613	0.0741657	0.0289688	0.0558027	0.151851	0	0.257578	0.0857582	0.638441	0.0643255	0.381502	0.0589251	0.343978	0.040769	0.478074	?	?	?	0.0558027	0.151851	0.442326	0.861961	0.832952	0.839765	0.832354	0	0	1	0	1
	TGME49_223590-TGME49_254900	0.933
62	TGME49_249590-TGME49_254900	0.933	0.758148	0.860892	14050.4	?	0.122092	0.761501	0.860892	0.122092	0.122092	?	0.0479001	0.05732	0.0696134	0.0402387	0.0371191	5	5	0.758148	0.0762955	0.0357753	0.108919	0.187458	0	0.400564	0.479732	0.816183	0.217847	0.435055	0.237616	0.432538	0.239752	0.513824	?	?	?	0.108919	0.187458	0.616316	0.986602	0.932916	0.968967	0.972974	1	0	1	0.957899	1
	TGME49_249590-TGME49_254900	0.933	0.758148	0.860892	14050.4	?	0.122092	0.761501	0.860892	0.122092	0.122092	?	0.0479001	0.05732	0.0696134	0.0402387	0.0371191	5	5	0.758148	0.0762955	0.0357753	0.108919	0.187458	0	0.400564	0.479732	0.816183	0.217847	0.435055	0.237616	0.432538	0.239752	0.513824	?	?	?	0.108919	0.187458	0.616316	0.986602	0.932916	0.968967	0.972974	1	0	1	0.957899	1
	TGME49_249590-TGME49_254900	0.933
63	TGME49_258150-TGME49_290005	0.932	0.699541	0.850257	14050.4	?	0.260797	0.703612	0.850257	0.189955	0.189955	0.159968	0.159783	0.155733	0.0449282	0.364716	0.157828	6	6	0.699541	0.0777064	0.0269214	0.0855517	0.180257	0.105774	0.321658	0.439009	0.775776	0.203184	0.48464	0.124655	0.343663	0.254554	0.537546	0.043502	0.440891	?	0.0855517	0.180257	0.808736	0.943756	0.972005	0.637783	0.916383	1	0.597138	1	0.872955	1
	TGME49_258150-TGME49_290005	0.932	0.699541	0.850257	14050.4	?	0.260797	0.703612	0.850257	0.189955	0.189955	0.159968	0.159783	0.155733	0.0449282	0.364716	0.157828	6	6	0.699541	0.0777064	0.0269214	0.0855517	0.180257	0.105774	0.321658	0.439009	0.775776	0.203184	0.48464	0.124655	0.343663	0.254554	0.537546	0.043502	0.440891	?	0.0855517	0.180257	0.808736	0.943756	0.972005	0.637783	0.916383	1	0.597138	1	0.872955	1
	TGME49_258150-TGME49_290005	0.932
64	TGME49_204400-TGME49_261950	0.931	0.272677	0.426726	316.474	?	0.292655	0.281774	0.428975	0.292655	0.292655	0.109846	?	0.693147	0.468825	0.088019	0.338777	1	1	0.272677	0.142754	0.0254948	0.00517441	0.0155977	?	?	0	0.00451299	0.00110906	0.00791455	0	0.146737	0.00838693	0.00746389	0.0685702	0.206352	?	0.00517441	0.0155977	?	0	0.0579655	0.300316	0.188379	?	?	0	0	0
	TGME49_204400-TGME49_261950	0.931	0.272677	0.426726	316.474	?	0.292655	0.281774	0.428975	0.292655	0.292655	0.109846	?	0.693147	0.468825	0.088019	0.338777	1	1	0.272677	0.142754	0.0254948	0.00517441	0.0155977	?	?	0	0.00451299	0.00110906	0.00791455	0	0.146737	0.00838693	0.00746389	0.0685702	0.206352	?	0.00517441	0.0155977	?	0	0.0579655	0.300316	0.188379	?	?	0	0	0
	TGME49_204400-TGME49_261950	0.931
65	TGME49_215470-TGME49_250810	0.931	0.397289	0.619526	0.543847	?	0.122213	0.394451	0.619526	0.122213	0.122213	0.152208	?	?	?	?	?	0	0	0.397289	0.335312	0.0336427	0.0198518	0.113647	?	?	?	?	?	?	?	?	?	?	0.0512332	0.230384	?	0.0198518	0.113647	?	?	?	?	?	?	?	?	?	?
	TGME49_215470-TGME49_250810	0.931	0.397289	0.619526	0.543847	?	0.122213	0.394451	0.619526	0.122213	0.122213	0.152208	?	?	?	?	?	0	0	0.397289	0.335312	0.0336427	0.0198518	0.113647	?	?	?	?	?	?	?	?	?	?	0.0512332	0.230384	?	0.0198518	0.113647	?	?	?	?	?	?	?	?	?	?
	TGME49_215470-TGME49_250810	0.931
66	TGME49_250810-TGME49_299050	0.931	0.452914	0.686687	0.520966	?	0.349833	0.45306	0.686687	0.150835	0.150835	0.148962	?	?	?	?	?	0	0	0.452914	0.235592	0.0291563	0.025224	0.0944212	?	?	?	?	?	?	?	?	?	?	0.0286024	0.120577	?	0.025224	0.0944212	?	?	?	?	?	?	?	?	?	?
	TGME49_250810-TGME49_299050	0.931	0.452914	0.686687	0.520966	?	0.349833	0.45306	0.686687	0.150835	0.150835	0.148962	?	?	?	?	?	0	0	0.452914	0.235592	0.0291563	0.025224	0.0944212	?	?	?	?	?	?	?	?	?	?	0.0286024	0.120577	?	0.025224	0.0944212	?	?	?	?	?	?	?	?	?	?
	TGME49_250810-TGME49_299050	0.931
67	TGME49_215470-TGME49_261570	0.927	0.368598	0.534525	?	?	0.379505	0.369969	0.534525	0.379505	0.379505	0.20357	?	?	0.3405	?	0.261246	1	0.182	0.368598	0.450754	0.0357753	0.02396	0.083336	?	?	?	?	3.08424e-05	0.00223689	?	?	0	0.00920731	0.0369955	0.128232	?	0.02396	0.083336	?	?	0	?	0.215353	?	?	?	?	0
	TGME49_215470-TGME49_261570	0.927	0.368598	0.534525	?	?	0.379505	0.369969	0.534525	0.379505	0.379505	0.20357	?	?	0.3405	?	0.261246	1	0.182	0.368598	0.450754	0.0357753	0.02396	0.083336	?	?	?	?	3.08424e-05	0.00223689	?	?	0	0.00920731	0.0369955	0.128232	?	0.02396	0.083336	?	?	0	?	0.215353	?	?	?	?	0
	TGME49_215470-TGME49_261570	0.927
68	TGME49_223960-TGME49_306930	0.927	0.293768	0.482748	?	?	0.316471	0.314694	0.482748	0.316471	0.316471	0.406744	?	0.110982	0.131041	0.115689	0.500402	3	2.4	0.293768	0.141216	0.0244699	0.00634321	0.0203363	?	?	0	0.597366	0	0.14953	0	0.287265	0	0.0713774	0.0153406	0.0378211	?	0.00634321	0.0203363	?	0.816497	0.547723	0.721995	0.204124	?	?	1	0	1
	TGME49_223960-TGME49_306930	0.927	0.293768	0.482748	?	?	0.316471	0.314694	0.482748	0.316471	0.316471	0.406744	?	0.110982	0.131041	0.115689	0.500402	3	2.4	0.293768	0.141216	0.0244699	0.00634321	0.0203363	?	?	0	0.597366	0	0.14953	0	0.287265	0	0.0713774	0.0153406	0.0378211	?	0.00634321	0.0203363	?	0.816497	0.547723	0.721995	0.204124	?	?	1	0	1
	TGME49_223960-TGME49_306930	0.927
69	TGME49_280710-TGME49_306930	0.926	0.488461	0.686236	14050.4	?	0.121616	0.49239	0.686236	0.284368	0.284368	0.0494244	0.28506	0.310438	0.248009	0.213408	0.506084	5	3.4	0.488461	0.0930569	0.0200124	0.0331737	0.0972371	0.00898675	0.125554	0.165767	0.487492	0.0323816	0.146969	0.0868878	0.350026	0.00673909	0.122633	0.0604972	0.462685	?	0.0331737	0.0972371	0.662541	0.782062	0.68136	0.796954	0.383065	1	0	1	0	1
	TGME49_280710-TGME49_306930	0.926	0.488461	0.686236	14050.4	?	0.121616	0.49239	0.686236	0.284368	0.284368	0.0494244	0.28506	0.310438	0.248009	0.213408	0.506084	5	3.4	0.488461	0.0930569	0.0200124	0.0331737	0.0972371	0.00898675	0.125554	0.165767	0.487492	0.0323816	0.146969	0.0868878	0.350026	0.00673909	0.122633	0.0604972	0.462685	?	0.0331737	0.0972371	0.662541	0.782062	0.68136	0.796954	0.383065	1	0	1	0	1
	TGME49_280710-TGME49_306930	0.926
70	TGME49_239500-TGME49_319870	0.925	0.649069	0.780399	?	?	0.0847501	0.645524	0.78019	0.0847501	0.0847501	?	0.0913996	0.0244674	0.0711529	0.092414	0.0966858	5	5	0.649069	0.00814931	0.0173586	0.077544	0.150792	0	0.500197	0	0.641766	0.137205	0.439579	0	0.412102	2.76969e-08	0.43425	?	?	?	0.077544	0.150792	0.787426	0.874173	0.914323	0.840918	0.780654	1	0	1	0	1
	TGME49_239500-TGME49_319870	0.925	0.649069	0.780399	?	?	0.0847501	0.645524	0.78019	0.0847501	0.0847501	?	0.0913996	0.0244674	0.0711529	0.092414	0.0966858	5	5	0.649069	0.00814931	0.0173586	0.077544	0.150792	0	0.500197	0	0.641766	0.137205	0.439579	0	0.412102	2.76969e-08	0.43425	?	?	?	0.077544	0.150792	0.787426	0.874173	0.914323	0.840918	0.780654	1	0	1	0	1
	TGME49_239500-TGME49_319870	0.925
71	TGME49_223960-TGME49_290005	0.923	0.440561	0.607244	?	?	0.238389	0.441522	0.607244	0.238389	0.238389	0.385302	?	0.0335592	0.0409558	0.0449723	0.0832706	4	4	0.440561	0.241676	0.0362216	0.0245734	0.040221	?	?	0	0.807902	0	0.45204	0	0.656594	0	0.569482	0.0136505	0.0388887	?	0.0245734	0.040221	?	0.981981	0.860663	0.954545	0.888889	?	?	1	0	1
	TGME49_223960-TGME49_290005	0.923	0.440561	0.607244	?	?	0.238389	0.441522	0.607244	0.238389	0.238389	0.385302	?	0.0335592	0.0409558	0.0449723	0.0832706	4	4	0.440561	0.241676	0.0362216	0.0245734	0.040221	?	?	0	0.807902	0	0.45204	0	0.656594	0	0.569482	0.0136505	0.0388887	?	0.0245734	0.040221	?	0.981981	0.860663	0.954545	0.888889	?	?	1	0	1
	TGME49_223960-TGME49_290005	0.923
72	TGME49_228470-TGME49_292130	0.923	0.311824	0.527713	?	?	0.276161	0.301259	0.527713	0.276161	0.276161	?	?	?	0.212228	?	?	1	0.286	0.311824	0.32622	0.0287207	0.00521714	0.0242249	?	?	?	?	0.00778422	0.121508	?	?	?	?	?	?	?	0.00521714	0.0242249	?	?	0.583409	?	?	?	?	?	?	1
	TGME49_228470-TGME49_292130	0.923	0.311824	0.527713	?	?	0.276161	0.301259	0.527713	0.276161	0.276161	?	?	?	0.212228	?	?	1	0.286	0.311824	0.32622	0.0287207	0.00521714	0.0242249	?	?	?	?	0.00778422	0.121508	?	?	?	?	?	?	?	0.00521714	0.0242249	?	?	0.583409	?	?	?	?	?	?	1
	TGME49_228470-TGME49_292130	0.923
73	TGME49_287210-TGME49_306930	0.923	0.529073	0.686403	14050.4	?	0.246831	0.529685	0.686403	0.351136	0.351136	0.116987	0.434644	0.239931	0.367697	0.321057	0.682908	3	2.667	0.529073	0.0171491	0.0290306	0.0245129	0.0496484	0.0674325	0.242972	0.225388	0.597366	0.0124393	0.0572031	0.0942561	0.287265	0.0040822	0.0713774	0.220158	0.449293	?	0.0245129	0.0496484	0.490362	0.816497	0.454606	0.721995	0.204124	0	0.276175	1	0.68882	0
	TGME49_287210-TGME49_306930	0.923	0.529073	0.686403	14050.4	?	0.246831	0.529685	0.686403	0.351136	0.351136	0.116987	0.434644	0.239931	0.367697	0.321057	0.682908	3	2.667	0.529073	0.0171491	0.0290306	0.0245129	0.0496484	0.0674325	0.242972	0.225388	0.597366	0.0124393	0.0572031	0.0942561	0.287265	0.0040822	0.0713774	0.220158	0.449293	?	0.0245129	0.0496484	0.490362	0.816497	0.454606	0.721995	0.204124	0	0.276175	1	0.68882	0
	TGME49_287210-TGME49_306930	0.923
74	TGME49_205340-TGME49_229670	0.922	0.293578	0.457526	?	?	0.200055	0.295264	0.457526	0.200055	0.200055	0.149444	?	?	0.0996234	?	0.645033	0	0	0.293578	0.335582	0.0333913	0.0176282	0.0516661	?	?	?	?	0	0.00415615	?	?	0.0018043	0.0259901	0.0293299	0.109634	?	0.0176282	0.0516661	?	?	0	?	0.0771744	?	?	?	?	0
	TGME49_205340-TGME49_229670	0.922	0.293578	0.457526	?	?	0.200055	0.295264	0.457526	0.200055	0.200055	0.149444	?	?	0.0996234	?	0.645033	0	0	0.293578	0.335582	0.0333913	0.0176282	0.0516661	?	?	?	?	0	0.00415615	?	?	0.0018043	0.0259901	0.0293299	0.109634	?	0.0176282	0.0516661	?	?	0	?	0.0771744	?	?	?	?	0
	TGME49_205340-TGME49_229670	0.922
75	TGME49_242290-TGME49_314090	0.922	0.621529	0.772977	14050.4	?	0.138006	0.627601	0.772977	0.138006	0.138006	?	0.187824	0.0997231	0.10989	0.109928	0	5	4.167	0.621529	0.146744	0.0221957	0.0725476	0.138201	0	0.496333	0.358908	0.772279	0.154777	0.446472	0.0633311	0.303912	0	0.809703	?	?	?	0.0725476	0.138201	0.810885	0.970725	0.817699	0.797185	1	1	0	1	0.884224	1
	TGME49_242290-TGME49_314090	0.922	0.621529	0.772977	14050.4	?	0.138006	0.627601	0.772977	0.138006	0.138006	?	0.187824	0.0997231	0.10989	0.109928	0	5	4.167	0.621529	0.146744	0.0221957	0.0725476	0.138201	0	0.496333	0.358908	0.772279	0.154777	0.446472	0.0633311	0.303912	0	0.809703	?	?	?	0.0725476	0.138201	0.810885	0.970725	0.817699	0.797185	1	1	0	1	0.884224	1
	TGME49_242290-TGME49_314090	0.922
76	TGME49_254900-TGME49_290005	0.922	0.609994	0.718944	14050.4	?	0.0774594	0.604542	0.718944	0.241982	0.241982	?	0.078335	0.0708307	0.110336	0.271415	0.295929	5	5	0.609994	0.147744	0.0247881	0.0753756	0.166869	0	0.462628	0.476418	0.807902	0.195499	0.397763	0.156003	0.412987	0.200338	0.456742	?	?	?	0.0753756	0.166869	0.745356	0.981981	0.887126	0.724745	0.7396	1	0	1	0.926904	1
	TGME49_254900-TGME49_290005	0.922	0.609994	0.718944	14050.4	?	0.0774594	0.604542	0.718944	0.241982	0.241982	?	0.078335	0.0708307	0.110336	0.271415	0.295929	5	5	0.609994	0.147744	0.0247881	0.0753756	0.166869	0	0.462628	0.476418	0.807902	0.195499	0.397763	0.156003	0.412987	0.200338	0.456742	?	?	?	0.0753756	0.166869	0.745356	0.981981	0.887126	0.724745	0.7396	1	0	1	0.926904	1
	TGME49_254900-TGME49_290005	0.922
77	TGME49_278050-TGME49_306930	0.922	0.575524	0.780091	14050.4	?	0.143678	0.558576	0.783151	0.138374	0.138374	0.17835	0.247536	0.105716	0.0671206	0.0240231	0.190198	5	3.467	0.575524	0.0202503	0.0290306	0.0500397	0.15157	0.102889	0.377112	0.192437	0.655879	0.0980059	0.404293	0.0793096	0.415453	0.0148232	0.467248	0.132628	0.303244	?	0.0500397	0.15157	0.636524	0.918973	0.906498	0.951023	0.793857	0	0	1	0	1
	TGME49_278050-TGME49_306930	0.922	0.575524	0.780091	14050.4	?	0.143678	0.558576	0.783151	0.138374	0.138374	0.17835	0.247536	0.105716	0.0671206	0.0240231	0.190198	5	3.467	0.575524	0.0202503	0.0290306	0.0500397	0.15157	0.102889	0.377112	0.192437	0.655879	0.0980059	0.404293	0.0793096	0.415453	0.0148232	0.467248	0.132628	0.303244	?	0.0500397	0.15157	0.636524	0.918973	0.906498	0.951023	0.793857	0	0	1	0	1
	TGME49_278050-TGME49_306930	0.922
78	TGME49_216450-TGME49_290005	0.921	0.57809	0.73622	14050.4	?	0.138132	0.548686	0.73451	0.138132	0.138132	0.0145269	0.0436176	0.125927	0.0999001	0.186698	0.177541	2	2	0.57809	0.0912704	0.0386291	0.0492304	0.123722	0.0632961	0.406136	0.280807	0.597988	0.0547778	0.241961	0.11149	0.25984	0.138216	0.368824	0.241587	0.462298	?	0.0492304	0.123722	0.911382	0.845289	0.765537	0.638905	0.729473	0	0	1	0	0
	TGME49_216450-TGME49_290005	0.921	0.57809	0.73622	14050.4	?	0.138132	0.548686	0.73451	0.138132	0.138132	0.0145269	0.0436176	0.125927	0.0999001	0.186698	0.177541	2	2	0.57809	0.0912704	0.0386291	0.0492304	0.123722	0.0632961	0.406136	0.280807	0.597988	0.0547778	0.241961	0.11149	0.25984	0.138216	0.368824	0.241587	0.462298	?	0.0492304	0.123722	0.911382	0.845289	0.765537	0.638905	0.729473	0	0	1	0	0
	TGME49_216450-TGME49_290005	0.921
79	TGME49_239760-TGME49_248390	0.921	0.640808	0.787795	?	?	0.183091	0.606179	0.787795	0.183091	0.183091	0.183091	?	?	?	?	?	1	0.5	0.640808	0.159618	0.0292189	0.0605779	0.152947	?	?	?	?	?	?	?	?	?	?	0.0632783	0.168863	?	0.0605779	0.152947	?	?	?	?	?	?	?	?	?	?
	TGME49_239760-TGME49_248390	0.921	0.640808	0.787795	?	?	0.183091	0.606179	0.787795	0.183091	0.183091	0.183091	?	?	?	?	?	1	0.5	0.640808	0.159618	0.0292189	0.0605779	0.152947	?	?	?	?	?	?	?	?	?	?	0.0632783	0.168863	?	0.0605779	0.152947	?	?	?	?	?	?	?	?	?	?
	TGME49_239760-TGME49_248390	0.921
80	TGME49_205340-TGME49_232710	0.92	0.451218	0.563256	?	?	0.230779	0.449831	0.563256	0.230779	0.230779	0.162352	?	?	0.381169	?	?	0	0	0.451218	0.268996	0.0176395	0.048318	0.132866	?	?	?	?	0.000413218	0.00240429	?	?	?	?	0.0566778	0.17792	?	0.048318	0.132866	?	?	0	?	?	?	?	?	?	0
	TGME49_205340-TGME49_232710	0.92	0.451218	0.563256	?	?	0.230779	0.449831	0.563256	0.230779	0.230779	0.162352	?	?	0.381169	?	?	0	0	0.451218	0.268996	0.0176395	0.048318	0.132866	?	?	?	?	0.000413218	0.00240429	?	?	?	?	0.0566778	0.17792	?	0.048318	0.132866	?	?	0	?	?	?	?	?	?	0
	TGME49_205340-TGME49_232710	0.92
81	TGME49_239500-TGME49_254900	0.92	0.600267	0.695371	14050.4	?	0.18964	0.598019	0.695186	0.18964	0.18964	?	0.0344433	0.130976	0.140275	0.192314	0.275493	5	5	0.600267	0.0692546	0.0177525	0.0758653	0.159484	0	0.500197	0.336641	0.641766	0.140231	0.31113	0.13483	0.317267	0.173101	0.272656	?	?	?	0.0758653	0.159484	0.787426	0.874173	0.762787	0.737975	0.664475	1	0	1	0.814218	1
	TGME49_239500-TGME49_254900	0.92	0.600267	0.695371	14050.4	?	0.18964	0.598019	0.695186	0.18964	0.18964	?	0.0344433	0.130976	0.140275	0.192314	0.275493	5	5	0.600267	0.0692546	0.0177525	0.0758653	0.159484	0	0.500197	0.336641	0.641766	0.140231	0.31113	0.13483	0.317267	0.173101	0.272656	?	?	?	0.0758653	0.159484	0.787426	0.874173	0.762787	0.737975	0.664475	1	0	1	0.814218	1
	TGME49_239500-TGME49_254900	0.92
82	TGME49_290005-TGME49_314090	0.92	0.63017	0.782373	14050.4	?	0.0203571	0.62206	0.782373	0.115937	0.115937	?	0.0899727	0.00177812	0.0849495	0.0715426	0.0832706	5	4.167	0.63017	0.157107	0.0245442	0.0693815	0.151605	0	0.521759	0.408346	0.769199	0.202532	0.472776	0.0997469	0.389317	0	0.569482	?	?	?	0.0693815	0.151605	0.860663	0.998625	0.927105	0.853771	0.888889	1	0	1	0.913307	1
	TGME49_290005-TGME49_314090	0.92	0.63017	0.782373	14050.4	?	0.0203571	0.62206	0.782373	0.115937	0.115937	?	0.0899727	0.00177812	0.0849495	0.0715426	0.0832706	5	4.167	0.63017	0.157107	0.0245442	0.0693815	0.151605	0	0.521759	0.408346	0.769199	0.202532	0.472776	0.0997469	0.389317	0	0.569482	?	?	?	0.0693815	0.151605	0.860663	0.998625	0.927105	0.853771	0.888889	1	0	1	0.913307	1
	TGME49_290005-TGME49_314090	0.92
83	TGME49_239500-TGME49_314090	0.918	0.651283	0.805491	14050.4	?	0.0854858	0.647826	0.805276	0.0854858	0.0854858	?	0.0431179	0.0584606	0.0711529	0.0869575	0.0540033	5	4.167	0.651283	0.125258	0.0220748	0.0901448	0.188747	0	0.529816	0.343924	0.678576	0.141964	0.439579	0.117891	0.40499	0	0.43425	?	?	?	0.0901448	0.188747	0.891056	0.947078	0.914323	0.877496	0.780654	1	0	1	0.863498	1
	TGME49_239500-TGME49_314090	0.918	0.651283	0.805491	14050.4	?	0.0854858	0.647826	0.805276	0.0854858	0.0854858	?	0.0431179	0.0584606	0.0711529	0.0869575	0.0540033	5	4.167	0.651283	0.125258	0.0220748	0.0901448	0.188747	0	0.529816	0.343924	0.678576	0.141964	0.439579	0.117891	0.40499	0	0.43425	?	?	?	0.0901448	0.188747	0.891056	0.947078	0.914323	0.877496	0.780654	1	0	1	0.863498	1
	TGME49_239500-TGME49_314090	0.918
84	TGME49_204020-TGME49_261570	0.917	0.513084	0.679414	?	?	0.204043	0.50023	0.679414	0.204043	0.204043	0.196754	?	?	?	?	?	0	0	0.513084	0.414961	0.0313034	0.0394725	0.116792	?	?	?	?	?	?	?	?	?	?	0.0384289	0.139057	?	0.0394725	0.116792	?	?	?	?	?	?	?	?	?	?
	TGME49_204020-TGME49_261570	0.917	0.513084	0.679414	?	?	0.204043	0.50023	0.679414	0.204043	0.204043	0.196754	?	?	?	?	?	0	0	0.513084	0.414961	0.0313034	0.0394725	0.116792	?	?	?	?	?	?	?	?	?	?	0.0384289	0.139057	?	0.0394725	0.116792	?	?	?	?	?	?	?	?	?	?
	TGME49_204020-TGME49_261570	0.917
85	TGME49_204400-TGME49_247550	0.917	0.426209	0.571224	?	?	0.278884	0.4382	0.571636	0.278884	0.278884	0.206964	?	?	0.528355	0.11154	0.508962	0	0	0.426209	0.149325	0.0292806	0.0207075	0.0556131	?	?	?	?	0.00230017	0.0122876	0	0.0747622	0.00222176	0.0057417	0.0311167	0.100853	?	0.0207075	0.0556131	?	?	0.181761	0.255223	0.0939811	?	?	?	?	0
	TGME49_204400-TGME49_247550	0.917	0.426209	0.571224	?	?	0.278884	0.4382	0.571636	0.278884	0.278884	0.206964	?	?	0.528355	0.11154	0.508962	0	0	0.426209	0.149325	0.0292806	0.0207075	0.0556131	?	?	?	?	0.00230017	0.0122876	0	0.0747622	0.00222176	0.0057417	0.0311167	0.100853	?	0.0207075	0.0556131	?	?	0.181761	0.255223	0.0939811	?	?	?	?	0
	TGME49_204400-TGME49_247550	0.917
86	TGME49_245460-TGME49_263040	0.915	0.287598	0.472295	?	?	0.209166	0.280413	0.472295	0.209166	0.209166	0.105254	?	?	0.405586	?	?	0	0	0.287598	0.299185	0.0319213	0.00915386	0.0455364	?	?	?	?	0.00116799	0.0203209	?	?	?	?	0.0305576	0.164783	?	0.00915386	0.0455364	?	?	0.342011	?	?	?	?	?	?	0
	TGME49_245460-TGME49_263040	0.915	0.287598	0.472295	?	?	0.209166	0.280413	0.472295	0.209166	0.209166	0.105254	?	?	0.405586	?	?	0	0	0.287598	0.299185	0.0319213	0.00915386	0.0455364	?	?	?	?	0.00116799	0.0203209	?	?	?	?	0.0305576	0.164783	?	0.00915386	0.0455364	?	?	0.342011	?	?	?	?	?	?	0
	TGME49_245460-TGME49_263040	0.915
87	TGME49_223590-TGME49_287210	0.913	0.393082	0.479686	14050.4	?	0.346531	0.366319	0.479686	0.346531	0.346531	0.0943922	0.377816	0.19694	0.18877	0.224714	0.202185	3	3	0.393082	0.0200774	0.0359233	0.0233521	0.0491423	0.0211289	0.252054	0.0599083	0.638441	0.0145554	0.188111	0.0351015	0.365678	0.031802	0.589199	0	0.258393	?	0.0233521	0.0491423	0.469157	0.861961	0.707352	0.795932	0.892218	0	0	1	0	0
	TGME49_223590-TGME49_287210	0.913	0.393082	0.479686	14050.4	?	0.346531	0.366319	0.479686	0.346531	0.346531	0.0943922	0.377816	0.19694	0.18877	0.224714	0.202185	3	3	0.393082	0.0200774	0.0359233	0.0233521	0.0491423	0.0211289	0.252054	0.0599083	0.638441	0.0145554	0.188111	0.0351015	0.365678	0.031802	0.589199	0	0.258393	?	0.0233521	0.0491423	0.469157	0.861961	0.707352	0.795932	0.892218	0	0	1	0	0
	TGME49_223590-TGME49_287210	0.913
88	TGME49_223590-TGME49_223960	0.912	0.314135	0.481295	?	?	0.295471	0.291687	0.481295	0.295471	0.295471	0.350446	?	0.0762053	0.0522605	0.0701481	0.118494	4	4	0.314135	0.149592	0.0268107	0.0131956	0.0281761	?	?	0	0.638441	0	0.451509	0	0.365678	0	0.589199	0	0.0260815	?	0.0131956	0.0281761	?	0.861961	0.868243	0.795932	0.892218	?	?	1	0	1
	TGME49_223590-TGME49_223960	0.912	0.314135	0.481295	?	?	0.295471	0.291687	0.481295	0.295471	0.295471	0.350446	?	0.0762053	0.0522605	0.0701481	0.118494	4	4	0.314135	0.149592	0.0268107	0.0131956	0.0281761	?	?	0	0.638441	0	0.451509	0	0.365678	0	0.589199	0	0.0260815	?	0.0131956	0.0281761	?	0.861961	0.868243	0.795932	0.892218	?	?	1	0	1
	TGME49_223590-TGME49_223960	0.912
89	TGME49_243570-TGME49_263700	0.912	0.418515	0.622511	?	?	0.259794	0.412595	0.622511	0.259794	0.259794	0.174299	?	?	0.383105	?	0.191635	0	0	0.418515	0.249368	0.0311693	0.0134831	0.0473604	?	?	?	?	0.00200622	0.050736	?	?	0.00503392	0.0269957	0.0504718	0.212864	?	0.0134831	0.0473604	?	?	0.423676	?	0.49141	?	?	?	?	0
	TGME49_243570-TGME49_263700	0.912	0.418515	0.622511	?	?	0.259794	0.412595	0.622511	0.259794	0.259794	0.174299	?	?	0.383105	?	0.191635	0	0	0.418515	0.249368	0.0311693	0.0134831	0.0473604	?	?	?	?	0.00200622	0.050736	?	?	0.00503392	0.0269957	0.0504718	0.212864	?	0.0134831	0.0473604	?	?	0.423676	?	0.49141	?	?	?	?	0
	TGME49_243570-TGME49_263700	0.912
90	TGME49_204020-TGME49_229670	0.911	0.588891	0.786433	1.05644	?	0.234894	0.575498	0.786433	0.234894	0.234894	0.180508	?	?	?	?	?	1	0.5	0.588891	0.251782	0.0270968	0.0468507	0.147763	?	?	?	?	?	?	?	?	?	?	0.0486291	0.193273	?	0.0468507	0.147763	?	?	?	?	?	?	?	?	?	?
	TGME49_204020-TGME49_229670	0.911	0.588891	0.786433	1.05644	?	0.234894	0.575498	0.786433	0.234894	0.234894	0.180508	?	?	?	?	?	1	0.5	0.588891	0.251782	0.0270968	0.0468507	0.147763	?	?	?	?	?	?	?	?	?	?	0.0486291	0.193273	?	0.0468507	0.147763	?	?	?	?	?	?	?	?	?	?
	TGME49_204020-TGME49_229670	0.911
91	TGME49_278050-TGME49_314090	0.911	0.591754	0.775009	14050.4	?	0.157478	0.58617	0.77334	0.143314	0.143314	?	0.0160287	0.0344614	0.102158	0.142651	0.223144	4	3.167	0.591754	0.135179	0.0290306	0.0566458	0.141865	0	0.620746	0.356266	0.732648	0.200163	0.425291	0.056918	0.436545	0	0.259451	?	?	?	0.0566458	0.141865	0.994325	0.99449	0.908527	0.866541	0.618718	1	0	1	0.881995	1
	TGME49_278050-TGME49_314090	0.911	0.591754	0.775009	14050.4	?	0.157478	0.58617	0.77334	0.143314	0.143314	?	0.0160287	0.0344614	0.102158	0.142651	0.223144	4	3.167	0.591754	0.135179	0.0290306	0.0566458	0.141865	0	0.620746	0.356266	0.732648	0.200163	0.425291	0.056918	0.436545	0	0.259451	?	?	?	0.0566458	0.141865	0.994325	0.99449	0.908527	0.866541	0.618718	1	0	1	0.881995	1
	TGME49_278050-TGME49_314090	0.911
92	TGME49_221620-TGME49_266960	0.909	0.765936	0.885672	113.929	?	0.0613335	0.760662	0.885672	0.0613335	0.0613335	0.0544298	?	?	?	?	?	1	1	0.765936	6.4342e-06	0.44824	0.109663	0.195053	?	?	?	?	?	?	?	?	?	?	0.102957	0.210212	?	0.109663	0.195053	?	?	?	?	?	?	?	?	?	?
	TGME49_221620-TGME49_266960	0.909	0.765936	0.885672	113.929	?	0.0613335	0.760662	0.885672	0.0613335	0.0613335	0.0544298	?	?	?	?	?	1	1	0.765936	6.4342e-06	0.44824	0.109663	0.195053	?	?	?	?	?	?	?	?	?	?	0.102957	0.210212	?	0.109663	0.195053	?	?	?	?	?	?	?	?	?	?
	TGME49_221620-TGME49_266960	0.909
93	TGME49_222220-TGME49_272010	0.909	0.403857	0.619391	?	?	0.286012	0.403093	0.619391	0.286012	0.286012	0.257912	?	?	?	?	0.410116	1	0.5	0.403857	0.135028	0.0328792	0.0194368	0.0924972	?	?	?	?	?	?	?	?	0	0.000950296	0.0369971	0.178088	?	0.0194368	0.0924972	?	?	?	?	0	?	?	?	?	?
	TGME49_222220-TGME49_272010	0.909	0.403857	0.619391	?	?	0.286012	0.403093	0.619391	0.286012	0.286012	0.257912	?	?	?	?	0.410116	1	0.5	0.403857	0.135028	0.0328792	0.0194368	0.0924972	?	?	?	?	?	?	?	?	0	0.000950296	0.0369971	0.178088	?	0.0194368	0.0924972	?	?	?	?	0	?	?	?	?	?
	TGME49_222220-TGME49_272010	0.909
94	TGME49_223590-TGME49_239500	0.908	0.683593	0.85024	14050.4	?	0.146554	0.674009	0.850013	0.146554	0.146554	0.259054	0.116086	0.162741	0.0494054	0.126944	0.135864	4	4	0.683593	0.0199257	0.0287838	0.0926401	0.206372	0.0671048	0.353601	0.180722	0.542178	0.126719	0.418158	0.132361	0.426092	0.121676	0.492557	0	0.0284006	?	0.0926401	0.206372	0.766258	0.939832	0.971587	0.927451	0.890838	0	0	1	0	1
	TGME49_223590-TGME49_239500	0.908	0.683593	0.85024	14050.4	?	0.146554	0.674009	0.850013	0.146554	0.146554	0.259054	0.116086	0.162741	0.0494054	0.126944	0.135864	4	4	0.683593	0.0199257	0.0287838	0.0926401	0.206372	0.0671048	0.353601	0.180722	0.542178	0.126719	0.418158	0.132361	0.426092	0.121676	0.492557	0	0.0284006	?	0.0926401	0.206372	0.766258	0.939832	0.971587	0.927451	0.890838	0	0	1	0	1
	TGME49_223590-TGME49_239500	0.908
95	TGME49_248700-TGME49_261950	0.908	0.647383	0.750342	?	?	0.090868	0.646396	0.748129	0.090868	0.090868	0.116835	0.0507046	0	0.0847878	0.037754	0.0656713	5	5	0.647383	0.0470234	0.0306468	0.0565452	0.0653692	0.503928	0.684111	0	0.841534	0.0572777	0.302549	0	0.426137	0.204052	0.753326	0.039972	0.124914	?	0.0565452	0.0653692	0.935755	1	0.777481	0.838867	0.960549	1	0	1	0	1
	TGME49_248700-TGME49_261950	0.908	0.647383	0.750342	?	?	0.090868	0.646396	0.748129	0.090868	0.090868	0.116835	0.0507046	0	0.0847878	0.037754	0.0656713	5	5	0.647383	0.0470234	0.0306468	0.0565452	0.0653692	0.503928	0.684111	0	0.841534	0.0572777	0.302549	0	0.426137	0.204052	0.753326	0.039972	0.124914	?	0.0565452	0.0653692	0.935755	1	0.777481	0.838867	0.960549	1	0	1	0	1
	TGME49_248700-TGME49_261950	0.908
96	TGME49_261570-TGME49_299050	0.908	0.730258	0.848189	?	?	0.208506	0.726815	0.848189	0.159076	0.159076	0.10102	?	?	0.649248	?	0.693147	1	1	0.730258	0.349428	0.0313034	0.0805239	0.145664	?	?	?	?	5.06541e-05	0.0014137	?	?	0	0.00140486	0.0881635	0.170294	?	0.0805239	0.145664	?	?	0	?	0	?	?	?	?	0
	TGME49_261570-TGME49_299050	0.908	0.730258	0.848189	?	?	0.208506	0.726815	0.848189	0.159076	0.159076	0.10102	?	?	0.649248	?	0.693147	1	1	0.730258	0.349428	0.0313034	0.0805239	0.145664	?	?	?	?	5.06541e-05	0.0014137	?	?	0	0.00140486	0.0881635	0.170294	?	0.0805239	0.145664	?	?	0	?	0	?	?	?	?	0
	TGME49_261570-TGME49_299050	0.908
97	TGME49_205340-TGME49_249900	0.907	0.452632	0.599865	?	?	0.205689	0.454065	0.599865	0.205689	0.205689	0.185637	?	?	0.167944	?	?	0	0	0.452632	0.181083	0.0221723	0.0310456	0.113424	?	?	?	?	0	0.00293198	?	?	?	?	0.0470016	0.159119	?	0.0310456	0.113424	?	?	0	?	?	?	?	?	?	0
	TGME49_205340-TGME49_249900	0.907	0.452632	0.599865	?	?	0.205689	0.454065	0.599865	0.205689	0.205689	0.185637	?	?	0.167944	?	?	0	0	0.452632	0.181083	0.0221723	0.0310456	0.113424	?	?	?	?	0	0.00293198	?	?	?	?	0.0470016	0.159119	?	0.0310456	0.113424	?	?	0	?	?	?	?	?	?	0
	TGME49_205340-TGME49_249900	0.907
98	TGME49_229670-TGME49_300000	0.907	0.520217	0.709728	?	?	0.248523	0.507574	0.709728	0.248523	0.248523	0.193416	?	?	?	?	?	1	0.4	0.520217	0.280829	0.0294956	0.0315493	0.123401	?	?	?	?	?	?	?	?	?	?	0.0361685	0.162747	?	0.0315493	0.123401	?	?	?	?	?	?	?	?	?	?
	TGME49_229670-TGME49_300000	0.907	0.520217	0.709728	?	?	0.248523	0.507574	0.709728	0.248523	0.248523	0.193416	?	?	?	?	?	1	0.4	0.520217	0.280829	0.0294956	0.0315493	0.123401	?	?	?	?	?	?	?	?	?	?	0.0361685	0.162747	?	0.0315493	0.123401	?	?	?	?	?	?	?	?	?	?
	TGME49_229670-TGME49_300000	0.907
99	TGME49_230410-TGME49_319870	0.907	0.609722	0.71901	?	?	0.173248	0.681017	0.71901	0.173248	0.173248	?	0	?	0.132304	0.0934223	0	4	4	0.609722	0.0847239	0.0290013	0.0563304	0.102174	0	0.796885	?	?	0.125796	0.611668	0	0.604802	0	0.809703	?	?	?	0.0563304	0.102174	1	?	0.944911	0.928477	1	1	0	?	?	1
	TGME49_230410-TGME49_319870	0.907	0.609722	0.71901	?	?	0.173248	0.681017	0.71901	0.173248	0.173248	?	0	?	0.132304	0.0934223	0	4	4	0.609722	0.0847239	0.0290013	0.0563304	0.102174	0	0.796885	?	?	0.125796	0.611668	0	0.604802	0	0.809703	?	?	?	0.0563304	0.102174	1	?	0.944911	0.928477	1	1	0	?	?	1
	TGME49_230410-TGME49_319870	0.907
100	TGME49_205710-TGME49_217460	0.906	0.575872	0.629822	?	?	0.315977	0.564701	0.629822	0.315977	0.315977	0.185638	?	?	0.137325	?	?	1	1	0.575872	0.0768613	0.0282763	0.0830981	0.180552	?	?	?	?	0	0.351716	?	?	?	?	0.175972	0.333821	?	0.0830981	0.180552	?	?	0.755929	?	?	?	?	?	?	0
	TGME49_205710-TGME49_217460	0.906	0.575872	0.629822	?	?	0.315977	0.564701	0.629822	0.315977	0.315977	0.185638	?	?	0.137325	?	?	1	1	0.575872	0.0768613	0.0282763	0.0830981	0.180552	?	?	?	?	0	0.351716	?	?	?	?	0.175972	0.333821	?	0.0830981	0.180552	?	?	0.755929	?	?	?	?	?	?	0
	TGME49_205710-TGME49_217460	0.906
101	TGME49_202680-TGME49_222220	0.905	0.370596	0.650871	?	?	0.237055	0.379295	0.650871	0.237055	0.237055	0.213101	?	?	?	?	?	0	0	0.370596	0.0630734	0.0316344	0.020028	0.129735	?	?	?	?	?	?	?	?	?	?	0.0318399	0.169171	?	0.020028	0.129735	?	?	?	?	?	?	?	?	?	?
	TGME49_202680-TGME49_222220	0.905	0.370596	0.650871	?	?	0.237055	0.379295	0.650871	0.237055	0.237055	0.213101	?	?	?	?	?	0	0	0.370596	0.0630734	0.0316344	0.020028	0.129735	?	?	?	?	?	?	?	?	?	?	0.0318399	0.169171	?	0.020028	0.129735	?	?	?	?	?	?	?	?	?	?
	TGME49_202680-TGME49_222220	0.905
102	TGME49_215470-TGME49_238010	0.905	0.330417	0.499973	?	?	0.240161	0.32995	0.499973	0.240161	0.240161	0.170693	?	0.214784	0.130582	0.138449	0.114226	2	0.432	0.330417	0.335299	0.0243139	0.00738606	0.0204611	?	?	0.00891793	0.194539	0.0373692	0.262664	0	0.0138039	0.033264	0.256978	0.00932588	0.0320626	?	0.00738606	0.0204611	?	0.764475	0.862183	0.365339	0.875508	?	?	1	0.352558	0
	TGME49_215470-TGME49_238010	0.905	0.330417	0.499973	?	?	0.240161	0.32995	0.499973	0.240161	0.240161	0.170693	?	0.214784	0.130582	0.138449	0.114226	2	0.432	0.330417	0.335299	0.0243139	0.00738606	0.0204611	?	?	0.00891793	0.194539	0.0373692	0.262664	0	0.0138039	0.033264	0.256978	0.00932588	0.0320626	?	0.00738606	0.0204611	?	0.764475	0.862183	0.365339	0.875508	?	?	1	0.352558	0
	TGME49_215470-TGME49_238010	0.905
103	TGME49_216450-TGME49_254900	0.905	0.397441	0.507226	14050.4	?	0.252044	0.379918	0.50523	0.252044	0.252044	?	0.111392	0.206577	0.212133	0.277814	0.291424	1	1	0.397441	0.0899795	0.0314856	0.0220464	0.0699076	0	0.202641	0.139325	0.52362	0.0160062	0.0763738	0.0192495	0.0788464	0.0245587	0.0884711	?	?	?	0.0220464	0.0699076	0.421637	0.760886	0.526059	0.450696	0.488527	0	0	1	0	0
	TGME49_216450-TGME49_254900	0.905	0.397441	0.507226	14050.4	?	0.252044	0.379918	0.50523	0.252044	0.252044	?	0.111392	0.206577	0.212133	0.277814	0.291424	1	1	0.397441	0.0899795	0.0314856	0.0220464	0.0699076	0	0.202641	0.139325	0.52362	0.0160062	0.0763738	0.0192495	0.0788464	0.0245587	0.0884711	?	?	?	0.0220464	0.0699076	0.421637	0.760886	0.526059	0.450696	0.488527	0	0	1	0	0
	TGME49_216450-TGME49_254900	0.905
104	TGME49_239500-TGME49_258150	0.905	0.64885	0.785414	14050.4	?	0.220203	0.652679	0.785204	0.220203	0.220203	0.381467	0.0860324	0.247761	0.0913356	0.301361	0.251056	5	5	0.64885	0.00867938	0.0287838	0.0857429	0.178089	0.19519	0.389126	0.311034	0.533039	0.187565	0.435576	0.105552	0.270448	0.213991	0.390051	0.00493807	0.0284006	?	0.0857429	0.178089	0.89063	0.840146	0.923855	0.643587	0.829023	1	0.731827	1	0.765445	1
	TGME49_239500-TGME49_258150	0.905	0.64885	0.785414	14050.4	?	0.220203	0.652679	0.785204	0.220203	0.220203	0.381467	0.0860324	0.247761	0.0913356	0.301361	0.251056	5	5	0.64885	0.00867938	0.0287838	0.0857429	0.178089	0.19519	0.389126	0.311034	0.533039	0.187565	0.435576	0.105552	0.270448	0.213991	0.390051	0.00493807	0.0284006	?	0.0857429	0.178089	0.89063	0.840146	0.923855	0.643587	0.829023	1	0.731827	1	0.765445	1
	TGME49_239500-TGME49_258150	0.905
105	TGME49_247550-TGME49_313230	0.904	0.42981	0.491332	?	?	0.221947	0.426883	0.491228	0.221947	0.221947	0.185913	?	?	0.321586	0.144353	0.50743	0	0	0.42981	0.13324	0.0268107	0.0318066	0.0785505	?	?	?	?	0.0082532	0.0201734	0	0.0108829	0.00137744	0.00343215	0.0488058	0.117352	?	0.0318066	0.0785505	?	?	0.317179	0.183781	0.0432371	?	?	?	?	0
	TGME49_247550-TGME49_313230	0.904	0.42981	0.491332	?	?	0.221947	0.426883	0.491228	0.221947	0.221947	0.185913	?	?	0.321586	0.144353	0.50743	0	0	0.42981	0.13324	0.0268107	0.0318066	0.0785505	?	?	?	?	0.0082532	0.0201734	0	0.0108829	0.00137744	0.00343215	0.0488058	0.117352	?	0.0318066	0.0785505	?	?	0.317179	0.183781	0.0432371	?	?	?	?	0
	TGME49_247550-TGME49_313230	0.904
106	TGME49_204020-TGME49_227360	0.903	0.457739	0.646502	1.04092	?	0.256508	0.425516	0.646502	0.256508	0.256508	0.252027	?	?	?	?	?	1	0.077	0.457739	0.395405	0.0219936	0.0258678	0.0791536	?	?	?	?	?	?	?	?	?	?	0.0206512	0.0913841	?	0.0258678	0.0791536	?	?	?	?	?	?	?	?	?	?
	TGME49_204020-TGME49_227360	0.903	0.457739	0.646502	1.04092	?	0.256508	0.425516	0.646502	0.256508	0.256508	0.252027	?	?	?	?	?	1	0.077	0.457739	0.395405	0.0219936	0.0258678	0.0791536	?	?	?	?	?	?	?	?	?	?	0.0206512	0.0913841	?	0.0258678	0.0791536	?	?	?	?	?	?	?	?	?	?
	TGME49_204020-TGME49_227360	0.903
107	TGME49_218920-TGME49_239500	0.903	0.376389	0.730471	14050.4	?	0.185515	0.279576	0.730276	0.185515	0.185515	?	0.133191	0.142824	0.200352	0.204441	0.187209	0	0	0.376389	0.085386	0.0310822	0.0283288	0.156513	0	0.371512	0.00101471	0.508144	0.0398395	0.301029	0.063141	0.305039	0.0821816	0.399294	?	?	?	0.0283288	0.156513	0.768742	0.786886	0.76028	0.716691	0.813957	0	0	0	0	0
	TGME49_218920-TGME49_239500	0.903	0.376389	0.730471	14050.4	?	0.185515	0.279576	0.730276	0.185515	0.185515	?	0.133191	0.142824	0.200352	0.204441	0.187209	0	0	0.376389	0.085386	0.0310822	0.0283288	0.156513	0	0.371512	0.00101471	0.508144	0.0398395	0.301029	0.063141	0.305039	0.0821816	0.399294	?	?	?	0.0283288	0.156513	0.768742	0.786886	0.76028	0.716691	0.813957	0	0	0	0	0
	TGME49_218920-TGME49_239500	0.903
108	TGME49_222860-TGME49_294620	0.903	0.525533	0.732252	?	?	0.145312	0.507034	0.732252	0.145312	0.145312	0.145312	?	?	?	?	?	0	0	0.525533	0.299375	0.0387328	0.0414529	0.145999	?	?	?	?	?	?	?	?	?	?	0.0425116	0.159911	?	0.0414529	0.145999	?	?	?	?	?	?	?	?	?	?
	TGME49_222860-TGME49_294620	0.903	0.525533	0.732252	?	?	0.145312	0.507034	0.732252	0.145312	0.145312	0.145312	?	?	?	?	?	0	0	0.525533	0.299375	0.0387328	0.0414529	0.145999	?	?	?	?	?	?	?	?	?	?	0.0425116	0.159911	?	0.0414529	0.145999	?	?	?	?	?	?	?	?	?	?
	TGME49_222860-TGME49_294620	0.903
109	TGME49_254900-TGME49_287210	0.903	0.44254	0.454562	14050.4	?	0.576392	0.38405	0.454562	0.239861	0.239861	?	0.0139253	0	0.0502822	0.188485	0.141703	4	4	0.44254	0.0726128	0.0338194	0.0282417	0.0355656	0	0.789847	0.325724	0.841534	0.084794	0.249816	0.0822187	0.421678	0.132255	0.64637	?	?	?	0.0282417	0.0355656	0.989949	1	0.940813	0.759257	0.83205	1	0	1	0	0
	TGME49_254900-TGME49_287210	0.903	0.44254	0.454562	14050.4	?	0.576392	0.38405	0.454562	0.239861	0.239861	?	0.0139253	0	0.0502822	0.188485	0.141703	4	4	0.44254	0.0726128	0.0338194	0.0282417	0.0355656	0	0.789847	0.325724	0.841534	0.084794	0.249816	0.0822187	0.421678	0.132255	0.64637	?	?	?	0.0282417	0.0355656	0.989949	1	0.940813	0.759257	0.83205	1	0	1	0	0
	TGME49_254900-TGME49_287210	0.903
110	TGME49_235970-TGME49_313230	0.902	0.581431	0.629275	?	?	0.114047	0.576232	0.629275	0.114047	0.114047	0.0854768	?	?	0.254456	?	?	0	0	0.581431	0.161829	0.0289275	0.0780849	0.142511	?	?	?	?	0	0.140711	?	?	?	?	0.115727	0.181491	?	0.0780849	0.142511	?	?	0.490552	?	?	?	?	?	?	0
	TGME49_235970-TGME49_313230	0.902	0.581431	0.629275	?	?	0.114047	0.576232	0.629275	0.114047	0.114047	0.0854768	?	?	0.254456	?	?	0	0	0.581431	0.161829	0.0289275	0.0780849	0.142511	?	?	?	?	0	0.140711	?	?	?	?	0.115727	0.181491	?	0.0780849	0.142511	?	?	0.490552	?	?	?	?	?	?	0
	TGME49_235970-TGME49_313230	0.902
111	TGME49_223590-TGME49_258150	0.901	0.641219	0.795843	14050.4	?	0.180932	0.601965	0.795843	0.180932	0.180932	0	0.280665	0.166113	0.0893641	0.217746	0.0650137	5	5	0.641219	0.0178006	0.0222163	0.0598781	0.149943	0.0282243	0.21512	0.0973662	0.541302	0.130198	0.476506	0.0287931	0.293175	0.0711465	0.535592	0	0.508729	?	0.0598781	0.149943	0.605983	0.887347	0.96267	0.754195	0.958967	0	0	1	0	1
	TGME49_223590-TGME49_258150	0.901	0.641219	0.795843	14050.4	?	0.180932	0.601965	0.795843	0.180932	0.180932	0	0.280665	0.166113	0.0893641	0.217746	0.0650137	5	5	0.641219	0.0178006	0.0222163	0.0598781	0.149943	0.0282243	0.21512	0.0973662	0.541302	0.130198	0.476506	0.0287931	0.293175	0.0711465	0.535592	0	0.508729	?	0.0598781	0.149943	0.605983	0.887347	0.96267	0.754195	0.958967	0	0	1	0	1
	TGME49_223590-TGME49_258150	0.901
112	TGME49_204020-TGME49_215470	0.9	0.425514	0.573956	1.04092	?	0.302762	0.427286	0.573956	0.302762	0.302762	0.21667	?	?	?	?	?	0	0	0.425514	0.35173	0.0268315	0.0296211	0.0913824	?	?	?	?	?	?	?	?	?	?	0.0582139	0.193355	?	0.0296211	0.0913824	?	?	?	?	?	?	?	?	?	?
	TGME49_204020-TGME49_215470	0.9	0.425514	0.573956	1.04092	?	0.302762	0.427286	0.573956	0.302762	0.302762	0.21667	?	?	?	?	?	0	0	0.425514	0.35173	0.0268315	0.0296211	0.0913824	?	?	?	?	?	?	?	?	?	?	0.0582139	0.193355	?	0.0296211	0.0913824	?	?	?	?	?	?	?	?	?	?
	TGME49_204020-TGME49_215470	0.9
113	TGME49_227360-TGME49_270380	0.9	0.50394	0.746817	0.520624	?	0.161024	0.463301	0.746817	0.161024	0.161024	0.15578	?	?	?	?	?	0	0	0.50394	0.354481	0.0242322	0.0297088	0.164244	?	?	?	?	?	?	?	?	?	?	0.0195616	0.185258	?	0.0297088	0.164244	?	?	?	?	?	?	?	?	?	?
	TGME49_227360-TGME49_270380	0.9	0.50394	0.746817	0.520624	?	0.161024	0.463301	0.746817	0.161024	0.161024	0.15578	?	?	?	?	?	0	0	0.50394	0.354481	0.0242322	0.0297088	0.164244	?	?	?	?	?	?	?	?	?	?	0.0195616	0.185258	?	0.0297088	0.164244	?	?	?	?	?	?	?	?	?	?
	TGME49_227360-TGME49_270380	0.9
114	TGME49_202680-TGME49_236210	0.898	0	0.725775	116.606	?	0.159993	0	0.725775	0.159993	0.159993	0.159993	?	?	?	?	?	1	0.667	0	0.0402459	0.0361676	0.0278427	0.186447	?	?	?	?	?	?	?	?	?	?	0.0410195	0.193396	?	0.0278427	0.186447	?	?	?	?	?	?	?	?	?	?
	TGME49_202680-TGME49_236210	0.898	0	0.725775	116.606	?	0.159993	0	0.725775	0.159993	0.159993	0.159993	?	?	?	?	?	1	0.667	0	0.0402459	0.0361676	0.0278427	0.186447	?	?	?	?	?	?	?	?	?	?	0.0410195	0.193396	?	0.0278427	0.186447	?	?	?	?	?	?	?	?	?	?
	TGME49_202680-TGME49_236210	0.898
115	TGME49_225080-TGME49_245460	0.898	0.487241	0.692059	?	?	0.167948	0.475436	0.692059	0.167948	0.167948	0.124369	?	?	0.246972	?	?	0	0	0.487241	0.234047	0.0273611	0.0266819	0.0975559	?	?	?	?	0.0131057	0.14826	?	?	?	?	0.0387045	0.190617	?	0.0266819	0.0975559	?	?	0.643567	?	?	?	?	?	?	0
	TGME49_225080-TGME49_245460	0.898	0.487241	0.692059	?	?	0.167948	0.475436	0.692059	0.167948	0.167948	0.124369	?	?	0.246972	?	?	0	0	0.487241	0.234047	0.0273611	0.0266819	0.0975559	?	?	?	?	0.0131057	0.14826	?	?	?	?	0.0387045	0.190617	?	0.0266819	0.0975559	?	?	0.643567	?	?	?	?	?	?	0
	TGME49_225080-TGME49_245460	0.898
116	TGME49_232230-TGME49_239330	0.897	0.294643	0.466369	?	?	0.335965	0.294353	0.466369	0.335965	0.335965	0.239038	?	?	?	?	?	0	0	0.294643	0.368336	0.0654767	0.013381	0.0554039	?	?	?	?	?	?	?	?	?	?	0.0222966	0.109468	?	0.013381	0.0554039	?	?	?	?	?	?	?	?	?	?
	TGME49_232230-TGME49_239330	0.897	0.294643	0.466369	?	?	0.335965	0.294353	0.466369	0.335965	0.335965	0.239038	?	?	?	?	?	0	0	0.294643	0.368336	0.0654767	0.013381	0.0554039	?	?	?	?	?	?	?	?	?	?	0.0222966	0.109468	?	0.013381	0.0554039	?	?	?	?	?	?	?	?	?	?
	TGME49_232230-TGME49_239330	0.897
117	TGME49_205340-TGME49_238010	0.896	0.334985	0.450383	?	?	0.380567	0.334265	0.450383	0.380567	0.380567	0.191595	?	0.353169	0.655482	0.410116	0.461345	0	0	0.334985	0.215589	0.017548	0.021854	0.0546611	?	?	0.000581656	0.0198379	0.000224166	0.0038711	0	0.00658038	0.000807782	0.00993508	0.0451752	0.123112	?	0.021854	0.0546611	?	0	0.0134108	0	0	?	?	0	0	0
	TGME49_205340-TGME49_238010	0.896	0.334985	0.450383	?	?	0.380567	0.334265	0.450383	0.380567	0.380567	0.191595	?	0.353169	0.655482	0.410116	0.461345	0	0	0.334985	0.215589	0.017548	0.021854	0.0546611	?	?	0.000581656	0.0198379	0.000224166	0.0038711	0	0.00658038	0.000807782	0.00993508	0.0451752	0.123112	?	0.021854	0.0546611	?	0	0.0134108	0	0	?	?	0	0	0
	TGME49_205340-TGME49_238010	0.896
118	TGME49_222220-TGME49_248700	0.896	0.557154	0.712533	?	?	0.233109	0.55496	0.712533	0.233109	0.233109	0.158525	0	?	0.281745	0	0.443249	4	4	0.557154	0.00794703	0	0.0185734	0.0547552	0.363302	0.796885	?	?	0.0458522	0.225766	0	0.706831	3.02967e-05	0.128345	0.0515282	0.175867	?	0.0185734	0.0547552	1	?	0.75173	1	0.267261	1	0	?	?	1
	TGME49_222220-TGME49_248700	0.896	0.557154	0.712533	?	?	0.233109	0.55496	0.712533	0.233109	0.233109	0.158525	0	?	0.281745	0	0.443249	4	4	0.557154	0.00794703	0	0.0185734	0.0547552	0.363302	0.796885	?	?	0.0458522	0.225766	0	0.706831	3.02967e-05	0.128345	0.0515282	0.175867	?	0.0185734	0.0547552	1	?	0.75173	1	0.267261	1	0	?	?	1
	TGME49_222220-TGME49_248700	0.896
119	TGME49_242290-TGME49_319870	0.896	0.684811	0.816743	?	?	0.088309	0.604167	0.816743	0.088309	0.088309	?	0.0591885	0	0.10989	0.0832706	0	5	5	0.684811	0.0223664	0.0173678	0.0781524	0.161412	0	0.751586	0	0.841534	0.068089	0.446472	0	0.516258	0	0.809703	?	?	?	0.0781524	0.161412	0.936329	1	0.817699	0.907485	1	1	0	1	0	1
	TGME49_242290-TGME49_319870	0.896	0.684811	0.816743	?	?	0.088309	0.604167	0.816743	0.088309	0.088309	?	0.0591885	0	0.10989	0.0832706	0	5	5	0.684811	0.0223664	0.0173678	0.0781524	0.161412	0	0.751586	0	0.841534	0.068089	0.446472	0	0.516258	0	0.809703	?	?	?	0.0781524	0.161412	0.936329	1	0.817699	0.907485	1	1	0	1	0	1
	TGME49_242290-TGME49_319870	0.896
120	TGME49_223960-TGME49_254900	0.895	0.394373	0.482795	?	?	0.341441	0.382612	0.482795	0.341441	0.341441	?	?	0	0.0547462	0.0748507	0.0756711	4	4	0.394373	0.204688	0.0246699	0.0177758	0.0241744	?	?	0	0.841534	0	0.451182	0	0.421678	0	0.64637	?	?	?	0.0177758	0.0241744	?	1	0.780869	0.759257	0.83205	?	?	1	0	1
	TGME49_223960-TGME49_254900	0.895	0.394373	0.482795	?	?	0.341441	0.382612	0.482795	0.341441	0.341441	?	?	0	0.0547462	0.0748507	0.0756711	4	4	0.394373	0.204688	0.0246699	0.0177758	0.0241744	?	?	0	0.841534	0	0.451182	0	0.421678	0	0.64637	?	?	?	0.0177758	0.0241744	?	1	0.780869	0.759257	0.83205	?	?	1	0	1
	TGME49_223960-TGME49_254900	0.895
121	TGME49_228210-TGME49_300310	0.895	0	0.787222	?	?	0.14984	0.606189	0.787222	0.14984	0.14984	0.14984	?	?	?	?	?	1	0.667	0	0.00779058	0.0385001	0.0191939	0.27435	?	?	?	?	?	?	?	?	?	?	0.0332299	0.276035	?	0.0191939	0.27435	?	?	?	?	?	?	?	?	?	?
	TGME49_228210-TGME49_300310	0.895	0	0.787222	?	?	0.14984	0.606189	0.787222	0.14984	0.14984	0.14984	?	?	?	?	?	1	0.667	0	0.00779058	0.0385001	0.0191939	0.27435	?	?	?	?	?	?	?	?	?	?	0.0332299	0.276035	?	0.0191939	0.27435	?	?	?	?	?	?	?	?	?	?
	TGME49_228210-TGME49_300310	0.895
122	TGME49_243570-TGME49_309820	0.895	0.413137	0.568683	?	?	0.213927	0.402227	0.568683	0.213927	0.213927	0.224519	?	?	0.171311	?	0.130732	0	0	0.413137	0.288858	0.0336072	0.0136867	0.040115	?	?	?	?	0	0.0750256	?	?	0	0.202188	0.0220507	0.0767446	?	0.0136867	0.040115	?	?	0.573964	?	0.707475	?	?	?	?	0
	TGME49_243570-TGME49_309820	0.895	0.413137	0.568683	?	?	0.213927	0.402227	0.568683	0.213927	0.213927	0.224519	?	?	0.171311	?	0.130732	0	0	0.413137	0.288858	0.0336072	0.0136867	0.040115	?	?	?	?	0	0.0750256	?	?	0	0.202188	0.0220507	0.0767446	?	0.0136867	0.040115	?	?	0.573964	?	0.707475	?	?	?	?	0
	TGME49_243570-TGME49_309820	0.895
123	TGME49_215470-TGME49_245460	0.894	0.473128	0.684773	?	?	0.280299	0.477101	0.684773	0.280299	0.280299	0.149263	?	?	0.316368	0.0505616	0.364293	1	0.308	0.473128	0.394812	0.0338194	0.0276027	0.0968021	?	?	?	?	0.00907505	0.0954869	0	0.00639002	0.00155392	0.056992	0.0635243	0.212687	?	0.0276027	0.0968021	?	?	0.567966	0.266667	0.54016	?	?	?	?	0
	TGME49_215470-TGME49_245460	0.894	0.473128	0.684773	?	?	0.280299	0.477101	0.684773	0.280299	0.280299	0.149263	?	?	0.316368	0.0505616	0.364293	1	0.308	0.473128	0.394812	0.0338194	0.0276027	0.0968021	?	?	?	?	0.00907505	0.0954869	0	0.00639002	0.00155392	0.056992	0.0635243	0.212687	?	0.0276027	0.0968021	?	?	0.567966	0.266667	0.54016	?	?	?	?	0
	TGME49_215470-TGME49_245460	0.894
124	TGME49_248700-TGME49_249590	0.894	0.482822	0.552316	?	?	0.286821	0.481282	0.552316	0.286821	0.286821	0.32189	0.215762	0.0212741	0.332861	0.0757042	0.111691	5	5	0.482822	0.00148348	0.029874	0.0334657	0.0475459	0.0783801	0.400564	0	0.816183	0.0363812	0.343647	0	0.517678	0.113406	0.706628	0.00563191	0.0239933	?	0.0334657	0.0475459	0.616316	0.986602	0.716542	0.869626	0.923186	1	0	1	0	1
	TGME49_248700-TGME49_249590	0.894	0.482822	0.552316	?	?	0.286821	0.481282	0.552316	0.286821	0.286821	0.32189	0.215762	0.0212741	0.332861	0.0757042	0.111691	5	5	0.482822	0.00148348	0.029874	0.0334657	0.0475459	0.0783801	0.400564	0	0.816183	0.0363812	0.343647	0	0.517678	0.113406	0.706628	0.00563191	0.0239933	?	0.0334657	0.0475459	0.616316	0.986602	0.716542	0.869626	0.923186	1	0	1	0	1
	TGME49_248700-TGME49_249590	0.894
125	TGME49_205340-TGME49_242330	0.893	0.329442	0.469428	?	?	0.149725	0.333197	0.469428	0.149725	0.149725	0.145929	?	?	0.162159	?	?	0	0	0.329442	0.322077	0.0266442	0.0284045	0.108061	?	?	?	?	0	0.0977895	?	?	?	?	0.0350962	0.143967	?	0.0284045	0.108061	?	?	0.38739	?	?	?	?	?	?	0
	TGME49_205340-TGME49_242330	0.893	0.329442	0.469428	?	?	0.149725	0.333197	0.469428	0.149725	0.149725	0.145929	?	?	0.162159	?	?	0	0	0.329442	0.322077	0.0266442	0.0284045	0.108061	?	?	?	?	0	0.0977895	?	?	?	?	0.0350962	0.143967	?	0.0284045	0.108061	?	?	0.38739	?	?	?	?	?	?	0
	TGME49_205340-TGME49_242330	0.893
126	TGME49_218920-TGME49_314090	0.893	0.306748	0.620414	14050.4	?	0.358724	0.298685	0.620414	0.358724	0.358724	?	0.261624	0.372503	0.323466	0.17008	0.474139	2	1.167	0.306748	0.179356	0.0221957	0.0155412	0.0958087	0	0.475568	0.00170033	0.390187	0.00537861	0.277372	0.0170466	0.515177	0	0.127927	?	?	?	0.0155412	0.0958087	0.800641	0.635489	0.755929	0.922378	0.377964	1	0	0	0	0
	TGME49_218920-TGME49_314090	0.893	0.306748	0.620414	14050.4	?	0.358724	0.298685	0.620414	0.358724	0.358724	?	0.261624	0.372503	0.323466	0.17008	0.474139	2	1.167	0.306748	0.179356	0.0221957	0.0155412	0.0958087	0	0.475568	0.00170033	0.390187	0.00537861	0.277372	0.0170466	0.515177	0	0.127927	?	?	?	0.0155412	0.0958087	0.800641	0.635489	0.755929	0.922378	0.377964	1	0	0	0	0
	TGME49_218920-TGME49_314090	0.893
127	TGME49_248390-TGME49_250810	0.893	0.615	0.813705	?	?	0.0923366	0.601773	0.813705	0.0923366	0.0923366	0.0923366	?	?	?	?	?	0	0	0.615	0.242306	0.0312826	0.0694522	0.21592	?	?	?	?	?	?	?	?	?	?	0.0713267	0.23734	?	0.0694522	0.21592	?	?	?	?	?	?	?	?	?	?
	TGME49_248390-TGME49_250810	0.893	0.615	0.813705	?	?	0.0923366	0.601773	0.813705	0.0923366	0.0923366	0.0923366	?	?	?	?	?	0	0	0.615	0.242306	0.0312826	0.0694522	0.21592	?	?	?	?	?	?	?	?	?	?	0.0713267	0.23734	?	0.0694522	0.21592	?	?	?	?	?	?	?	?	?	?
	TGME49_248390-TGME49_250810	0.893
128	TGME49_250810-TGME49_267400	0.893	0.544612	0.792621	?	?	0.349864	0.52766	0.792621	0.157819	0.157819	0.157819	?	?	?	?	?	0	0	0.544612	0.296581	0.0480887	0.0387685	0.154817	?	?	?	?	?	?	?	?	?	?	0.0374606	0.174772	?	0.0387685	0.154817	?	?	?	?	?	?	?	?	?	?
	TGME49_250810-TGME49_267400	0.893	0.544612	0.792621	?	?	0.349864	0.52766	0.792621	0.157819	0.157819	0.157819	?	?	?	?	?	0	0	0.544612	0.296581	0.0480887	0.0387685	0.154817	?	?	?	?	?	?	?	?	?	?	0.0374606	0.174772	?	0.0387685	0.154817	?	?	?	?	?	?	?	?	?	?
	TGME49_250810-TGME49_267400	0.893
129	TGME49_218410-TGME49_247550	0.892	0.473391	0.534383	?	?	0.223332	0.47667	0.53427	0.223332	0.223332	0.205827	?	?	?	?	?	0	0	0.473391	0.138012	0.0222163	0.0457108	0.097351	?	?	?	?	?	?	?	?	?	?	0.0491955	0.120615	?	0.0457108	0.097351	?	?	?	?	?	?	?	?	?	?
	TGME49_218410-TGME49_247550	0.892	0.473391	0.534383	?	?	0.223332	0.47667	0.53427	0.223332	0.223332	0.205827	?	?	?	?	?	0	0	0.473391	0.138012	0.0222163	0.0457108	0.097351	?	?	?	?	?	?	?	?	?	?	0.0491955	0.120615	?	0.0457108	0.097351	?	?	?	?	?	?	?	?	?	?
	TGME49_218410-TGME49_247550	0.892
130	TGME49_222220-TGME49_247550	0.892	0.481996	0.630844	?	?	0.152113	0.475533	0.630711	0.152113	0.152113	0.147616	0.105459	?	0.182918	0.0936418	0.214743	3	3	0.481996	0.00591172	0.0297246	0.0205784	0.0686928	0.346744	0.555456	?	?	0.0595576	0.1975	0.0415948	0.335221	0.011317	0.168595	0.0261334	0.123701	?	0.0205784	0.0686928	0.8502	?	0.839509	0.746726	0.397706	1	0.764847	?	?	1
	TGME49_222220-TGME49_247550	0.892	0.481996	0.630844	?	?	0.152113	0.475533	0.630711	0.152113	0.152113	0.147616	0.105459	?	0.182918	0.0936418	0.214743	3	3	0.481996	0.00591172	0.0297246	0.0205784	0.0686928	0.346744	0.555456	?	?	0.0595576	0.1975	0.0415948	0.335221	0.011317	0.168595	0.0261334	0.123701	?	0.0205784	0.0686928	0.8502	?	0.839509	0.746726	0.397706	1	0.764847	?	?	1
	TGME49_222220-TGME49_247550	0.892
131	TGME49_239500-TGME49_248700	0.892	0.52836	0.621559	?	?	0.213915	0.449787	0.621393	0.213915	0.213915	0.171124	0.171334	0.0458996	0.305256	0.0727196	0.114674	5	5	0.52836	0.00135371	0.0295768	0.0465732	0.0709887	0.18272	0.500197	0	0.641766	0.0333953	0.304162	0	0.412102	0.0908045	0.43425	0.0375014	0.177485	?	0.0465732	0.0709887	0.787426	0.874173	0.689626	0.840918	0.780654	1	0	1	0	1
	TGME49_239500-TGME49_248700	0.892	0.52836	0.621559	?	?	0.213915	0.449787	0.621393	0.213915	0.213915	0.171124	0.171334	0.0458996	0.305256	0.0727196	0.114674	5	5	0.52836	0.00135371	0.0295768	0.0465732	0.0709887	0.18272	0.500197	0	0.641766	0.0333953	0.304162	0	0.412102	0.0908045	0.43425	0.0375014	0.177485	?	0.0465732	0.0709887	0.787426	0.874173	0.689626	0.840918	0.780654	1	0	1	0	1
	TGME49_239500-TGME49_248700	0.892
132	TGME49_249590-TGME49_290005	0.889	0.729654	0.854863	14050.4	?	0.124957	0.726617	0.854863	0.124957	0.124957	0.124294	0.141888	0.0361627	0.0400429	0.14755	0.171582	5	5	0.729654	0.0769864	0.038335	0.0875677	0.186062	0.0948977	0.298565	0.447513	0.784184	0.201299	0.43933	0.21479	0.52686	0.218087	0.519703	0.124504	0.356722	?	0.0875677	0.186062	0.787499	0.989008	0.983717	0.869626	0.868479	1	0.602013	1	0.938578	1
	TGME49_249590-TGME49_290005	0.889	0.729654	0.854863	14050.4	?	0.124957	0.726617	0.854863	0.124957	0.124957	0.124294	0.141888	0.0361627	0.0400429	0.14755	0.171582	5	5	0.729654	0.0769864	0.038335	0.0875677	0.186062	0.0948977	0.298565	0.447513	0.784184	0.201299	0.43933	0.21479	0.52686	0.218087	0.519703	0.124504	0.356722	?	0.0875677	0.186062	0.787499	0.989008	0.983717	0.869626	0.868479	1	0.602013	1	0.938578	1
	TGME49_249590-TGME49_290005	0.889
133	TGME49_232230-TGME49_320050	0.888	0.288803	0.450811	?	?	0.235905	0.277246	0.450811	0.235905	0.235905	0.288702	?	0.693147	0.10998	0.661563	0.315131	0	0	0.288803	0.28373	0.0294096	0.00585402	0.0138815	?	?	8.01684e-08	0.00849629	0.0104792	0.150925	0	0.000473179	0.00129652	0.0286891	0.00945042	0.0235086	?	0.00585402	0.0138815	?	0	0.755523	0	0.484812	?	?	0	0	0
	TGME49_232230-TGME49_320050	0.888	0.288803	0.450811	?	?	0.235905	0.277246	0.450811	0.235905	0.235905	0.288702	?	0.693147	0.10998	0.661563	0.315131	0	0	0.288803	0.28373	0.0294096	0.00585402	0.0138815	?	?	8.01684e-08	0.00849629	0.0104792	0.150925	0	0.000473179	0.00129652	0.0286891	0.00945042	0.0235086	?	0.00585402	0.0138815	?	0	0.755523	0	0.484812	?	?	0	0	0
	TGME49_232230-TGME49_320050	0.888
134	TGME49_309820-TGME49_314810	0.888	0.431031	0.581634	?	?		0.434928	0.581634	0.210011	0.210011	0.150272	?	?	?	?	?	0	0	0.431031	0.283515	0.017528	0.0336357	0.0648858	?	?	?	?	?	?	?	?	?	?	0.0474454	0.0888375	?	0.0336357	0.0648858	?	?	?	?	?	?	?	?	?	?
	TGME49_309820-TGME49_314810	0.888	0.431031	0.581634	?	?		0.434928	0.581634	0.210011	0.210011	0.150272	?	?	?	?	?	0	0	0.431031	0.283515	0.017528	0.0336357	0.0648858	?	?	?	?	?	?	?	?	?	?	0.0474454	0.0888375	?	0.0336357	0.0648858	?	?	?	?	?	?	?	?	?	?
	TGME49_309820-TGME49_314810	0.888
135	TGME49_219800-TGME49_305290	0.887	0.636918	0.7679	?	?	0.182222	0.617263	0.7679	0.182222	0.182222	0.182222	?	?	?	?	?	1	1	0.636918	0.0339898	0.0260821	0.112571	0.23268	?	?	?	?	?	?	?	?	?	?	0.13438	0.262128	?	0.112571	0.23268	?	?	?	?	?	?	?	?	?	?
	TGME49_219800-TGME49_305290	0.887	0.636918	0.7679	?	?	0.182222	0.617263	0.7679	0.182222	0.182222	0.182222	?	?	?	?	?	1	1	0.636918	0.0339898	0.0260821	0.112571	0.23268	?	?	?	?	?	?	?	?	?	?	0.13438	0.262128	?	0.112571	0.23268	?	?	?	?	?	?	?	?	?	?
	TGME49_219800-TGME49_305290	0.887
136	TGME49_227360-TGME49_300000	0.887	0.560842	0.804757	?	?	0.131147	0.537801	0.804757	0.131147	0.131147	0.125692	?	?	?	?	?	1	0.148	0.560842	0.344331	0.0242322	0.0366871	0.126605	?	?	?	?	?	?	?	?	?	?	0.0285679	0.142937	?	0.0366871	0.126605	?	?	?	?	?	?	?	?	?	?
	TGME49_227360-TGME49_300000	0.887	0.560842	0.804757	?	?	0.131147	0.537801	0.804757	0.131147	0.131147	0.125692	?	?	?	?	?	1	0.148	0.560842	0.344331	0.0242322	0.0366871	0.126605	?	?	?	?	?	?	?	?	?	?	0.0285679	0.142937	?	0.0366871	0.126605	?	?	?	?	?	?	?	?	?	?
	TGME49_227360-TGME49_300000	0.887
137	TGME49_245460-TGME49_261570	0.887	0.633022	0.76329	?	?	0.195035	0.628858	0.76329	0.195035	0.195035	0.075946	?	?	0.410116	?	0.610864	0	0	0.633022	0.320874	0.0293038	0.0609321	0.139595	?	?	?	?	0.000125405	0.00267059	?	?	0	0.000804213	0.0767537	0.214745	?	0.0609321	0.139595	?	?	0	?	0	?	?	?	?	0
	TGME49_245460-TGME49_261570	0.887	0.633022	0.76329	?	?	0.195035	0.628858	0.76329	0.195035	0.195035	0.075946	?	?	0.410116	?	0.610864	0	0	0.633022	0.320874	0.0293038	0.0609321	0.139595	?	?	?	?	0.000125405	0.00267059	?	?	0	0.000804213	0.0767537	0.214745	?	0.0609321	0.139595	?	?	0	?	0	?	?	?	?	0
	TGME49_245460-TGME49_261570	0.887
138	TGME49_204020-TGME49_300000	0.886	0.683472	0.809679	?	?	0.148666	0.651358	0.809679	0.148666	0.148666	0.148666	?	?	?	?	?	1	0.667	0.683472	0.229127	0.0201835	0.0738519	0.160539	?	?	?	?	?	?	?	?	?	?	0.0674864	0.16455	?	0.0738519	0.160539	?	?	?	?	?	?	?	?	?	?
	TGME49_204020-TGME49_300000	0.886	0.683472	0.809679	?	?	0.148666	0.651358	0.809679	0.148666	0.148666	0.148666	?	?	?	?	?	1	0.667	0.683472	0.229127	0.0201835	0.0738519	0.160539	?	?	?	?	?	?	?	?	?	?	0.0674864	0.16455	?	0.0738519	0.160539	?	?	?	?	?	?	?	?	?	?
	TGME49_204020-TGME49_300000	0.886
139	TGME49_216450-TGME49_287210	0.885	0.320761	0.409935	14050.4	?	0.379481	0.302435	0.408321	0.379481	0.379481	0.0814532	0.437874	0.206577	0.296996	0.310136	0.279219	1	1	0.320761	0.00877086	0.0295386	0.0128768	0.0316373	0.0309773	0.197153	0.100201	0.52362	0.0182787	0.051631	0.0170442	0.131403	0.0218422	0.174592	0.146307	0.402126	?	0.0128768	0.0316373	0.43976	0.760886	0.498841	0.46169	0.480384	0	0	1	0	0
	TGME49_216450-TGME49_287210	0.885	0.320761	0.409935	14050.4	?	0.379481	0.302435	0.408321	0.379481	0.379481	0.0814532	0.437874	0.206577	0.296996	0.310136	0.279219	1	1	0.320761	0.00877086	0.0295386	0.0128768	0.0316373	0.0309773	0.197153	0.100201	0.52362	0.0182787	0.051631	0.0170442	0.131403	0.0218422	0.174592	0.146307	0.402126	?	0.0128768	0.0316373	0.43976	0.760886	0.498841	0.46169	0.480384	0	0	1	0	0
	TGME49_216450-TGME49_287210	0.885
140	TGME49_222220-TGME49_246540	0.885	0.363562	0.681144	?	?	0.113472	0.36825	0.681144	0.113472	0.113472	0.128901	?	?	?	?	?	0	0	0.363562	0.149483	0.0318058	0.0168821	0.168609	?	?	?	?	?	?	?	?	?	?	0.037003	0.224044	?	0.0168821	0.168609	?	?	?	?	?	?	?	?	?	?
	TGME49_222220-TGME49_246540	0.885	0.363562	0.681144	?	?	0.113472	0.36825	0.681144	0.113472	0.113472	0.128901	?	?	?	?	?	0	0	0.363562	0.149483	0.0318058	0.0168821	0.168609	?	?	?	?	?	?	?	?	?	?	0.037003	0.224044	?	0.0168821	0.168609	?	?	?	?	?	?	?	?	?	?
	TGME49_222220-TGME49_246540	0.885
141	TGME49_261210-TGME49_313410	0.885	0.408499	0.661635	?	?	0.0226952	0.423284	0.661635	0.315815	0.315815	0.315815	?	?	?	?	?	1	0.667	0.408499	0.254646	0.0132449	0.0322541	0.249697	?	?	?	?	?	?	?	?	?	?	0.0379357	0.262575	?	0.0322541	0.249697	?	?	?	?	?	?	?	?	?	?
	TGME49_261210-TGME49_313410	0.885	0.408499	0.661635	?	?	0.0226952	0.423284	0.661635	0.315815	0.315815	0.315815	?	?	?	?	?	1	0.667	0.408499	0.254646	0.0132449	0.0322541	0.249697	?	?	?	?	?	?	?	?	?	?	0.0379357	0.262575	?	0.0322541	0.249697	?	?	?	?	?	?	?	?	?	?
	TGME49_261210-TGME49_313410	0.885
142	TGME49_204400-TGME49_227360	0.884	0.425127	0.676382	?	?	0.176922	0.418724	0.676382	0.176922	0.176922	0.161496	?	?	0.0641317	?	?	1	0.077	0.425127	0.392734	0.0354805	0.0173685	0.0829274	?	?	?	?	0	0.0138566	?	?	?	?	0.0133654	0.116061	?	0.0173685	0.0829274	?	?	0.244451	?	?	?	?	?	?	0
	TGME49_204400-TGME49_227360	0.884	0.425127	0.676382	?	?	0.176922	0.418724	0.676382	0.176922	0.176922	0.161496	?	?	0.0641317	?	?	1	0.077	0.425127	0.392734	0.0354805	0.0173685	0.0829274	?	?	?	?	0	0.0138566	?	?	?	?	0.0133654	0.116061	?	0.0173685	0.0829274	?	?	0.244451	?	?	?	?	?	?	0
	TGME49_204400-TGME49_227360	0.884
143	TGME49_232230-TGME49_238010	0.884	0.233289	0.39638	?	?	0.266965	0.217036	0.39638	0.266965	0.266965	0.24285	?	0.26323	0.173428	0.686962	0.259774	0	0	0.233289	0.283912	0.0356703	0.00478503	0.0173736	?	?	2.24874e-06	0.00173903	0.0176539	0.19105	0	0.00066932	0.00462297	0.0514544	0.00648428	0.0280111	?	0.00478503	0.0173736	?	0.120106	0.793114	0.0668153	0.573174	?	?	0	0	0
	TGME49_232230-TGME49_238010	0.884	0.233289	0.39638	?	?	0.266965	0.217036	0.39638	0.266965	0.266965	0.24285	?	0.26323	0.173428	0.686962	0.259774	0	0	0.233289	0.283912	0.0356703	0.00478503	0.0173736	?	?	2.24874e-06	0.00173903	0.0176539	0.19105	0	0.00066932	0.00462297	0.0514544	0.00648428	0.0280111	?	0.00478503	0.0173736	?	0.120106	0.793114	0.0668153	0.573174	?	?	0	0	0
	TGME49_232230-TGME49_238010	0.884
144	TGME49_215470-TGME49_232230	0.883	0.457738	0.704711	?	?	0.256274	0.457973	0.704711	0.256274	0.256274	0.184458	?	0.466858	0.102899	0.21611	0.352087	2	0.567	0.457738	0.283506	0.0339548	0.0173736	0.0667663	?	?	5.28173e-07	0.00363687	0.0203061	0.201121	3.08948e-06	0.00759182	0.00337073	0.0431469	0.0499668	0.164729	?	0.0173736	0.0667663	?	0.194487	0.859032	0.340168	0.552485	?	?	0	0	1
	TGME49_215470-TGME49_232230	0.883	0.457738	0.704711	?	?	0.256274	0.457973	0.704711	0.256274	0.256274	0.184458	?	0.466858	0.102899	0.21611	0.352087	2	0.567	0.457738	0.283506	0.0339548	0.0173736	0.0667663	?	?	5.28173e-07	0.00363687	0.0203061	0.201121	3.08948e-06	0.00759182	0.00337073	0.0431469	0.0499668	0.164729	?	0.0173736	0.0667663	?	0.194487	0.859032	0.340168	0.552485	?	?	0	0	1
	TGME49_215470-TGME49_232230	0.883
145	TGME49_217460-TGME49_300260	0.881	0.457297	0.548457	8.74315	?	0.235149	0.443222	0.54812	0.235149	0.235149	0.209005	?	?	0.0601301	0.43967	0.617242	0	0	0.457297	0.24507	0.0327627	0.0281875	0.0535467	?	?	?	?	0.222505	0.39719	0	0.00691355	0	0.00465715	0.156801	0.306728	?	0.0281875	0.0535467	?	?	0.886689	0.0566139	0.0645497	?	?	?	?	0
	TGME49_217460-TGME49_300260	0.881	0.457297	0.548457	8.74315	?	0.235149	0.443222	0.54812	0.235149	0.235149	0.209005	?	?	0.0601301	0.43967	0.617242	0	0	0.457297	0.24507	0.0327627	0.0281875	0.0535467	?	?	?	?	0.222505	0.39719	0	0.00691355	0	0.00465715	0.156801	0.306728	?	0.0281875	0.0535467	?	?	0.886689	0.0566139	0.0645497	?	?	?	?	0
	TGME49_217460-TGME49_300260	0.881
146	TGME49_258060-TGME49_268830	0.88	0.44628	0.723093	?	?	0.563538	0.4248	0.723093	0.275669	0.275669	0.2408	?	?	?	?	?	1	0.333	0.44628	0.00134405	0.0350957	0.0258996	0.19871	?	?	?	?	?	?	?	?	?	?	0.0529848	0.238988	?	0.0258996	0.19871	?	?	?	?	?	?	?	?	?	?
	TGME49_258060-TGME49_268830	0.88	0.44628	0.723093	?	?	0.563538	0.4248	0.723093	0.275669	0.275669	0.2408	?	?	?	?	?	1	0.333	0.44628	0.00134405	0.0350957	0.0258996	0.19871	?	?	?	?	?	?	?	?	?	?	0.0529848	0.238988	?	0.0258996	0.19871	?	?	?	?	?	?	?	?	?	?
	TGME49_258060-TGME49_268830	0.88
147	TGME49_215470-TGME49_228470	0.879	0.133758	0.266295	?	?	0.194573	0.136227	0.266295	0.194573	0.194573	?	?	?	0.23163	?	?	1	0.154	0.133758	0.347878	0.0219936	0.00129358	0.00700272	?	?	?	?	0.00995854	0.195239	?	?	?	?	?	?	?	0.00129358	0.00700272	?	?	0.712556	?	?	?	?	?	?	1
	TGME49_215470-TGME49_228470	0.879	0.133758	0.266295	?	?	0.194573	0.136227	0.266295	0.194573	0.194573	?	?	?	0.23163	?	?	1	0.154	0.133758	0.347878	0.0219936	0.00129358	0.00700272	?	?	?	?	0.00995854	0.195239	?	?	?	?	?	?	?	0.00129358	0.00700272	?	?	0.712556	?	?	?	?	?	?	1
	TGME49_215470-TGME49_228470	0.879
148	TGME49_239500-TGME49_306930	0.879	0.568843	0.743436	14050.4	?	0.115763	0.539834	0.744418	0.115763	0.115763	0.391011	0.0527657	0.0662356	0.0450727	0.0145735	0.137487	3	2.4	0.568843	0.0169713	0.0264897	0.0648872	0.176264	0.0996552	0.393608	0.275577	0.57158	0.0936126	0.331888	0.180307	0.43286	0.0398338	0.364074	0.0134585	0.0358129	?	0.0648872	0.176264	0.864201	0.959114	0.866495	0.969844	0.725319	0	0	1	0	1
	TGME49_239500-TGME49_306930	0.879	0.568843	0.743436	14050.4	?	0.115763	0.539834	0.744418	0.115763	0.115763	0.391011	0.0527657	0.0662356	0.0450727	0.0145735	0.137487	3	2.4	0.568843	0.0169713	0.0264897	0.0648872	0.176264	0.0996552	0.393608	0.275577	0.57158	0.0936126	0.331888	0.180307	0.43286	0.0398338	0.364074	0.0134585	0.0358129	?	0.0648872	0.176264	0.864201	0.959114	0.866495	0.969844	0.725319	0	0	1	0	1
	TGME49_239500-TGME49_306930	0.879
149	TGME49_215470-TGME49_300000	0.877	0.37264	0.515057	?	?	0.359219	0.371185	0.515057	0.359219	0.359219	0.18757	?	?	?	?	?	0	0	0.37264	0.387483	0.0336427	0.0191889	0.061486	?	?	?	?	?	?	?	?	?	?	0.0402074	0.153918	?	0.0191889	0.061486	?	?	?	?	?	?	?	?	?	?
	TGME49_215470-TGME49_300000	0.877	0.37264	0.515057	?	?	0.359219	0.371185	0.515057	0.359219	0.359219	0.18757	?	?	?	?	?	0	0	0.37264	0.387483	0.0336427	0.0191889	0.061486	?	?	?	?	?	?	?	?	?	?	0.0402074	0.153918	?	0.0191889	0.061486	?	?	?	?	?	?	?	?	?	?
	TGME49_215470-TGME49_300000	0.877
150	TGME49_225080-TGME49_263040	0.877	0.300252	0.510521	0.519955	?	0.281385	0.279482	0.510521	0.281385	0.281385	0.193726	?	?	0.385475	?	?	1	0.333	0.300252	0.307306	0.0364814	0.00514414	0.0240851	?	?	?	?	0.00228932	0.0321519	?	?	?	?	0.00990836	0.0560776	?	0.00514414	0.0240851	?	?	0.496564	?	?	?	?	?	?	0
	TGME49_225080-TGME49_263040	0.877	0.300252	0.510521	0.519955	?	0.281385	0.279482	0.510521	0.281385	0.281385	0.193726	?	?	0.385475	?	?	1	0.333	0.300252	0.307306	0.0364814	0.00514414	0.0240851	?	?	?	?	0.00228932	0.0321519	?	?	?	?	0.00990836	0.0560776	?	0.00514414	0.0240851	?	?	0.496564	?	?	?	?	?	?	0
	TGME49_225080-TGME49_263040	0.877
151	TGME49_215470-TGME49_262690	0.876	0.500502	0.683242	?	?	0.15495	0.50108	0.683242	0.15495	0.15495	0.11557	?	?	?	?	?	1	0.333	0.500502	0.287037	0.0431978	0.040569	0.164953	?	?	?	?	?	?	?	?	?	?	0.0781451	0.240101	?	0.040569	0.164953	?	?	?	?	?	?	?	?	?	?
	TGME49_215470-TGME49_262690	0.876	0.500502	0.683242	?	?	0.15495	0.50108	0.683242	0.15495	0.15495	0.11557	?	?	?	?	?	1	0.333	0.500502	0.287037	0.0431978	0.040569	0.164953	?	?	?	?	?	?	?	?	?	?	0.0781451	0.240101	?	0.040569	0.164953	?	?	?	?	?	?	?	?	?	?
	TGME49_215470-TGME49_262690	0.876
152	TGME49_204020-TGME49_299050	0.876	0.433148	0.597597	1.0638	?	0.273046	0.418048	0.597597	0.273046	0.273046	0.243372	?	?	?	?	?	0	0	0.433148	0.317543	0.0223596	0.0222134	0.0762533	?	?	?	?	?	?	?	?	?	?	0.0230782	0.102395	?	0.0222134	0.0762533	?	?	?	?	?	?	?	?	?	?
	TGME49_204020-TGME49_299050	0.876	0.433148	0.597597	1.0638	?	0.273046	0.418048	0.597597	0.273046	0.273046	0.243372	?	?	?	?	?	0	0	0.433148	0.317543	0.0223596	0.0222134	0.0762533	?	?	?	?	?	?	?	?	?	?	0.0230782	0.102395	?	0.0222134	0.0762533	?	?	?	?	?	?	?	?	?	?
	TGME49_204020-TGME49_299050	0.876
153	TGME49_245460-TGME49_299050	0.876	0.555029	0.72754	?	?	0.234081	0.550601	0.72754	0.234081	0.234081	0.192784	?	?	0.266049	?	0.41991	1	0.333	0.555029	0.239587	0.0247881	0.0356105	0.0982229	?	?	?	?	0.00903497	0.0630073	?	?	0	0.0430457	0.0541504	0.187079	?	0.0356105	0.0982229	?	?	0.498868	?	0.485071	?	?	?	?	0
	TGME49_245460-TGME49_299050	0.876	0.555029	0.72754	?	?	0.234081	0.550601	0.72754	0.234081	0.234081	0.192784	?	?	0.266049	?	0.41991	1	0.333	0.555029	0.239587	0.0247881	0.0356105	0.0982229	?	?	?	?	0.00903497	0.0630073	?	?	0	0.0430457	0.0541504	0.187079	?	0.0356105	0.0982229	?	?	0.498868	?	0.485071	?	?	?	?	0
	TGME49_245460-TGME49_299050	0.876
154	TGME49_248390-TGME49_267400	0.874	0.600022	0.806376	?	?	0.188178	0.563368	0.806376	0.188178	0.188178	0.188178	?	?	?	?	?	0	0	0.600022	0.298161	0.0475987	0.0533056	0.163889	?	?	?	?	?	?	?	?	?	?	0.0531416	0.183945	?	0.0533056	0.163889	?	?	?	?	?	?	?	?	?	?
	TGME49_248390-TGME49_267400	0.874	0.600022	0.806376	?	?	0.188178	0.563368	0.806376	0.188178	0.188178	0.188178	?	?	?	?	?	0	0	0.600022	0.298161	0.0475987	0.0533056	0.163889	?	?	?	?	?	?	?	?	?	?	0.0531416	0.183945	?	0.0533056	0.163889	?	?	?	?	?	?	?	?	?	?
	TGME49_248390-TGME49_267400	0.874
155	TGME49_261570-TGME49_300000	0.874	0.490992	0.641974	?	?	0.285761	0.473027	0.641974	0.220798	0.220798	0.208643	?	?	?	?	?	0	0	0.490992	0.344284	0.0246699	0.0359201	0.110503	?	?	?	?	?	?	?	?	?	?	0.0333788	0.133239	?	0.0359201	0.110503	?	?	?	?	?	?	?	?	?	?
	TGME49_261570-TGME49_300000	0.874	0.490992	0.641974	?	?	0.285761	0.473027	0.641974	0.220798	0.220798	0.208643	?	?	?	?	?	0	0	0.490992	0.344284	0.0246699	0.0359201	0.110503	?	?	?	?	?	?	?	?	?	?	0.0333788	0.133239	?	0.0359201	0.110503	?	?	?	?	?	?	?	?	?	?
	TGME49_261570-TGME49_300000	0.874
156	TGME49_248700-TGME49_300280	0.873	0.290447	0.469898	?	?	0.448912	0.294766	0.469898	0.448912	0.448912	0.176014	?	?	0.673012	0.585953	0.450561	1	0.4	0.290447	0.097041	0.031132	0.00811475	0.0628277	?	?	?	?	0.000171598	0.00115283	0	0.00166114	0	0.0028089	0.0832869	0.258676	?	0.00811475	0.0628277	?	?	0	0	0	?	?	?	?	0
	TGME49_248700-TGME49_300280	0.873	0.290447	0.469898	?	?	0.448912	0.294766	0.469898	0.448912	0.448912	0.176014	?	?	0.673012	0.585953	0.450561	1	0.4	0.290447	0.097041	0.031132	0.00811475	0.0628277	?	?	?	?	0.000171598	0.00115283	0	0.00166114	0	0.0028089	0.0832869	0.258676	?	0.00811475	0.0628277	?	?	0	0	0	?	?	?	?	0
	TGME49_248700-TGME49_300280	0.873
157	TGME49_284560-TGME49_312090	0.873	0	0.57735	0.520966	?	0.00271118	0	0.57735	0.21109	0.21109	0.203128	?	?	?	?	?	1	0.5	0	0.323226	0.0196345	0.000746942	0.0475189	?	?	?	?	?	?	?	?	?	?	0.001889	0.0780648	?	0.000746942	0.0475189	?	?	?	?	?	?	?	?	?	?
	TGME49_284560-TGME49_312090	0.873	0	0.57735	0.520966	?	0.00271118	0	0.57735	0.21109	0.21109	0.203128	?	?	?	?	?	1	0.5	0	0.323226	0.0196345	0.000746942	0.0475189	?	?	?	?	?	?	?	?	?	?	0.001889	0.0780648	?	0.000746942	0.0475189	?	?	?	?	?	?	?	?	?	?
	TGME49_284560-TGME49_312090	0.873
158	TGME49_215470-TGME49_239330	0.872	0.267045	0.425731	0.543847	?	0.341385	0.264662	0.425731	0.341385	0.341385	0.312713	?	?	?	?	?	0	0	0.267045	0.346617	0.0525177	0.0137642	0.0532252	?	?	?	?	?	?	?	?	?	?	0.0256705	0.129014	?	0.0137642	0.0532252	?	?	?	?	?	?	?	?	?	?
	TGME49_215470-TGME49_239330	0.872	0.267045	0.425731	0.543847	?	0.341385	0.264662	0.425731	0.341385	0.341385	0.312713	?	?	?	?	?	0	0	0.267045	0.346617	0.0525177	0.0137642	0.0532252	?	?	?	?	?	?	?	?	?	?	0.0256705	0.129014	?	0.0137642	0.0532252	?	?	?	?	?	?	?	?	?	?
	TGME49_215470-TGME49_239330	0.872
159	TGME49_225930-TGME49_318230	0.872	0.319546	0.352179	2.17907	753	0.411509	0.319114	0.346022	0.411509	0.411509	0.0424382	0.329439	0.239182	0.385213	0.270047	0.39811	2	2	0.319546	0.363995	0.102349	0.02509	0.0439946	0.0157932	0.0422899	0.289959	0.481612	0.014069	0.0407001	0.0195218	0.0900688	0.0524305	0.135714	0	0.749666	?	0.02509	0.0439946	0.316987	0.686778	0.285907	0.391415	0.422434	0	0.187802	1	0.662519	0
	TGME49_225930-TGME49_318230	0.872	0.319546	0.352179	2.17907	753	0.411509	0.319114	0.346022	0.411509	0.411509	0.0424382	0.329439	0.239182	0.385213	0.270047	0.39811	2	2	0.319546	0.363995	0.102349	0.02509	0.0439946	0.0157932	0.0422899	0.289959	0.481612	0.014069	0.0407001	0.0195218	0.0900688	0.0524305	0.135714	0	0.749666	?	0.02509	0.0439946	0.316987	0.686778	0.285907	0.391415	0.422434	0	0.187802	1	0.662519	0
	TGME49_225930-TGME49_318230	0.872
160	TGME49_232230-TGME49_250810	0.872	0.262803	0.445178	?	?	0.185112	0.256682	0.445178	0.185112	0.185112	0.235862	?	?	?	?	?	0	0	0.262803	0.246496	0.0318347	0.00941758	0.0627231	?	?	?	?	?	?	?	?	?	?	0.0168389	0.106846	?	0.00941758	0.0627231	?	?	?	?	?	?	?	?	?	?
	TGME49_232230-TGME49_250810	0.872	0.262803	0.445178	?	?	0.185112	0.256682	0.445178	0.185112	0.185112	0.235862	?	?	?	?	?	0	0	0.262803	0.246496	0.0318347	0.00941758	0.0627231	?	?	?	?	?	?	?	?	?	?	0.0168389	0.106846	?	0.00941758	0.0627231	?	?	?	?	?	?	?	?	?	?
	TGME49_232230-TGME49_250810	0.872
161	TGME49_218920-TGME49_242290	0.87	0.099987	0.470331	14050.4	?	0.465532	0.099451	0.470331	0.465532	0.465532	?	0.579915	0.621086	0.388273	0.255998	0.691761	0	0	0.099987	0.0913003	0.0268315	0.0103479	0.0676118	0	0.139838	0.00183669	0.246345	0.0171194	0.0971017	0.041245	0.196361	0.0352128	0.127927	?	?	?	0.0103479	0.0676118	0.389536	0.436436	0.515102	0.623896	0.377964	0	0	0	0	0
	TGME49_218920-TGME49_242290	0.87	0.099987	0.470331	14050.4	?	0.465532	0.099451	0.470331	0.465532	0.465532	?	0.579915	0.621086	0.388273	0.255998	0.691761	0	0	0.099987	0.0913003	0.0268315	0.0103479	0.0676118	0	0.139838	0.00183669	0.246345	0.0171194	0.0971017	0.041245	0.196361	0.0352128	0.127927	?	?	?	0.0103479	0.0676118	0.389536	0.436436	0.515102	0.623896	0.377964	0	0	0	0	0
	TGME49_218920-TGME49_242290	0.87
162	TGME49_232230-TGME49_267400	0.869	0.366815	0.580743	?	?	0.271111	0.363278	0.580743	0.271111	0.271111	0.167687	?	?	?	?	?	0	0	0.366815	0.354259	0.053627	0.0179971	0.0991819	?	?	?	?	?	?	?	?	?	?	0.0306756	0.172909	?	0.0179971	0.0991819	?	?	?	?	?	?	?	?	?	?
	TGME49_232230-TGME49_267400	0.869	0.366815	0.580743	?	?	0.271111	0.363278	0.580743	0.271111	0.271111	0.167687	?	?	?	?	?	0	0	0.366815	0.354259	0.053627	0.0179971	0.0991819	?	?	?	?	?	?	?	?	?	?	0.0306756	0.172909	?	0.0179971	0.0991819	?	?	?	?	?	?	?	?	?	?
	TGME49_232230-TGME49_267400	0.869
163	TGME49_245460-TGME49_270380	0.869	0.332793	0.480789	?	?	0.302038	0.322937	0.480789	0.302038	0.302038	0.245583	?	?	?	?	?	0	0	0.332793	0.276383	0.0271609	0.013963	0.0603354	?	?	?	?	?	?	?	?	?	?	0.0156381	0.116797	?	0.013963	0.0603354	?	?	?	?	?	?	?	?	?	?
	TGME49_245460-TGME49_270380	0.869	0.332793	0.480789	?	?	0.302038	0.322937	0.480789	0.302038	0.302038	0.245583	?	?	?	?	?	0	0	0.332793	0.276383	0.0271609	0.013963	0.0603354	?	?	?	?	?	?	?	?	?	?	0.0156381	0.116797	?	0.013963	0.0603354	?	?	?	?	?	?	?	?	?	?
	TGME49_245460-TGME49_270380	0.869
164	TGME49_205340-TGME49_239760	0.868	0.435145	0.526323	?	?	0.266199	0.434584	0.526323	0.266199	0.266199	0.21848	?	?	?	?	?	0	0	0.435145	0.19092	0.0289049	0.0245462	0.0566219	?	?	?	?	?	?	?	?	?	?	0.0396951	0.130792	?	0.0245462	0.0566219	?	?	?	?	?	?	?	?	?	?
	TGME49_205340-TGME49_239760	0.868	0.435145	0.526323	?	?	0.266199	0.434584	0.526323	0.266199	0.266199	0.21848	?	?	?	?	?	0	0	0.435145	0.19092	0.0289049	0.0245462	0.0566219	?	?	?	?	?	?	?	?	?	?	0.0396951	0.130792	?	0.0245462	0.0566219	?	?	?	?	?	?	?	?	?	?
	TGME49_205340-TGME49_239760	0.868
165	TGME49_267350-TGME49_309740	0.868	0.243917	0.397276	54442.2	?	0.313152	0.242713	0.397276	0.415293	0.415293	0.119454	?	?	0.673012	0.37677	?	0	0	0.243917	0.126692	0.0456018	0.00766122	0.0699052	?	?	?	?	0	0.0029624	0	0.00791458	?	?	0.00825461	0.286204	?	0.00766122	0.0699052	?	?	0	0	?	?	?	?	?	0
	TGME49_267350-TGME49_309740	0.868	0.243917	0.397276	54442.2	?	0.313152	0.242713	0.397276	0.415293	0.415293	0.119454	?	?	0.673012	0.37677	?	0	0	0.243917	0.126692	0.0456018	0.00766122	0.0699052	?	?	?	?	0	0.0029624	0	0.00791458	?	?	0.00825461	0.286204	?	0.00766122	0.0699052	?	?	0	0	?	?	?	?	?	0
	TGME49_267350-TGME49_309740	0.868
166	TGME49_202530-TGME49_217460	0.867	0.353679	0.580308	?	?	0.428412	0.353129	0.580308	0.428412	0.428412	0.151356	?	?	0.41991	0.655482	0.682908	0	0	0.353679	0.140535	0.0287095	0.0688124	0.229601	?	?	?	?	0.00650447	0.125943	0	0.000743287	0	0.00101476	0.218541	0.532058	?	0.0688124	0.229601	?	?	0.432014	0	0	?	?	?	?	0
	TGME49_202530-TGME49_217460	0.867	0.353679	0.580308	?	?	0.428412	0.353129	0.580308	0.428412	0.428412	0.151356	?	?	0.41991	0.655482	0.682908	0	0	0.353679	0.140535	0.0287095	0.0688124	0.229601	?	?	?	?	0.00650447	0.125943	0	0.000743287	0	0.00101476	0.218541	0.532058	?	0.0688124	0.229601	?	?	0.432014	0	0	?	?	?	?	0
	TGME49_202530-TGME49_217460	0.867
167	TGME49_222220-TGME49_320220	0.867	0.376383	0.588478	?	?	0.249889	0.371814	0.588478	0.249889	0.249889	0.237841	?	?	?	?	?	1	0.118	0.376383	0.124118	0.0334464	0.0187181	0.0983718	?	?	?	?	?	?	?	?	?	?	0.0338409	0.168069	?	0.0187181	0.0983718	?	?	?	?	?	?	?	?	?	?
	TGME49_222220-TGME49_320220	0.867	0.376383	0.588478	?	?	0.249889	0.371814	0.588478	0.249889	0.249889	0.237841	?	?	?	?	?	1	0.118	0.376383	0.124118	0.0334464	0.0187181	0.0983718	?	?	?	?	?	?	?	?	?	?	0.0338409	0.168069	?	0.0187181	0.0983718	?	?	?	?	?	?	?	?	?	?
	TGME49_222220-TGME49_320220	0.867
168	TGME49_225080-TGME49_232230	0.867	0.441927	0.726488	?	?	0.223056	0.438048	0.726488	0.223056	0.223056	0.149533	?	?	0.259827	?	?	0	0	0.441927	0.332143	0.0412915	0.0138694	0.068259	?	?	?	?	0.00455896	0.131455	?	?	?	?	0.0329451	0.171576	?	0.0138694	0.068259	?	?	0.607442	?	?	?	?	?	?	0
	TGME49_225080-TGME49_232230	0.867	0.441927	0.726488	?	?	0.223056	0.438048	0.726488	0.223056	0.223056	0.149533	?	?	0.259827	?	?	0	0	0.441927	0.332143	0.0412915	0.0138694	0.068259	?	?	?	?	0.00455896	0.131455	?	?	?	?	0.0329451	0.171576	?	0.0138694	0.068259	?	?	0.607442	?	?	?	?	?	?	0
	TGME49_225080-TGME49_232230	0.867
169	TGME49_228470-TGME49_313390	0.865	0.274553	0.450771	?	?	0.182623	0.270307	0.450771	0.182623	0.182623	?	?	?	0.189722	?	?	1	0.154	0.274553	0.225101	0.0354739	0.00415202	0.0141801	?	?	?	?	0.021815	0.216736	?	?	?	?	?	?	?	0.00415202	0.0141801	?	?	0.767374	?	?	?	?	?	?	1
	TGME49_228470-TGME49_313390	0.865	0.274553	0.450771	?	?	0.182623	0.270307	0.450771	0.182623	0.182623	?	?	?	0.189722	?	?	1	0.154	0.274553	0.225101	0.0354739	0.00415202	0.0141801	?	?	?	?	0.021815	0.216736	?	?	?	?	?	?	?	0.00415202	0.0141801	?	?	0.767374	?	?	?	?	?	?	1
	TGME49_228470-TGME49_313390	0.865
170	TGME49_254900-TGME49_306930	0.863	0.358167	0.468742	14050.4	?	0.295836	0.367291	0.468742	0.380608	0.380608	?	0.124301	0.239931	0.339662	0.232375	0.686962	3	2.4	0.358167	0.0804814	0.026639	0.022925	0.0563827	0	0.244277	0.160384	0.597366	0.0221812	0.105029	0.0762829	0.256099	0.00583954	0.0366368	?	?	?	0.022925	0.0563827	0.452267	0.816497	0.541753	0.749551	0.169842	0	0	1	0	1
	TGME49_254900-TGME49_306930	0.863	0.358167	0.468742	14050.4	?	0.295836	0.367291	0.468742	0.380608	0.380608	?	0.124301	0.239931	0.339662	0.232375	0.686962	3	2.4	0.358167	0.0804814	0.026639	0.022925	0.0563827	0	0.244277	0.160384	0.597366	0.0221812	0.105029	0.0762829	0.256099	0.00583954	0.0366368	?	?	?	0.022925	0.0563827	0.452267	0.816497	0.541753	0.749551	0.169842	0	0	1	0	1
	TGME49_254900-TGME49_306930	0.863
171	TGME49_204020-TGME49_222860	0.862	0.414084	0.598693	?	?	0.164783	0.390709	0.598693	0.164783	0.164783	0.164783	?	?	?	?	?	0	0	0.414084	0.372664	0.0268315	0.0269408	0.11501	?	?	?	?	?	?	?	?	?	?	0.0254282	0.126364	?	0.0269408	0.11501	?	?	?	?	?	?	?	?	?	?
	TGME49_204020-TGME49_222860	0.862	0.414084	0.598693	?	?	0.164783	0.390709	0.598693	0.164783	0.164783	0.164783	?	?	?	?	?	0	0	0.414084	0.372664	0.0268315	0.0269408	0.11501	?	?	?	?	?	?	?	?	?	?	0.0254282	0.126364	?	0.0269408	0.11501	?	?	?	?	?	?	?	?	?	?
	TGME49_204020-TGME49_222860	0.862
172	TGME49_250810-TGME49_261570	0.862	0.553208	0.735105	?	?	0.567391	0.544733	0.735105	0.0744197	0.0744197	0.0733724	?	?	?	?	?	0	0	0.553208	0.349767	0.0336427	0.045217	0.125699	?	?	?	?	?	?	?	?	?	?	0.0468855	0.147845	?	0.045217	0.125699	?	?	?	?	?	?	?	?	?	?
	TGME49_250810-TGME49_261570	0.862	0.553208	0.735105	?	?	0.567391	0.544733	0.735105	0.0744197	0.0744197	0.0733724	?	?	?	?	?	0	0	0.553208	0.349767	0.0336427	0.045217	0.125699	?	?	?	?	?	?	?	?	?	?	0.0468855	0.147845	?	0.045217	0.125699	?	?	?	?	?	?	?	?	?	?
	TGME49_250810-TGME49_261570	0.862
173	TGME49_261570-TGME49_312090	0.862	0.368486	0.449315	?	?	0.293388	0.354564	0.449315	0.230188	0.230188	0.135928	?	?	0.520979	?	?	1	0.667	0.368486	0.351622	0.026639	0.0155507	0.0260233	?	?	?	?	0.000684096	0.00592553	?	?	?	?	0.0200119	0.0319699	?	0.0155507	0.0260233	?	?	0.144338	?	?	?	?	?	?	0
	TGME49_261570-TGME49_312090	0.862	0.368486	0.449315	?	?	0.293388	0.354564	0.449315	0.230188	0.230188	0.135928	?	?	0.520979	?	?	1	0.667	0.368486	0.351622	0.026639	0.0155507	0.0260233	?	?	?	?	0.000684096	0.00592553	?	?	?	?	0.0200119	0.0319699	?	0.0155507	0.0260233	?	?	0.144338	?	?	?	?	?	?	0
	TGME49_261570-TGME49_312090	0.862
174	TGME49_215470-TGME49_227600	0.861	0.545743	0.691408	?	?	0.227442	0.547759	0.691408	0.227442	0.227442	0.161304	?	?	?	?	?	0	0	0.545743	0.294157	0.0338194	0.0519126	0.157147	?	?	?	?	?	?	?	?	?	?	0.0948558	0.262313	?	0.0519126	0.157147	?	?	?	?	?	?	?	?	?	?
	TGME49_215470-TGME49_227600	0.861	0.545743	0.691408	?	?	0.227442	0.547759	0.691408	0.227442	0.227442	0.161304	?	?	?	?	?	0	0	0.545743	0.294157	0.0338194	0.0519126	0.157147	?	?	?	?	?	?	?	?	?	?	0.0948558	0.262313	?	0.0519126	0.157147	?	?	?	?	?	?	?	?	?	?
	TGME49_215470-TGME49_227600	0.861
175	TGME49_222220-TGME49_261950	0.861	0.541753	0.657654	?	?	0.198146	0.540523	0.655715	0.198146	0.198146	0.209653	0.0507046	?	0.174189	0.0598853	0.314394	3	3	0.541753	0.039751	0.0306468	0.0193352	0.0317399	0.556755	0.684111	?	?	0.0695999	0.277888	0.128556	0.426137	0.00587325	0.116561	0.0511006	0.180294	?	0.0193352	0.0317399	0.935755	?	0.748895	0.838867	0.256718	1	0.914537	?	?	1
	TGME49_222220-TGME49_261950	0.861	0.541753	0.657654	?	?	0.198146	0.540523	0.655715	0.198146	0.198146	0.209653	0.0507046	?	0.174189	0.0598853	0.314394	3	3	0.541753	0.039751	0.0306468	0.0193352	0.0317399	0.556755	0.684111	?	?	0.0695999	0.277888	0.128556	0.426137	0.00587325	0.116561	0.0511006	0.180294	?	0.0193352	0.0317399	0.935755	?	0.748895	0.838867	0.256718	1	0.914537	?	?	1
	TGME49_222220-TGME49_261950	0.861
176	TGME49_227360-TGME49_261570	0.861	0.370288	0.569826	?	?	0.232329	0.35328	0.569826	0.232329	0.232329	0.224679	?	?	0.410116	?	?	0	0	0.370288	0.446431	0.0264086	0.0236721	0.0802683	?	?	?	?	0	0.000806743	?	?	?	?	0.0195739	0.0980331	?	0.0236721	0.0802683	?	?	0	?	?	?	?	?	?	0
	TGME49_227360-TGME49_261570	0.861	0.370288	0.569826	?	?	0.232329	0.35328	0.569826	0.232329	0.232329	0.224679	?	?	0.410116	?	?	0	0	0.370288	0.446431	0.0264086	0.0236721	0.0802683	?	?	?	?	0	0.000806743	?	?	?	?	0.0195739	0.0980331	?	0.0236721	0.0802683	?	?	0	?	?	?	?	?	?	0
	TGME49_227360-TGME49_261570	0.861
177	TGME49_236040-TGME49_318310	0.861	0.27205	0.386371	?	?	0.210494	0.273127	0.386149	0.210494	0.210494	0.0394227	0.0705185	?	0.147909	0.211793	0.140903	0	0	0.27205	0.381863	0.154058	0.012889	0.0217248	0.129019	0.0530372	?	?	0.0732235	0.0728387	0.0772226	0.131915	0.110483	0.177921	0.107691	0.663333	?	0.012889	0.0217248	0.401138	?	0.668897	0.690628	0.844693	0	0.660106	?	?	0
	TGME49_236040-TGME49_318310	0.861	0.27205	0.386371	?	?	0.210494	0.273127	0.386149	0.210494	0.210494	0.0394227	0.0705185	?	0.147909	0.211793	0.140903	0	0	0.27205	0.381863	0.154058	0.012889	0.0217248	0.129019	0.0530372	?	?	0.0732235	0.0728387	0.0772226	0.131915	0.110483	0.177921	0.107691	0.663333	?	0.012889	0.0217248	0.401138	?	0.668897	0.690628	0.844693	0	0.660106	?	?	0
	TGME49_236040-TGME49_318310	0.861
178	TGME49_218920-TGME49_278050	0.86	0.294709	0.655833	14050.4	?	0.299815	0.277008	0.654421	0.299815	0.299815	?	0.168805	0.289489	0.346035	0.293775	0.156493	1	1	0.294709	0.0839391	0.0293038	0.0182137	0.119491	0	0.466932	0.00124352	0.431741	0.0382374	0.32536	0.0423389	0.285589	0.0800491	0.524707	?	?	?	0.0182137	0.119491	0.785825	0.678133	0.748705	0.74332	0.935414	0	0	0	0	0
	TGME49_218920-TGME49_278050	0.86	0.294709	0.655833	14050.4	?	0.299815	0.277008	0.654421	0.299815	0.299815	?	0.168805	0.289489	0.346035	0.293775	0.156493	1	1	0.294709	0.0839391	0.0293038	0.0182137	0.119491	0	0.466932	0.00124352	0.431741	0.0382374	0.32536	0.0423389	0.285589	0.0800491	0.524707	?	?	?	0.0182137	0.119491	0.785825	0.678133	0.748705	0.74332	0.935414	0	0	0	0	0
	TGME49_218920-TGME49_278050	0.86
179	TGME49_271050-TGME49_308090	0.86	0.634532	0.772696	?	?	0.508376	0.636347	0.772696	0.20409	0.20409	0.0650408	?	0.0308933	0.251327	0.494087	0.498357	1	1	0.634532	3.32788e-06	?	0.0924265	0.217148	?	?	0	0.277259	0.00145192	0.0415214	0.000918957	0.0149476	0.000193122	0.00494356	0.1185	0.319302	?	0.0924265	0.217148	?	0.490523	0.544115	0.139702	0.0160605	?	?	1	0	0
	TGME49_271050-TGME49_308090	0.86	0.634532	0.772696	?	?	0.508376	0.636347	0.772696	0.20409	0.20409	0.0650408	?	0.0308933	0.251327	0.494087	0.498357	1	1	0.634532	3.32788e-06	?	0.0924265	0.217148	?	?	0	0.277259	0.00145192	0.0415214	0.000918957	0.0149476	0.000193122	0.00494356	0.1185	0.319302	?	0.0924265	0.217148	?	0.490523	0.544115	0.139702	0.0160605	?	?	1	0	0
	TGME49_271050-TGME49_308090	0.86
180	TGME49_218280-TGME49_263300	0.859	0	0.446101	?	?	0.140184	0	0.446101	0.140184	0.140184	0.0657656	?	?	?	?	?	0	0	0	0.0479913	0.351209	0.00397505	0.0816531	?	?	?	?	?	?	?	?	?	?	0	0.109306	?	0.00397505	0.0816531	?	?	?	?	?	?	?	?	?	?
	TGME49_218280-TGME49_263300	0.859	0	0.446101	?	?	0.140184	0	0.446101	0.140184	0.140184	0.0657656	?	?	?	?	?	0	0	0	0.0479913	0.351209	0.00397505	0.0816531	?	?	?	?	?	?	?	?	?	?	0	0.109306	?	0.00397505	0.0816531	?	?	?	?	?	?	?	?	?	?
	TGME49_218280-TGME49_263300	0.859
181	TGME49_254440-TGME49_270380	0.859	0.415477	0.609851	1.05644	?	0.107716	0.401508	0.609851	0.26335	0.26335	0.152307	?	?	?	?	?	0	0	0.415477	0.360991	0.0293462	0.0123717	0.0439854	?	?	?	?	?	?	?	?	?	?	0.028194	0.136991	?	0.0123717	0.0439854	?	?	?	?	?	?	?	?	?	?
	TGME49_254440-TGME49_270380	0.859	0.415477	0.609851	1.05644	?	0.107716	0.401508	0.609851	0.26335	0.26335	0.152307	?	?	?	?	?	0	0	0.415477	0.360991	0.0293462	0.0123717	0.0439854	?	?	?	?	?	?	?	?	?	?	0.028194	0.136991	?	0.0123717	0.0439854	?	?	?	?	?	?	?	?	?	?
	TGME49_254440-TGME49_270380	0.859
182	TGME49_254900-TGME49_319870	0.859	0.562406	0.674731	?	?	0.0673515	0.561794	0.674731	0.182706	0.182706	?	0	0	0.260835	0.121459	0.117547	5	5	0.562406	0.0680792	0.0173678	0.0514155	0.132288	0	0.796885	0	0.841534	0.0496491	0.406056	0	0.421678	0	0.64637	?	?	?	0.0514155	0.132288	1	1	0.737852	0.759257	0.83205	1	0	1	0	1
	TGME49_254900-TGME49_319870	0.859	0.562406	0.674731	?	?	0.0673515	0.561794	0.674731	0.182706	0.182706	?	0	0	0.260835	0.121459	0.117547	5	5	0.562406	0.0680792	0.0173678	0.0514155	0.132288	0	0.796885	0	0.841534	0.0496491	0.406056	0	0.421678	0	0.64637	?	?	?	0.0514155	0.132288	1	1	0.737852	0.759257	0.83205	1	0	1	0	1
	TGME49_254900-TGME49_319870	0.859
183	TGME49_210690-TGME49_229670	0.858	0.354693	0.554992	?	?	0.432701	0.341868	0.554992	0.432701	0.432701	0.31525	?	?	0.562335	?	0.627942	1	0.5	0.354693	0.230952	0.0240977	0.0108518	0.0640953	?	?	?	?	0	0.00212069	?	?	0.000141462	0.00364602	0.0242047	0.129058	?	0.0108518	0.0640953	?	?	0	?	0	?	?	?	?	0
	TGME49_210690-TGME49_229670	0.858	0.354693	0.554992	?	?	0.432701	0.341868	0.554992	0.432701	0.432701	0.31525	?	?	0.562335	?	0.627942	1	0.5	0.354693	0.230952	0.0240977	0.0108518	0.0640953	?	?	?	?	0	0.00212069	?	?	0.000141462	0.00364602	0.0242047	0.129058	?	0.0108518	0.0640953	?	?	0	?	0	?	?	?	?	0
	TGME49_210690-TGME49_229670	0.858
184	TGME49_250810-TGME49_262690	0.858	0.476433	0.772451	?	?	0.0391329	0.458652	0.772451	0.241935	0.241935	0.241935	?	?	?	?	?	1	0.333	0.476433	0.242751	0.0457064	0.0443145	0.259323	?	?	?	?	?	?	?	?	?	?	0.0462362	0.281504	?	0.0443145	0.259323	?	?	?	?	?	?	?	?	?	?
	TGME49_250810-TGME49_262690	0.858	0.476433	0.772451	?	?	0.0391329	0.458652	0.772451	0.241935	0.241935	0.241935	?	?	?	?	?	1	0.333	0.476433	0.242751	0.0457064	0.0443145	0.259323	?	?	?	?	?	?	?	?	?	?	0.0462362	0.281504	?	0.0443145	0.259323	?	?	?	?	?	?	?	?	?	?
	TGME49_250810-TGME49_262690	0.858
185	TGME49_289690-TGME49_318230	0.858	0.073006	0.108018	1.04058	?	0.0723006	0.073152	0.108018	0.415643	0.415643	0.0713807	?	0.0103389	0.533507	0.386449	0.200375	2	2	0.073006	0.463166	0.045407	0.00497139	0.00951572	?	?	0	0.519275	0.000316698	0.00237079	0.000524376	0.00305458	0	0.00132851	0.427392	0.618867	?	0.00497139	0.00951572	?	0.650439	0.0432741	0.10545	0	?	?	1	0	0
	TGME49_289690-TGME49_318230	0.858	0.073006	0.108018	1.04058	?	0.0723006	0.073152	0.108018	0.415643	0.415643	0.0713807	?	0.0103389	0.533507	0.386449	0.200375	2	2	0.073006	0.463166	0.045407	0.00497139	0.00951572	?	?	0	0.519275	0.000316698	0.00237079	0.000524376	0.00305458	0	0.00132851	0.427392	0.618867	?	0.00497139	0.00951572	?	0.650439	0.0432741	0.10545	0	?	?	1	0	0
	TGME49_289690-TGME49_318230	0.858
186	TGME49_244320-TGME49_312090	0.857	0.11395	0.27634	0.519955	?	0.522388	0.107285	0.27634	0.522388	0.522388	0.354391	?	?	0.486196	?	?	1	0.167	0.11395	0.296666	0.0358179	0.00121942	0.00525612	?	?	?	?	0.00203544	0.0359049	?	?	?	?	0.000650339	0.044981	?	0.00121942	0.00525612	?	?	0.294628	?	?	?	?	?	?	1
	TGME49_244320-TGME49_312090	0.857	0.11395	0.27634	0.519955	?	0.522388	0.107285	0.27634	0.522388	0.522388	0.354391	?	?	0.486196	?	?	1	0.167	0.11395	0.296666	0.0358179	0.00121942	0.00525612	?	?	?	?	0.00203544	0.0359049	?	?	?	?	0.000650339	0.044981	?	0.00121942	0.00525612	?	?	0.294628	?	?	?	?	?	?	1
	TGME49_244320-TGME49_312090	0.857
187	TGME49_239500-TGME49_287210	0.856	0.461103	0.502702	14050.4	?	0.277422	0.416027	0.502568	0.277422	0.277422	0.205425	0.209778	0.130976	0.223428	0.188325	0.130794	4	4	0.461103	0.00928393	0.0380034	0.0397087	0.0610413	0.167234	0.478398	0.282607	0.641766	0.0314409	0.150542	0.175808	0.412102	0.191945	0.43425	0.0179934	0.0445629	?	0.0397087	0.0610413	0.797329	0.874173	0.643981	0.840918	0.780654	1	0	1	0	0
	TGME49_239500-TGME49_287210	0.856	0.461103	0.502702	14050.4	?	0.277422	0.416027	0.502568	0.277422	0.277422	0.205425	0.209778	0.130976	0.223428	0.188325	0.130794	4	4	0.461103	0.00928393	0.0380034	0.0397087	0.0610413	0.167234	0.478398	0.282607	0.641766	0.0314409	0.150542	0.175808	0.412102	0.191945	0.43425	0.0179934	0.0445629	?	0.0397087	0.0610413	0.797329	0.874173	0.643981	0.840918	0.780654	1	0	1	0	0
	TGME49_239500-TGME49_287210	0.856
188	TGME49_262040-TGME49_294670	0.856	0	0.837532	?	?	0.0641317	0.485141	0.837532	0.153283	0.153283	0.153283	?	?	?	?	?	1	1	0	0.104004	0.12287	0.00952516	0.259145	?	?	?	?	?	?	?	?	?	?	0.00898033	0.264603	?	0.00952516	0.259145	?	?	?	?	?	?	?	?	?	?
	TGME49_262040-TGME49_294670	0.856	0	0.837532	?	?	0.0641317	0.485141	0.837532	0.153283	0.153283	0.153283	?	?	?	?	?	1	1	0	0.104004	0.12287	0.00952516	0.259145	?	?	?	?	?	?	?	?	?	?	0.00898033	0.264603	?	0.00952516	0.259145	?	?	?	?	?	?	?	?	?	?
	TGME49_262040-TGME49_294670	0.856
189	TGME49_210690-TGME49_225080	0.854	0.279708	0.526363	?	?	0.402713	0.275961	0.526363	0.402713	0.402713	0.214258	?	?	0.37677	?	?	0	0	0.279708	0.288935	0.0263307	0.00471308	0.0275133	?	?	?	?	0	0.00603695	?	?	?	?	0.0140412	0.0762482	?	0.00471308	0.0275133	?	?	0.117041	?	?	?	?	?	?	0
	TGME49_210690-TGME49_225080	0.854	0.279708	0.526363	?	?	0.402713	0.275961	0.526363	0.402713	0.402713	0.214258	?	?	0.37677	?	?	0	0	0.279708	0.288935	0.0263307	0.00471308	0.0275133	?	?	?	?	0	0.00603695	?	?	?	?	0.0140412	0.0762482	?	0.00471308	0.0275133	?	?	0.117041	?	?	?	?	?	?	0
	TGME49_210690-TGME49_225080	0.854
190	TGME49_222860-TGME49_229670	0.854	0.422274	0.688662	?	?	0.180875	0.417759	0.688662	0.180875	0.180875	0.172152	?	?	?	?	?	1	0.5	0.422274	0.429527	0.0406879	0.0186822	0.0971479	?	?	?	?	?	?	?	?	?	?	0.0222747	0.119509	?	0.0186822	0.0971479	?	?	?	?	?	?	?	?	?	?
	TGME49_222860-TGME49_229670	0.854	0.422274	0.688662	?	?	0.180875	0.417759	0.688662	0.180875	0.180875	0.172152	?	?	?	?	?	1	0.5	0.422274	0.429527	0.0406879	0.0186822	0.0971479	?	?	?	?	?	?	?	?	?	?	0.0222747	0.119509	?	0.0186822	0.0971479	?	?	?	?	?	?	?	?	?	?
	TGME49_222860-TGME49_229670	0.854
191	TGME49_266960-TGME49_316400	0.854	0.800598	0.909582	113.929	?	0.0375614	0.799703	0.909582	0.116244	0.116244	0.103561	?	?	0.477386	?	?	1	1	0.800598	0.0013475	0.119964	0.094106	0.204202	?	?	?	?	0	0.00604111	?	?	?	?	0.0809304	0.218329	211	0.094106	0.204202	?	?	0.197642	?	?	?	?	?	?	0
	TGME49_266960-TGME49_316400	0.854	0.800598	0.909582	113.929	?	0.0375614	0.799703	0.909582	0.116244	0.116244	0.103561	?	?	0.477386	?	?	1	1	0.800598	0.0013475	0.119964	0.094106	0.204202	?	?	?	?	0	0.00604111	?	?	?	?	0.0809304	0.218329	211	0.094106	0.204202	?	?	0.197642	?	?	?	?	?	?	0
	TGME49_266960-TGME49_316400	0.854
192	TGME49_270380-TGME49_300000	0.854	0.460559	0.590286	?	?	0.528323	0.398573	0.590286	0.191668	0.191668	0.191668	?	?	?	?	?	0	0	0.460559	0.247386	0.0225048	0.0268305	0.0860817	?	?	?	?	?	?	?	?	?	?	0.0184931	0.0999074	?	0.0268305	0.0860817	?	?	?	?	?	?	?	?	?	?
	TGME49_270380-TGME49_300000	0.854	0.460559	0.590286	?	?	0.528323	0.398573	0.590286	0.191668	0.191668	0.191668	?	?	?	?	?	0	0	0.460559	0.247386	0.0225048	0.0268305	0.0860817	?	?	?	?	?	?	?	?	?	?	0.0184931	0.0999074	?	0.0268305	0.0860817	?	?	?	?	?	?	?	?	?	?
	TGME49_270380-TGME49_300000	0.854
193	TGME49_245460-TGME49_300000	0.853	0.567497	0.712322	?	?	0.226102	0.558865	0.712322	0.226102	0.226102	0.128238	?	?	?	?	?	0	0	0.567497	0.240463	0.0271609	0.0415367	0.123406	?	?	?	?	?	?	?	?	?	?	0.0672983	0.235487	?	0.0415367	0.123406	?	?	?	?	?	?	?	?	?	?
	TGME49_245460-TGME49_300000	0.853	0.567497	0.712322	?	?	0.226102	0.558865	0.712322	0.226102	0.226102	0.128238	?	?	?	?	?	0	0	0.567497	0.240463	0.0271609	0.0415367	0.123406	?	?	?	?	?	?	?	?	?	?	0.0672983	0.235487	?	0.0415367	0.123406	?	?	?	?	?	?	?	?	?	?
	TGME49_245460-TGME49_300000	0.853
194	TGME49_248390-TGME49_262690	0.853	0.53808	0.775282	?	?	0.187019	0.507992	0.775282	0.187019	0.187019	0.187019	?	?	?	?	?	1	0.286	0.53808	0.240479	0.0361351	0.0634129	0.242423	?	?	?	?	?	?	?	?	?	?	0.0671349	0.266292	?	0.0634129	0.242423	?	?	?	?	?	?	?	?	?	?
	TGME49_248390-TGME49_262690	0.853	0.53808	0.775282	?	?	0.187019	0.507992	0.775282	0.187019	0.187019	0.187019	?	?	?	?	?	1	0.286	0.53808	0.240479	0.0361351	0.0634129	0.242423	?	?	?	?	?	?	?	?	?	?	0.0671349	0.266292	?	0.0634129	0.242423	?	?	?	?	?	?	?	?	?	?
	TGME49_248390-TGME49_262690	0.853
195	TGME49_208030-TGME49_214940	0.851	0.510241	0.619836	?	?	0.25591	0.511353	0.616768	0.25591	0.25591	0.211485	0.144937	0.118494	0.218609	0.312707	0.217478	4	4	0.510241	0.00754458	0	0.0274021	0.0553443	0.372759	0.520979	0	0.692251	0.0806103	0.215854	0.064518	0.170644	0.149539	0.263276	0.00953512	0.0361898	580	0.0274021	0.0553443	0.823134	0.9	0.749134	0.606068	0.794792	1	0.707858	1	0	1
	TGME49_208030-TGME49_214940	0.851	0.510241	0.619836	?	?	0.25591	0.511353	0.616768	0.25591	0.25591	0.211485	0.144937	0.118494	0.218609	0.312707	0.217478	4	4	0.510241	0.00754458	0	0.0274021	0.0553443	0.372759	0.520979	0	0.692251	0.0806103	0.215854	0.064518	0.170644	0.149539	0.263276	0.00953512	0.0361898	580	0.0274021	0.0553443	0.823134	0.9	0.749134	0.606068	0.794792	1	0.707858	1	0	1
	TGME49_208030-TGME49_214940	0.851
196	TGME49_223590-TGME49_314090	0.851	0.627265	0.850656	14050.4	?	0.129119	0.634167	0.850656	0.129119	0.129119	?	0.236186	0.0770242	0.123512	0.0665846	0.118494	4	3.5	0.627265	0.153253	0.0243547	0.0566926	0.166741	0	0.280185	0.159985	0.670156	0.058074	0.472939	0.0202226	0.370938	0	0.589199	?	?	?	0.0566926	0.166741	0.425628	0.945866	0.937614	0.889879	0.892218	0	0	1	0	1
	TGME49_223590-TGME49_314090	0.851	0.627265	0.850656	14050.4	?	0.129119	0.634167	0.850656	0.129119	0.129119	?	0.236186	0.0770242	0.123512	0.0665846	0.118494	4	3.5	0.627265	0.153253	0.0243547	0.0566926	0.166741	0	0.280185	0.159985	0.670156	0.058074	0.472939	0.0202226	0.370938	0	0.589199	?	?	?	0.0566926	0.166741	0.425628	0.945866	0.937614	0.889879	0.892218	0	0	1	0	1
	TGME49_223590-TGME49_314090	0.851
197	TGME49_219800-TGME49_256970	0.85	0.450557	0.622445	316.474	?	0.263363	0.43319	0.622445	0.263363	0.263363	0.263363	?	?	?	?	?	0	0	0.450557	0.149574	0.0173678	0.0843279	0.175762	?	?	?	?	?	?	?	?	?	?	0.094406	0.186227	?	0.0843279	0.175762	?	?	?	?	?	?	?	?	?	?
	TGME49_219800-TGME49_256970	0.85	0.450557	0.622445	316.474	?	0.263363	0.43319	0.622445	0.263363	0.263363	0.263363	?	?	?	?	?	0	0	0.450557	0.149574	0.0173678	0.0843279	0.175762	?	?	?	?	?	?	?	?	?	?	0.094406	0.186227	?	0.0843279	0.175762	?	?	?	?	?	?	?	?	?	?
	TGME49_219800-TGME49_256970	0.85
198	TGME49_221620-TGME49_316400	0.848	0.63692	0.761388	113.929	?	0.148441	0.633212	0.761388	0.148441	0.148441	0.13958	?	?	?	0.693147	?	1	1	0.63692	0.00137819	0.205251	0.0601745	0.139001	?	?	?	?	?	?	0	0.000848334	?	?	0.0494603	0.146302	?	0.0601745	0.139001	?	?	?	0	?	?	?	?	?	?
	TGME49_221620-TGME49_316400	0.848	0.63692	0.761388	113.929	?	0.148441	0.633212	0.761388	0.148441	0.148441	0.13958	?	?	?	0.693147	?	1	1	0.63692	0.00137819	0.205251	0.0601745	0.139001	?	?	?	?	?	?	0	0.000848334	?	?	0.0494603	0.146302	?	0.0601745	0.139001	?	?	?	0	?	?	?	?	?	?
	TGME49_221620-TGME49_316400	0.848
199	TGME49_249900-TGME49_263700	0.848	0.385188	0.528232	?	?	0.0788741	0.373459	0.528232	0.241136	0.241136	0.190264	?	?	0.092841	?	?	0	0	0.385188	0.360418	0.0266442	0.0301955	0.116243	?	?	?	?	0	0.00453797	?	?	?	?	0.0504096	0.178499	?	0.0301955	0.116243	?	?	0.0980581	?	?	?	?	?	?	0
	TGME49_249900-TGME49_263700	0.848	0.385188	0.528232	?	?	0.0788741	0.373459	0.528232	0.241136	0.241136	0.190264	?	?	0.092841	?	?	0	0	0.385188	0.360418	0.0266442	0.0301955	0.116243	?	?	?	?	0	0.00453797	?	?	?	?	0.0504096	0.178499	?	0.0301955	0.116243	?	?	0.0980581	?	?	?	?	?	?	0
	TGME49_249900-TGME49_263700	0.848
200	TGME49_280710-TGME49_314090	0.848	0.610862	0.780105	14050.4	?	0	0.616174	0.780105	0.220191	0.220191	?	0.135547	0.16048	0.244165	0.197245	0.155811	5	4.071	0.610862	0.213312	0.0244699	0.0573156	0.155009	0	0.299309	0.289781	0.742939	0.147044	0.469955	0.0484261	0.299149	0	0.559295	?	?	?	0.0573156	0.155009	0.58554	0.929786	0.796278	0.771975	0.834058	1	0	1	0.821652	1
	TGME49_280710-TGME49_314090	0.848	0.610862	0.780105	14050.4	?	0	0.616174	0.780105	0.220191	0.220191	?	0.135547	0.16048	0.244165	0.197245	0.155811	5	4.071	0.610862	0.213312	0.0244699	0.0573156	0.155009	0	0.299309	0.289781	0.742939	0.147044	0.469955	0.0484261	0.299149	0	0.559295	?	?	?	0.0573156	0.155009	0.58554	0.929786	0.796278	0.771975	0.834058	1	0	1	0.821652	1
	TGME49_280710-TGME49_314090	0.848
201	TGME49_223960-TGME49_278050	0.847	0.34316	0.491158	?	?	0.259118	0.337418	0.490101	0.259118	0.259118	0.345365	?	0.0532816	0.0366427	0.138077	0.223144	3	3	0.34316	0.125198	0.0271609	0.0150847	0.0296286	?	?	0	0.744519	0	0.378889	0	0.251061	0	0.259451	0.0162307	0.050134	?	0.0150847	0.0296286	?	0.956183	0.827516	0.668153	0.618718	?	?	1	0	1
	TGME49_223960-TGME49_278050	0.847	0.34316	0.491158	?	?	0.259118	0.337418	0.490101	0.259118	0.259118	0.345365	?	0.0532816	0.0366427	0.138077	0.223144	3	3	0.34316	0.125198	0.0271609	0.0150847	0.0296286	?	?	0	0.744519	0	0.378889	0	0.251061	0	0.259451	0.0162307	0.050134	?	0.0150847	0.0296286	?	0.956183	0.827516	0.668153	0.618718	?	?	1	0	1
	TGME49_223960-TGME49_278050	0.847
202	TGME49_227360-TGME49_229670	0.847	0.383813	0.615753	0.519955	?	0.296449	0.362011	0.615753	0.296449	0.296449	0.250866	?	?	0.693147	?	?	1	0.214	0.383813	0.36055	0.0309704	0.0147955	0.0677725	?	?	?	?	0	0.0115755	?	?	?	?	0.0147675	0.0906764	?	0.0147955	0.0677725	?	?	0	?	?	?	?	?	?	0
	TGME49_227360-TGME49_229670	0.847	0.383813	0.615753	0.519955	?	0.296449	0.362011	0.615753	0.296449	0.296449	0.250866	?	?	0.693147	?	?	1	0.214	0.383813	0.36055	0.0309704	0.0147955	0.0677725	?	?	?	?	0	0.0115755	?	?	?	?	0.0147675	0.0906764	?	0.0147955	0.0677725	?	?	0	?	?	?	?	?	?	0
	TGME49_227360-TGME49_229670	0.847
203	TGME49_205470-TGME49_224900	0.846	0.671058	0.75155	?	?	0.194463	0.670472	0.749856	0.194463	0.194463	0.0735378	0.0602675	?	0.228697	0.183631	0.249231	0	0	0.671058	0.0436608	0.0334264	0.0847421	0.122028	0.280007	0.495056	?	?	0.021817	0.0525631	0.118763	0.303715	0.036977	0.173671	0.311135	0.418697	?	0.0847421	0.122028	0.852398	?	0.51132	0.732094	0.57718	0	0.635676	?	?	0
	TGME49_205470-TGME49_224900	0.846	0.671058	0.75155	?	?	0.194463	0.670472	0.749856	0.194463	0.194463	0.0735378	0.0602675	?	0.228697	0.183631	0.249231	0	0	0.671058	0.0436608	0.0334264	0.0847421	0.122028	0.280007	0.495056	?	?	0.021817	0.0525631	0.118763	0.303715	0.036977	0.173671	0.311135	0.418697	?	0.0847421	0.122028	0.852398	?	0.51132	0.732094	0.57718	0	0.635676	?	?	0
	TGME49_205470-TGME49_224900	0.846
204	TGME49_211680-TGME49_216880	0.846	0.747526	0.812019	?	?	0.182622	0.746851	0.812866	0.182622	0.182622	0.136052	0.104659	0.26012	0.0865086	0.262278	0.109944	5	5	0.747526	0.10329	0.0151817	0.0801476	0.115844	0.226751	0.413166	0.19008	0.476063	0.205056	0.267614	0.103961	0.186358	0.188887	0.363936	0.337469	0.476765	?	0.0801476	0.115844	0.823096	0.761275	0.929842	0.668464	0.858894	1	0.050994	1	0.05346	1
	TGME49_211680-TGME49_216880	0.846	0.747526	0.812019	?	?	0.182622	0.746851	0.812866	0.182622	0.182622	0.136052	0.104659	0.26012	0.0865086	0.262278	0.109944	5	5	0.747526	0.10329	0.0151817	0.0801476	0.115844	0.226751	0.413166	0.19008	0.476063	0.205056	0.267614	0.103961	0.186358	0.188887	0.363936	0.337469	0.476765	?	0.0801476	0.115844	0.823096	0.761275	0.929842	0.668464	0.858894	1	0.050994	1	0.05346	1
	TGME49_211680-TGME49_216880	0.846
205	TGME49_215470-TGME49_320050	0.846	0.2677	0.406691	0.535477	?	0.297534	0.273416	0.406691	0.297534	0.297534	0.291057	?	0.354391	0.0593955	0.12529	0.261934	2	0.376	0.2677	0.404506	0.0268315	0.00516465	0.0123822	?	?	3.87992e-07	0.0106352	0.0243985	0.173453	0	0.00558	0.00320052	0.0925523	0.009289	0.0222606	?	0.00516465	0.0123822	?	0.33896	0.818603	0.238514	0.598882	?	?	1	0	0
	TGME49_215470-TGME49_320050	0.846	0.2677	0.406691	0.535477	?	0.297534	0.273416	0.406691	0.297534	0.297534	0.291057	?	0.354391	0.0593955	0.12529	0.261934	2	0.376	0.2677	0.404506	0.0268315	0.00516465	0.0123822	?	?	3.87992e-07	0.0106352	0.0243985	0.173453	0	0.00558	0.00320052	0.0925523	0.009289	0.0222606	?	0.00516465	0.0123822	?	0.33896	0.818603	0.238514	0.598882	?	?	1	0	0
	TGME49_215470-TGME49_320050	0.846
206	TGME49_229670-TGME49_232230	0.846	0.340013	0.524797	?	?	0.301645	0.334329	0.524797	0.301645	0.301645	0.239339	?	?	0.0406065	?	0.460723	1	0.4	0.340013	0.220899	0.0299311	0.0124169	0.0646419	?	?	?	?	0	0.0228048	?	?	0.000235873	0.00816792	0.0261008	0.132483	?	0.0124169	0.0646419	?	?	0.328102	?	0.223263	?	?	?	?	1
	TGME49_229670-TGME49_232230	0.846	0.340013	0.524797	?	?	0.301645	0.334329	0.524797	0.301645	0.301645	0.239339	?	?	0.0406065	?	0.460723	1	0.4	0.340013	0.220899	0.0299311	0.0124169	0.0646419	?	?	?	?	0	0.0228048	?	?	0.000235873	0.00816792	0.0261008	0.132483	?	0.0124169	0.0646419	?	?	0.328102	?	0.223263	?	?	?	?	1
	TGME49_229670-TGME49_232230	0.846
207	TGME49_222220-TGME49_262620	0.845	0.38735	0.559203	?	?	0.229666	0.384778	0.559203	0.229666	0.229666	0.177582	?	?	0.26224	0.147864	0.301501	0	0	0.38735	0.0270501	0.0346483	0.0173726	0.0751228	?	?	?	?	0.00390111	0.0216966	0.000538068	0.0147903	0.000178657	0.00237997	0.0360257	0.160629	?	0.0173726	0.0751228	?	?	0.33404	0.122169	0	?	?	?	?	0
	TGME49_222220-TGME49_262620	0.845	0.38735	0.559203	?	?	0.229666	0.384778	0.559203	0.229666	0.229666	0.177582	?	?	0.26224	0.147864	0.301501	0	0	0.38735	0.0270501	0.0346483	0.0173726	0.0751228	?	?	?	?	0.00390111	0.0216966	0.000538068	0.0147903	0.000178657	0.00237997	0.0360257	0.160629	?	0.0173726	0.0751228	?	?	0.33404	0.122169	0	?	?	?	?	0
	TGME49_222220-TGME49_262620	0.845
208	TGME49_226570-TGME49_320220	0.845	0.426491	0.754054	?	?	0.259354	0.389981	0.754054	0.259354	0.259354	0.259354	?	?	?	?	?	1	0.118	0.426491	0.123454	0.0334464	0.0230223	0.155638	?	?	?	?	?	?	?	?	?	?	0.0188138	0.162944	?	0.0230223	0.155638	?	?	?	?	?	?	?	?	?	?
	TGME49_226570-TGME49_320220	0.845	0.426491	0.754054	?	?	0.259354	0.389981	0.754054	0.259354	0.259354	0.259354	?	?	?	?	?	1	0.118	0.426491	0.123454	0.0334464	0.0230223	0.155638	?	?	?	?	?	?	?	?	?	?	0.0188138	0.162944	?	0.0230223	0.155638	?	?	?	?	?	?	?	?	?	?
	TGME49_226570-TGME49_320220	0.845
209	TGME49_229670-TGME49_299050	0.845	0.41668	0.591349	1.20075	?	0.276432	0.394932	0.591349	0.276432	0.276432	0.236496	?	?	0.078335	?	0.403207	2	1.286	0.41668	0.281701	0.0316272	0.0185173	0.0705713	?	?	?	?	0	0.146393	?	?	0	0.0156809	0.0194521	0.0954801	?	0.0185173	0.0705713	?	?	0.74162	?	0.3	?	?	?	?	1
	TGME49_229670-TGME49_299050	0.845	0.41668	0.591349	1.20075	?	0.276432	0.394932	0.591349	0.276432	0.276432	0.236496	?	?	0.078335	?	0.403207	2	1.286	0.41668	0.281701	0.0316272	0.0185173	0.0705713	?	?	?	?	0	0.146393	?	?	0	0.0156809	0.0194521	0.0954801	?	0.0185173	0.0705713	?	?	0.74162	?	0.3	?	?	?	?	1
	TGME49_229670-TGME49_299050	0.845
210	TGME49_300310-TGME49_313410	0.845	0.558761	0.778734	?	?	0.574427	0.546934	0.778734	0.170535	0.170535	0.170535	?	?	?	?	?	0	0	0.558761	0.192669	0.0221957	0.057031	0.270178	?	?	?	?	?	?	?	?	?	?	0.0537333	0.275602	?	0.057031	0.270178	?	?	?	?	?	?	?	?	?	?
	TGME49_300310-TGME49_313410	0.845	0.558761	0.778734	?	?	0.574427	0.546934	0.778734	0.170535	0.170535	0.170535	?	?	?	?	?	0	0	0.558761	0.192669	0.0221957	0.057031	0.270178	?	?	?	?	?	?	?	?	?	?	0.0537333	0.275602	?	0.057031	0.270178	?	?	?	?	?	?	?	?	?	?
	TGME49_300310-TGME49_313410	0.845
211	TGME49_229670-TGME49_232710	0.844	0.453727	0.581528	?	?	0.199835	0.441419	0.581528	0.199835	0.199835	0.134442	?	?	0.37677	?	?	0	0	0.453727	0.356279	0.0337345	0.0380991	0.0977347	?	?	?	?	0	0.00362391	?	?	?	?	0.0352256	0.104677	?	0.0380991	0.0977347	?	?	0	?	?	?	?	?	?	0
	TGME49_229670-TGME49_232710	0.844	0.453727	0.581528	?	?	0.199835	0.441419	0.581528	0.199835	0.199835	0.134442	?	?	0.37677	?	?	0	0	0.453727	0.356279	0.0337345	0.0380991	0.0977347	?	?	?	?	0	0.00362391	?	?	?	?	0.0352256	0.104677	?	0.0380991	0.0977347	?	?	0	?	?	?	?	?	?	0
	TGME49_229670-TGME49_232710	0.844
212	TGME49_232230-TGME49_239760	0.844	0.456948	0.649933	?	?	0.295697	0.449967	0.649933	0.295697	0.295697	0.0852023	?	?	?	?	?	0	0	0.456948	0.311371	0.0483536	0.0281514	0.110505	?	?	?	?	?	?	?	?	?	?	0.055509	0.199572	?	0.0281514	0.110505	?	?	?	?	?	?	?	?	?	?
	TGME49_232230-TGME49_239760	0.844	0.456948	0.649933	?	?	0.295697	0.449967	0.649933	0.295697	0.295697	0.0852023	?	?	?	?	?	0	0	0.456948	0.311371	0.0483536	0.0281514	0.110505	?	?	?	?	?	?	?	?	?	?	0.055509	0.199572	?	0.0281514	0.110505	?	?	?	?	?	?	?	?	?	?
	TGME49_232230-TGME49_239760	0.844
213	TGME49_232230-TGME49_261570	0.844	0.378294	0.540688	1.58372	?	0.369344	0.375376	0.540688	0.369344	0.369344	0.191735	?	?	0.194851	?	0.398307	0	0	0.378294	0.322291	0.0385001	0.0219943	0.0806075	?	?	?	?	0.000164238	0.00794723	?	?	0	0.00141706	0.0395933	0.142421	?	0.0219943	0.0806075	?	?	0.253095	?	0	?	?	?	?	0
	TGME49_232230-TGME49_261570	0.844	0.378294	0.540688	1.58372	?	0.369344	0.375376	0.540688	0.369344	0.369344	0.191735	?	?	0.194851	?	0.398307	0	0	0.378294	0.322291	0.0385001	0.0219943	0.0806075	?	?	?	?	0.000164238	0.00794723	?	?	0	0.00141706	0.0395933	0.142421	?	0.0219943	0.0806075	?	?	0.253095	?	0	?	?	?	?	0
	TGME49_232230-TGME49_261570	0.844
214	TGME49_248700-TGME49_319870	0.844	0.572411	0.665567	?	?	0.190154	0.578749	0.665567	0.190154	0.190154	?	0	0	0.262619	0	0	5	5	0.572411	0.00160827	0.0290013	0.0452011	0.0755554	0	0.796885	0	0.841534	0.0212104	0.435426	0	0.706831	0	0.809703	?	?	?	0.0452011	0.0755554	1	1	0.757614	1	1	1	0	1	0	1
	TGME49_248700-TGME49_319870	0.844	0.572411	0.665567	?	?	0.190154	0.578749	0.665567	0.190154	0.190154	?	0	0	0.262619	0	0	5	5	0.572411	0.00160827	0.0290013	0.0452011	0.0755554	0	0.796885	0	0.841534	0.0212104	0.435426	0	0.706831	0	0.809703	?	?	?	0.0452011	0.0755554	1	1	0.757614	1	1	1	0	1	0	1
	TGME49_248700-TGME49_319870	0.844
215	TGME49_205710-TGME49_224900	0.842	0.659899	0.780013	?	?	0.106468	0.662044	0.779934	0.106468	0.106468	0.0689357	?	?	0.0136084	?	?	1	1	0.659899	0.0542199	0.0129808	0.0835906	0.164196	?	?	?	?	0	0.0748613	?	?	?	?	0.169511	0.28597	?	0.0835906	0.164196	?	?	0.459575	?	?	?	?	?	?	0
	TGME49_205710-TGME49_224900	0.842	0.659899	0.780013	?	?	0.106468	0.662044	0.779934	0.106468	0.106468	0.0689357	?	?	0.0136084	?	?	1	1	0.659899	0.0542199	0.0129808	0.0835906	0.164196	?	?	?	?	0	0.0748613	?	?	?	?	0.169511	0.28597	?	0.0835906	0.164196	?	?	0.459575	?	?	?	?	?	?	0
	TGME49_205710-TGME49_224900	0.842
216	TGME49_215470-TGME49_254440	0.842	0.17509	0.34725	1.07932	?	0.435158	0.178462	0.34725	0.435158	0.435158	0.24324	?	0.679193	0.596301	?	0.589003	0	0	0.17509	0.326924	0.0314856	0.00304898	0.0175489	?	?	0.000146264	0.0016565	0.000120963	0.00362036	?	?	0.000321555	0.00350057	0.0157534	0.0941986	?	0.00304898	0.0175489	?	0	0.073721	?	0	?	?	0	-0.100386	0
	TGME49_215470-TGME49_254440	0.842	0.17509	0.34725	1.07932	?	0.435158	0.178462	0.34725	0.435158	0.435158	0.24324	?	0.679193	0.596301	?	0.589003	0	0	0.17509	0.326924	0.0314856	0.00304898	0.0175489	?	?	0.000146264	0.0016565	0.000120963	0.00362036	?	?	0.000321555	0.00350057	0.0157534	0.0941986	?	0.00304898	0.0175489	?	0	0.073721	?	0	?	?	0	-0.100386	0
	TGME49_215470-TGME49_254440	0.842
217	TGME49_245460-TGME49_245620	0.841	0.561172	0.75729	?	?	0.197907	0.555743	0.75729	0.197907	0.197907	0.140928	?	?	0.206192	?	?	1	0.333	0.561172	0.237525	0.0631687	0.0416727	0.135291	?	?	?	?	0	0.00324428	?	?	?	?	0.0729233	0.251621	?	0.0416727	0.135291	?	?	0	?	?	?	?	?	?	0
	TGME49_245460-TGME49_245620	0.841	0.561172	0.75729	?	?	0.197907	0.555743	0.75729	0.197907	0.197907	0.140928	?	?	0.206192	?	?	1	0.333	0.561172	0.237525	0.0631687	0.0416727	0.135291	?	?	?	?	0	0.00324428	?	?	?	?	0.0729233	0.251621	?	0.0416727	0.135291	?	?	0	?	?	?	?	?	?	0
	TGME49_245460-TGME49_245620	0.841
218	TGME49_249590-TGME49_319870	0.841	0.588239	0.709501	?	?	0.113793	0.598662	0.709501	0.113793	0.113793	?	0.122243	0.0114819	0.0743063	0.0934223	0.0992285	5	5	0.588239	0.0116643	0.0217548	0.0552231	0.128336	0	0.400564	0	0.816183	0.121992	0.512945	0	0.517678	3.23945e-08	0.706628	?	?	?	0.0552231	0.128336	0.616316	0.986602	0.924454	0.869626	0.923186	1	0	1	0	1
	TGME49_249590-TGME49_319870	0.841	0.588239	0.709501	?	?	0.113793	0.598662	0.709501	0.113793	0.113793	?	0.122243	0.0114819	0.0743063	0.0934223	0.0992285	5	5	0.588239	0.0116643	0.0217548	0.0552231	0.128336	0	0.400564	0	0.816183	0.121992	0.512945	0	0.517678	3.23945e-08	0.706628	?	?	?	0.0552231	0.128336	0.616316	0.986602	0.924454	0.869626	0.923186	1	0	1	0	1
	TGME49_249590-TGME49_319870	0.841
219	TGME49_227360-TGME49_243570	0.84	0.276415	0.475125	?	?	0.310487	0.243462	0.475125	0.310487	0.310487	0.283996	?	?	0.0591028	?	?	1	0.4	0.276415	0.250412	0.0287373	0.00702276	0.0336959	?	?	?	?	0	0.0209066	?	?	?	?	0.00919895	0.0689037	?	0.00702276	0.0336959	?	?	0.305888	?	?	?	?	?	?	1
	TGME49_227360-TGME49_243570	0.84	0.276415	0.475125	?	?	0.310487	0.243462	0.475125	0.310487	0.310487	0.283996	?	?	0.0591028	?	?	1	0.4	0.276415	0.250412	0.0287373	0.00702276	0.0336959	?	?	?	?	0	0.0209066	?	?	?	?	0.00919895	0.0689037	?	0.00702276	0.0336959	?	?	0.305888	?	?	?	?	?	?	1
	TGME49_227360-TGME49_243570	0.84
220	TGME49_222860-TGME49_299050	0.839	0.306229	0.622443	?	?	0.175849	0.296105	0.622443	0.175849	0.175849	0.181087	?	?	?	?	?	0	0	0.306229	0.365942	0.0313034	0.0130815	0.0834032	?	?	?	?	?	?	?	?	?	?	0.0136261	0.0925893	?	0.0130815	0.0834032	?	?	?	?	?	?	?	?	?	?
	TGME49_222860-TGME49_299050	0.839	0.306229	0.622443	?	?	0.175849	0.296105	0.622443	0.175849	0.175849	0.181087	?	?	?	?	?	0	0	0.306229	0.365942	0.0313034	0.0130815	0.0834032	?	?	?	?	?	?	?	?	?	?	0.0136261	0.0925893	?	0.0130815	0.0834032	?	?	?	?	?	?	?	?	?	?
	TGME49_222860-TGME49_299050	0.839
221	TGME49_248700-TGME49_258150	0.839	0.434517	0.550902	?	?	0.35901	0.441168	0.550902	0.35901	0.35901	0.585953	0.23467	0.0339047	0.309918	0.156533	0.14225	5	5	0.434517	0.0022106	0.0297246	0.0256146	0.0456421	0.105656	0.602272	0	0.80577	0.0388268	0.43706	0	0.344038	0.119768	0.653443	0.00063195	0.0048562	?	0.0256146	0.0456421	0.821995	0.961074	0.757914	0.668153	0.905789	1	0	1	0	1
	TGME49_248700-TGME49_258150	0.839	0.434517	0.550902	?	?	0.35901	0.441168	0.550902	0.35901	0.35901	0.585953	0.23467	0.0339047	0.309918	0.156533	0.14225	5	5	0.434517	0.0022106	0.0297246	0.0256146	0.0456421	0.105656	0.602272	0	0.80577	0.0388268	0.43706	0	0.344038	0.119768	0.653443	0.00063195	0.0048562	?	0.0256146	0.0456421	0.821995	0.961074	0.757914	0.668153	0.905789	1	0	1	0	1
	TGME49_248700-TGME49_258150	0.839
222	TGME49_215470-TGME49_267400	0.838	0.386062	0.602345	?	?	0.240912	0.391785	0.602345	0.240912	0.240912	0.169256	?	?	?	?	?	0	0	0.386062	0.376782	0.0501433	0.0208839	0.102315	?	?	?	?	?	?	?	?	?	?	0.0357191	0.156111	?	0.0208839	0.102315	?	?	?	?	?	?	?	?	?	?
	TGME49_215470-TGME49_267400	0.838	0.386062	0.602345	?	?	0.240912	0.391785	0.602345	0.240912	0.240912	0.169256	?	?	?	?	?	0	0	0.386062	0.376782	0.0501433	0.0208839	0.102315	?	?	?	?	?	?	?	?	?	?	0.0357191	0.156111	?	0.0208839	0.102315	?	?	?	?	?	?	?	?	?	?
	TGME49_215470-TGME49_267400	0.838
223	TGME49_201680-TGME49_262040	0.838	0.591619	0.842869	?	?	0.108764	0.589126	0.842869	0.108764	0.108764	0.0715102	?	?	?	?	?	0	0	0.591619	0.0516792	0.107848	0.0593448	0.255406	?	?	?	?	?	?	?	?	?	?	0.0816792	0.307673	?	0.0593448	0.255406	?	?	?	?	?	?	?	?	?	?
	TGME49_201680-TGME49_262040	0.838	0.591619	0.842869	?	?	0.108764	0.589126	0.842869	0.108764	0.108764	0.0715102	?	?	?	?	?	0	0	0.591619	0.0516792	0.107848	0.0593448	0.255406	?	?	?	?	?	?	?	?	?	?	0.0816792	0.307673	?	0.0593448	0.255406	?	?	?	?	?	?	?	?	?	?
	TGME49_201680-TGME49_262040	0.838
224	TGME49_203630-TGME49_215470	0.838	0.359763	0.518886	?	?	0.361367	0.355113	0.518886	0.361367	0.361367	0.176404	?	?	?	?	0.30947	1	0.167	0.359763	0.258225	0.0363721	0.021796	0.0707683	?	?	?	?	?	?	?	?	5.67519e-07	0.0429419	0.0310145	0.10713	?	0.021796	0.0707683	?	?	?	?	0.435572	?	?	?	?	?
	TGME49_203630-TGME49_215470	0.838	0.359763	0.518886	?	?	0.361367	0.355113	0.518886	0.361367	0.361367	0.176404	?	?	?	?	0.30947	1	0.167	0.359763	0.258225	0.0363721	0.021796	0.0707683	?	?	?	?	?	?	?	?	5.67519e-07	0.0429419	0.0310145	0.10713	?	0.021796	0.0707683	?	?	?	?	0.435572	?	?	?	?	?
	TGME49_203630-TGME49_215470	0.838
225	TGME49_227600-TGME49_300000	0.838	0.541976	0.639781	?	?	0.15446	0.515898	0.639781	0.15446	0.15446	0.15446	?	?	?	?	?	0	0	0.541976	0.189154	0.0271609	0.0501936	0.145436	?	?	?	?	?	?	?	?	?	?	0.0494673	0.15211	?	0.0501936	0.145436	?	?	?	?	?	?	?	?	?	?
	TGME49_227600-TGME49_300000	0.838	0.541976	0.639781	?	?	0.15446	0.515898	0.639781	0.15446	0.15446	0.15446	?	?	?	?	?	0	0	0.541976	0.189154	0.0271609	0.0501936	0.145436	?	?	?	?	?	?	?	?	?	?	0.0494673	0.15211	?	0.0501936	0.145436	?	?	?	?	?	?	?	?	?	?
	TGME49_227600-TGME49_300000	0.838
226	TGME49_266060-TGME49_300260	0.838	0.45421	0.557888	0.535477	?	0.541442	0.446304	0.55794	0.283759	0.283759	0.163764	?	?	0.293977	0.502064	0.340197	2	1.5	0.45421	0.364531	0.0195549	0.0195549	0.0313324	?	?	?	?	0.0496289	0.0903736	0.011128	0.0555645	0.138163	0.345247	0.0811791	0.118594	?	0.0195549	0.0313324	?	?	0.681114	0.3774	0.622916	?	?	?	?	1
	TGME49_266060-TGME49_300260	0.838	0.45421	0.557888	0.535477	?	0.541442	0.446304	0.55794	0.283759	0.283759	0.163764	?	?	0.293977	0.502064	0.340197	2	1.5	0.45421	0.364531	0.0195549	0.0195549	0.0313324	?	?	?	?	0.0496289	0.0903736	0.011128	0.0555645	0.138163	0.345247	0.0811791	0.118594	?	0.0195549	0.0313324	?	?	0.681114	0.3774	0.622916	?	?	?	?	1
	TGME49_266060-TGME49_300260	0.838
227	TGME49_232350-TGME49_318230	0.836	0.189968	0.231391	?	?	0.330183	0.189059	0.231278	0.330183	0.330183	0.0330426	0.119419	0.154316	0.342413	0.359427	0.361721	2	2	0.189968	0.301959	0.261789	0.016657	0.0231215	0.0643789	0.15159	0.164715	0.338341	0.0146723	0.0438181	0.0234192	0.103299	0.0607374	0.165078	0.511577	0.698828	?	0.016657	0.0231215	0.430449	0.7696	0.330164	0.401984	0.450306	0	0.06159	1	0.664914	0
	TGME49_232350-TGME49_318230	0.836	0.189968	0.231391	?	?	0.330183	0.189059	0.231278	0.330183	0.330183	0.0330426	0.119419	0.154316	0.342413	0.359427	0.361721	2	2	0.189968	0.301959	0.261789	0.016657	0.0231215	0.0643789	0.15159	0.164715	0.338341	0.0146723	0.0438181	0.0234192	0.103299	0.0607374	0.165078	0.511577	0.698828	?	0.016657	0.0231215	0.430449	0.7696	0.330164	0.401984	0.450306	0	0.06159	1	0.664914	0
	TGME49_232350-TGME49_318230	0.836
228	TGME49_223960-TGME49_239500	0.835	0.382505	0.527387	?	?	0.149052	0.387479	0.527246	0.149052	0.149052	0.246977	?	0.0458996	0.0250567	0.0509448	0.0540033	4	4	0.382505	0.12155	0.0289275	0.02265	0.0361299	?	?	0	0.641766	0	0.393253	0	0.412102	0	0.43425	0.0238254	0.17916	?	0.02265	0.0361299	?	0.874173	0.829396	0.840918	0.780654	?	?	1	0	1
	TGME49_223960-TGME49_239500	0.835	0.382505	0.527387	?	?	0.149052	0.387479	0.527246	0.149052	0.149052	0.246977	?	0.0458996	0.0250567	0.0509448	0.0540033	4	4	0.382505	0.12155	0.0289275	0.02265	0.0361299	?	?	0	0.641766	0	0.393253	0	0.412102	0	0.43425	0.0238254	0.17916	?	0.02265	0.0361299	?	0.874173	0.829396	0.840918	0.780654	?	?	1	0	1
	TGME49_223960-TGME49_239500	0.835
229	TGME49_224900-TGME49_300260	0.835	0.462419	0.57367	?	?	0.199837	0.463472	0.573966	0.199837	0.199837	0.17802	?	?	0.201633	0.233305	0.161024	0	0	0.462419	0.202394	0.0173678	0.0246557	0.0414884	?	?	?	?	0.054519	0.147287	0.0113941	0.109707	0.00380441	0.0829375	0.108751	0.166067	?	0.0246557	0.0414884	?	?	0.661032	0.607971	0.485387	?	?	?	?	0
	TGME49_224900-TGME49_300260	0.835	0.462419	0.57367	?	?	0.199837	0.463472	0.573966	0.199837	0.199837	0.17802	?	?	0.201633	0.233305	0.161024	0	0	0.462419	0.202394	0.0173678	0.0246557	0.0414884	?	?	?	?	0.054519	0.147287	0.0113941	0.109707	0.00380441	0.0829375	0.108751	0.166067	?	0.0246557	0.0414884	?	?	0.661032	0.607971	0.485387	?	?	?	?	0
	TGME49_224900-TGME49_300260	0.835
230	TGME49_227360-TGME49_227600	0.834	0.391097	0.568455	?	?	0.318173	0.371748	0.568455	0.318173	0.318173	0.314978	?	?	?	?	?	1	0.148	0.391097	0.285613	0.0287207	0.0213161	0.067205	?	?	?	?	?	?	?	?	?	?	0.0199453	0.0747461	?	0.0213161	0.067205	?	?	?	?	?	?	?	?	?	?
	TGME49_227360-TGME49_227600	0.834	0.391097	0.568455	?	?	0.318173	0.371748	0.568455	0.318173	0.318173	0.314978	?	?	?	?	?	1	0.148	0.391097	0.285613	0.0287207	0.0213161	0.067205	?	?	?	?	?	?	?	?	?	?	0.0199453	0.0747461	?	0.0213161	0.067205	?	?	?	?	?	?	?	?	?	?
	TGME49_227360-TGME49_227600	0.834
231	TGME49_238010-TGME49_309820	0.833	0.555839	0.727043	?	?	0.0896669	0.556018	0.727043	0.0896669	0.0896669	0.092211	?	?	0.0680648	?	0.0868927	1	1	0.555839	0.316078	0.0197992	0.0356757	0.0935723	?	?	?	?	0	0.079444	?	?	0	0.0126474	0.0595496	0.15631	?	0.0356757	0.0935723	?	?	0.52288	?	0.2795	?	?	?	?	0
	TGME49_238010-TGME49_309820	0.833	0.555839	0.727043	?	?	0.0896669	0.556018	0.727043	0.0896669	0.0896669	0.092211	?	?	0.0680648	?	0.0868927	1	1	0.555839	0.316078	0.0197992	0.0356757	0.0935723	?	?	?	?	0	0.079444	?	?	0	0.0126474	0.0595496	0.15631	?	0.0356757	0.0935723	?	?	0.52288	?	0.2795	?	?	?	?	0
	TGME49_238010-TGME49_309820	0.833
232	TGME49_245460-TGME49_262690	0.833	0.555676	0.76413	?	?	0.148635	0.544529	0.76413	0.148635	0.148635	0.118234	?	?	?	?	?	1	0.286	0.555676	0.256525	0.036879	0.045223	0.191486	?	?	?	?	?	?	?	?	?	?	0.0752395	0.274805	?	0.045223	0.191486	?	?	?	?	?	?	?	?	?	?
	TGME49_245460-TGME49_262690	0.833	0.555676	0.76413	?	?	0.148635	0.544529	0.76413	0.148635	0.148635	0.118234	?	?	?	?	?	1	0.286	0.555676	0.256525	0.036879	0.045223	0.191486	?	?	?	?	?	?	?	?	?	?	0.0752395	0.274805	?	0.045223	0.191486	?	?	?	?	?	?	?	?	?	?
	TGME49_245460-TGME49_262690	0.833
233	TGME49_268810-TGME49_272400	0.832	0.740913	0.887545	26.0458	?	0.218203	0.734421	0.887545	0.11349	0.11349	0.11349	?	?	?	?	?	1	0.667	0.740913	0.0013748	0.355641	0.137032	0.283424	?	?	?	?	?	?	?	?	?	?	0.130806	0.273452	?	0.137032	0.283424	?	?	?	?	?	?	?	?	?	?
	TGME49_268810-TGME49_272400	0.832	0.740913	0.887545	26.0458	?	0.218203	0.734421	0.887545	0.11349	0.11349	0.11349	?	?	?	?	?	1	0.667	0.740913	0.0013748	0.355641	0.137032	0.283424	?	?	?	?	?	?	?	?	?	?	0.130806	0.273452	?	0.137032	0.283424	?	?	?	?	?	?	?	?	?	?
	TGME49_268810-TGME49_272400	0.832
234	TGME49_226570-TGME49_245460	0.832	0.400098	0.58402	?	?	0.257973	0.387097	0.58402	0.257973	0.257973	0.263936	?	?	?	?	?	1	0.667	0.400098	0.0962631	0.0303325	0.0173588	0.0803392	?	?	?	?	?	?	?	?	?	?	0.0268851	0.105476	?	0.0173588	0.0803392	?	?	?	?	?	?	?	?	?	?
	TGME49_226570-TGME49_245460	0.832	0.400098	0.58402	?	?	0.257973	0.387097	0.58402	0.257973	0.257973	0.263936	?	?	?	?	?	1	0.667	0.400098	0.0962631	0.0303325	0.0173588	0.0803392	?	?	?	?	?	?	?	?	?	?	0.0268851	0.105476	?	0.0173588	0.0803392	?	?	?	?	?	?	?	?	?	?
	TGME49_226570-TGME49_245460	0.832
235	TGME49_290005-TGME49_319870	0.832	0.621746	0.784974	?	?	0.0198356	0.628629	0.784974	0.123323	0.123323	?	0.178126	0.019228	0.0849495	0.0735862	0.131241	5	5	0.621746	0.0732019	0.0239464	0.0620754	0.144248	0	0.462628	0	0.807902	0.118737	0.472776	0	0.656594	3.15795e-08	0.569482	?	?	?	0.0620754	0.144248	0.745356	0.981981	0.927105	0.954545	0.888889	1	0	1	0	1
	TGME49_290005-TGME49_319870	0.832	0.621746	0.784974	?	?	0.0198356	0.628629	0.784974	0.123323	0.123323	?	0.178126	0.019228	0.0849495	0.0735862	0.131241	5	5	0.621746	0.0732019	0.0239464	0.0620754	0.144248	0	0.462628	0	0.807902	0.118737	0.472776	0	0.656594	3.15795e-08	0.569482	?	?	?	0.0620754	0.144248	0.745356	0.981981	0.927105	0.954545	0.888889	1	0	1	0	1
	TGME49_290005-TGME49_319870	0.832
236	TGME49_204020-TGME49_245460	0.831	0.545353	0.697357	?	?	0.245186	0.538809	0.697357	0.245186	0.245186	0.182553	?	?	?	?	?	0	0	0.545353	0.300817	0.0247881	0.0418747	0.127363	?	?	?	?	?	?	?	?	?	?	0.0713018	0.250865	?	0.0418747	0.127363	?	?	?	?	?	?	?	?	?	?
	TGME49_204020-TGME49_245460	0.831	0.545353	0.697357	?	?	0.245186	0.538809	0.697357	0.245186	0.245186	0.182553	?	?	?	?	?	0	0	0.545353	0.300817	0.0247881	0.0418747	0.127363	?	?	?	?	?	?	?	?	?	?	0.0713018	0.250865	?	0.0418747	0.127363	?	?	?	?	?	?	?	?	?	?
	TGME49_204020-TGME49_245460	0.831
237	TGME49_204020-TGME49_250810	0.831	0.436093	0.643305	1.0561	?	0.170453	0.422711	0.643305	0.170453	0.170453	0.170453	?	?	?	?	?	0	0	0.436093	0.309636	0.0246699	0.0345522	0.140607	?	?	?	?	?	?	?	?	?	?	0.0334574	0.150616	?	0.0345522	0.140607	?	?	?	?	?	?	?	?	?	?
	TGME49_204020-TGME49_250810	0.831	0.436093	0.643305	1.0561	?	0.170453	0.422711	0.643305	0.170453	0.170453	0.170453	?	?	?	?	?	0	0	0.436093	0.309636	0.0246699	0.0345522	0.140607	?	?	?	?	?	?	?	?	?	?	0.0334574	0.150616	?	0.0345522	0.140607	?	?	?	?	?	?	?	?	?	?
	TGME49_204020-TGME49_250810	0.831
238	TGME49_205340-TGME49_239330	0.831	0.436571	0.507337	?	?	0.185023	0.431841	0.507337	0.185023	0.185023	0.16243	?	?	?	?	?	0	0	0.436571	0.193976	0.0357021	0.025417	0.0543878	?	?	?	?	?	?	?	?	?	?	0.0471038	0.129267	?	0.025417	0.0543878	?	?	?	?	?	?	?	?	?	?
	TGME49_205340-TGME49_239330	0.831	0.436571	0.507337	?	?	0.185023	0.431841	0.507337	0.185023	0.185023	0.16243	?	?	?	?	?	0	0	0.436571	0.193976	0.0357021	0.025417	0.0543878	?	?	?	?	?	?	?	?	?	?	0.0471038	0.129267	?	0.025417	0.0543878	?	?	?	?	?	?	?	?	?	?
	TGME49_205340-TGME49_239330	0.831
239	TGME49_215470-TGME49_229670	0.831	0.38704	0.591204	0.519955	?	0.257537	0.387916	0.591204	0.257537	0.257537	0.21813	?	?	0.0402185	?	0.426025	3	1.786	0.38704	0.393976	0.0361576	0.017054	0.0812415	?	?	?	?	0	0.0406998	?	?	0.0017413	0.037718	0.0380357	0.143938	?	0.017054	0.0812415	?	?	0.5	?	0.433389	?	?	?	?	1
	TGME49_215470-TGME49_229670	0.831	0.38704	0.591204	0.519955	?	0.257537	0.387916	0.591204	0.257537	0.257537	0.21813	?	?	0.0402185	?	0.426025	3	1.786	0.38704	0.393976	0.0361576	0.017054	0.0812415	?	?	?	?	0	0.0406998	?	?	0.0017413	0.037718	0.0380357	0.143938	?	0.017054	0.0812415	?	?	0.5	?	0.433389	?	?	?	?	1
	TGME49_215470-TGME49_229670	0.831
240	TGME49_232230-TGME49_267060	0.831	0.204782	0.396141	?	?	0.351611	0.199922	0.396141	0.351611	0.351611	0.3391	?	?	?	?	?	0	0	0.204782	0.324679	0.0683196	0.00365215	0.0280242	?	?	?	?	?	?	?	?	?	?	0.00741475	0.103742	?	0.00365215	0.0280242	?	?	?	?	?	?	?	?	?	?
	TGME49_232230-TGME49_267060	0.831	0.204782	0.396141	?	?	0.351611	0.199922	0.396141	0.351611	0.351611	0.3391	?	?	?	?	?	0	0	0.204782	0.324679	0.0683196	0.00365215	0.0280242	?	?	?	?	?	?	?	?	?	?	0.00741475	0.103742	?	0.00365215	0.0280242	?	?	?	?	?	?	?	?	?	?
	TGME49_232230-TGME49_267060	0.831
241	TGME49_256970-TGME49_305290	0.831	0.72748	0.899114	?	?	0.344634	0.717278	0.899114	0.0893859	0.0893859	0.0893859	?	?	?	?	?	0	0	0.72748	0.124397	0.0317265	0.149251	0.296912	?	?	?	?	?	?	?	?	?	?	0.160821	0.33958	?	0.149251	0.296912	?	?	?	?	?	?	?	?	?	?
	TGME49_256970-TGME49_305290	0.831	0.72748	0.899114	?	?	0.344634	0.717278	0.899114	0.0893859	0.0893859	0.0893859	?	?	?	?	?	0	0	0.72748	0.124397	0.0317265	0.149251	0.296912	?	?	?	?	?	?	?	?	?	?	0.160821	0.33958	?	0.149251	0.296912	?	?	?	?	?	?	?	?	?	?
	TGME49_256970-TGME49_305290	0.831
242	TGME49_278830-TGME49_294200	0.83	0.36541	0.47895	3028.24	?	0.515362	0.377707	0.47895	0.303212	0.303212	?	0.0887819	0.500402	0.303057	0.283163	?	1	1	0.36541	0.0015231	0.125816	0.019481	0.0402689	0	0.773201	0	0.00471008	0.0690971	0.142388	0.0191638	0.0657836	?	?	?	?	?	0.019481	0.0402689	0.970725	0	0.590098	0.433873	?	1	0	0	0	0
	TGME49_278830-TGME49_294200	0.83	0.36541	0.47895	3028.24	?	0.515362	0.377707	0.47895	0.303212	0.303212	?	0.0887819	0.500402	0.303057	0.283163	?	1	1	0.36541	0.0015231	0.125816	0.019481	0.0402689	0	0.773201	0	0.00471008	0.0690971	0.142388	0.0191638	0.0657836	?	?	?	?	?	0.019481	0.0402689	0.970725	0	0.590098	0.433873	?	1	0	0	0	0
	TGME49_278830-TGME49_294200	0.83
243	TGME49_232350-TGME49_268850	0.83	0.434792	0.471174	?	?	0.302724	0.43485	0.471763	0.302724	0.302724	0.0716962	0.0145239	0.203196	0.19661	0.163719	0.181034	6	6	0.434792	0.180194	0.220051	0.0373511	0.0472119	0.121564	0.583954	0.0596263	0.349778	0.0485882	0.189183	0.0726462	0.381883	0.0714987	0.389028	0.507909	0.682599	?	0.0373511	0.0472119	0.975105	0.821215	0.702642	0.882722	0.898888	1	0.014039	1	0.026893	1
	TGME49_232350-TGME49_268850	0.83	0.434792	0.471174	?	?	0.302724	0.43485	0.471763	0.302724	0.302724	0.0716962	0.0145239	0.203196	0.19661	0.163719	0.181034	6	6	0.434792	0.180194	0.220051	0.0373511	0.0472119	0.121564	0.583954	0.0596263	0.349778	0.0485882	0.189183	0.0726462	0.381883	0.0714987	0.389028	0.507909	0.682599	?	0.0373511	0.0472119	0.975105	0.821215	0.702642	0.882722	0.898888	1	0.014039	1	0.026893	1
	TGME49_232350-TGME49_268850	0.83
244	TGME49_249590-TGME49_314090	0.829	0.65019	0.81679	14050.4	?	0.144395	0.652525	0.81679	0.144395	0.144395	?	0.164389	0.0396842	0.0743063	0.22153	0.0626033	5	4.167	0.65019	0.132554	0.0310822	0.0720406	0.156372	0	0.361482	0.402243	0.76383	0.178717	0.512945	0.0479291	0.234542	0	0.706628	?	?	?	0.0720406	0.156372	0.609994	0.983373	0.924454	0.671751	0.923186	1	0	1	0	1
	TGME49_249590-TGME49_314090	0.829	0.65019	0.81679	14050.4	?	0.144395	0.652525	0.81679	0.144395	0.144395	?	0.164389	0.0396842	0.0743063	0.22153	0.0626033	5	4.167	0.65019	0.132554	0.0310822	0.0720406	0.156372	0	0.361482	0.402243	0.76383	0.178717	0.512945	0.0479291	0.234542	0	0.706628	?	?	?	0.0720406	0.156372	0.609994	0.983373	0.924454	0.671751	0.923186	1	0	1	0	1
	TGME49_249590-TGME49_314090	0.829
245	TGME49_216860-TGME49_219800	0.828	0.521439	0.694878	?	?	0.110258	0.500324	0.694878	0.110258	0.110258	0.110258	?	?	?	?	?	0	0	0.521439	0.0388451	0.0217502	0.0881091	0.146018	?	?	?	?	?	?	?	?	?	?	0.0863677	0.144605	?	0.0881091	0.146018	?	?	?	?	?	?	?	?	?	?
	TGME49_216860-TGME49_219800	0.828	0.521439	0.694878	?	?	0.110258	0.500324	0.694878	0.110258	0.110258	0.110258	?	?	?	?	?	0	0	0.521439	0.0388451	0.0217502	0.0881091	0.146018	?	?	?	?	?	?	?	?	?	?	0.0863677	0.144605	?	0.0881091	0.146018	?	?	?	?	?	?	?	?	?	?
	TGME49_216860-TGME49_219800	0.828
246	TGME49_224850-TGME49_247550	0.828	0.442185	0.54254	0.306165	?	0.123652	0.449146	0.542425	0.123652	0.123652	0.128069	?	?	?	?	?	0	0	0.442185	0.159002	0.0266595	0.0371651	0.112891	?	?	?	?	?	?	?	?	?	?	0.0452576	0.146983	?	0.0371651	0.112891	?	?	?	?	?	?	?	?	?	?
	TGME49_224850-TGME49_247550	0.828	0.442185	0.54254	0.306165	?	0.123652	0.449146	0.542425	0.123652	0.123652	0.128069	?	?	?	?	?	0	0	0.442185	0.159002	0.0266595	0.0371651	0.112891	?	?	?	?	?	?	?	?	?	?	0.0452576	0.146983	?	0.0371651	0.112891	?	?	?	?	?	?	?	?	?	?
	TGME49_224850-TGME49_247550	0.828
247	TGME49_228470-TGME49_312090	0.828	0.113044	0.311794	?	?	0.544053	0.086136	0.311794	0.544053	0.544053	?	?	?	0.385278	?	?	1	0.25	0.113044	0.375991	0.021915	0.00104451	0.00630072	?	?	?	?	0.00168493	0.0826712	?	?	?	?	?	?	?	0.00104451	0.00630072	?	?	0.551178	?	?	?	?	?	?	1
	TGME49_228470-TGME49_312090	0.828	0.113044	0.311794	?	?	0.544053	0.086136	0.311794	0.544053	0.544053	?	?	?	0.385278	?	?	1	0.25	0.113044	0.375991	0.021915	0.00104451	0.00630072	?	?	?	?	0.00168493	0.0826712	?	?	?	?	?	?	?	0.00104451	0.00630072	?	?	0.551178	?	?	?	?	?	?	1
	TGME49_228470-TGME49_312090	0.828
248	TGME49_308090-TGME49_315320	0.828	0.673258	0.833923	?	?	0.116746	0.673437	0.833923	0.177778	0.177778	0.0760946	?	0.0709741	0.441803	0.346564	0.325083	1	1	0.673258	1.31779e-06	?	0.0912824	0.210642	?	?	0	0.533222	0.000331421	0.00236321	0.00311932	0.0353511	0	0.00906233	0.0986199	0.26966	?	0.0912824	0.210642	?	0.733213	0.0251896	0.131935	0	?	?	1	0	0
	TGME49_308090-TGME49_315320	0.828	0.673258	0.833923	?	?	0.116746	0.673437	0.833923	0.177778	0.177778	0.0760946	?	0.0709741	0.441803	0.346564	0.325083	1	1	0.673258	1.31779e-06	?	0.0912824	0.210642	?	?	0	0.533222	0.000331421	0.00236321	0.00311932	0.0353511	0	0.00906233	0.0986199	0.26966	?	0.0912824	0.210642	?	0.733213	0.0251896	0.131935	0	?	?	1	0	0
	TGME49_308090-TGME49_315320	0.828
249	TGME49_205340-TGME49_231140	0.826	0.333638	0.527749	?	?	0.339769	0.335552	0.527749	0.339769	0.339769	0.205371	?	0.690186	0.662387	0.167944	0.678209	0	0	0.333638	0.175853	0.0311785	0.0226977	0.0717612	?	?	0.00135914	0.0106854	0.000538264	0.00427261	0	0.00593021	0.00183244	0.0107809	0.0390948	0.130081	?	0.0226977	0.0717612	?	0	0.0131765	0	0	?	?	0	-0.022994	0
	TGME49_205340-TGME49_231140	0.826	0.333638	0.527749	?	?	0.339769	0.335552	0.527749	0.339769	0.339769	0.205371	?	0.690186	0.662387	0.167944	0.678209	0	0	0.333638	0.175853	0.0311785	0.0226977	0.0717612	?	?	0.00135914	0.0106854	0.000538264	0.00427261	0	0.00593021	0.00183244	0.0107809	0.0390948	0.130081	?	0.0226977	0.0717612	?	0	0.0131765	0	0	?	?	0	-0.022994	0
	TGME49_205340-TGME49_231140	0.826
250	TGME49_218410-TGME49_309820	0.826	0.363795	0.499197	?	?	0.205957	0.357477	0.499197	0.205957	0.205957	0.151806	?	?	?	?	?	0	0	0.363795	0.322252	0.0243547	0.0331494	0.0703464	?	?	?	?	?	?	?	?	?	?	0.0332907	0.0799593	?	0.0331494	0.0703464	?	?	?	?	?	?	?	?	?	?
	TGME49_218410-TGME49_309820	0.826	0.363795	0.499197	?	?	0.205957	0.357477	0.499197	0.205957	0.205957	0.151806	?	?	?	?	?	0	0	0.363795	0.322252	0.0243547	0.0331494	0.0703464	?	?	?	?	?	?	?	?	?	?	0.0332907	0.0799593	?	0.0331494	0.0703464	?	?	?	?	?	?	?	?	?	?
	TGME49_218410-TGME49_309820	0.826
251	TGME49_224850-TGME49_309740	0.826	0.540565	0.782305	9.76014	?	0.252576	0.530208	0.782305	0.252576	0.252576	0.131806	?	?	?	?	?	0	0	0.540565	0.151953	0.0359233	0.0731742	0.241503	?	?	?	?	?	?	?	?	?	?	0.0841362	0.297086	?	0.0731742	0.241503	?	?	?	?	?	?	?	?	?	?
	TGME49_224850-TGME49_309740	0.826	0.540565	0.782305	9.76014	?	0.252576	0.530208	0.782305	0.252576	0.252576	0.131806	?	?	?	?	?	0	0	0.540565	0.151953	0.0359233	0.0731742	0.241503	?	?	?	?	?	?	?	?	?	?	0.0841362	0.297086	?	0.0731742	0.241503	?	?	?	?	?	?	?	?	?	?
	TGME49_224850-TGME49_309740	0.826
252	TGME49_258150-TGME49_319870	0.826	0.585571	0.748996	?	?	0.215762	0.587572	0.748996	0.135989	0.135989	?	0.163972	0.0186647	0.0445376	0.18925	0.12319	5	5	0.585571	0.012988	0.0195549	0.053024	0.135135	0	0.602272	0	0.80577	0.165425	0.551543	0	0.344038	1.25576e-07	0.653443	?	?	?	0.053024	0.135135	0.821995	0.961074	0.977831	0.668153	0.905789	1	0	1	0	1
	TGME49_258150-TGME49_319870	0.826	0.585571	0.748996	?	?	0.215762	0.587572	0.748996	0.135989	0.135989	?	0.163972	0.0186647	0.0445376	0.18925	0.12319	5	5	0.585571	0.012988	0.0195549	0.053024	0.135135	0	0.602272	0	0.80577	0.165425	0.551543	0	0.344038	1.25576e-07	0.653443	?	?	?	0.053024	0.135135	0.821995	0.961074	0.977831	0.668153	0.905789	1	0	1	0	1
	TGME49_258150-TGME49_319870	0.826
253	TGME49_219310-TGME49_263090	0.824	0.461184	0.552672	1.11876	?	0.22331	0.387192	0.552613	0.22331	0.22331	0.274154	0.0637558	?	0.270758	0.228213	0.180433	3	3	0.461184	0.203314	0.035196	0.0337246	0.0630575	0.278269	0.524773	?	?	0.0155716	0.0650402	0.0788444	0.195082	0.133201	0.285859	0.0105567	0.0230969	?	0.0337246	0.0630575	0.831442	?	0.424104	0.693803	0.725647	1	0.78344	?	?	0
	TGME49_219310-TGME49_263090	0.824	0.461184	0.552672	1.11876	?	0.22331	0.387192	0.552613	0.22331	0.22331	0.274154	0.0637558	?	0.270758	0.228213	0.180433	3	3	0.461184	0.203314	0.035196	0.0337246	0.0630575	0.278269	0.524773	?	?	0.0155716	0.0650402	0.0788444	0.195082	0.133201	0.285859	0.0105567	0.0230969	?	0.0337246	0.0630575	0.831442	?	0.424104	0.693803	0.725647	1	0.78344	?	?	0
	TGME49_219310-TGME49_263090	0.824
254	TGME49_205558-TGME49_263700	0.823	0.338538	0.524358	?	?	0.311257	0.322075	0.524358	0.311257	0.311257	0.254981	?	0.100151	0.263158	0.471393	0.296118	1	0.667	0.338538	0.248351	0.0334374	0.0067305	0.021641	?	?	0	0.253277	0.0422621	0.137384	0.000520645	0.00224502	0.00635707	0.103528	0.0277338	0.131751	?	0.0067305	0.021641	?	0.760639	0.621021	0	0.51423	?	?	1	0	0
	TGME49_205558-TGME49_263700	0.823	0.338538	0.524358	?	?	0.311257	0.322075	0.524358	0.311257	0.311257	0.254981	?	0.100151	0.263158	0.471393	0.296118	1	0.667	0.338538	0.248351	0.0334374	0.0067305	0.021641	?	?	0	0.253277	0.0422621	0.137384	0.000520645	0.00224502	0.00635707	0.103528	0.0277338	0.131751	?	0.0067305	0.021641	?	0.760639	0.621021	0	0.51423	?	?	1	0	0
	TGME49_205558-TGME49_263700	0.823
255	TGME49_208030-TGME49_218520	0.822	0.547483	0.6965	?	?	0.237794	0.547873	0.694228	0.237794	0.237794	0.168064	0.404291	0.152435	0.14143	0.1532	0.170428	2	2	0.547483	0.0698589	0	0.0220815	0.0461365	0.0328688	0.085212	0	0.57369	0.126016	0.138431	0.0851614	0.165788	0.11417	0.169584	0.035316	0.0921463	573	0.0220815	0.0461365	0.24662	0.786334	0.875314	0.85946	0.736316	0	0.165904	1	0	1
	TGME49_208030-TGME49_218520	0.822	0.547483	0.6965	?	?	0.237794	0.547873	0.694228	0.237794	0.237794	0.168064	0.404291	0.152435	0.14143	0.1532	0.170428	2	2	0.547483	0.0698589	0	0.0220815	0.0461365	0.0328688	0.085212	0	0.57369	0.126016	0.138431	0.0851614	0.165788	0.11417	0.169584	0.035316	0.0921463	573	0.0220815	0.0461365	0.24662	0.786334	0.875314	0.85946	0.736316	0	0.165904	1	0	1
	TGME49_208030-TGME49_218520	0.822
256	TGME49_210690-TGME49_300000	0.822	0.395092	0.5893	?	?	0.345669	0.385848	0.5893	0.345669	0.345669	0.161264	?	?	?	?	?	0	0	0.395092	0.271483	0.0218922	0.0148872	0.0602697	?	?	?	?	?	?	?	?	?	?	0.0263924	0.103141	?	0.0148872	0.0602697	?	?	?	?	?	?	?	?	?	?
	TGME49_210690-TGME49_300000	0.822	0.395092	0.5893	?	?	0.345669	0.385848	0.5893	0.345669	0.345669	0.161264	?	?	?	?	?	0	0	0.395092	0.271483	0.0218922	0.0148872	0.0602697	?	?	?	?	?	?	?	?	?	?	0.0263924	0.103141	?	0.0148872	0.0602697	?	?	?	?	?	?	?	?	?	?
	TGME49_210690-TGME49_300000	0.822
257	TGME49_222220-TGME49_300280	0.822	0.514244	0.722587	?	?	0.356768	0.512864	0.722587	0.356768	0.356768	0.242287	?	?	0.589003	0.666278	0.410116	1	0.4	0.514244	0.0936197	0.031132	0.0382699	0.163686	?	?	?	?	0.000313235	0.00156304	1.71098e-05	0.00166114	0	0.000703017	0.0892645	0.283762	?	0.0382699	0.163686	?	?	0	0	0	?	?	?	?	0
	TGME49_222220-TGME49_300280	0.822	0.514244	0.722587	?	?	0.356768	0.512864	0.722587	0.356768	0.356768	0.242287	?	?	0.589003	0.666278	0.410116	1	0.4	0.514244	0.0936197	0.031132	0.0382699	0.163686	?	?	?	?	0.000313235	0.00156304	1.71098e-05	0.00166114	0	0.000703017	0.0892645	0.283762	?	0.0382699	0.163686	?	?	0	0	0	?	?	?	?	0
	TGME49_222220-TGME49_300280	0.822
258	TGME49_216860-TGME49_224900	0.821	0.563499	0.623279	?	?	0.272043	0.564292	0.623216	0.272043	0.272043	0.135035	?	?	?	?	?	0	0	0.563499	0.0674349	0.0314856	0.0943492	0.127728	?	?	?	?	?	?	?	?	?	?	0.136216	0.216103	?	0.0943492	0.127728	?	?	?	?	?	?	?	?	?	?
	TGME49_216860-TGME49_224900	0.821	0.563499	0.623279	?	?	0.272043	0.564292	0.623216	0.272043	0.272043	0.135035	?	?	?	?	?	0	0	0.563499	0.0674349	0.0314856	0.0943492	0.127728	?	?	?	?	?	?	?	?	?	?	0.136216	0.216103	?	0.0943492	0.127728	?	?	?	?	?	?	?	?	?	?
	TGME49_216860-TGME49_224900	0.821
259	TGME49_232350-TGME49_297060	0.821	0.165196	0.202353	?	?	0.327412	0.164491	0.203186	0.327412	0.327412	0.0246164	0.0566539	0.151648	0.174253	0.143728	0.159872	2	2	0.165196	0.237764	0.308575	0.0152866	0.0207	0.0753578	0.146136	0.231173	0.38926	0.0645577	0.16604	0.108754	0.236099	0.104697	0.264854	0.506611	0.6981	?	0.0152866	0.0207	0.480895	0.885093	0.678629	0.652412	0.660857	0	0.129039	1	0.81492	0
	TGME49_232350-TGME49_297060	0.821	0.165196	0.202353	?	?	0.327412	0.164491	0.203186	0.327412	0.327412	0.0246164	0.0566539	0.151648	0.174253	0.143728	0.159872	2	2	0.165196	0.237764	0.308575	0.0152866	0.0207	0.0753578	0.146136	0.231173	0.38926	0.0645577	0.16604	0.108754	0.236099	0.104697	0.264854	0.506611	0.6981	?	0.0152866	0.0207	0.480895	0.885093	0.678629	0.652412	0.660857	0	0.129039	1	0.81492	0
	TGME49_232350-TGME49_297060	0.821
260	TGME49_268860-TGME49_283780	0.821	0.602617	0.673511	1.04058	?	0.493763	0.585289	0.674481	0.19823	0.19823	0.174416	0.0471532	0.166275	0.281932	0.0348847	0.112679	5	4.334	0.602617	0.281244	0.151008	0.0707773	0.109442	0.164371	0.61914	0.0350273	0.321506	0.0254083	0.258976	0.089212	0.453138	0.0843124	0.451326	0	0.64733	604	0.0707773	0.109442	0.918823	0.854794	0.666281	0.923258	0.872005	1	-0.035123	1	0.071153	0
	TGME49_268860-TGME49_283780	0.821	0.602617	0.673511	1.04058	?	0.493763	0.585289	0.674481	0.19823	0.19823	0.174416	0.0471532	0.166275	0.281932	0.0348847	0.112679	5	4.334	0.602617	0.281244	0.151008	0.0707773	0.109442	0.164371	0.61914	0.0350273	0.321506	0.0254083	0.258976	0.089212	0.453138	0.0843124	0.451326	0	0.64733	604	0.0707773	0.109442	0.918823	0.854794	0.666281	0.923258	0.872005	1	-0.035123	1	0.071153	0
	TGME49_268860-TGME49_283780	0.821
261	TGME49_278050-TGME49_319870	0.821	0.51861	0.705447	?	?	0.458982	0.521085	0.703928	0.174163	0.174163	?	0.110392	0.0306214	0.102158	0.221641	0.318257	4	4	0.51861	0.0138166	0.0239464	0.0452741	0.114505	0	0.597998	0	0.744519	0.142796	0.425291	0	0.251061	2.95303e-08	0.259451	?	?	?	0.0452741	0.114505	0.888889	0.956183	0.908527	0.668153	0.618718	1	0	1	0	1
	TGME49_278050-TGME49_319870	0.821	0.51861	0.705447	?	?	0.458982	0.521085	0.703928	0.174163	0.174163	?	0.110392	0.0306214	0.102158	0.221641	0.318257	4	4	0.51861	0.0138166	0.0239464	0.0452741	0.114505	0	0.597998	0	0.744519	0.142796	0.425291	0	0.251061	2.95303e-08	0.259451	?	?	?	0.0452741	0.114505	0.888889	0.956183	0.908527	0.668153	0.618718	1	0	1	0	1
	TGME49_278050-TGME49_319870	0.821
262	TGME49_229670-TGME49_262690	0.82	0.568988	0.794429	?	?	0.204359	0.555864	0.794429	0.204359	0.204359	0.167776	?	?	?	?	?	1	0.5	0.568988	0.286724	0.0439958	0.047181	0.194399	?	?	?	?	?	?	?	?	?	?	0.0526936	0.210063	?	0.047181	0.194399	?	?	?	?	?	?	?	?	?	?
	TGME49_229670-TGME49_262690	0.82	0.568988	0.794429	?	?	0.204359	0.555864	0.794429	0.204359	0.204359	0.167776	?	?	?	?	?	1	0.5	0.568988	0.286724	0.0439958	0.047181	0.194399	?	?	?	?	?	?	?	?	?	?	0.0526936	0.210063	?	0.047181	0.194399	?	?	?	?	?	?	?	?	?	?
	TGME49_229670-TGME49_262690	0.82
263	TGME49_318230-TGME49_318310	0.82	0.308195	0.378531	?	?		0.307241	0.378531	0.281105	0.281105	0.0373853	0.106796	?	0.143912	0.394493	0.24765	0	0	0.308195	0.305313	0.0479037	0.0068604	0.0145834	0.0656968	0.114411	?	?	0.0608106	0.144797	0.0189727	0.0398563	0.019633	0.0360995	0.108504	0.646284	?	0.0068604	0.0145834	0.702468	?	0.691465	0.401332	0.43054	0	0.60983	?	?	0
	TGME49_318230-TGME49_318310	0.82	0.308195	0.378531	?	?		0.307241	0.378531	0.281105	0.281105	0.0373853	0.106796	?	0.143912	0.394493	0.24765	0	0	0.308195	0.305313	0.0479037	0.0068604	0.0145834	0.0656968	0.114411	?	?	0.0608106	0.144797	0.0189727	0.0398563	0.019633	0.0360995	0.108504	0.646284	?	0.0068604	0.0145834	0.702468	?	0.691465	0.401332	0.43054	0	0.60983	?	?	0
	TGME49_318230-TGME49_318310	0.82
264	TGME49_203630-TGME49_250810	0.819	0.449335	0.612537	?	?	0.0979186	0.439851	0.612537	0.0979186	0.0979186	0.0981538	?	?	?	?	?	0	0	0.449335	0.183271	0.0296661	0.0321259	0.0884152	?	?	?	?	?	?	?	?	?	?	0.0323878	0.108498	?	0.0321259	0.0884152	?	?	?	?	?	?	?	?	?	?
	TGME49_203630-TGME49_250810	0.819	0.449335	0.612537	?	?	0.0979186	0.439851	0.612537	0.0979186	0.0979186	0.0981538	?	?	?	?	?	0	0	0.449335	0.183271	0.0296661	0.0321259	0.0884152	?	?	?	?	?	?	?	?	?	?	0.0323878	0.108498	?	0.0321259	0.0884152	?	?	?	?	?	?	?	?	?	?
	TGME49_203630-TGME49_250810	0.819
265	TGME49_222860-TGME49_262690	0.819	0.484809	0.735634	?	?	0.206068	0.460596	0.735634	0.206068	0.206068	0.206068	?	?	?	?	?	1	0.333	0.484809	0.279619	0.0386226	0.0362131	0.179013	?	?	?	?	?	?	?	?	?	?	0.0362121	0.193341	?	0.0362131	0.179013	?	?	?	?	?	?	?	?	?	?
	TGME49_222860-TGME49_262690	0.819	0.484809	0.735634	?	?	0.206068	0.460596	0.735634	0.206068	0.206068	0.206068	?	?	?	?	?	1	0.333	0.484809	0.279619	0.0386226	0.0362131	0.179013	?	?	?	?	?	?	?	?	?	?	0.0362121	0.193341	?	0.0362131	0.179013	?	?	?	?	?	?	?	?	?	?
	TGME49_222860-TGME49_262690	0.819
266	TGME49_226570-TGME49_299050	0.819	0.398533	0.633109	?	?	0.272492	0.39036	0.633109	0.272492	0.272492	0.268607	?	?	?	?	?	0	0	0.398533	0.0675325	0.029874	0.0170398	0.0792422	?	?	?	?	?	?	?	?	?	?	0.0174952	0.0906835	?	0.0170398	0.0792422	?	?	?	?	?	?	?	?	?	?
	TGME49_226570-TGME49_299050	0.819	0.398533	0.633109	?	?	0.272492	0.39036	0.633109	0.272492	0.272492	0.268607	?	?	?	?	?	0	0	0.398533	0.0675325	0.029874	0.0170398	0.0792422	?	?	?	?	?	?	?	?	?	?	0.0174952	0.0906835	?	0.0170398	0.0792422	?	?	?	?	?	?	?	?	?	?
	TGME49_226570-TGME49_299050	0.819
267	TGME49_224850-TGME49_313230	0.818	0.622862	0.764251	0.801689	?	0.209169	0.609622	0.764251	0.209169	0.209169	0.166094	?	?	?	?	?	0	0	0.622862	0.282347	0.0357545	0.0803719	0.23306	?	?	?	?	?	?	?	?	?	?	0.0959562	0.255714	?	0.0803719	0.23306	?	?	?	?	?	?	?	?	?	?
	TGME49_224850-TGME49_313230	0.818	0.622862	0.764251	0.801689	?	0.209169	0.609622	0.764251	0.209169	0.209169	0.166094	?	?	?	?	?	0	0	0.622862	0.282347	0.0357545	0.0803719	0.23306	?	?	?	?	?	?	?	?	?	?	0.0959562	0.255714	?	0.0803719	0.23306	?	?	?	?	?	?	?	?	?	?
	TGME49_224850-TGME49_313230	0.818
268	TGME49_249990-TGME49_316250	0.818	0.678482	0.793819	?	?	0.505581	0.675048	0.793819	0.200295	0.200295	0.190381	?	?	?	?	?	1	1	0.678482	0.00194854	0	0.119332	0.295471	?	?	?	?	?	?	?	?	?	?	0.131094	0.317494	?	0.119332	0.295471	?	?	?	?	?	?	?	?	?	?
	TGME49_249990-TGME49_316250	0.818	0.678482	0.793819	?	?	0.505581	0.675048	0.793819	0.200295	0.200295	0.190381	?	?	?	?	?	1	1	0.678482	0.00194854	0	0.119332	0.295471	?	?	?	?	?	?	?	?	?	?	0.131094	0.317494	?	0.119332	0.295471	?	?	?	?	?	?	?	?	?	?
	TGME49_249990-TGME49_316250	0.818
269	TGME49_304740-TGME49_312420	0.818	0.475017	0.55773	?	?	0.0054455	0.47012	0.55773	0.295982	0.295982	0.12612	?	?	0.495105	?	?	0	0	0.475017	0.0182344	0	0.0356855	0.0613873	?	?	?	?	0.00649653	0.0230209	?	?	?	?	0.0808665	0.14615	?	0.0356855	0.0613873	?	?	0.243132	?	?	?	?	?	?	0
	TGME49_304740-TGME49_312420	0.818	0.475017	0.55773	?	?	0.0054455	0.47012	0.55773	0.295982	0.295982	0.12612	?	?	0.495105	?	?	0	0	0.475017	0.0182344	0	0.0356855	0.0613873	?	?	?	?	0.00649653	0.0230209	?	?	?	?	0.0808665	0.14615	?	0.0356855	0.0613873	?	?	0.243132	?	?	?	?	?	?	0
	TGME49_304740-TGME49_312420	0.818
270	TGME49_232230-TGME49_292130	0.817	0.161926	0.351432	?	?	0.128524	0.159088	0.351432	0.128524	0.128524	0.118064	?	?	0.134494	?	?	1	0.333	0.161926	0.261309	0.0321107	0.00148992	0.00876191	?	?	?	?	0.00576863	0.0993921	?	?	?	?	0	0.00915403	?	0.00148992	0.00876191	?	?	0.632737	?	?	?	?	?	?	1
	TGME49_232230-TGME49_292130	0.817	0.161926	0.351432	?	?	0.128524	0.159088	0.351432	0.128524	0.128524	0.118064	?	?	0.134494	?	?	1	0.333	0.161926	0.261309	0.0321107	0.00148992	0.00876191	?	?	?	?	0.00576863	0.0993921	?	?	?	?	0	0.00915403	?	0.00148992	0.00876191	?	?	0.632737	?	?	?	?	?	?	1
	TGME49_232230-TGME49_292130	0.817
271	TGME49_239500-TGME49_263090	0.817	0.661495	0.756507	?	?	0.0834225	0.56327	0.763409	0.0834225	0.0834225	0.071906	0.0508046	0.445415	0.0456797	0.0507885	0.0715797	3	3	0.661495	0.184991	0.0152613	0.0692466	0.14082	0.18564	0.406871	0.106543	0.293639	0.0958917	0.297372	0.186758	0.38258	0.157431	0.336094	0.0218495	0.118215	?	0.0692466	0.14082	0.915674	0.507057	0.822861	0.878189	0.819515	1	0.847191	0	0.422437	0
	TGME49_239500-TGME49_263090	0.817	0.661495	0.756507	?	?	0.0834225	0.56327	0.763409	0.0834225	0.0834225	0.071906	0.0508046	0.445415	0.0456797	0.0507885	0.0715797	3	3	0.661495	0.184991	0.0152613	0.0692466	0.14082	0.18564	0.406871	0.106543	0.293639	0.0958917	0.297372	0.186758	0.38258	0.157431	0.336094	0.0218495	0.118215	?	0.0692466	0.14082	0.915674	0.507057	0.822861	0.878189	0.819515	1	0.847191	0	0.422437	0
	TGME49_239500-TGME49_263090	0.817
272	TGME49_242070-TGME49_286580	0.817	0.489105	0.724754	?	?	0.22653	0.493026	0.724754	0.22653	0.22653	0.158406	?	?	?	?	?	0	0	0.489105	0.033086	0.0306468	0.07256	0.289611	?	?	?	?	?	?	?	?	?	?	0.0968097	0.31514	?	0.07256	0.289611	?	?	?	?	?	?	?	?	?	?
	TGME49_242070-TGME49_286580	0.817	0.489105	0.724754	?	?	0.22653	0.493026	0.724754	0.22653	0.22653	0.158406	?	?	?	?	?	0	0	0.489105	0.033086	0.0306468	0.07256	0.289611	?	?	?	?	?	?	?	?	?	?	0.0968097	0.31514	?	0.07256	0.289611	?	?	?	?	?	?	?	?	?	?
	TGME49_242070-TGME49_286580	0.817
273	TGME49_248700-TGME49_278050	0.817	0.452498	0.56782	?	?	0.337391	0.454785	0.566597	0.337391	0.337391	0.465143	0.169781	0.0532816	0.346089	0.184802	0.344133	4	4	0.452498	0.00275568	0.0303325	0.0302336	0.0575258	0.212349	0.597998	0	0.744519	0.0464472	0.309943	0	0.251061	0.0139819	0.259451	0.00716817	0.0168523	?	0.0302336	0.0575258	0.888889	0.956183	0.663489	0.668153	0.618718	1	0	1	0	1
	TGME49_248700-TGME49_278050	0.817	0.452498	0.56782	?	?	0.337391	0.454785	0.566597	0.337391	0.337391	0.465143	0.169781	0.0532816	0.346089	0.184802	0.344133	4	4	0.452498	0.00275568	0.0303325	0.0302336	0.0575258	0.212349	0.597998	0	0.744519	0.0464472	0.309943	0	0.251061	0.0139819	0.259451	0.00716817	0.0168523	?	0.0302336	0.0575258	0.888889	0.956183	0.663489	0.668153	0.618718	1	0	1	0	1
	TGME49_248700-TGME49_278050	0.817
274	TGME49_220400-TGME49_230410	0.816	0.487211	0.662846	?	?	0.250467	0.484122	0.662846	0.250467	0.250467	0.163897	0.266692	?	0.185081	0.252097	0	4	4	0.487211	0.133892	0.032155	0.055323	0.11268	0.28345	0.43926	?	?	0.0216743	0.176801	0.062238	0.364356	0	0.809703	0	0.391705	?	0.055323	0.11268	0.743834	?	0.564333	0.763203	1	0	0	?	?	1
	TGME49_220400-TGME49_230410	0.816	0.487211	0.662846	?	?	0.250467	0.484122	0.662846	0.250467	0.250467	0.163897	0.266692	?	0.185081	0.252097	0	4	4	0.487211	0.133892	0.032155	0.055323	0.11268	0.28345	0.43926	?	?	0.0216743	0.176801	0.062238	0.364356	0	0.809703	0	0.391705	?	0.055323	0.11268	0.743834	?	0.564333	0.763203	1	0	0	?	?	1
	TGME49_220400-TGME49_230410	0.816
275	TGME49_249990-TGME49_279100	0.816	0.455127	0.667876	?	?	0.158893	0.435249	0.667876	0.343914	0.343914	0.229219	?	?	0.610864	?	?	0	0	0.455127	0.00196396	0	0.0540889	0.158742	?	?	?	?	0.000415097	0.00148616	?	?	?	?	0.0637566	0.201365	?	0.0540889	0.158742	?	?	0	?	?	?	?	?	?	0
	TGME49_249990-TGME49_279100	0.816	0.455127	0.667876	?	?	0.158893	0.435249	0.667876	0.343914	0.343914	0.229219	?	?	0.610864	?	?	0	0	0.455127	0.00196396	0	0.0540889	0.158742	?	?	?	?	0.000415097	0.00148616	?	?	?	?	0.0637566	0.201365	?	0.0540889	0.158742	?	?	0	?	?	?	?	?	?	0
	TGME49_249990-TGME49_279100	0.816
276	TGME49_232350-TGME49_268860	0.815	0.522174	0.567369	?	?	0.149183	0.52325	0.568177	0.149183	0.149183	0.00642852	0.0152158	0.142585	0.0908906	0.0273353	0.0817837	6	5.334	0.522174	0.17875	0.571089	0.0634	0.0875014	0.168	0.617643	0.107319	0.397189	0.0645514	0.272212	0.124442	0.45501	0.113518	0.453227	0	0.717895	?	0.0634	0.0875014	0.959963	0.909211	0.815197	0.961665	0.953605	1	-0.041609	1	0.040467	1
	TGME49_232350-TGME49_268860	0.815	0.522174	0.567369	?	?	0.149183	0.52325	0.568177	0.149183	0.149183	0.00642852	0.0152158	0.142585	0.0908906	0.0273353	0.0817837	6	5.334	0.522174	0.17875	0.571089	0.0634	0.0875014	0.168	0.617643	0.107319	0.397189	0.0645514	0.272212	0.124442	0.45501	0.113518	0.453227	0	0.717895	?	0.0634	0.0875014	0.959963	0.909211	0.815197	0.961665	0.953605	1	-0.041609	1	0.040467	1
	TGME49_232350-TGME49_268860	0.815
277	TGME49_236210-TGME49_300280	0.815	0	0.68837	0.698242	?	0.105586	0.455497	0.68837	0.105586	0.105586	0.110018	?	?	?	?	?	1	0.667	0	0.133448	0.033873	0.0288846	0.166727	?	?	?	?	?	?	?	?	?	?	0.053412	0.227341	?	0.0288846	0.166727	?	?	?	?	?	?	?	?	?	?
	TGME49_236210-TGME49_300280	0.815	0	0.68837	0.698242	?	0.105586	0.455497	0.68837	0.105586	0.105586	0.110018	?	?	?	?	?	1	0.667	0	0.133448	0.033873	0.0288846	0.166727	?	?	?	?	?	?	?	?	?	?	0.053412	0.227341	?	0.0288846	0.166727	?	?	?	?	?	?	?	?	?	?
	TGME49_236210-TGME49_300280	0.815
278	TGME49_204400-TGME49_226000	0.814	0.078514	0.226566	3.69666	?	0.447121	0.068958	0.226566	0.447121	0.447121	0.147052	?	0.500402	0.483501	0.433269	0.322974	0	0	0.078514	0.0303348	0.224516	0.00158502	0.00835469	?	?	0	0.0254884	0.0010326	0.0208968	0	0.0159432	0.011265	0.140583	0.00738215	0.0692983	?	0.00158502	0.00835469	?	0.353553	0.262937	0.127515	0.612564	?	?	0	0	0
	TGME49_204400-TGME49_226000	0.814	0.078514	0.226566	3.69666	?	0.447121	0.068958	0.226566	0.447121	0.447121	0.147052	?	0.500402	0.483501	0.433269	0.322974	0	0	0.078514	0.0303348	0.224516	0.00158502	0.00835469	?	?	0	0.0254884	0.0010326	0.0208968	0	0.0159432	0.011265	0.140583	0.00738215	0.0692983	?	0.00158502	0.00835469	?	0.353553	0.262937	0.127515	0.612564	?	?	0	0	0
	TGME49_204400-TGME49_226000	0.814
279	TGME49_224900-TGME49_313010	0.814	0.651772	0.696994	?	?	0.157524	0.653915	0.696923	0.157524	0.157524	0.0864259	?	?	?	?	?	0	0	0.651772	0.0682231	0.0313034	0.0699816	0.104467	?	?	?	?	?	?	?	?	?	?	0.180376	0.252328	?	0.0699816	0.104467	?	?	?	?	?	?	?	?	?	?
	TGME49_224900-TGME49_313010	0.814	0.651772	0.696994	?	?	0.157524	0.653915	0.696923	0.157524	0.157524	0.0864259	?	?	?	?	?	0	0	0.651772	0.0682231	0.0313034	0.0699816	0.104467	?	?	?	?	?	?	?	?	?	?	0.180376	0.252328	?	0.0699816	0.104467	?	?	?	?	?	?	?	?	?	?
	TGME49_224900-TGME49_313010	0.814
280	TGME49_204020-TGME49_263040	0.812	0.343912	0.500593	1.05644	?	0.277758	0.322098	0.500593	0.277758	0.277758	0.0858818	?	?	?	?	?	1	0.333	0.343912	0.382219	0.0338194	0.0141091	0.0592861	?	?	?	?	?	?	?	?	?	?	0.0396307	0.155889	?	0.0141091	0.0592861	?	?	?	?	?	?	?	?	?	?
	TGME49_204020-TGME49_263040	0.812	0.343912	0.500593	1.05644	?	0.277758	0.322098	0.500593	0.277758	0.277758	0.0858818	?	?	?	?	?	1	0.333	0.343912	0.382219	0.0338194	0.0141091	0.0592861	?	?	?	?	?	?	?	?	?	?	0.0396307	0.155889	?	0.0141091	0.0592861	?	?	?	?	?	?	?	?	?	?
	TGME49_204020-TGME49_263040	0.812
281	TGME49_218410-TGME49_314810	0.812	0.559504	0.57099	?	?	0.260061	0.535605	0.57099	0.260061	0.260061	0.260061	?	?	?	?	?	0	0	0.559504	0.144255	0.0153579	0.0604773	0.0847183	?	?	?	?	?	?	?	?	?	?	0.0537854	0.0851826	?	0.0604773	0.0847183	?	?	?	?	?	?	?	?	?	?
	TGME49_218410-TGME49_314810	0.812	0.559504	0.57099	?	?	0.260061	0.535605	0.57099	0.260061	0.260061	0.260061	?	?	?	?	?	0	0	0.559504	0.144255	0.0153579	0.0604773	0.0847183	?	?	?	?	?	?	?	?	?	?	0.0537854	0.0851826	?	0.0604773	0.0847183	?	?	?	?	?	?	?	?	?	?
	TGME49_218410-TGME49_314810	0.812
282	TGME49_247550-TGME49_288380	0.812	0.667721	0.754059	?	?	0.247911	0.66526	0.753899	0.247911	0.247911	0.146416	?	?	0.618576	?	0.139061	1	0.667	0.667721	0.271034	0.0176395	0.060337	0.087941	?	?	?	?	0.000477904	0.00372942	?	?	0	0.00752023	0.106986	0.169773	?	0.060337	0.087941	?	?	0.00297191	?	0	?	?	?	?	0
	TGME49_247550-TGME49_288380	0.812	0.667721	0.754059	?	?	0.247911	0.66526	0.753899	0.247911	0.247911	0.146416	?	?	0.618576	?	0.139061	1	0.667	0.667721	0.271034	0.0176395	0.060337	0.087941	?	?	?	?	0.000477904	0.00372942	?	?	0	0.00752023	0.106986	0.169773	?	0.060337	0.087941	?	?	0.00297191	?	0	?	?	?	?	0
	TGME49_247550-TGME49_288380	0.812
283	TGME49_275750-TGME49_309740	0.812	0.614054	0.895274	54442.2	?	0.485548	0.598632	0.895274	0.12044	0.12044	0.0557554	?	?	?	?	?	1	0.4	0.614054	0.156287	0.0731711	0.048828	0.319974	?	?	?	?	?	?	?	?	?	?	0.0875787	0.356486	?	0.048828	0.319974	?	?	?	?	?	?	?	?	?	?
	TGME49_275750-TGME49_309740	0.812	0.614054	0.895274	54442.2	?	0.485548	0.598632	0.895274	0.12044	0.12044	0.0557554	?	?	?	?	?	1	0.4	0.614054	0.156287	0.0731711	0.048828	0.319974	?	?	?	?	?	?	?	?	?	?	0.0875787	0.356486	?	0.048828	0.319974	?	?	?	?	?	?	?	?	?	?
	TGME49_275750-TGME49_309740	0.812
284	TGME49_259040-TGME49_313560	0.811	0.464771	0.774688	?	?	0.376085	0.455153	0.774688	0.210732	0.210732	0.188856	?	?	?	?	?	1	0.5	0.464771	0.011404	?	0.0231225	0.112718	?	?	?	?	?	?	?	?	?	?	0.0212798	0.134788	?	0.0231225	0.112718	?	?	?	?	?	?	?	?	?	?
	TGME49_259040-TGME49_313560	0.811	0.464771	0.774688	?	?	0.376085	0.455153	0.774688	0.210732	0.210732	0.188856	?	?	?	?	?	1	0.5	0.464771	0.011404	?	0.0231225	0.112718	?	?	?	?	?	?	?	?	?	?	0.0212798	0.134788	?	0.0231225	0.112718	?	?	?	?	?	?	?	?	?	?
	TGME49_259040-TGME49_313560	0.811
285	TGME49_214940-TGME49_257380	0.811	0.503324	0.647713	?	?	0.241439	0.501288	0.650385	0.241439	0.241439	0.261037	0.177609	0.161811	0.202962	0.131369	0.0838929	4	4	0.503324	0.00198612	0	0.0356076	0.0835649	0.117231	0.443813	0.109035	0.517364	0.0492607	0.3882	0.0838009	0.46896	0.0117565	0.327554	0.0334728	0.081532	?	0.0356076	0.0835649	0.889297	0.9	0.842059	0.920185	0.678157	1	-0.058646	1	0	1
	TGME49_214940-TGME49_257380	0.811	0.503324	0.647713	?	?	0.241439	0.501288	0.650385	0.241439	0.241439	0.261037	0.177609	0.161811	0.202962	0.131369	0.0838929	4	4	0.503324	0.00198612	0	0.0356076	0.0835649	0.117231	0.443813	0.109035	0.517364	0.0492607	0.3882	0.0838009	0.46896	0.0117565	0.327554	0.0334728	0.081532	?	0.0356076	0.0835649	0.889297	0.9	0.842059	0.920185	0.678157	1	-0.058646	1	0	1
	TGME49_214940-TGME49_257380	0.811
286	TGME49_232710-TGME49_312090	0.811	0.310694	0.46657	?	?	0.228572	0.290624	0.46657	0.228572	0.228572	0.119185	?	?	0.565168	?	?	0	0	0.310694	0.301742	0.0199256	0.0365669	0.135868	?	?	?	?	0.000425796	0.0147911	?	?	?	?	0.0494964	0.174772	?	0.0365669	0.135868	?	?	0.353553	?	?	?	?	?	?	0
	TGME49_232710-TGME49_312090	0.811	0.310694	0.46657	?	?	0.228572	0.290624	0.46657	0.228572	0.228572	0.119185	?	?	0.565168	?	?	0	0	0.310694	0.301742	0.0199256	0.0365669	0.135868	?	?	?	?	0.000425796	0.0147911	?	?	?	?	0.0494964	0.174772	?	0.0365669	0.135868	?	?	0.353553	?	?	?	?	?	?	0
	TGME49_232710-TGME49_312090	0.811
287	TGME49_205710-TGME49_300260	0.81	0.254218	0.311021	14.8487	?	0.395758	0.247444	0.31083	0.395758	0.395758	0.353484	?	?	0.0202736	?	?	1	1	0.254218	0.218383	0.00430526	0.0195524	0.0328964	?	?	?	?	0	0.47759	?	?	?	?	0.0666916	0.125731	?	0.0195524	0.0328964	?	?	0.855958	?	?	?	?	?	?	1
	TGME49_205710-TGME49_300260	0.81	0.254218	0.311021	14.8487	?	0.395758	0.247444	0.31083	0.395758	0.395758	0.353484	?	?	0.0202736	?	?	1	1	0.254218	0.218383	0.00430526	0.0195524	0.0328964	?	?	?	?	0	0.47759	?	?	?	?	0.0666916	0.125731	?	0.0195524	0.0328964	?	?	0.855958	?	?	?	?	?	?	1
	TGME49_205710-TGME49_300260	0.81
288	TGME49_216450-TGME49_223960	0.81	0.213578	0.33793	?	?	0.235963	0.185669	0.336601	0.235963	0.235963	0.369902	?	0.0778729	0.0591028	0.0886974	0.127707	1	1	0.213578	0.161365	0.0293462	0.00716377	0.0167155	?	?	0	0.52362	0	0.105191	0	0.131403	0	0.174592	0.00686699	0.0349506	?	0.00716377	0.0167155	?	0.760886	0.421053	0.46169	0.480384	?	?	1	0	0
	TGME49_216450-TGME49_223960	0.81	0.213578	0.33793	?	?	0.235963	0.185669	0.336601	0.235963	0.235963	0.369902	?	0.0778729	0.0591028	0.0886974	0.127707	1	1	0.213578	0.161365	0.0293462	0.00716377	0.0167155	?	?	0	0.52362	0	0.105191	0	0.131403	0	0.174592	0.00686699	0.0349506	?	0.00716377	0.0167155	?	0.760886	0.421053	0.46169	0.480384	?	?	1	0	0
	TGME49_216450-TGME49_223960	0.81
289	TGME49_223960-TGME49_228210	0.81	0	0.555225	?	?	0.234203	0	0.555225	0.234203	0.234203	0.21398	?	?	?	?	?	1	0.667	0	0.0676212	0.0363949	0.00235732	0.14937	?	?	?	?	?	?	?	?	?	?	0.00473796	0.227778	?	0.00235732	0.14937	?	?	?	?	?	?	?	?	?	?
	TGME49_223960-TGME49_228210	0.81	0	0.555225	?	?	0.234203	0	0.555225	0.234203	0.234203	0.21398	?	?	?	?	?	1	0.667	0	0.0676212	0.0363949	0.00235732	0.14937	?	?	?	?	?	?	?	?	?	?	0.00473796	0.227778	?	0.00235732	0.14937	?	?	?	?	?	?	?	?	?	?
	TGME49_223960-TGME49_228210	0.81
290	TGME49_228210-TGME49_261210	0.81	0	0.523139	?	?	0.453002	0	0.523139	0.453002	0.453002	0.453002	?	?	?	?	?	0	0	0	0.0920524	0.0290915	0.00177375	0.19895	?	?	?	?	?	?	?	?	?	?	0.00262735	0.198099	?	0.00177375	0.19895	?	?	?	?	?	?	?	?	?	?
	TGME49_228210-TGME49_261210	0.81	0	0.523139	?	?	0.453002	0	0.523139	0.453002	0.453002	0.453002	?	?	?	?	?	0	0	0	0.0920524	0.0290915	0.00177375	0.19895	?	?	?	?	?	?	?	?	?	?	0.00262735	0.198099	?	0.00177375	0.19895	?	?	?	?	?	?	?	?	?	?
	TGME49_228210-TGME49_261210	0.81
291	TGME49_215470-TGME49_313390	0.809	0.217921	0.323025	?	?	0.396616	0.218752	0.323025	0.396616	0.396616	0.492078	?	?	0.118394	0.17195	0.353709	1	0.182	0.217921	0.299629	0.0409625	0.00316513	0.00896742	?	?	?	?	0.0399335	0.204612	5.19835e-09	0.00778516	0.00759904	0.0718984	0.00570109	0.0135298	?	0.00316513	0.00896742	?	?	0.836227	0.282843	0.569864	?	?	?	?	0
	TGME49_215470-TGME49_313390	0.809	0.217921	0.323025	?	?	0.396616	0.218752	0.323025	0.396616	0.396616	0.492078	?	?	0.118394	0.17195	0.353709	1	0.182	0.217921	0.299629	0.0409625	0.00316513	0.00896742	?	?	?	?	0.0399335	0.204612	5.19835e-09	0.00778516	0.00759904	0.0718984	0.00570109	0.0135298	?	0.00316513	0.00896742	?	?	0.836227	0.282843	0.569864	?	?	?	?	0
	TGME49_215470-TGME49_313390	0.809
292	TGME49_222860-TGME49_250810	0.809	0.379404	0.813681	?	?	0.322553	0.369343	0.813681	0.322553	0.322553	0.322553	?	?	?	?	?	0	0	0.379404	0.305774	0.0291563	0.017358	0.162872	?	?	?	?	?	?	?	?	?	?	0.0170899	0.177175	?	0.017358	0.162872	?	?	?	?	?	?	?	?	?	?
	TGME49_222860-TGME49_250810	0.809	0.379404	0.813681	?	?	0.322553	0.369343	0.813681	0.322553	0.322553	0.322553	?	?	?	?	?	0	0	0.379404	0.305774	0.0291563	0.017358	0.162872	?	?	?	?	?	?	?	?	?	?	0.0170899	0.177175	?	0.017358	0.162872	?	?	?	?	?	?	?	?	?	?
	TGME49_222860-TGME49_250810	0.809
293	TGME49_233480-TGME49_315320	0.809	0.677508	0.82528	5.42452	?	0.169044	0.679011	0.82528	0.169044	0.169044	0.0489991	0.296764	0.216862	0.26974	0.282538	0.237378	2	2	0.677508	0.00221966	?	0.0787863	0.204373	0.133117	0.240096	0.0957513	0.157743	0.000825012	0.00276331	0.0127895	0.0774006	0	0.0289738	0.104322	0.300471	?	0.0787863	0.204373	0.436571	0.717774	0.105803	0.338955	0.173995	1	0.440544	1	0.60286	0
	TGME49_233480-TGME49_315320	0.809	0.677508	0.82528	5.42452	?	0.169044	0.679011	0.82528	0.169044	0.169044	0.0489991	0.296764	0.216862	0.26974	0.282538	0.237378	2	2	0.677508	0.00221966	?	0.0787863	0.204373	0.133117	0.240096	0.0957513	0.157743	0.000825012	0.00276331	0.0127895	0.0774006	0	0.0289738	0.104322	0.300471	?	0.0787863	0.204373	0.436571	0.717774	0.105803	0.338955	0.173995	1	0.440544	1	0.60286	0
	TGME49_233480-TGME49_315320	0.809
294	TGME49_262040-TGME49_294620	0.809	0.659448	0.868942	?	?	0.27031	0.63287	0.868942	0.0858542	0.0858542	0.0858542	?	?	?	?	?	0	0	0.659448	0.205627	0.135605	0.0824339	0.272496	?	?	?	?	?	?	?	?	?	?	0.0825579	0.284679	?	0.0824339	0.272496	?	?	?	?	?	?	?	?	?	?
	TGME49_262040-TGME49_294620	0.809	0.659448	0.868942	?	?	0.27031	0.63287	0.868942	0.0858542	0.0858542	0.0858542	?	?	?	?	?	0	0	0.659448	0.205627	0.135605	0.0824339	0.272496	?	?	?	?	?	?	?	?	?	?	0.0825579	0.284679	?	0.0824339	0.272496	?	?	?	?	?	?	?	?	?	?
	TGME49_262040-TGME49_294620	0.809
295	TGME49_271050-TGME49_315320	0.809	0.688123	0.816217	5.42452	?	0.409442	0.68894	0.816217	0.135604	0.135604	0.0549048	0.199484	0.103984	0.154091	0.240568	0.123385	2	1.667	0.688123	8.82335e-06	?	0.08448	0.208757	0.0265057	0.243803	0.0948768	0.241205	0.00709004	0.00844415	0.0260727	0.339514	0	0.00318668	0.0953246	0.30302	?	0.08448	0.208757	0.535882	0.84094	0.30376	0.714737	0	0	0.244689	1	0.67249	1
	TGME49_271050-TGME49_315320	0.809	0.688123	0.816217	5.42452	?	0.409442	0.68894	0.816217	0.135604	0.135604	0.0549048	0.199484	0.103984	0.154091	0.240568	0.123385	2	1.667	0.688123	8.82335e-06	?	0.08448	0.208757	0.0265057	0.243803	0.0948768	0.241205	0.00709004	0.00844415	0.0260727	0.339514	0	0.00318668	0.0953246	0.30302	?	0.08448	0.208757	0.535882	0.84094	0.30376	0.714737	0	0	0.244689	1	0.67249	1
	TGME49_271050-TGME49_315320	0.809
296	TGME49_233450-TGME49_233480	0.808	0.602126	0.745301	5.42452	?	0.174024	0.60766	0.745301	0.174024	0.174024	0.108646	0.187838	0.0260307	?	?	?	2	2	0.602126	0.00335079	?	0.0660111	0.184884	0.197072	0.327596	0	0.143184	?	?	?	?	?	?	0.0861241	0.261921	?	0.0660111	0.184884	0.487933	0.421212	?	?	?	1	0.518346	1	0	?
	TGME49_233450-TGME49_233480	0.808	0.602126	0.745301	5.42452	?	0.174024	0.60766	0.745301	0.174024	0.174024	0.108646	0.187838	0.0260307	?	?	?	2	2	0.602126	0.00335079	?	0.0660111	0.184884	0.197072	0.327596	0	0.143184	?	?	?	?	?	?	0.0861241	0.261921	?	0.0660111	0.184884	0.487933	0.421212	?	?	?	1	0.518346	1	0	?
	TGME49_233450-TGME49_233480	0.808
297	TGME49_262690-TGME49_300000	0.807	0.617671	0.786093	?	?	0.500958	0.59091	0.786093	0.0932256	0.0932256	0.0932256	?	?	?	?	?	1	0.286	0.617671	0.213952	0.0365257	0.0627889	0.217091	?	?	?	?	?	?	?	?	?	?	0.0615554	0.22831	?	0.0627889	0.217091	?	?	?	?	?	?	?	?	?	?
	TGME49_262690-TGME49_300000	0.807	0.617671	0.786093	?	?	0.500958	0.59091	0.786093	0.0932256	0.0932256	0.0932256	?	?	?	?	?	1	0.286	0.617671	0.213952	0.0365257	0.0627889	0.217091	?	?	?	?	?	?	?	?	?	?	0.0615554	0.22831	?	0.0627889	0.217091	?	?	?	?	?	?	?	?	?	?
	TGME49_262690-TGME49_300000	0.807
298	TGME49_232230-TGME49_262690	0.806	0.40036	0.560829	?	?	0.224896	0.391729	0.560829	0.224896	0.224896	0.196513	?	?	?	?	?	0	0	0.40036	0.294348	0.0511494	0.0227798	0.106961	?	?	?	?	?	?	?	?	?	?	0.045937	0.19095	?	0.0227798	0.106961	?	?	?	?	?	?	?	?	?	?
	TGME49_232230-TGME49_262690	0.806	0.40036	0.560829	?	?	0.224896	0.391729	0.560829	0.224896	0.224896	0.196513	?	?	?	?	?	0	0	0.40036	0.294348	0.0511494	0.0227798	0.106961	?	?	?	?	?	?	?	?	?	?	0.045937	0.19095	?	0.0227798	0.106961	?	?	?	?	?	?	?	?	?	?
	TGME49_232230-TGME49_262690	0.806
299	TGME49_256760-TGME49_268860	0.806	0.806568	0.839465	2.1122	?	0.08374	0.807738	0.839356	0.156901	0.156901	0.0560364	0.0448404	0.0731687	0.0858057	0.033779	0.0532696	5	4.4	0.806568	0.0818749	0.159806	0.12564	0.163459	0.269198	0.654761	0.00357464	0.3505	0.193216	0.457424	0.198263	0.511816	0.192264	0.47476	0	0.01726	?	0.12564	0.163459	0.985735	0.70838	0.953737	0.972625	0.966889	1	-0.067434	1	0	1
	TGME49_256760-TGME49_268860	0.806	0.806568	0.839465	2.1122	?	0.08374	0.807738	0.839356	0.156901	0.156901	0.0560364	0.0448404	0.0731687	0.0858057	0.033779	0.0532696	5	4.4	0.806568	0.0818749	0.159806	0.12564	0.163459	0.269198	0.654761	0.00357464	0.3505	0.193216	0.457424	0.198263	0.511816	0.192264	0.47476	0	0.01726	?	0.12564	0.163459	0.985735	0.70838	0.953737	0.972625	0.966889	1	-0.067434	1	0	1
	TGME49_256760-TGME49_268860	0.806
300	TGME49_222860-TGME49_294670	0.805	0	0.666667	470273	?	0.255118	0	0.666667	0.255118	0.255118	0.255118	?	?	?	?	?	0	0	0	0.195594	0.0594883	0.00377213	0.134726	?	?	?	?	?	?	?	?	?	?	0.00366592	0.14697	?	0.00377213	0.134726	?	?	?	?	?	?	?	?	?	?
	TGME49_222860-TGME49_294670	0.805	0	0.666667	470273	?	0.255118	0	0.666667	0.255118	0.255118	0.255118	?	?	?	?	?	0	0	0	0.195594	0.0594883	0.00377213	0.134726	?	?	?	?	?	?	?	?	?	?	0.00366592	0.14697	?	0.00377213	0.134726	?	?	?	?	?	?	?	?	?	?
	TGME49_222860-TGME49_294670	0.805
301	TGME49_216860-TGME49_230960	0.804	0.46508	0.525769	?	?	0.100209	0.447408	0.525769	0.100209	0.100209	0.100209	?	?	?	?	?	0	0	0.46508	0.225096	0.0293462	0.0606816	0.10986	?	?	?	?	?	?	?	?	?	?	0.0593749	0.13355	?	0.0606816	0.10986	?	?	?	?	?	?	?	?	?	?
	TGME49_216860-TGME49_230960	0.804	0.46508	0.525769	?	?	0.100209	0.447408	0.525769	0.100209	0.100209	0.100209	?	?	?	?	?	0	0	0.46508	0.225096	0.0293462	0.0606816	0.10986	?	?	?	?	?	?	?	?	?	?	0.0593749	0.13355	?	0.0606816	0.10986	?	?	?	?	?	?	?	?	?	?
	TGME49_216860-TGME49_230960	0.804
302	TGME49_222860-TGME49_227600	0.804	0.486115	0.746325	?	?	0.198885	0.456408	0.746325	0.198885	0.198885	0.198885	?	?	?	?	?	0	0	0.486115	0.228778	0.0247881	0.0409784	0.175872	?	?	?	?	?	?	?	?	?	?	0.0427733	0.188333	?	0.0409784	0.175872	?	?	?	?	?	?	?	?	?	?
	TGME49_222860-TGME49_227600	0.804	0.486115	0.746325	?	?	0.198885	0.456408	0.746325	0.198885	0.198885	0.198885	?	?	?	?	?	0	0	0.486115	0.228778	0.0247881	0.0409784	0.175872	?	?	?	?	?	?	?	?	?	?	0.0427733	0.188333	?	0.0409784	0.175872	?	?	?	?	?	?	?	?	?	?
	TGME49_222860-TGME49_227600	0.804
303	TGME49_261570-TGME49_262690	0.804	0.483921	0.687824	?	?	0.1154	0.476256	0.687824	0.113166	0.113166	0.10981	?	?	?	?	?	0	0	0.483921	0.277829	0.0431978	0.0366702	0.132929	?	?	?	?	?	?	?	?	?	?	0.0376762	0.149162	?	0.0366702	0.132929	?	?	?	?	?	?	?	?	?	?
	TGME49_261570-TGME49_262690	0.804	0.483921	0.687824	?	?	0.1154	0.476256	0.687824	0.113166	0.113166	0.10981	?	?	?	?	?	0	0	0.483921	0.277829	0.0431978	0.0366702	0.132929	?	?	?	?	?	?	?	?	?	?	0.0376762	0.149162	?	0.0366702	0.132929	?	?	?	?	?	?	?	?	?	?
	TGME49_261570-TGME49_262690	0.804
304	TGME49_247550-TGME49_309740	0.803	0.338558	0.462078	?	?	0.0923319	0.338505	0.46198	0.0923319	0.0923319	0.054207	?	?	0.156936	0.0825649	0.298436	0	0	0.338558	0.0529763	0.0224204	0.0158666	0.0764536	?	?	?	?	0	0.00521596	0	0.00250984	0	0.00340796	0.0313291	0.132849	?	0.0158666	0.0764536	?	?	0	0	0	?	?	?	?	0
	TGME49_247550-TGME49_309740	0.803	0.338558	0.462078	?	?	0.0923319	0.338505	0.46198	0.0923319	0.0923319	0.054207	?	?	0.156936	0.0825649	0.298436	0	0	0.338558	0.0529763	0.0224204	0.0158666	0.0764536	?	?	?	?	0	0.00521596	0	0.00250984	0	0.00340796	0.0313291	0.132849	?	0.0158666	0.0764536	?	?	0	0	0	?	?	?	?	0
	TGME49_247550-TGME49_309740	0.803
305	TGME49_210690-TGME49_262690	0.802	0.345194	0.5579	?	?	0.311007	0.347993	0.5579	0.311007	0.311007	0.242141	?	?	?	?	?	0	0	0.345194	0.194791	0.0352485	0.0139369	0.0907562	?	?	?	?	?	?	?	?	?	?	0.0263069	0.15143	?	0.0139369	0.0907562	?	?	?	?	?	?	?	?	?	?
	TGME49_210690-TGME49_262690	0.802	0.345194	0.5579	?	?	0.311007	0.347993	0.5579	0.311007	0.311007	0.242141	?	?	?	?	?	0	0	0.345194	0.194791	0.0352485	0.0139369	0.0907562	?	?	?	?	?	?	?	?	?	?	0.0263069	0.15143	?	0.0139369	0.0907562	?	?	?	?	?	?	?	?	?	?
	TGME49_210690-TGME49_262690	0.802
306	TGME49_213410-TGME49_309740	0.802	0.44239	0.647496	54442.2	?	0.244678	0.444552	0.647496	0.244678	0.244678	0.133663	?	?	?	0.636514	?	0	0	0.44239	0.165212	0.0607202	0.029811	0.182507	?	?	?	?	?	?	0	0.00282935	?	?	0.0203276	0.283061	?	0.029811	0.182507	?	?	?	0	?	?	?	?	?	?
	TGME49_213410-TGME49_309740	0.802	0.44239	0.647496	54442.2	?	0.244678	0.444552	0.647496	0.244678	0.244678	0.133663	?	?	?	0.636514	?	0	0	0.44239	0.165212	0.0607202	0.029811	0.182507	?	?	?	?	?	?	0	0.00282935	?	?	0.0203276	0.283061	?	0.029811	0.182507	?	?	?	0	?	?	?	?	?	?
	TGME49_213410-TGME49_309740	0.802
307	TGME49_225930-TGME49_289690	0.802	0.018078	0.04645	4.39496	114	0.400123	0.018779	0.0457559	0.400123	0.400123	0.0306236	?	0.00915003	0.358171	0.151964	0.171856	2	2	0.018078	0.403957	0.102652	0.00177121	0.00294824	?	?	0	0.694077	0.000760595	0.00753877	0.00303717	0.0114279	0	0.00188007	0	0.552084	?	0.00177121	0.00294824	?	0.917659	0.0691695	0.195269	0	?	?	1	0	0
	TGME49_225930-TGME49_289690	0.802	0.018078	0.04645	4.39496	114	0.400123	0.018779	0.0457559	0.400123	0.400123	0.0306236	?	0.00915003	0.358171	0.151964	0.171856	2	2	0.018078	0.403957	0.102652	0.00177121	0.00294824	?	?	0	0.694077	0.000760595	0.00753877	0.00303717	0.0114279	0	0.00188007	0	0.552084	?	0.00177121	0.00294824	?	0.917659	0.0691695	0.195269	0	?	?	1	0	0
	TGME49_225930-TGME49_289690	0.802
308	TGME49_247550-TGME49_261950	0.802	0.52453	0.621829	?	?	0.238531	0.524822	0.621653	0.238531	0.238531	0.208492	0.0894623	?	0.199723	0.131684	0.255383	4	4	0.52453	0.197694	0.0224596	0.0153792	0.0261708	0.401116	0.631493	?	?	0.102652	0.277664	0.184322	0.41864	0.286991	0.517866	0.0389549	0.13301	?	0.0153792	0.0261708	0.957597	?	0.781801	0.8745	0.894696	1	0.895264	?	?	1
	TGME49_247550-TGME49_261950	0.802	0.52453	0.621829	?	?	0.238531	0.524822	0.621653	0.238531	0.238531	0.208492	0.0894623	?	0.199723	0.131684	0.255383	4	4	0.52453	0.197694	0.0224596	0.0153792	0.0261708	0.401116	0.631493	?	?	0.102652	0.277664	0.184322	0.41864	0.286991	0.517866	0.0389549	0.13301	?	0.0153792	0.0261708	0.957597	?	0.781801	0.8745	0.894696	1	0.895264	?	?	1
	TGME49_247550-TGME49_261950	0.802
309	TGME49_258150-TGME49_314090	0.802	0.616778	0.766172	14050.4	?	0.0717981	0.615669	0.766172	0.193819	0.193819	?	0.0730889	0.166211	0.0445376	0.398846	0.0731261	5	4.167	0.616778	0.132844	0.0243547	0.0569321	0.144322	0	0.505666	0.264206	0.742331	0.1816	0.551543	0.00841801	0.147905	0	0.653443	?	?	?	0.0569321	0.144322	0.854242	0.932939	0.977831	0.448211	0.905789	1	0	1	0.82171	1
	TGME49_258150-TGME49_314090	0.802	0.616778	0.766172	14050.4	?	0.0717981	0.615669	0.766172	0.193819	0.193819	?	0.0730889	0.166211	0.0445376	0.398846	0.0731261	5	4.167	0.616778	0.132844	0.0243547	0.0569321	0.144322	0	0.505666	0.264206	0.742331	0.1816	0.551543	0.00841801	0.147905	0	0.653443	?	?	?	0.0569321	0.144322	0.854242	0.932939	0.977831	0.448211	0.905789	1	0	1	0.82171	1
	TGME49_258150-TGME49_314090	0.802
310	TGME49_261600-TGME49_295340	0.802	0.298308	0.464124	?	?	0.445649	0.347167	0.463899	0.290047	0.290047	?	?	?	0.127617	0.210342	0.152121	0	0	0.298308	0.228617	0.0266684	0.0131165	0.0419344	?	?	?	?	0.0790102	0.338061	0.0516738	0.346886	0	0.142876	?	?	?	0.0131165	0.0419344	?	?	0.830916	0.821525	0.420084	?	?	?	?	0
	TGME49_261600-TGME49_295340	0.802	0.298308	0.464124	?	?	0.445649	0.347167	0.463899	0.290047	0.290047	?	?	?	0.127617	0.210342	0.152121	0	0	0.298308	0.228617	0.0266684	0.0131165	0.0419344	?	?	?	?	0.0790102	0.338061	0.0516738	0.346886	0	0.142876	?	?	?	0.0131165	0.0419344	?	?	0.830916	0.821525	0.420084	?	?	?	?	0
	TGME49_261600-TGME49_295340	0.802
311	TGME49_213410-TGME49_267350	0.801	0.190011	0.404226	54442.2	?	0.413556	0.179124	0.404226	0.413556	0.413556	0.502193	?	?	?	0.221641	?	0	0	0.190011	0.194971	0.0607202	0.00312642	0.0308367	?	?	?	?	?	?	0	0.298804	?	?	0.000277033	0.0870291	?	0.00312642	0.0308367	?	?	?	0.654654	?	?	?	?	?	?
	TGME49_213410-TGME49_267350	0.801	0.190011	0.404226	54442.2	?	0.413556	0.179124	0.404226	0.413556	0.413556	0.502193	?	?	?	0.221641	?	0	0	0.190011	0.194971	0.0607202	0.00312642	0.0308367	?	?	?	?	?	?	0	0.298804	?	?	0.000277033	0.0870291	?	0.00312642	0.0308367	?	?	?	0.654654	?	?	?	?	?	?
	TGME49_213410-TGME49_267350	0.801
312	TGME49_254900-TGME49_314090	0.801	0.558127	0.716287	14050.4	?	0.380538	0.555951	0.716287	0.252457	0.252457	?	0.174416	0.0956026	0.260835	0.372741	0.0756711	5	4.167	0.558127	0.186921	0.0133092	0.0498278	0.139674	0	0.578335	0.303035	0.772279	0.109892	0.406056	0.0180355	0.164911	0	0.64637	?	?	?	0.0498278	0.139674	0.866025	0.970725	0.737852	0.509325	0.83205	1	0	1	0.87858	1
	TGME49_254900-TGME49_314090	0.801	0.558127	0.716287	14050.4	?	0.380538	0.555951	0.716287	0.252457	0.252457	?	0.174416	0.0956026	0.260835	0.372741	0.0756711	5	4.167	0.558127	0.186921	0.0133092	0.0498278	0.139674	0	0.578335	0.303035	0.772279	0.109892	0.406056	0.0180355	0.164911	0	0.64637	?	?	?	0.0498278	0.139674	0.866025	0.970725	0.737852	0.509325	0.83205	1	0	1	0.87858	1
	TGME49_254900-TGME49_314090	0.801
313	TGME49_256760-TGME49_283780	0.801	0.649697	0.69127	1.03991	?	0.118668	0.633768	0.691738	0.243707	0.243707	0.0324475	0.0696319	0.0384265	0.197526	0.0875558	0.134583	3	3	0.649697	0.242709	0.0199256	0.108806	0.138205	0.437933	0.619689	0.0136089	0.323225	0.0573353	0.314299	0.20948	0.428846	0.250593	0.468934	0	0.00919879	?	0.108806	0.138205	0.932929	0.632987	0.674215	0.837904	0.853833	1	-0.001485	0	0	0
	TGME49_256760-TGME49_283780	0.801	0.649697	0.69127	1.03991	?	0.118668	0.633768	0.691738	0.243707	0.243707	0.0324475	0.0696319	0.0384265	0.197526	0.0875558	0.134583	3	3	0.649697	0.242709	0.0199256	0.108806	0.138205	0.437933	0.619689	0.0136089	0.323225	0.0573353	0.314299	0.20948	0.428846	0.250593	0.468934	0	0.00919879	?	0.108806	0.138205	0.932929	0.632987	0.674215	0.837904	0.853833	1	-0.001485	0	0	0
	TGME49_256760-TGME49_283780	0.801
314	TGME49_282180-TGME49_306650	0.801	0.487014	0.785024	?	?	0.509211	0.468053	0.785024	0.124648	0.124648	0.123381	?	?	?	?	?	1	0.4	0.487014	0.00208015	0.0390423	0.0448679	0.198898	?	?	?	?	?	?	?	?	?	?	0.0405828	0.209215	?	0.0448679	0.198898	?	?	?	?	?	?	?	?	?	?
	TGME49_282180-TGME49_306650	0.801	0.487014	0.785024	?	?	0.509211	0.468053	0.785024	0.124648	0.124648	0.123381	?	?	?	?	?	1	0.4	0.487014	0.00208015	0.0390423	0.0448679	0.198898	?	?	?	?	?	?	?	?	?	?	0.0405828	0.209215	?	0.0448679	0.198898	?	?	?	?	?	?	?	?	?	?
	TGME49_282180-TGME49_306650	0.801
315	TGME49_222220-TGME49_224850	0.8	0.552556	0.737025	?	?	0.28027	0.551696	0.737025	0.28027	0.28027	0.219029	?	?	?	?	?	0	0	0.552556	0.0239347	0.0297246	0.0545607	0.195561	?	?	?	?	?	?	?	?	?	?	0.0875996	0.258405	?	0.0545607	0.195561	?	?	?	?	?	?	?	?	?	?
	TGME49_222220-TGME49_224850	0.8	0.552556	0.737025	?	?	0.28027	0.551696	0.737025	0.28027	0.28027	0.219029	?	?	?	?	?	0	0	0.552556	0.0239347	0.0297246	0.0545607	0.195561	?	?	?	?	?	?	?	?	?	?	0.0875996	0.258405	?	0.0545607	0.195561	?	?	?	?	?	?	?	?	?	?
	TGME49_222220-TGME49_224850	0.8
316	TGME49_222860-TGME49_226570	0.8	0.316303	0.70894	?	?	0.293024	0.284792	0.70894	0.293024	0.293024	0.293024	?	?	?	?	?	0	0	0.316303	0.0946442	0.029874	0.0131046	0.106808	?	?	?	?	?	?	?	?	?	?	0.0112623	0.110626	?	0.0131046	0.106808	?	?	?	?	?	?	?	?	?	?
	TGME49_222860-TGME49_226570	0.8	0.316303	0.70894	?	?	0.293024	0.284792	0.70894	0.293024	0.293024	0.293024	?	?	?	?	?	0	0	0.316303	0.0946442	0.029874	0.0131046	0.106808	?	?	?	?	?	?	?	?	?	?	0.0112623	0.110626	?	0.0131046	0.106808	?	?	?	?	?	?	?	?	?	?
	TGME49_222860-TGME49_226570	0.8
317	TGME49_257490-TGME49_315110	0.8	0.84387	0.967529	3.91931	?	0.0958022	0.842465	0.967529	0.0901676	0.0901676	0.0901676	?	?	?	?	?	1	0.667	0.84387	0.150666	0.050712	0.366018	0.612936	?	?	?	?	?	?	?	?	?	?	0.425322	0.680497	?	0.366018	0.612936	?	?	?	?	?	?	?	?	?	?
	TGME49_257490-TGME49_315110	0.8	0.84387	0.967529	3.91931	?	0.0958022	0.842465	0.967529	0.0901676	0.0901676	0.0901676	?	?	?	?	?	1	0.667	0.84387	0.150666	0.050712	0.366018	0.612936	?	?	?	?	?	?	?	?	?	?	0.425322	0.680497	?	0.366018	0.612936	?	?	?	?	?	?	?	?	?	?
	TGME49_257490-TGME49_315110	0.8
318	TGME49_226570-TGME49_261570	0.799	0.456416	0.62764	?	?	0.207632	0.439893	0.62764	0.207632	0.207632	0.208753	?	?	?	?	?	0	0	0.456416	0.0822781	0.029874	0.026652	0.0791083	?	?	?	?	?	?	?	?	?	?	0.0248561	0.0867041	?	0.026652	0.0791083	?	?	?	?	?	?	?	?	?	?
	TGME49_226570-TGME49_261570	0.799	0.456416	0.62764	?	?	0.207632	0.439893	0.62764	0.207632	0.207632	0.208753	?	?	?	?	?	0	0	0.456416	0.0822781	0.029874	0.026652	0.0791083	?	?	?	?	?	?	?	?	?	?	0.0248561	0.0867041	?	0.026652	0.0791083	?	?	?	?	?	?	?	?	?	?
	TGME49_226570-TGME49_261570	0.799
319	TGME49_244560-TGME49_288380	0.798	0.961221	0.991023	331.502	?	0.0589786	0.960676	0.991023	0.0589786	0.0589786	0.0412035	?	?	0.121865	?	0.410116	2	1.25	0.961221	0.00378035	0.192013	0.268755	0.277549	?	?	?	?	0.039734	0.253705	?	?	0	0.00107167	0.248413	0.332146	?	0.268755	0.277549	?	?	0.883112	?	0	?	?	?	?	1
	TGME49_244560-TGME49_288380	0.798	0.961221	0.991023	331.502	?	0.0589786	0.960676	0.991023	0.0589786	0.0589786	0.0412035	?	?	0.121865	?	0.410116	2	1.25	0.961221	0.00378035	0.192013	0.268755	0.277549	?	?	?	?	0.039734	0.253705	?	?	0	0.00107167	0.248413	0.332146	?	0.268755	0.277549	?	?	0.883112	?	0	?	?	?	?	1
	TGME49_244560-TGME49_288380	0.798
320	TGME49_225930-TGME49_236040	0.798	0.365543	0.442241	?	?	0.312229	0.364483	0.444249	0.312229	0.312229	0.0594222	0.0827118	0.189948	0.18133	0.277545	0.296394	5	5	0.365543	0.396931	0.178634	0.0231193	0.0457482	0.301869	0.392217	0.258189	0.558215	0.125542	0.33352	0.0611544	0.201029	0.0522162	0.187711	0	0.703678	?	0.0231193	0.0457482	0.733406	0.848015	0.840507	0.62862	0.570768	1	0.640722	1	0.752222	1
	TGME49_225930-TGME49_236040	0.798	0.365543	0.442241	?	?	0.312229	0.364483	0.444249	0.312229	0.312229	0.0594222	0.0827118	0.189948	0.18133	0.277545	0.296394	5	5	0.365543	0.396931	0.178634	0.0231193	0.0457482	0.301869	0.392217	0.258189	0.558215	0.125542	0.33352	0.0611544	0.201029	0.0522162	0.187711	0	0.703678	?	0.0231193	0.0457482	0.733406	0.848015	0.840507	0.62862	0.570768	1	0.640722	1	0.752222	1
	TGME49_225930-TGME49_236040	0.798
321	TGME49_213280-TGME49_323100	0.797	0.501838	0.77795	?	?	0.128452	0.497863	0.77795	0.128452	0.128452	0.10118	?	?	?	?	?	1	0.5	0.501838	?	?	0.0342936	0.161955	?	?	?	?	?	?	?	?	?	?	0.0387881	0.26009	?	0.0342936	0.161955	?	?	?	?	?	?	?	?	?	?
	TGME49_213280-TGME49_323100	0.797	0.501838	0.77795	?	?	0.128452	0.497863	0.77795	0.128452	0.128452	0.10118	?	?	?	?	?	1	0.5	0.501838	?	?	0.0342936	0.161955	?	?	?	?	?	?	?	?	?	?	0.0387881	0.26009	?	0.0342936	0.161955	?	?	?	?	?	?	?	?	?	?
	TGME49_213280-TGME49_323100	0.797
322	TGME49_228470-TGME49_299050	0.797	0.06889	0.159311	?	?	0.395774	0.054608	0.159311	0.395774	0.395774	?	?	?	0.261906	?	?	1	0.154	0.06889	0.285851	0.0175787	0.00122786	0.00508335	?	?	?	?	0.0101483	0.131803	?	?	?	?	?	?	?	0.00122786	0.00508335	?	?	0.606827	?	?	?	?	?	?	1
	TGME49_228470-TGME49_299050	0.797	0.06889	0.159311	?	?	0.395774	0.054608	0.159311	0.395774	0.395774	?	?	?	0.261906	?	?	1	0.154	0.06889	0.285851	0.0175787	0.00122786	0.00508335	?	?	?	?	0.0101483	0.131803	?	?	?	?	?	?	?	0.00122786	0.00508335	?	?	0.606827	?	?	?	?	?	?	1
	TGME49_228470-TGME49_299050	0.797
323	TGME49_229990-TGME49_313230	0.797	0.348246	0.578595	?	?	0.160914	0.34277	0.578595	0.160914	0.160914	0.178015	?	?	?	?	?	0	0	0.348246	0.101662	0.0271609	0.0335556	0.161623	?	?	?	?	?	?	?	?	?	?	0.0453743	0.212633	?	0.0335556	0.161623	?	?	?	?	?	?	?	?	?	?
	TGME49_229990-TGME49_313230	0.797	0.348246	0.578595	?	?	0.160914	0.34277	0.578595	0.160914	0.160914	0.178015	?	?	?	?	?	0	0	0.348246	0.101662	0.0271609	0.0335556	0.161623	?	?	?	?	?	?	?	?	?	?	0.0453743	0.212633	?	0.0335556	0.161623	?	?	?	?	?	?	?	?	?	?
	TGME49_229990-TGME49_313230	0.797
324	TGME49_201680-TGME49_294620	0.796	0.734257	0.920263	?	?	0.124463	0.728709	0.920263	0.124463	0.124463	0.0558879	?	?	?	?	?	0	0	0.734257	0.207375	0.0516599	0.101449	0.280616	?	?	?	?	?	?	?	?	?	?	0.115969	0.31874	?	0.101449	0.280616	?	?	?	?	?	?	?	?	?	?
	TGME49_201680-TGME49_294620	0.796	0.734257	0.920263	?	?	0.124463	0.728709	0.920263	0.124463	0.124463	0.0558879	?	?	?	?	?	0	0	0.734257	0.207375	0.0516599	0.101449	0.280616	?	?	?	?	?	?	?	?	?	?	0.115969	0.31874	?	0.101449	0.280616	?	?	?	?	?	?	?	?	?	?
	TGME49_201680-TGME49_294620	0.796
325	TGME49_204020-TGME49_227600	0.796	0.604483	0.740287	?	?	0.209896	0.581665	0.740287	0.209896	0.209896	0.209896	?	?	?	?	?	0	0	0.604483	0.267618	0.0293038	0.0724236	0.212578	?	?	?	?	?	?	?	?	?	?	0.0753545	0.224229	?	0.0724236	0.212578	?	?	?	?	?	?	?	?	?	?
	TGME49_204020-TGME49_227600	0.796	0.604483	0.740287	?	?	0.209896	0.581665	0.740287	0.209896	0.209896	0.209896	?	?	?	?	?	0	0	0.604483	0.267618	0.0293038	0.0724236	0.212578	?	?	?	?	?	?	?	?	?	?	0.0753545	0.224229	?	0.0724236	0.212578	?	?	?	?	?	?	?	?	?	?
	TGME49_204020-TGME49_227600	0.796
326	TGME49_205340-TGME49_243570	0.796	0.356009	0.486398	?	?	0.32485	0.355248	0.486398	0.32485	0.32485	0.16785	?	?	0.675901	?	0.692739	0	0	0.356009	0.198252	0.0266684	0.0238936	0.067607	?	?	?	?	0.000343901	0.00343024	?	?	0.00151858	0.00862527	0.0529843	0.154659	?	0.0238936	0.067607	?	?	0	?	0	?	?	?	?	0
	TGME49_205340-TGME49_243570	0.796	0.356009	0.486398	?	?	0.32485	0.355248	0.486398	0.32485	0.32485	0.16785	?	?	0.675901	?	0.692739	0	0	0.356009	0.198252	0.0266684	0.0238936	0.067607	?	?	?	?	0.000343901	0.00343024	?	?	0.00151858	0.00862527	0.0529843	0.154659	?	0.0238936	0.067607	?	?	0	?	0	?	?	?	?	0
	TGME49_205340-TGME49_243570	0.796
327	TGME49_233480-TGME49_271050	0.796	0.659009	0.85572	5.42452	?	0.155146	0.6697	0.85572	0.155146	0.155146	0.0261288	0.431549	0.136253	0.286753	0.327	0.393913	1	1	0.659009	0.0020465	?	0.0573975	0.153957	0.0035574	0.0304269	0.0620501	0.167018	0.00341439	0.0439139	0.00430657	0.0316481	0.00269383	0.0305611	0.125599	0.33401	508	0.0573975	0.153957	0.438635	0.856092	0.54237	0.400109	0.372069	0	0.050672	1	0.643739	0
	TGME49_233480-TGME49_271050	0.796	0.659009	0.85572	5.42452	?	0.155146	0.6697	0.85572	0.155146	0.155146	0.0261288	0.431549	0.136253	0.286753	0.327	0.393913	1	1	0.659009	0.0020465	?	0.0573975	0.153957	0.0035574	0.0304269	0.0620501	0.167018	0.00341439	0.0439139	0.00430657	0.0316481	0.00269383	0.0305611	0.125599	0.33401	508	0.0573975	0.153957	0.438635	0.856092	0.54237	0.400109	0.372069	0	0.050672	1	0.643739	0
	TGME49_233480-TGME49_271050	0.796
328	TGME49_216860-TGME49_256770	0.795	0.615912	0.675367	297.528	?	0.0377773	0.609221	0.675367	0.0377773	0.0377773	0.0377773	?	?	?	?	?	1	1	0.615912	0.00936807	0.0702606	0.127223	0.139305	?	?	?	?	?	?	?	?	?	?	0.144409	0.185164	?	0.127223	0.139305	?	?	?	?	?	?	?	?	?	?
	TGME49_216860-TGME49_256770	0.795	0.615912	0.675367	297.528	?	0.0377773	0.609221	0.675367	0.0377773	0.0377773	0.0377773	?	?	?	?	?	1	1	0.615912	0.00936807	0.0702606	0.127223	0.139305	?	?	?	?	?	?	?	?	?	?	0.144409	0.185164	?	0.127223	0.139305	?	?	?	?	?	?	?	?	?	?
	TGME49_216860-TGME49_256770	0.795
329	TGME49_267350-TGME49_300280	0.795	0.282495	0.447898	54442.2	?	0.305665	0.277707	0.447898	0.233143	0.233143	0.150048	?	?	0.500402	0.0271412	?	1	0.333	0.282495	0.179593	0.0531792	0.011435	0.0691459	?	?	?	?	0	0.00143607	0.0864198	0.453401	?	?	0.00660828	0.21054	?	0.011435	0.0691459	?	?	0	0.92582	?	?	?	?	?	0
	TGME49_267350-TGME49_300280	0.795	0.282495	0.447898	54442.2	?	0.305665	0.277707	0.447898	0.233143	0.233143	0.150048	?	?	0.500402	0.0271412	?	1	0.333	0.282495	0.179593	0.0531792	0.011435	0.0691459	?	?	?	?	0	0.00143607	0.0864198	0.453401	?	?	0.00660828	0.21054	?	0.011435	0.0691459	?	?	0	0.92582	?	?	?	?	?	0
	TGME49_267350-TGME49_300280	0.795
330	TGME49_232230-TGME49_254440	0.794	0.260067	0.471719	?	?	0.390021	0.247248	0.471719	0.390021	0.390021	0.175097	?	0.489552	0.566197	?	0.466246	1	0.25	0.260067	0.307216	0.0388404	0.00388986	0.0225663	?	?	6.34486e-06	0.00145895	0.000114353	0.00556537	?	?	0.00299246	0.0223611	0.0215246	0.150985	?	0.00388986	0.0225663	?	0	0.136333	?	0.221332	?	?	0	0	0
	TGME49_232230-TGME49_254440	0.794	0.260067	0.471719	?	?	0.390021	0.247248	0.471719	0.390021	0.390021	0.175097	?	0.489552	0.566197	?	0.466246	1	0.25	0.260067	0.307216	0.0388404	0.00388986	0.0225663	?	?	6.34486e-06	0.00145895	0.000114353	0.00556537	?	?	0.00299246	0.0223611	0.0215246	0.150985	?	0.00388986	0.0225663	?	0	0.136333	?	0.221332	?	?	0	0	0
	TGME49_232230-TGME49_254440	0.794
331	TGME49_232300-TGME49_312090	0.794	0.327261	0.545545	0.543847	?	0.301375	0.312175	0.545545	0.301375	0.301375	0.180427	?	?	0.372371	?	?	2	0.786	0.327261	0.329574	0.0243547	0.00599348	0.0296151	?	?	?	?	0.00278157	0.020185	?	?	?	?	0.00141494	0.173959	?	0.00599348	0.0296151	?	?	0.421637	?	?	?	?	?	?	1
	TGME49_232300-TGME49_312090	0.794	0.327261	0.545545	0.543847	?	0.301375	0.312175	0.545545	0.301375	0.301375	0.180427	?	?	0.372371	?	?	2	0.786	0.327261	0.329574	0.0243547	0.00599348	0.0296151	?	?	?	?	0.00278157	0.020185	?	?	?	?	0.00141494	0.173959	?	0.00599348	0.0296151	?	?	0.421637	?	?	?	?	?	?	1
	TGME49_232300-TGME49_312090	0.794
332	TGME49_244320-TGME49_261570	0.793	0.05132	0.11568	?	?	0.336948	0.041138	0.11568	0.336948	0.336948	0.0844009	?	?	0.432995	?	?	1	0.2	0.05132	0.334314	0.0452183	0.00178255	0.00426501	?	?	?	?	0.00198812	0.0826657	?	?	?	?	0.000220945	0.0127813	?	0.00178255	0.00426501	?	?	0.51031	?	?	?	?	?	?	1
	TGME49_244320-TGME49_261570	0.793	0.05132	0.11568	?	?	0.336948	0.041138	0.11568	0.336948	0.336948	0.0844009	?	?	0.432995	?	?	1	0.2	0.05132	0.334314	0.0452183	0.00178255	0.00426501	?	?	?	?	0.00198812	0.0826657	?	?	?	?	0.000220945	0.0127813	?	0.00178255	0.00426501	?	?	0.51031	?	?	?	?	?	?	1
	TGME49_244320-TGME49_261570	0.793
333	TGME49_218410-TGME49_263700	0.791	0.466023	0.555537	?	?	0.349802	0.463174	0.555537	0.349802	0.349802	0.200871	?	?	?	?	?	1	1	0.466023	0.209826	0.0176395	0.0576134	0.128005	?	?	?	?	?	?	?	?	?	?	0.0944342	0.193522	?	0.0576134	0.128005	?	?	?	?	?	?	?	?	?	?
	TGME49_218410-TGME49_263700	0.791	0.466023	0.555537	?	?	0.349802	0.463174	0.555537	0.349802	0.349802	0.200871	?	?	?	?	?	1	1	0.466023	0.209826	0.0176395	0.0576134	0.128005	?	?	?	?	?	?	?	?	?	?	0.0944342	0.193522	?	0.0576134	0.128005	?	?	?	?	?	?	?	?	?	?
	TGME49_218410-TGME49_263700	0.791
334	TGME49_210690-TGME49_245460	0.79	0.309884	0.515871	?	?	0.347771	0.302918	0.515871	0.347771	0.347771	0.179747	?	?	0.271189	0.206192	0.262578	1	0.5	0.309884	0.297521	0.0263307	0.0107501	0.0586466	?	?	?	?	0	0.00217377	0	0.00270987	0.00656216	0.07445	0.0289708	0.159749	?	0.0107501	0.0586466	?	?	0	0	0.650791	?	?	?	?	0
	TGME49_210690-TGME49_245460	0.79	0.309884	0.515871	?	?	0.347771	0.302918	0.515871	0.347771	0.347771	0.179747	?	?	0.271189	0.206192	0.262578	1	0.5	0.309884	0.297521	0.0263307	0.0107501	0.0586466	?	?	?	?	0	0.00217377	0	0.00270987	0.00656216	0.07445	0.0289708	0.159749	?	0.0107501	0.0586466	?	?	0	0	0.650791	?	?	?	?	0
	TGME49_210690-TGME49_245460	0.79
335	TGME49_205470-TGME49_266060	0.789	0.604796	0.665744	0.535477	?	0.215973	0.598549	0.663417	0.215973	0.215973	0.129545	0.0800517	?	0.381763	0.290001	0.200355	3	3	0.604796	0.0649643	0.0266595	0.0577218	0.0780643	0.519637	0.665045	?	?	0.0281003	0.0775465	0.108774	0.189162	0.20087	0.436425	0.158863	0.202308	?	0.0577218	0.0780643	0.936125	?	0.428124	0.572024	0.776386	1	0.924559	?	?	0
	TGME49_205470-TGME49_266060	0.789	0.604796	0.665744	0.535477	?	0.215973	0.598549	0.663417	0.215973	0.215973	0.129545	0.0800517	?	0.381763	0.290001	0.200355	3	3	0.604796	0.0649643	0.0266595	0.0577218	0.0780643	0.519637	0.665045	?	?	0.0281003	0.0775465	0.108774	0.189162	0.20087	0.436425	0.158863	0.202308	?	0.0577218	0.0780643	0.936125	?	0.428124	0.572024	0.776386	1	0.924559	?	?	0
	TGME49_205470-TGME49_266060	0.789
336	TGME49_228470-TGME49_309120	0.789	0	0.552134	?	?	0.259581	0	0.552134	0.259581	0.259581	?	?	?	0.21109	?	?	1	0.154	0	0.347329	0.0153011	6.55981e-05	0.0292825	?	?	?	?	6.83274e-05	0.0618519	?	?	?	?	?	?	?	6.55981e-05	0.0292825	?	?	0.576686	?	?	?	?	?	?	1
	TGME49_228470-TGME49_309120	0.789	0	0.552134	?	?	0.259581	0	0.552134	0.259581	0.259581	?	?	?	0.21109	?	?	1	0.154	0	0.347329	0.0153011	6.55981e-05	0.0292825	?	?	?	?	6.83274e-05	0.0618519	?	?	?	?	?	?	?	6.55981e-05	0.0292825	?	?	0.576686	?	?	?	?	?	?	1
	TGME49_228470-TGME49_309120	0.789
337	TGME49_238010-TGME49_320050	0.789	0.321057	0.429152	?	?	0.262752	0.312252	0.429152	0.262752	0.262752	0.253492	?	0.173189	0.183551	0.410116	0.135846	0	0	0.321057	0.345744	0.0243139	0.010381	0.0224416	?	?	4.48874e-07	0.00719246	0.00636664	0.121364	0	0.163598	0.0153627	0.155499	0.0226214	0.0350447	?	0.010381	0.0224416	?	0.304473	0.619887	0.632456	0.783329	?	?	0	0	0
	TGME49_238010-TGME49_320050	0.789	0.321057	0.429152	?	?	0.262752	0.312252	0.429152	0.262752	0.262752	0.253492	?	0.173189	0.183551	0.410116	0.135846	0	0	0.321057	0.345744	0.0243139	0.010381	0.0224416	?	?	4.48874e-07	0.00719246	0.00636664	0.121364	0	0.163598	0.0153627	0.155499	0.0226214	0.0350447	?	0.010381	0.0224416	?	0.304473	0.619887	0.632456	0.783329	?	?	0	0	0
	TGME49_238010-TGME49_320050	0.789
338	TGME49_203310-TGME49_227620	0.788	0.629563	0.817876	?	?	0.095453	0.630387	0.816485	0.095453	0.095453	0.0509849	0.193039	0.288918	0.086251	0.131938	0.115087	0	0	0.629563	?	?	0.0591137	0.139298	0.00618443	0.0400896	0.00217487	0.0254153	0.00434777	0.093819	0.00556313	0.0586827	0.0209374	0.131546	0.106866	0.277085	607	0.0591137	0.139298	0.596927	0.279221	0.75457	0.733885	0.830629	0	0.265766	0	0.018086	0
	TGME49_203310-TGME49_227620	0.788	0.629563	0.817876	?	?	0.095453	0.630387	0.816485	0.095453	0.095453	0.0509849	0.193039	0.288918	0.086251	0.131938	0.115087	0	0	0.629563	?	?	0.0591137	0.139298	0.00618443	0.0400896	0.00217487	0.0254153	0.00434777	0.093819	0.00556313	0.0586827	0.0209374	0.131546	0.106866	0.277085	607	0.0591137	0.139298	0.596927	0.279221	0.75457	0.733885	0.830629	0	0.265766	0	0.018086	0
	TGME49_203310-TGME49_227620	0.788
339	TGME49_306060-TGME49_323100	0.788	0.505796	0.734253	?	?	0.251226	0.46335	0.734253	0.194481	0.194481	0.194481	?	?	?	?	?	0	0	0.505796	0.00123337	?	0.0542953	0.196134	?	?	?	?	?	?	?	?	?	?	0.0483196	0.211857	?	0.0542953	0.196134	?	?	?	?	?	?	?	?	?	?
	TGME49_306060-TGME49_323100	0.788	0.505796	0.734253	?	?	0.251226	0.46335	0.734253	0.194481	0.194481	0.194481	?	?	?	?	?	0	0	0.505796	0.00123337	?	0.0542953	0.196134	?	?	?	?	?	?	?	?	?	?	0.0483196	0.211857	?	0.0542953	0.196134	?	?	?	?	?	?	?	?	?	?
	TGME49_306060-TGME49_323100	0.788
340	TGME49_228470-TGME49_245460	0.787	0.208385	0.342436	?	?	0.238852	0.19885	0.342436	0.238852	0.238852	?	?	?	0.184085	?	?	1	0.154	0.208385	0.332959	0.0287207	0.00263196	0.0112684	?	?	?	?	0.0243576	0.200759	?	?	?	?	?	?	?	0.00263196	0.0112684	?	?	0.756122	?	?	?	?	?	?	1
	TGME49_228470-TGME49_245460	0.787	0.208385	0.342436	?	?	0.238852	0.19885	0.342436	0.238852	0.238852	?	?	?	0.184085	?	?	1	0.154	0.208385	0.332959	0.0287207	0.00263196	0.0112684	?	?	?	?	0.0243576	0.200759	?	?	?	?	?	?	?	0.00263196	0.0112684	?	?	0.756122	?	?	?	?	?	?	1
	TGME49_228470-TGME49_245460	0.787
341	TGME49_236040-TGME49_318230	0.787	0.421204	0.497681	0.543847	?	0.239246	0.41825	0.497106	0.239246	0.239246	0.0547516	0.14337	0.0816067	0.238413	0.242141	0.254537	2	2	0.421204	0.20054	0.139559	0.0290072	0.0473484	0.122828	0.183661	0.150288	0.264276	0.0371638	0.0781339	0.03421	0.090688	0.0231497	0.0508096	0.450993	0.707015	?	0.0290072	0.0473484	0.634873	0.905765	0.576298	0.604816	0.466208	0	0.546961	1	0.775049	0
	TGME49_236040-TGME49_318230	0.787	0.421204	0.497681	0.543847	?	0.239246	0.41825	0.497106	0.239246	0.239246	0.0547516	0.14337	0.0816067	0.238413	0.242141	0.254537	2	2	0.421204	0.20054	0.139559	0.0290072	0.0473484	0.122828	0.183661	0.150288	0.264276	0.0371638	0.0781339	0.03421	0.090688	0.0231497	0.0508096	0.450993	0.707015	?	0.0290072	0.0473484	0.634873	0.905765	0.576298	0.604816	0.466208	0	0.546961	1	0.775049	0
	TGME49_236040-TGME49_318230	0.787
342	TGME49_279390-TGME49_300260	0.787	0.426031	0.492237	?	?	0.319941	0.417953	0.492287	0.396604	0.396604	0.373357	?	?	0.240488	?	0.589729	1	1	0.426031	0.215296	0.030554	0.0361425	0.058676	?	?	?	?	0.0655207	0.188985	?	?	0.000977451	0.00642333	0.22672	0.354294	?	0.0361425	0.058676	?	?	0.749429	?	0.0464238	?	?	?	?	0
	TGME49_279390-TGME49_300260	0.787	0.426031	0.492237	?	?	0.319941	0.417953	0.492287	0.396604	0.396604	0.373357	?	?	0.240488	?	0.589729	1	1	0.426031	0.215296	0.030554	0.0361425	0.058676	?	?	?	?	0.0655207	0.188985	?	?	0.000977451	0.00642333	0.22672	0.354294	?	0.0361425	0.058676	?	?	0.749429	?	0.0464238	?	?	?	?	0
	TGME49_279390-TGME49_300260	0.787
343	TGME49_208370-TGME49_316250	0.786	0.627196	0.765213	?	?	0.23767	0.614492	0.765213	0.23767	0.23767	0.229518	?	?	?	?	?	0	0	0.627196	0.043315	0	0.099155	0.267005	?	?	?	?	?	?	?	?	?	?	0.11191	0.281736	?	0.099155	0.267005	?	?	?	?	?	?	?	?	?	?
	TGME49_208370-TGME49_316250	0.786	0.627196	0.765213	?	?	0.23767	0.614492	0.765213	0.23767	0.23767	0.229518	?	?	?	?	?	0	0	0.627196	0.043315	0	0.099155	0.267005	?	?	?	?	?	?	?	?	?	?	0.11191	0.281736	?	0.099155	0.267005	?	?	?	?	?	?	?	?	?	?
	TGME49_208370-TGME49_316250	0.786
344	TGME49_218410-TGME49_313230	0.785	0.63585	0.715467	?	?	0.229553	0.63347	0.715467	0.229553	0.229553	0.156185	?	?	?	?	?	0	0	0.63585	0.224999	0.0223388	0.0735195	0.148642	?	?	?	?	?	?	?	?	?	?	0.0811592	0.194821	?	0.0735195	0.148642	?	?	?	?	?	?	?	?	?	?
	TGME49_218410-TGME49_313230	0.785	0.63585	0.715467	?	?	0.229553	0.63347	0.715467	0.229553	0.229553	0.156185	?	?	?	?	?	0	0	0.63585	0.224999	0.0223388	0.0735195	0.148642	?	?	?	?	?	?	?	?	?	?	0.0811592	0.194821	?	0.0735195	0.148642	?	?	?	?	?	?	?	?	?	?
	TGME49_218410-TGME49_313230	0.785
345	TGME49_248370-TGME49_293580	0.785	0.745634	0.851137	2.84538	?	0.187628	0.748805	0.851137	0.187628	0.187628	0.024969	?	?	?	?	?	0	0	0.745634	0.195644	0.122074	0.304369	0.533585	?	?	?	?	?	?	?	?	?	?	0.41798	0.658416	?	0.304369	0.533585	?	?	?	?	?	?	?	?	?	?
	TGME49_248370-TGME49_293580	0.785	0.745634	0.851137	2.84538	?	0.187628	0.748805	0.851137	0.187628	0.187628	0.024969	?	?	?	?	?	0	0	0.745634	0.195644	0.122074	0.304369	0.533585	?	?	?	?	?	?	?	?	?	?	0.41798	0.658416	?	0.304369	0.533585	?	?	?	?	?	?	?	?	?	?
	TGME49_248370-TGME49_293580	0.785
346	TGME49_263090-TGME49_288380	0.785	0.174124	0.239161	0.347055	?	0.0787269	0.174452	0.238446	0.304648	0.304648	0.154511	?	0.278769	0.157209	?	0.025226	1	1	0.174124	0.181633	0.00869905	0.00279315	0.00571746	?	?	0	0.00323082	0.000236978	0.00454441	?	?	0	0.012903	0.135334	0.250971	?	0.00279315	0.00571746	?	0	0.088887	?	0.0875936	?	?	0	0	0
	TGME49_263090-TGME49_288380	0.785	0.174124	0.239161	0.347055	?	0.0787269	0.174452	0.238446	0.304648	0.304648	0.154511	?	0.278769	0.157209	?	0.025226	1	1	0.174124	0.181633	0.00869905	0.00279315	0.00571746	?	?	0	0.00323082	0.000236978	0.00454441	?	?	0	0.012903	0.135334	0.250971	?	0.00279315	0.00571746	?	0	0.088887	?	0.0875936	?	?	0	0	0
	TGME49_263090-TGME49_288380	0.785
347	TGME49_297070-TGME49_311470	0.785	0.58364	0.747444	?	?	0.682908	0.594207	0.747444	0.121561	0.121561	0.115028	?	?	?	?	?	1	0.5	0.58364	0.00795631	0.333899	0.0666416	0.195556	?	?	?	?	?	?	?	?	?	?	0.0855352	0.238138	?	0.0666416	0.195556	?	?	?	?	?	?	?	?	?	?
	TGME49_297070-TGME49_311470	0.785	0.58364	0.747444	?	?	0.682908	0.594207	0.747444	0.121561	0.121561	0.115028	?	?	?	?	?	1	0.5	0.58364	0.00795631	0.333899	0.0666416	0.195556	?	?	?	?	?	?	?	?	?	?	0.0855352	0.238138	?	0.0666416	0.195556	?	?	?	?	?	?	?	?	?	?
	TGME49_297070-TGME49_311470	0.785
348	TGME49_297070-TGME49_315320	0.785	0.558518	0.759045	?	?	0.45773	0.547923	0.759045	0.0965207	0.0965207	0.0949394	?	?	?	?	?	0	0	0.558518	0.013971	?	0.0520856	0.182817	?	?	?	?	?	?	?	?	?	?	0.0553693	0.201244	?	0.0520856	0.182817	?	?	?	?	?	?	?	?	?	?
	TGME49_297070-TGME49_315320	0.785	0.558518	0.759045	?	?	0.45773	0.547923	0.759045	0.0965207	0.0965207	0.0949394	?	?	?	?	?	0	0	0.558518	0.013971	?	0.0520856	0.182817	?	?	?	?	?	?	?	?	?	?	0.0553693	0.201244	?	0.0520856	0.182817	?	?	?	?	?	?	?	?	?	?
	TGME49_297070-TGME49_315320	0.785
349	TGME49_305290-TGME49_310960	0.785	0.157942	0.344517	?	?	0.280966	0.152112	0.344517	0.302106	0.302106	0.127319	?	?	?	?	?	0	0	0.157942	0.274716	0.0589966	0.0231217	0.0896989	?	?	?	?	?	?	?	?	?	?	0	0.214656	?	0.0231217	0.0896989	?	?	?	?	?	?	?	?	?	?
	TGME49_305290-TGME49_310960	0.785	0.157942	0.344517	?	?	0.280966	0.152112	0.344517	0.302106	0.302106	0.127319	?	?	?	?	?	0	0	0.157942	0.274716	0.0589966	0.0231217	0.0896989	?	?	?	?	?	?	?	?	?	?	0	0.214656	?	0.0231217	0.0896989	?	?	?	?	?	?	?	?	?	?
	TGME49_305290-TGME49_310960	0.785
350	TGME49_218920-TGME49_306930	0.784	0.322211	0.572986	14050.4	?	0.297615	0.2521	0.572986	0.297615	0.297615	?	0.232673	0.268819	0.397062	0.210881	0.228843	2	0.8	0.322211	0.0865483	0.0221957	0.0103291	0.0745849	0	0.219942	0.000163279	0.433222	0.0230331	0.289554	0.0450347	0.341621	0.0425142	0.40094	?	?	?	0.0103291	0.0745849	0.668994	0.75724	0.730297	0.812244	0.771517	0	0	0	0	1
	TGME49_218920-TGME49_306930	0.784	0.322211	0.572986	14050.4	?	0.297615	0.2521	0.572986	0.297615	0.297615	?	0.232673	0.268819	0.397062	0.210881	0.228843	2	0.8	0.322211	0.0865483	0.0221957	0.0103291	0.0745849	0	0.219942	0.000163279	0.433222	0.0230331	0.289554	0.0450347	0.341621	0.0425142	0.40094	?	?	?	0.0103291	0.0745849	0.668994	0.75724	0.730297	0.812244	0.771517	0	0	0	0	1
	TGME49_218920-TGME49_306930	0.784
351	TGME49_222020-TGME49_283780	0.784	-0.020128	0.000237141	0.535477	?	0.120799	-0.019112	0.000236941	0.120799	0.120799	0.636514	?	?	0.413323	0.0804848	?	0	0	-0.020128	0.333585	0.180039	0.000984584	0.00106332	?	?	?	?	0.000580703	0.00186077	0	0.00252012	?	?	0	0.268578	?	0.000984584	0.00106332	?	?	0	0	?	?	?	?	?	0
	TGME49_222020-TGME49_283780	0.784	-0.020128	0.000237141	0.535477	?	0.120799	-0.019112	0.000236941	0.120799	0.120799	0.636514	?	?	0.413323	0.0804848	?	0	0	-0.020128	0.333585	0.180039	0.000984584	0.00106332	?	?	?	?	0.000580703	0.00186077	0	0.00252012	?	?	0	0.268578	?	0.000984584	0.00106332	?	?	0	0	?	?	?	?	?	0
	TGME49_222020-TGME49_283780	0.784
352	TGME49_245460-TGME49_250810	0.784	0.502461	0.700437	?	?	0.111063	0.501893	0.700437	0.111063	0.111063	0.105403	?	?	?	?	?	0	0	0.502461	0.310422	0.0362216	0.0350443	0.124999	?	?	?	?	?	?	?	?	?	?	0.0627993	0.247909	?	0.0350443	0.124999	?	?	?	?	?	?	?	?	?	?
	TGME49_245460-TGME49_250810	0.784	0.502461	0.700437	?	?	0.111063	0.501893	0.700437	0.111063	0.111063	0.105403	?	?	?	?	?	0	0	0.502461	0.310422	0.0362216	0.0350443	0.124999	?	?	?	?	?	?	?	?	?	?	0.0627993	0.247909	?	0.0350443	0.124999	?	?	?	?	?	?	?	?	?	?
	TGME49_245460-TGME49_250810	0.784
353	TGME49_228190-TGME49_294620	0.783	0	0.606823	?	?	0.158739	0	0.606823	0.158739	0.158739	0.158739	?	?	?	?	?	1	0.5	0	0.300999	0.139639	0.0048616	0.0630472	?	?	?	?	?	?	?	?	?	?	0.0148213	0.0724991	?	0.0048616	0.0630472	?	?	?	?	?	?	?	?	?	?
	TGME49_228190-TGME49_294620	0.783	0	0.606823	?	?	0.158739	0	0.606823	0.158739	0.158739	0.158739	?	?	?	?	?	1	0.5	0	0.300999	0.139639	0.0048616	0.0630472	?	?	?	?	?	?	?	?	?	?	0.0148213	0.0724991	?	0.0048616	0.0630472	?	?	?	?	?	?	?	?	?	?
	TGME49_228190-TGME49_294620	0.783
354	TGME49_251810-TGME49_266060	0.783	0.471098	0.565589	?	?	0.627533	0.468915	0.565589	0.205787	0.205787	0.163343	0.212154	?	0.25653	0.198882	0.182048	2	2	0.471098	0.259279	0.0222163	0.0300053	0.0544834	0.324704	0.659435	?	?	0.0112995	0.055279	0.0486541	0.134727	0.148977	0.324451	0.0776626	0.130437	?	0.0300053	0.0544834	0.766474	?	0.443917	0.830426	0.678047	1	0.731638	?	?	0
	TGME49_251810-TGME49_266060	0.783	0.471098	0.565589	?	?	0.627533	0.468915	0.565589	0.205787	0.205787	0.163343	0.212154	?	0.25653	0.198882	0.182048	2	2	0.471098	0.259279	0.0222163	0.0300053	0.0544834	0.324704	0.659435	?	?	0.0112995	0.055279	0.0486541	0.134727	0.148977	0.324451	0.0776626	0.130437	?	0.0300053	0.0544834	0.766474	?	0.443917	0.830426	0.678047	1	0.731638	?	?	0
	TGME49_251810-TGME49_266060	0.783
355	TGME49_228470-TGME49_309820	0.782	0.040452	0.0725297	?	?	0.585099	0.029189	0.0725297	0.585099	0.585099	?	?	?	0.135906	?	?	1	0.4	0.040452	0.325075	0.017528	0.000757699	0.00307039	?	?	?	?	0	0.0739013	?	?	?	?	?	?	?	0.000757699	0.00307039	?	?	0.519656	?	?	?	?	?	?	1
	TGME49_228470-TGME49_309820	0.782	0.040452	0.0725297	?	?	0.585099	0.029189	0.0725297	0.585099	0.585099	?	?	?	0.135906	?	?	1	0.4	0.040452	0.325075	0.017528	0.000757699	0.00307039	?	?	?	?	0	0.0739013	?	?	?	?	?	?	?	0.000757699	0.00307039	?	?	0.519656	?	?	?	?	?	?	1
	TGME49_228470-TGME49_309820	0.782
356	TGME49_205470-TGME49_211680	0.781	0.711315	0.759193	?	?	0.115362	0.697643	0.760462	0.115362	0.115362	0.0650293	0.0917773	?	0.0556872	0.12402	0.111739	4	4	0.711315	0.0563368	0.0266595	0.054074	0.0764658	0.476048	0.595094	?	?	0.199661	0.268427	0.13529	0.236448	0.140043	0.286945	0.338872	0.440065	?	0.054074	0.0764658	0.937247	?	0.880062	0.715494	0.785077	1	0.90664	?	?	0
	TGME49_205470-TGME49_211680	0.781	0.711315	0.759193	?	?	0.115362	0.697643	0.760462	0.115362	0.115362	0.0650293	0.0917773	?	0.0556872	0.12402	0.111739	4	4	0.711315	0.0563368	0.0266595	0.054074	0.0764658	0.476048	0.595094	?	?	0.199661	0.268427	0.13529	0.236448	0.140043	0.286945	0.338872	0.440065	?	0.054074	0.0764658	0.937247	?	0.880062	0.715494	0.785077	1	0.90664	?	?	0
	TGME49_205470-TGME49_211680	0.781
357	TGME49_215470-TGME49_270380	0.781	0.288369	0.442444	0.520624	?	0.332396	0.286894	0.442444	0.332396	0.332396	0.246323	?	?	?	?	?	0	0	0.288369	0.378364	0.0336427	0.00600936	0.0279313	?	?	?	?	?	?	?	?	?	?	0.0131286	0.0785214	?	0.00600936	0.0279313	?	?	?	?	?	?	?	?	?	?
	TGME49_215470-TGME49_270380	0.781	0.288369	0.442444	0.520624	?	0.332396	0.286894	0.442444	0.332396	0.332396	0.246323	?	?	?	?	?	0	0	0.288369	0.378364	0.0336427	0.00600936	0.0279313	?	?	?	?	?	?	?	?	?	?	0.0131286	0.0785214	?	0.00600936	0.0279313	?	?	?	?	?	?	?	?	?	?
	TGME49_215470-TGME49_270380	0.781
358	TGME49_246540-TGME49_258060	0.781	0.450895	0.75787	?	?	0.184079	0.439051	0.75787	0.184079	0.184079	0.178145	?	?	?	?	?	0	0	0.450895	0.150459	0.142706	0.0261106	0.221557	?	?	?	?	?	?	?	?	?	?	0.0523738	0.258603	?	0.0261106	0.221557	?	?	?	?	?	?	?	?	?	?
	TGME49_246540-TGME49_258060	0.781	0.450895	0.75787	?	?	0.184079	0.439051	0.75787	0.184079	0.184079	0.178145	?	?	?	?	?	0	0	0.450895	0.150459	0.142706	0.0261106	0.221557	?	?	?	?	?	?	?	?	?	?	0.0523738	0.258603	?	0.0261106	0.221557	?	?	?	?	?	?	?	?	?	?
	TGME49_246540-TGME49_258060	0.781
359	TGME49_253430-TGME49_269950	0.781	0.49266	0.783082	?	?	0.529706	0.488041	0.779795	0.196465	0.196465	?	0.183991	?	0.148045	0.219897	0.0524519	2	2	0.49266	0.189394	0.0350704	0.0281904	0.127943	0.0112187	0.415507	?	?	0.0533265	0.376293	0	0.181275	0.146358	0.498325	?	?	?	0.0281904	0.127943	0.855107	?	0.866279	0.508395	0.966247	1	0	?	?	0
	TGME49_253430-TGME49_269950	0.781	0.49266	0.783082	?	?	0.529706	0.488041	0.779795	0.196465	0.196465	?	0.183991	?	0.148045	0.219897	0.0524519	2	2	0.49266	0.189394	0.0350704	0.0281904	0.127943	0.0112187	0.415507	?	?	0.0533265	0.376293	0	0.181275	0.146358	0.498325	?	?	?	0.0281904	0.127943	0.855107	?	0.866279	0.508395	0.966247	1	0	?	?	0
	TGME49_253430-TGME49_269950	0.781
360	TGME49_221210-TGME49_319870	0.78	0.557378	0.717637	?	?	0.154905	0.525293	0.717637	0.154905	0.154905	?	0.0666835	0	0.138077	0.19069	0.117547	4	4	0.557378	0.00375249	?	0.0499774	0.105368	0	0.642043	0	0.841534	0.0570357	0.611668	0	0.410609	3.23577e-08	0.623836	?	?	?	0.0499774	0.105368	0.916271	1	0.944911	0.83224	0.917663	1	0	1	0	1
	TGME49_221210-TGME49_319870	0.78	0.557378	0.717637	?	?	0.154905	0.525293	0.717637	0.154905	0.154905	?	0.0666835	0	0.138077	0.19069	0.117547	4	4	0.557378	0.00375249	?	0.0499774	0.105368	0	0.642043	0	0.841534	0.0570357	0.611668	0	0.410609	3.23577e-08	0.623836	?	?	?	0.0499774	0.105368	0.916271	1	0.944911	0.83224	0.917663	1	0	1	0	1
	TGME49_221210-TGME49_319870	0.78
361	TGME49_227810-TGME49_291960	0.78	0.326993	0.44792	?	?	0.346592	0.320804	0.44792	0.346592	0.346592	0.20203	?	?	0.688543	0.689671	0.572281	0	0	0.326993	?	?	0.0133111	0.0336957	?	?	?	?	0.000999992	0.00289481	0.000380802	0.000955296	0.000347146	0.00111752	0.0459433	0.117788	?	0.0133111	0.0336957	?	?	0	0	0	?	?	?	?	0
	TGME49_227810-TGME49_291960	0.78	0.326993	0.44792	?	?	0.346592	0.320804	0.44792	0.346592	0.346592	0.20203	?	?	0.688543	0.689671	0.572281	0	0	0.326993	?	?	0.0133111	0.0336957	?	?	?	?	0.000999992	0.00289481	0.000380802	0.000955296	0.000347146	0.00111752	0.0459433	0.117788	?	0.0133111	0.0336957	?	?	0	0	0	?	?	?	?	0
	TGME49_227810-TGME49_291960	0.78
362	TGME49_236040-TGME49_289690	0.78	0.072071	0.121571	1.0638	?	0.322211	0.072631	0.121468	0.322211	0.322211	0.0558569	?	0.0286686	0.302983	0.287674	0.260637	2	2	0.072071	0.308638	0.136558	0.00292955	0.00552917	?	?	0	0.568994	0.000732992	0.0118043	0.000879535	0.00476101	0	0.00184254	0.438529	0.62918	?	0.00292955	0.00552917	?	0.749711	0.169397	0.137072	0	?	?	1	0	0
	TGME49_236040-TGME49_289690	0.78	0.072071	0.121571	1.0638	?	0.322211	0.072631	0.121468	0.322211	0.322211	0.0558569	?	0.0286686	0.302983	0.287674	0.260637	2	2	0.072071	0.308638	0.136558	0.00292955	0.00552917	?	?	0	0.568994	0.000732992	0.0118043	0.000879535	0.00476101	0	0.00184254	0.438529	0.62918	?	0.00292955	0.00552917	?	0.749711	0.169397	0.137072	0	?	?	1	0	0
	TGME49_236040-TGME49_289690	0.78
363	TGME49_253290-TGME49_306960	0.78	0.47636	0.704187	?	?	0.0826646	0.475804	0.698454	0.167195	0.167195	?	?	?	0.156227	0.20781	0.0708307	3	2.334	0.47636	0.257265	0.0155962	0.0313947	0.126499	?	?	?	?	0	0.256353	0	0.0918289	0	0.198663	?	?	?	0.0313947	0.126499	?	?	0.78988	0.609333	0.755929	?	?	?	?	1
	TGME49_253290-TGME49_306960	0.78	0.47636	0.704187	?	?	0.0826646	0.475804	0.698454	0.167195	0.167195	?	?	?	0.156227	0.20781	0.0708307	3	2.334	0.47636	0.257265	0.0155962	0.0313947	0.126499	?	?	?	?	0	0.256353	0	0.0918289	0	0.198663	?	?	?	0.0313947	0.126499	?	?	0.78988	0.609333	0.755929	?	?	?	?	1
	TGME49_253290-TGME49_306960	0.78
364	TGME49_222220-TGME49_300140	0.779	0.449801	0.661786	?	?	0.314327	0.447889	0.661786	0.314327	0.314327	0.219174	?	?	?	?	?	0	0	0.449801	0.114179	0.0318058	0.0418343	0.157939	?	?	?	?	?	?	?	?	?	?	0.0527139	0.198684	?	0.0418343	0.157939	?	?	?	?	?	?	?	?	?	?
	TGME49_222220-TGME49_300140	0.779	0.449801	0.661786	?	?	0.314327	0.447889	0.661786	0.314327	0.314327	0.219174	?	?	?	?	?	0	0	0.449801	0.114179	0.0318058	0.0418343	0.157939	?	?	?	?	?	?	?	?	?	?	0.0527139	0.198684	?	0.0418343	0.157939	?	?	?	?	?	?	?	?	?	?
	TGME49_222220-TGME49_300140	0.779
365	TGME49_232300-TGME49_242330	0.779	0.310791	0.532397	0.520624	?	0.304157	0.298535	0.532397	0.304157	0.304157	0.099548	?	?	0.287682	?	?	1	0.333	0.310791	0.323822	0.0269214	0.0269216	0.183849	?	?	?	?	0	0.0207164	?	?	?	?	0.0300418	0.27199	?	0.0269216	0.183849	?	?	0.447214	?	?	?	?	?	?	1
	TGME49_232300-TGME49_242330	0.779	0.310791	0.532397	0.520624	?	0.304157	0.298535	0.532397	0.304157	0.304157	0.099548	?	?	0.287682	?	?	1	0.333	0.310791	0.323822	0.0269214	0.0269216	0.183849	?	?	?	?	0	0.0207164	?	?	?	?	0.0300418	0.27199	?	0.0269216	0.183849	?	?	0.447214	?	?	?	?	?	?	1
	TGME49_232300-TGME49_242330	0.779
366	TGME49_203630-TGME49_238010	0.778	0.468926	0.592623	?	?	0.217112	0.465209	0.592623	0.217112	0.217112	0.138697	?	?	?	?	0.0821485	0	0	0.468926	0.253335	0.0379839	0.025422	0.0544377	?	?	?	?	?	?	?	?	5.03939e-07	0.0741539	0.0280468	0.0785604	?	0.025422	0.0544377	?	?	?	?	0.553897	?	?	?	?	?
	TGME49_203630-TGME49_238010	0.778	0.468926	0.592623	?	?	0.217112	0.465209	0.592623	0.217112	0.217112	0.138697	?	?	?	?	0.0821485	0	0	0.468926	0.253335	0.0379839	0.025422	0.0544377	?	?	?	?	?	?	?	?	5.03939e-07	0.0741539	0.0280468	0.0785604	?	0.025422	0.0544377	?	?	?	?	0.553897	?	?	?	?	?
	TGME49_203630-TGME49_238010	0.778
367	TGME49_222220-TGME49_284540	0.778	0.304389	0.619222	?	?	0.114115	0.304697	0.619222	0.114115	0.114115	0.129832	?	?	?	?	?	0	0	0.304389	0.120178	0.0328792	0.0184045	0.174006	?	?	?	?	?	?	?	?	?	?	0.0323894	0.223077	?	0.0184045	0.174006	?	?	?	?	?	?	?	?	?	?
	TGME49_222220-TGME49_284540	0.778	0.304389	0.619222	?	?	0.114115	0.304697	0.619222	0.114115	0.114115	0.129832	?	?	?	?	?	0	0	0.304389	0.120178	0.0328792	0.0184045	0.174006	?	?	?	?	?	?	?	?	?	?	0.0323894	0.223077	?	0.0184045	0.174006	?	?	?	?	?	?	?	?	?	?
	TGME49_222220-TGME49_284540	0.778
368	TGME49_226250-TGME49_259690	0.778	0.889505	0.968915	?	?	0.0772904	0.924156	0.968915	0.0772904	0.0772904	0.0377886	?	?	?	?	?	1	1	0.889505	0.0025362	0.202906	0.378171	0.606057	?	?	?	?	?	?	?	?	?	?	0.469158	0.681439	?	0.378171	0.606057	?	?	?	?	?	?	?	?	?	?
	TGME49_226250-TGME49_259690	0.778	0.889505	0.968915	?	?	0.0772904	0.924156	0.968915	0.0772904	0.0772904	0.0377886	?	?	?	?	?	1	1	0.889505	0.0025362	0.202906	0.378171	0.606057	?	?	?	?	?	?	?	?	?	?	0.469158	0.681439	?	0.378171	0.606057	?	?	?	?	?	?	?	?	?	?
	TGME49_226250-TGME49_259690	0.778
369	TGME49_316310-TGME49_316330	0.777	0.335626	0.447771	2685.75	?		0.338024	0.447771	0.201403	0.201403	?	0.0514537	0.0656117	0.367176	0.223144	0.263177	2	1.667	0.335626	0.00106412	0.418974	0.0131649	0.0464414	4.94943e-06	0.00602194	0.12876	0.333232	0.00134539	0.0116987	0.00675899	0.198714	0.137297	0.280747	?	?	?	0.0131649	0.0464414	0.146818	0.740119	0.203779	0.604708	0.589188	0	0	1	0.603565	0
	TGME49_316310-TGME49_316330	0.777	0.335626	0.447771	2685.75	?		0.338024	0.447771	0.201403	0.201403	?	0.0514537	0.0656117	0.367176	0.223144	0.263177	2	1.667	0.335626	0.00106412	0.418974	0.0131649	0.0464414	4.94943e-06	0.00602194	0.12876	0.333232	0.00134539	0.0116987	0.00675899	0.198714	0.137297	0.280747	?	?	?	0.0131649	0.0464414	0.146818	0.740119	0.203779	0.604708	0.589188	0	0	1	0.603565	0
	TGME49_316310-TGME49_316330	0.777
370	TGME49_205340-TGME49_263700	0.777	0.349415	0.505994	?	?	0.398054	0.351544	0.505994	0.398054	0.398054	0.124695	?	0.410116	0.657251	0.585953	0.405863	0	0	0.349415	0.20382	0.013161	0.0254511	0.0733789	?	?	0	0.00400681	0.00040409	0.00625728	0.00123612	0.00786386	0.000570019	0.014683	0.0813055	0.25238	?	0.0254511	0.0733789	?	0	0.0567198	0	0.0428746	?	?	0	0	0
	TGME49_205340-TGME49_263700	0.777	0.349415	0.505994	?	?	0.398054	0.351544	0.505994	0.398054	0.398054	0.124695	?	0.410116	0.657251	0.585953	0.405863	0	0	0.349415	0.20382	0.013161	0.0254511	0.0733789	?	?	0	0.00400681	0.00040409	0.00625728	0.00123612	0.00786386	0.000570019	0.014683	0.0813055	0.25238	?	0.0254511	0.0733789	?	0	0.0567198	0	0.0428746	?	?	0	0	0
	TGME49_205340-TGME49_263700	0.777
371	TGME49_205710-TGME49_266060	0.777	0.391812	0.482406	?	?	0.243421	0.402689	0.482406	0.243421	0.243421	0.21518	?	?	0.027576	?	?	1	1	0.391812	0.367104	0.0195549	0.0426422	0.085326	?	?	?	?	0	0.0514686	?	?	?	?	0.0691993	0.129183	?	0.0426422	0.085326	?	?	0.531085	?	?	?	?	?	?	1
	TGME49_205710-TGME49_266060	0.777	0.391812	0.482406	?	?	0.243421	0.402689	0.482406	0.243421	0.243421	0.21518	?	?	0.027576	?	?	1	1	0.391812	0.367104	0.0195549	0.0426422	0.085326	?	?	?	?	0	0.0514686	?	?	?	?	0.0691993	0.129183	?	0.0426422	0.085326	?	?	0.531085	?	?	?	?	?	?	1
	TGME49_205710-TGME49_266060	0.777
372	TGME49_205710-TGME49_270510	0.777	0.37614	0.645308	1048.61	?	0.170937	0.373697	0.645308	0.170937	0.170937	0.170807	?	?	?	?	?	0	0	0.37614	0.198319	0.0173678	0.0741443	0.238588	?	?	?	?	?	?	?	?	?	?	0.101957	0.311784	?	0.0741443	0.238588	?	?	?	?	?	?	?	?	?	?
	TGME49_205710-TGME49_270510	0.777	0.37614	0.645308	1048.61	?	0.170937	0.373697	0.645308	0.170937	0.170937	0.170807	?	?	?	?	?	0	0	0.37614	0.198319	0.0173678	0.0741443	0.238588	?	?	?	?	?	?	?	?	?	?	0.101957	0.311784	?	0.0741443	0.238588	?	?	?	?	?	?	?	?	?	?
	TGME49_205710-TGME49_270510	0.777
373	TGME49_209420-TGME49_300260	0.777	0.552828	0.724507	?	?	0.286072	0.554003	0.724062	0.286072	0.286072	0.0804848	?	?	0.159983	0.345126	0.419608	1	1	0.552828	0.0385246	0.0290013	0.0329823	0.099752	?	?	?	?	0.214487	0.438013	0.00859617	0.0333795	0.0079118	0.0107912	0	0.0111829	?	0.0329823	0.099752	?	?	0.939711	0.493473	0.29361	?	?	?	?	1
	TGME49_209420-TGME49_300260	0.777	0.552828	0.724507	?	?	0.286072	0.554003	0.724062	0.286072	0.286072	0.0804848	?	?	0.159983	0.345126	0.419608	1	1	0.552828	0.0385246	0.0290013	0.0329823	0.099752	?	?	?	?	0.214487	0.438013	0.00859617	0.0333795	0.0079118	0.0107912	0	0.0111829	?	0.0329823	0.099752	?	?	0.939711	0.493473	0.29361	?	?	?	?	1
	TGME49_209420-TGME49_300260	0.777
374	TGME49_227620-TGME49_275440	0.777	0.531472	0.718276	?	?	0.1329	0.534076	0.717922	0.1329	0.1329	0.0970061	0.298281	?	0.115586	0.13872	0.166457	1	1	0.531472	?	?	0.039825	0.126275	0.00092485	0.00792971	?	?	0.00893007	0.0412406	0.00438896	0.0306563	0.00384183	0.0661958	0.0507798	0.206941	610	0.039825	0.126275	0.218963	?	0.493871	0.428166	0.577902	0	0.017131	?	?	1
	TGME49_227620-TGME49_275440	0.777	0.531472	0.718276	?	?	0.1329	0.534076	0.717922	0.1329	0.1329	0.0970061	0.298281	?	0.115586	0.13872	0.166457	1	1	0.531472	?	?	0.039825	0.126275	0.00092485	0.00792971	?	?	0.00893007	0.0412406	0.00438896	0.0306563	0.00384183	0.0661958	0.0507798	0.206941	610	0.039825	0.126275	0.218963	?	0.493871	0.428166	0.577902	0	0.017131	?	?	1
	TGME49_227620-TGME49_275440	0.777
375	TGME49_229670-TGME49_250810	0.777	0.332443	0.6071	0.520624	?	0.255726	0.329208	0.6071	0.255726	0.255726	0.25217	?	?	?	?	?	0	0	0.332443	0.266976	0.0294956	0.015948	0.101522	?	?	?	?	?	?	?	?	?	?	0.01892	0.136001	?	0.015948	0.101522	?	?	?	?	?	?	?	?	?	?
	TGME49_229670-TGME49_250810	0.777	0.332443	0.6071	0.520624	?	0.255726	0.329208	0.6071	0.255726	0.255726	0.25217	?	?	?	?	?	0	0	0.332443	0.266976	0.0294956	0.015948	0.101522	?	?	?	?	?	?	?	?	?	?	0.01892	0.136001	?	0.015948	0.101522	?	?	?	?	?	?	?	?	?	?
	TGME49_229670-TGME49_250810	0.777
376	TGME49_244320-TGME49_254440	0.777	0.184856	0.35388	1.05644	?	0.276922	0.170489	0.35388	0.276922	0.276922	0.15067	?	0.160938	0.409943	?	?	2	0.622	0.184856	0.245586	0.0364598	0.00149206	0.0046372	?	?	0.00461128	0.273708	0.00344764	0.0275154	?	?	?	?	1.85101e-05	0.00741949	?	0.00149206	0.0046372	?	0.841334	0.404347	?	?	?	?	1	0	1
	TGME49_244320-TGME49_254440	0.777	0.184856	0.35388	1.05644	?	0.276922	0.170489	0.35388	0.276922	0.276922	0.15067	?	0.160938	0.409943	?	?	2	0.622	0.184856	0.245586	0.0364598	0.00149206	0.0046372	?	?	0.00461128	0.273708	0.00344764	0.0275154	?	?	?	?	1.85101e-05	0.00741949	?	0.00149206	0.0046372	?	0.841334	0.404347	?	?	?	?	1	0	1
	TGME49_244320-TGME49_254440	0.777
377	TGME49_224850-TGME49_236210	0.776	0	0.726548	2.5524	?	0.0921922	0.490666	0.726548	0.0921922	0.0921922	0.0921922	?	?	?	?	?	0	0	0	0.0875828	0.0266595	0.0453359	0.200891	?	?	?	?	?	?	?	?	?	?	0.0609199	0.218754	?	0.0453359	0.200891	?	?	?	?	?	?	?	?	?	?
	TGME49_224850-TGME49_236210	0.776	0	0.726548	2.5524	?	0.0921922	0.490666	0.726548	0.0921922	0.0921922	0.0921922	?	?	?	?	?	0	0	0	0.0875828	0.0266595	0.0453359	0.200891	?	?	?	?	?	?	?	?	?	?	0.0609199	0.218754	?	0.0453359	0.200891	?	?	?	?	?	?	?	?	?	?
	TGME49_224850-TGME49_236210	0.776
378	TGME49_227290-TGME49_262070	0.776	0.414309	0.654252	?	?	0.33984	0.39859	0.654252	0.33984	0.33984	0.32955	?	?	?	?	?	1	0.286	0.414309	0.138585	0.0194354	0.0366595	0.167022	?	?	?	?	?	?	?	?	?	?	0.0456308	0.185003	?	0.0366595	0.167022	?	?	?	?	?	?	?	?	?	?
	TGME49_227290-TGME49_262070	0.776	0.414309	0.654252	?	?	0.33984	0.39859	0.654252	0.33984	0.33984	0.32955	?	?	?	?	?	1	0.286	0.414309	0.138585	0.0194354	0.0366595	0.167022	?	?	?	?	?	?	?	?	?	?	0.0456308	0.185003	?	0.0366595	0.167022	?	?	?	?	?	?	?	?	?	?
	TGME49_227290-TGME49_262070	0.776
379	TGME49_232230-TGME49_245460	0.776	0.485291	0.738588	?	?	0.24624	0.479911	0.738588	0.24624	0.24624	0.149368	?	?	0.256262	0.450561	0.369216	0	0	0.485291	0.393617	0.0504722	0.0272996	0.107665	?	?	?	?	0.0133458	0.132621	0	0.000557876	0.0016858	0.0275005	0.0556846	0.22891	?	0.0272996	0.107665	?	?	0.694514	0	0.451243	?	?	?	?	0
	TGME49_232230-TGME49_245460	0.776	0.485291	0.738588	?	?	0.24624	0.479911	0.738588	0.24624	0.24624	0.149368	?	?	0.256262	0.450561	0.369216	0	0	0.485291	0.393617	0.0504722	0.0272996	0.107665	?	?	?	?	0.0133458	0.132621	0	0.000557876	0.0016858	0.0275005	0.0556846	0.22891	?	0.0272996	0.107665	?	?	0.694514	0	0.451243	?	?	?	?	0
	TGME49_232230-TGME49_245460	0.776
380	TGME49_232230-TGME49_309820	0.776	0.059215	0.132829	?	?	0.345986	0.054162	0.132829	0.345986	0.345986	0.477156	?	?	0.0878591	?	0.296064	1	0.286	0.059215	0.338583	0.0381228	0.00154924	0.00589296	?	?	?	?	0	0.0692036	?	?	0	0.0121122	0.00195418	0.0105175	?	0.00154924	0.00589296	?	?	0.551069	?	0.22188	?	?	?	?	1
	TGME49_232230-TGME49_309820	0.776	0.059215	0.132829	?	?	0.345986	0.054162	0.132829	0.345986	0.345986	0.477156	?	?	0.0878591	?	0.296064	1	0.286	0.059215	0.338583	0.0381228	0.00154924	0.00589296	?	?	?	?	0	0.0692036	?	?	0	0.0121122	0.00195418	0.0105175	?	0.00154924	0.00589296	?	?	0.551069	?	0.22188	?	?	?	?	1
	TGME49_232230-TGME49_309820	0.776
381	TGME49_205340-TGME49_260260	0.775	0.637904	0.754135	?	?	0.236466	0.637928	0.754135	0.236466	0.236466	0.257382	0.0688657	?	0.195952	0.239444	0.141394	4	4	0.637904	0.145439	0.0311693	0.0408388	0.0776856	0.450478	0.710091	?	?	0.117265	0.253087	0.122562	0.334746	0.361538	0.637197	0.063576	0.145294	?	0.0408388	0.0776856	0.966644	?	0.833208	0.745329	0.934968	1	0.905812	?	?	1
	TGME49_205340-TGME49_260260	0.775	0.637904	0.754135	?	?	0.236466	0.637928	0.754135	0.236466	0.236466	0.257382	0.0688657	?	0.195952	0.239444	0.141394	4	4	0.637904	0.145439	0.0311693	0.0408388	0.0776856	0.450478	0.710091	?	?	0.117265	0.253087	0.122562	0.334746	0.361538	0.637197	0.063576	0.145294	?	0.0408388	0.0776856	0.966644	?	0.833208	0.745329	0.934968	1	0.905812	?	?	1
	TGME49_205340-TGME49_260260	0.775
382	TGME49_208370-TGME49_212300	0.775	0.49907	0.671378	?	?	0.27181	0.495146	0.671378	0.27181	0.27181	0.264194	?	?	0.291433	?	?	0	0	0.49907	0.0454317	0	0.0397053	0.119792	?	?	?	?	0	0.0229252	?	?	?	?	0.0402067	0.131042	?	0.0397053	0.119792	?	?	0.226134	?	?	?	?	?	?	0
	TGME49_208370-TGME49_212300	0.775	0.49907	0.671378	?	?	0.27181	0.495146	0.671378	0.27181	0.27181	0.264194	?	?	0.291433	?	?	0	0	0.49907	0.0454317	0	0.0397053	0.119792	?	?	?	?	0	0.0229252	?	?	?	?	0.0402067	0.131042	?	0.0397053	0.119792	?	?	0.226134	?	?	?	?	?	?	0
	TGME49_208370-TGME49_212300	0.775
383	TGME49_289690-TGME49_318310	0.775	0.026864	0.063526	?	?	0.10569	0.025667	0.063526	0.597978	0.597978	0.0240192	?	?	0.569244	0.38036	0.24493	0	0	0.026864	0.472181	0.0381291	0.005467	0.00905813	?	?	?	?	0.000402143	0.0041514	0.000412476	0.00295384	0	0.00211485	0.111933	0.596482	?	0.005467	0.00905813	?	?	0.0437456	0.040283	0	?	?	?	?	0
	TGME49_289690-TGME49_318310	0.775	0.026864	0.063526	?	?	0.10569	0.025667	0.063526	0.597978	0.597978	0.0240192	?	?	0.569244	0.38036	0.24493	0	0	0.026864	0.472181	0.0381291	0.005467	0.00905813	?	?	?	?	0.000402143	0.0041514	0.000412476	0.00295384	0	0.00211485	0.111933	0.596482	?	0.005467	0.00905813	?	?	0.0437456	0.040283	0	?	?	?	?	0
	TGME49_289690-TGME49_318310	0.775
384	TGME49_299050-TGME49_313390	0.775	0.358034	0.447403	?	?	0.136661	0.352477	0.447403	0.322869	0.322869	0.328982	?	?	0.0830928	?	0.207149	1	0.5	0.358034	0.244335	0.0363721	0.0130866	0.0262852	?	?	?	?	0.0732482	0.215524	?	?	0	0.0735222	0.0231066	0.0355822	?	0.0130866	0.0262852	?	?	0.824954	?	0.645497	?	?	?	?	0
	TGME49_299050-TGME49_313390	0.775	0.358034	0.447403	?	?	0.136661	0.352477	0.447403	0.322869	0.322869	0.328982	?	?	0.0830928	?	0.207149	1	0.5	0.358034	0.244335	0.0363721	0.0130866	0.0262852	?	?	?	?	0.0732482	0.215524	?	?	0	0.0735222	0.0231066	0.0355822	?	0.0130866	0.0262852	?	?	0.824954	?	0.645497	?	?	?	?	0
	TGME49_299050-TGME49_313390	0.775
385	TGME49_215470-TGME49_222860	0.774	0.400607	0.637396	?	?	0.102409	0.403046	0.637396	0.102409	0.102409	0.12907	?	?	?	?	?	1	1	0.400607	0.273468	0.0223596	0.0148564	0.103114	?	?	?	?	?	?	?	?	?	?	0.0420334	0.178265	?	0.0148564	0.103114	?	?	?	?	?	?	?	?	?	?
	TGME49_215470-TGME49_222860	0.774	0.400607	0.637396	?	?	0.102409	0.403046	0.637396	0.102409	0.102409	0.12907	?	?	?	?	?	1	1	0.400607	0.273468	0.0223596	0.0148564	0.103114	?	?	?	?	?	?	?	?	?	?	0.0420334	0.178265	?	0.0148564	0.103114	?	?	?	?	?	?	?	?	?	?
	TGME49_215470-TGME49_222860	0.774
386	TGME49_294620-TGME49_300000	0.774	0.66965	0.808791	?	?	0.0244771	0.64886	0.808791	0.129282	0.129282	0.129282	?	?	?	?	?	1	0.667	0.66965	0.175827	0.0320008	0.0767987	0.201584	?	?	?	?	?	?	?	?	?	?	0.0781308	0.216485	?	0.0767987	0.201584	?	?	?	?	?	?	?	?	?	?
	TGME49_294620-TGME49_300000	0.774	0.66965	0.808791	?	?	0.0244771	0.64886	0.808791	0.129282	0.129282	0.129282	?	?	?	?	?	1	0.667	0.66965	0.175827	0.0320008	0.0767987	0.201584	?	?	?	?	?	?	?	?	?	?	0.0781308	0.216485	?	0.0767987	0.201584	?	?	?	?	?	?	?	?	?	?
	TGME49_294620-TGME49_300000	0.774
387	TGME49_216860-TGME49_266060	0.773	0.709729	0.8037	?	?	0.238334	0.712033	0.8037	0.238334	0.238334	0.0359339	?	?	?	?	?	1	0.667	0.709729	0.115171	0.0291144	0.138191	0.208979	?	?	?	?	?	?	?	?	?	?	0.250478	0.348103	?	0.138191	0.208979	?	?	?	?	?	?	?	?	?	?
	TGME49_216860-TGME49_266060	0.773	0.709729	0.8037	?	?	0.238334	0.712033	0.8037	0.238334	0.238334	0.0359339	?	?	?	?	?	1	0.667	0.709729	0.115171	0.0291144	0.138191	0.208979	?	?	?	?	?	?	?	?	?	?	0.250478	0.348103	?	0.138191	0.208979	?	?	?	?	?	?	?	?	?	?
	TGME49_216860-TGME49_266060	0.773
388	TGME49_232230-TGME49_263040	0.773	0.233708	0.445178	?	?	0.220419	0.234862	0.445178	0.220419	0.220419	0.168137	?	?	0.309302	?	?	1	0.333	0.233708	0.369582	0.0504722	0.00354939	0.0210503	?	?	?	?	0.000571193	0.0250741	?	?	?	?	0.0162336	0.0946416	?	0.00354939	0.0210503	?	?	0.363824	?	?	?	?	?	?	0
	TGME49_232230-TGME49_263040	0.773	0.233708	0.445178	?	?	0.220419	0.234862	0.445178	0.220419	0.220419	0.168137	?	?	0.309302	?	?	1	0.333	0.233708	0.369582	0.0504722	0.00354939	0.0210503	?	?	?	?	0.000571193	0.0250741	?	?	?	?	0.0162336	0.0946416	?	0.00354939	0.0210503	?	?	0.363824	?	?	?	?	?	?	0
	TGME49_232230-TGME49_263040	0.773
389	TGME49_221510-TGME49_268830	0.772	0	0.59588	?	?	0.287413	0.26469	0.59588	0.287413	0.287413	0.287413	?	?	?	?	?	1	0.286	0	0.000267074	0	0.00597702	0.147731	?	?	?	?	?	?	?	?	?	?	0.00713084	0.16683	?	0.00597702	0.147731	?	?	?	?	?	?	?	?	?	?
	TGME49_221510-TGME49_268830	0.772	0	0.59588	?	?	0.287413	0.26469	0.59588	0.287413	0.287413	0.287413	?	?	?	?	?	1	0.286	0	0.000267074	0	0.00597702	0.147731	?	?	?	?	?	?	?	?	?	?	0.00713084	0.16683	?	0.00597702	0.147731	?	?	?	?	?	?	?	?	?	?
	TGME49_221510-TGME49_268830	0.772
390	TGME49_201680-TGME49_294670	0.771	0.472582	0.862007	?	?	0.0707947	0.467085	0.862007	0.0707947	0.0707947	0.0640784	?	?	?	?	?	0	0	0.472582	0.0852139	0.0593802	0.0310692	0.24196	?	?	?	?	?	?	?	?	?	?	0.0393754	0.310346	?	0.0310692	0.24196	?	?	?	?	?	?	?	?	?	?
	TGME49_201680-TGME49_294670	0.771	0.472582	0.862007	?	?	0.0707947	0.467085	0.862007	0.0707947	0.0707947	0.0640784	?	?	?	?	?	0	0	0.472582	0.0852139	0.0593802	0.0310692	0.24196	?	?	?	?	?	?	?	?	?	?	0.0393754	0.310346	?	0.0310692	0.24196	?	?	?	?	?	?	?	?	?	?
	TGME49_201680-TGME49_294670	0.771
391	TGME49_213280-TGME49_230160	0.771	0.498881	0.76633	?	?	0.223782	0.498697	0.76633	0.223782	0.223782	0.130869	?	?	0.336496	?	?	0	0	0.498881	?	?	0.0334773	0.158125	?	?	?	?	0	0.0123078	?	?	?	?	0.0398663	0.249394	?	0.0334773	0.158125	?	?	0	?	?	?	?	?	?	0
	TGME49_213280-TGME49_230160	0.771	0.498881	0.76633	?	?	0.223782	0.498697	0.76633	0.223782	0.223782	0.130869	?	?	0.336496	?	?	0	0	0.498881	?	?	0.0334773	0.158125	?	?	?	?	0	0.0123078	?	?	?	?	0.0398663	0.249394	?	0.0334773	0.158125	?	?	0	?	?	?	?	?	?	0
	TGME49_213280-TGME49_230160	0.771
392	TGME49_215590-TGME49_224850	0.771	0.482601	0.659243	?	?	0.225708	0.483066	0.659243	0.225708	0.225708	0.122416	?	?	?	?	?	0	0	0.482601	0.208807	0.0359233	0.0380417	0.161809	?	?	?	?	?	?	?	?	?	?	0.0629708	0.216961	?	0.0380417	0.161809	?	?	?	?	?	?	?	?	?	?
	TGME49_215590-TGME49_224850	0.771	0.482601	0.659243	?	?	0.225708	0.483066	0.659243	0.225708	0.225708	0.122416	?	?	?	?	?	0	0	0.482601	0.208807	0.0359233	0.0380417	0.161809	?	?	?	?	?	?	?	?	?	?	0.0629708	0.216961	?	0.0380417	0.161809	?	?	?	?	?	?	?	?	?	?
	TGME49_215590-TGME49_224850	0.771
393	TGME49_230160-TGME49_233450	0.771	0.607919	0.840228	?	?	0.154997	0.591664	0.840228	0.154997	0.154997	0.0929772	?	?	?	?	?	0	0	0.607919	0.00882124	?	0.0676607	0.222273	?	?	?	?	?	?	?	?	?	?	0.0665206	0.266535	?	0.0676607	0.222273	?	?	?	?	?	?	?	?	?	?
	TGME49_230160-TGME49_233450	0.771	0.607919	0.840228	?	?	0.154997	0.591664	0.840228	0.154997	0.154997	0.0929772	?	?	?	?	?	0	0	0.607919	0.00882124	?	0.0676607	0.222273	?	?	?	?	?	?	?	?	?	?	0.0665206	0.266535	?	0.0676607	0.222273	?	?	?	?	?	?	?	?	?	?
	TGME49_230160-TGME49_233450	0.771
394	TGME49_217460-TGME49_263870	0.77	0	0.686403	1314.02	?	0.235058	0.500542	0.686403	0.235058	0.235058	0.25151	?	?	?	?	?	1	1	0	0.00772973	0.14933	0.0572189	0.325656	?	?	?	?	?	?	?	?	?	?	0.121217	0.581928	610	0.0572189	0.325656	?	?	?	?	?	?	?	?	?	?
	TGME49_217460-TGME49_263870	0.77	0	0.686403	1314.02	?	0.235058	0.500542	0.686403	0.235058	0.235058	0.25151	?	?	?	?	?	1	1	0	0.00772973	0.14933	0.0572189	0.325656	?	?	?	?	?	?	?	?	?	?	0.121217	0.581928	610	0.0572189	0.325656	?	?	?	?	?	?	?	?	?	?
	TGME49_217460-TGME49_263870	0.77
395	TGME49_214770-TGME49_223960	0.77	0.381259	0.555225	?	?	0.327223	0.375514	0.555225	0.327223	0.327223	0.271195	?	?	?	?	?	1	0.667	0.381259	0.108576	0.0176908	0.0191758	0.14937	?	?	?	?	?	?	?	?	?	?	0.0409903	0.227778	?	0.0191758	0.14937	?	?	?	?	?	?	?	?	?	?
	TGME49_214770-TGME49_223960	0.77	0.381259	0.555225	?	?	0.327223	0.375514	0.555225	0.327223	0.327223	0.271195	?	?	?	?	?	1	0.667	0.381259	0.108576	0.0176908	0.0191758	0.14937	?	?	?	?	?	?	?	?	?	?	0.0409903	0.227778	?	0.0191758	0.14937	?	?	?	?	?	?	?	?	?	?
	TGME49_214770-TGME49_223960	0.77
396	TGME49_208030-TGME49_291890	0.769	0.527971	0.660734	?	?	0.195024	0.527711	0.660597	0.195024	0.195024	0.151561	0.496904	0.17022	0.130176	0.134959	0.191633	1	1	0.527971	0.00377092	?	0.0178259	0.0360109	0.00926127	0.0237126	0	0.515633	0.0927562	0.0897603	0.0948911	0.18147	0.096399	0.0881384	0.0300702	0.0856065	915	0.0178259	0.0360109	0.111977	0.713304	0.766023	0.842126	0.606211	0	0.073081	1	0	0
	TGME49_208030-TGME49_291890	0.769	0.527971	0.660734	?	?	0.195024	0.527711	0.660597	0.195024	0.195024	0.151561	0.496904	0.17022	0.130176	0.134959	0.191633	1	1	0.527971	0.00377092	?	0.0178259	0.0360109	0.00926127	0.0237126	0	0.515633	0.0927562	0.0897603	0.0948911	0.18147	0.096399	0.0881384	0.0300702	0.0856065	915	0.0178259	0.0360109	0.111977	0.713304	0.766023	0.842126	0.606211	0	0.073081	1	0	0
	TGME49_208030-TGME49_291890	0.769
397	TGME49_222020-TGME49_232350	0.769	-0.002689	0.0152229	?	?	0.0512358	-0.002789	0.0152201	0.0512358	0.0512358	0.01254	?	?	0.185522	0.0715848	?	1	1	-0.002689	0.278807	0.499493	0.00120345	0.00123476	?	?	?	?	0.00213924	0.00529621	0	0.00335333	?	?	0	0.652133	?	0.00120345	0.00123476	?	?	0.0725124	0	?	?	?	?	?	0
	TGME49_222020-TGME49_232350	0.769	-0.002689	0.0152229	?	?	0.0512358	-0.002789	0.0152201	0.0512358	0.0512358	0.01254	?	?	0.185522	0.0715848	?	1	1	-0.002689	0.278807	0.499493	0.00120345	0.00123476	?	?	?	?	0.00213924	0.00529621	0	0.00335333	?	?	0	0.652133	?	0.00120345	0.00123476	?	?	0.0725124	0	?	?	?	?	?	0
	TGME49_222020-TGME49_232350	0.769
398	TGME49_226250-TGME49_233520	0.769	0	0.953385	297.528	?	0.0359712	0.810208	0.953385	0.0359712	0.0359712	0.0359712	?	?	?	?	?	1	1	0	0.00489003	0.044065	0.296281	0.582411	?	?	?	?	?	?	?	?	?	?	0.432889	0.653714	?	0.296281	0.582411	?	?	?	?	?	?	?	?	?	?
	TGME49_226250-TGME49_233520	0.769	0	0.953385	297.528	?	0.0359712	0.810208	0.953385	0.0359712	0.0359712	0.0359712	?	?	?	?	?	1	1	0	0.00489003	0.044065	0.296281	0.582411	?	?	?	?	?	?	?	?	?	?	0.432889	0.653714	?	0.296281	0.582411	?	?	?	?	?	?	?	?	?	?
	TGME49_226250-TGME49_233520	0.769
399	TGME49_268860-TGME49_297060	0.769	0.593226	0.658984	?	?	0.187977	0.561072	0.660672	0.193712	0.193712	0.0219763	0.372158	0.18865	0.158191	0.126447	0.160201	2	1.334	0.593226	0.113417	0.205487	0.0692932	0.115067	0.0525216	0.183784	0.0924383	0.334775	0.0256346	0.171937	0.0539001	0.260883	0.0403963	0.283261	0	0.674908	?	0.0692932	0.115067	0.448908	0.840967	0.709955	0.665387	0.612017	0	-0.048851	1	0.035924	0
	TGME49_268860-TGME49_297060	0.769	0.593226	0.658984	?	?	0.187977	0.561072	0.660672	0.193712	0.193712	0.0219763	0.372158	0.18865	0.158191	0.126447	0.160201	2	1.334	0.593226	0.113417	0.205487	0.0692932	0.115067	0.0525216	0.183784	0.0924383	0.334775	0.0256346	0.171937	0.0539001	0.260883	0.0403963	0.283261	0	0.674908	?	0.0692932	0.115067	0.448908	0.840967	0.709955	0.665387	0.612017	0	-0.048851	1	0.035924	0
	TGME49_268860-TGME49_297060	0.769
400	TGME49_204400-TGME49_263700	0.768	0.349841	0.523885	?	?	0.316255	0.337682	0.523885	0.316255	0.316255	0.211356	?	0.693147	0.251566	0.617242	0.194748	1	1	0.349841	0.284995	0.037953	0.0129581	0.0525984	?	?	0	0.00913569	0.00596595	0.0815547	0	0.000510155	0.00094777	0.0270417	0.0444252	0.206386	?	0.0129581	0.0525984	?	0	0.642063	0	0.188853	?	?	0	0	0
	TGME49_204400-TGME49_263700	0.768	0.349841	0.523885	?	?	0.316255	0.337682	0.523885	0.316255	0.316255	0.211356	?	0.693147	0.251566	0.617242	0.194748	1	1	0.349841	0.284995	0.037953	0.0129581	0.0525984	?	?	0	0.00913569	0.00596595	0.0815547	0	0.000510155	0.00094777	0.0270417	0.0444252	0.206386	?	0.0129581	0.0525984	?	0	0.642063	0	0.188853	?	?	0	0	0
	TGME49_204400-TGME49_263700	0.768
401	TGME49_223390-TGME49_309740	0.768	0.50623	0.745106	33.4333	?	0.315675	0.514486	0.745106	0.315675	0.315675	0.164547	?	?	0.562335	0.693147	0.693147	0	0	0.50623	0.0100684	0.0507419	0.0368703	0.205712	?	?	?	?	0	0.00430256	0	0.00071531	0	0.00259569	0.0739268	0.315245	?	0.0368703	0.205712	?	?	0	0	0	?	?	?	?	0
	TGME49_223390-TGME49_309740	0.768	0.50623	0.745106	33.4333	?	0.315675	0.514486	0.745106	0.315675	0.315675	0.164547	?	?	0.562335	0.693147	0.693147	0	0	0.50623	0.0100684	0.0507419	0.0368703	0.205712	?	?	?	?	0	0.00430256	0	0.00071531	0	0.00259569	0.0739268	0.315245	?	0.0368703	0.205712	?	?	0	0	0	?	?	?	?	0
	TGME49_223390-TGME49_309740	0.768
402	TGME49_263700-TGME49_275810	0.768	0.104854	0.218382	?	?	0.297383	0.093303	0.218382	0.308432	0.308432	0.202597	?	0	0.26915	0.688139	0.211179	2	1.5	0.104854	0.320226	0.0333023	0.001359	0.00525742	?	?	0	0.645765	0.0330043	0.115	0.000273773	0.00214933	0.00142431	0.0141597	0.00171813	0.00636966	?	0.001359	0.00525742	?	1	0.535319	0	0.131219	?	?	1	0	1
	TGME49_263700-TGME49_275810	0.768	0.104854	0.218382	?	?	0.297383	0.093303	0.218382	0.308432	0.308432	0.202597	?	0	0.26915	0.688139	0.211179	2	1.5	0.104854	0.320226	0.0333023	0.001359	0.00525742	?	?	0	0.645765	0.0330043	0.115	0.000273773	0.00214933	0.00142431	0.0141597	0.00171813	0.00636966	?	0.001359	0.00525742	?	1	0.535319	0	0.131219	?	?	1	0	1
	TGME49_263700-TGME49_275810	0.768
403	TGME49_267330-TGME49_313140	0.768	0	0.30091	?	?	0.133229	0	0.30091	0.18154	0.18154	0.0196471	?	?	0.424343	0.562335	?	1	1	0	0.162672	0.33359	0.00281519	0.0316462	?	?	?	?	0	0.0271308	0	0.00138291	?	?	0	0.524505	?	0.00281519	0.0316462	?	?	0.201456	0	?	?	?	?	?	0
	TGME49_267330-TGME49_313140	0.768	0	0.30091	?	?	0.133229	0	0.30091	0.18154	0.18154	0.0196471	?	?	0.424343	0.562335	?	1	1	0	0.162672	0.33359	0.00281519	0.0316462	?	?	?	?	0	0.0271308	0	0.00138291	?	?	0	0.524505	?	0.00281519	0.0316462	?	?	0.201456	0	?	?	?	?	?	0
	TGME49_267330-TGME49_313140	0.768
404	TGME49_215470-TGME49_248390	0.767	0.442322	0.628115	?	?	0.359053	0.44663	0.628115	0.359053	0.359053	0.251106	?	?	?	?	?	0	0	0.442322	0.345495	0.0289688	0.0380593	0.129086	?	?	?	?	?	?	?	?	?	?	0.064839	0.21645	?	0.0380593	0.129086	?	?	?	?	?	?	?	?	?	?
	TGME49_215470-TGME49_248390	0.767	0.442322	0.628115	?	?	0.359053	0.44663	0.628115	0.359053	0.359053	0.251106	?	?	?	?	?	0	0	0.442322	0.345495	0.0289688	0.0380593	0.129086	?	?	?	?	?	?	?	?	?	?	0.064839	0.21645	?	0.0380593	0.129086	?	?	?	?	?	?	?	?	?	?
	TGME49_215470-TGME49_248390	0.767
405	TGME49_229670-TGME49_261570	0.767	0.431873	0.635391	?	?	0.225955	0.414467	0.635391	0.225955	0.225955	0.176178	?	?	0.410116	?	0.403207	0	0	0.431873	0.373413	0.0361576	0.0279114	0.0913747	?	?	?	?	0	0.00116462	?	?	0	0.0318451	0.0286078	0.109002	?	0.0279114	0.0913747	?	?	0	?	0.268328	?	?	?	?	0
	TGME49_229670-TGME49_261570	0.767	0.431873	0.635391	?	?	0.225955	0.414467	0.635391	0.225955	0.225955	0.176178	?	?	0.410116	?	0.403207	0	0	0.431873	0.373413	0.0361576	0.0279114	0.0913747	?	?	?	?	0	0.00116462	?	?	0	0.0318451	0.0286078	0.109002	?	0.0279114	0.0913747	?	?	0	?	0.268328	?	?	?	?	0
	TGME49_229670-TGME49_261570	0.767
406	TGME49_263700-TGME49_299050	0.767	0.318137	0.434736	0.520966	?	0.382365	0.307011	0.434736	0.304305	0.304305	0.255566	?	?	0.312968	?	0.0613577	0	0	0.318137	0.237966	0.0198848	0.0103044	0.0262622	?	?	?	?	0.000929517	0.0219466	?	?	0	0.0225848	0.0315891	0.12518	?	0.0103044	0.0262622	?	?	0.211554	?	0.351852	?	?	?	?	0
	TGME49_263700-TGME49_299050	0.767	0.318137	0.434736	0.520966	?	0.382365	0.307011	0.434736	0.304305	0.304305	0.255566	?	?	0.312968	?	0.0613577	0	0	0.318137	0.237966	0.0198848	0.0103044	0.0262622	?	?	?	?	0.000929517	0.0219466	?	?	0	0.0225848	0.0315891	0.12518	?	0.0103044	0.0262622	?	?	0.211554	?	0.351852	?	?	?	?	0
	TGME49_263700-TGME49_299050	0.767
407	TGME49_205340-TGME49_259240	0.765	0.146693	0.226115	?	?	0.479875	0.12501	0.226115	0.479875	0.479875	0.602698	0.0534517	0.167738	0.367225	0.12451	0.107487	4	4	0.146693	0.165521	0.0632116	0.0023393	0.00560304	0.444523	0.679957	0.142086	0.757918	0.0226364	0.0973767	0.27692	0.484226	0.356036	0.638868	0.000330236	0.00230122	?	0.0023393	0.00560304	0.949221	0.780869	0.551843	0.923156	0.949147	1	0.852846	1	0	0
	TGME49_205340-TGME49_259240	0.765	0.146693	0.226115	?	?	0.479875	0.12501	0.226115	0.479875	0.479875	0.602698	0.0534517	0.167738	0.367225	0.12451	0.107487	4	4	0.146693	0.165521	0.0632116	0.0023393	0.00560304	0.444523	0.679957	0.142086	0.757918	0.0226364	0.0973767	0.27692	0.484226	0.356036	0.638868	0.000330236	0.00230122	?	0.0023393	0.00560304	0.949221	0.780869	0.551843	0.923156	0.949147	1	0.852846	1	0	0
	TGME49_205340-TGME49_259240	0.765
408	TGME49_288380-TGME49_313390	0.765	0.061621	0.0882396	?	?	0.194799	0.057039	0.0882396	0.489694	0.489694	0.428625	?	?	0.265153	?	0.24493	0	0	0.061621	0.271761	0.0334387	0.00156718	0.00270444	?	?	?	?	0.0195022	0.168474	?	?	0	0.00196264	0.00111236	0.00239781	?	0.00156718	0.00270444	?	?	0.636823	?	0	?	?	?	?	0
	TGME49_288380-TGME49_313390	0.765	0.061621	0.0882396	?	?	0.194799	0.057039	0.0882396	0.489694	0.489694	0.428625	?	?	0.265153	?	0.24493	0	0	0.061621	0.271761	0.0334387	0.00156718	0.00270444	?	?	?	?	0.0195022	0.168474	?	?	0	0.00196264	0.00111236	0.00239781	?	0.00156718	0.00270444	?	?	0.636823	?	0	?	?	?	?	0
	TGME49_288380-TGME49_313390	0.765
409	TGME49_221510-TGME49_258060	0.764	0.336696	0.656301	?	?	0.186341	0.332968	0.656301	0.186341	0.186341	0.19523	?	?	?	?	?	1	0.667	0.336696	0.00195028	0.0350957	0.011679	0.10232	?	?	?	?	?	?	?	?	?	?	0.0194002	0.227598	?	0.011679	0.10232	?	?	?	?	?	?	?	?	?	?
	TGME49_221510-TGME49_258060	0.764	0.336696	0.656301	?	?	0.186341	0.332968	0.656301	0.186341	0.186341	0.19523	?	?	?	?	?	1	0.667	0.336696	0.00195028	0.0350957	0.011679	0.10232	?	?	?	?	?	?	?	?	?	?	0.0194002	0.227598	?	0.011679	0.10232	?	?	?	?	?	?	?	?	?	?
	TGME49_221510-TGME49_258060	0.764
410	TGME49_242290-TGME49_248700	0.764	0.546474	0.591891	?	?	0.275216	0.458414	0.591891	0.275216	0.275216	0.505206	0.0924791	0	0.324624	0.0666835	0	5	5	0.546474	0.00478169	0.029874	0.0452788	0.0599039	0.246244	0.751586	0	0.841534	0.0233838	0.228641	0	0.516258	0.215421	0.809703	0.00410831	0.00748934	?	0.0452788	0.0599039	0.936329	1	0.660801	0.907485	1	1	0	1	0	1
	TGME49_242290-TGME49_248700	0.764	0.546474	0.591891	?	?	0.275216	0.458414	0.591891	0.275216	0.275216	0.505206	0.0924791	0	0.324624	0.0666835	0	5	5	0.546474	0.00478169	0.029874	0.0452788	0.0599039	0.246244	0.751586	0	0.841534	0.0233838	0.228641	0	0.516258	0.215421	0.809703	0.00410831	0.00748934	?	0.0452788	0.0599039	0.936329	1	0.660801	0.907485	1	1	0	1	0	1
	TGME49_242290-TGME49_248700	0.764
411	TGME49_261570-TGME49_267400	0.764	0.682651	0.863326	?	?	0.31162	0.676276	0.863326	0.10944	0.10944	0.101283	?	?	?	?	?	0	0	0.682651	0.367147	0.0501433	0.0739568	0.165523	?	?	?	?	?	?	?	?	?	?	0.0771306	0.187464	?	0.0739568	0.165523	?	?	?	?	?	?	?	?	?	?
	TGME49_261570-TGME49_267400	0.764	0.682651	0.863326	?	?	0.31162	0.676276	0.863326	0.10944	0.10944	0.101283	?	?	?	?	?	0	0	0.682651	0.367147	0.0501433	0.0739568	0.165523	?	?	?	?	?	?	?	?	?	?	0.0771306	0.187464	?	0.0739568	0.165523	?	?	?	?	?	?	?	?	?	?
	TGME49_261570-TGME49_267400	0.764
412	TGME49_222020-TGME49_318310	0.763	0.167713	0.321048	?	?	0.204821	0.171907	0.321048	0.204821	0.204821	0.132304	?	?	0.278056	0.07757	?	0	0	0.167713	0.284251	0.181488	0.00417386	0.0211241	?	?	?	?	0.021638	0.0765411	0	0.00738198	?	?	0	0.507297	?	0.00417386	0.0211241	?	?	0.425882	0.063693	?	?	?	?	?	0
	TGME49_222020-TGME49_318310	0.763	0.167713	0.321048	?	?	0.204821	0.171907	0.321048	0.204821	0.204821	0.132304	?	?	0.278056	0.07757	?	0	0	0.167713	0.284251	0.181488	0.00417386	0.0211241	?	?	?	?	0.021638	0.0765411	0	0.00738198	?	?	0	0.507297	?	0.00417386	0.0211241	?	?	0.425882	0.063693	?	?	?	?	?	0
	TGME49_222020-TGME49_318310	0.763
413	TGME49_224900-TGME49_266060	0.763	0.456917	0.569404	?	?	0.250637	0.453581	0.569403	0.250637	0.250637	0.162234	0.3102	?	0.323666	0.223185	0.286825	0	0	0.456917	0.321269	0.0334264	0.0338255	0.0620661	0.1282	0.348	?	?	0.00886194	0.0348337	0.0316573	0.107387	0.0356776	0.193245	0.101169	0.156225	?	0.0338255	0.0620661	0.636068	?	0.431959	0.754877	0.463204	0	0.416681	?	?	0
	TGME49_224900-TGME49_266060	0.763	0.456917	0.569404	?	?	0.250637	0.453581	0.569403	0.250637	0.250637	0.162234	0.3102	?	0.323666	0.223185	0.286825	0	0	0.456917	0.321269	0.0334264	0.0338255	0.0620661	0.1282	0.348	?	?	0.00886194	0.0348337	0.0316573	0.107387	0.0356776	0.193245	0.101169	0.156225	?	0.0338255	0.0620661	0.636068	?	0.431959	0.754877	0.463204	0	0.416681	?	?	0
	TGME49_224900-TGME49_266060	0.763
414	TGME49_214940-TGME49_218520	0.762	0.529946	0.666374	?	?	0.188067	0.46932	0.668618	0.188067	0.188067	0.281925	0.26034	0.193232	0.0809646	0.176069	0.10949	2	2	0.529946	0.0677543	0	0.0320488	0.0667369	0.0218258	0.0944591	0.210033	0.5197	0.0799109	0.263282	0.0511853	0.176607	0.0251678	0.122338	0.00630869	0.0279214	479	0.0320488	0.0667369	0.466791	0.882441	0.832304	0.641262	0.680228	0	0.273018	1	0.708165	1
	TGME49_214940-TGME49_218520	0.762	0.529946	0.666374	?	?	0.188067	0.46932	0.668618	0.188067	0.188067	0.281925	0.26034	0.193232	0.0809646	0.176069	0.10949	2	2	0.529946	0.0677543	0	0.0320488	0.0667369	0.0218258	0.0944591	0.210033	0.5197	0.0799109	0.263282	0.0511853	0.176607	0.0251678	0.122338	0.00630869	0.0279214	479	0.0320488	0.0667369	0.466791	0.882441	0.832304	0.641262	0.680228	0	0.273018	1	0.708165	1
	TGME49_214940-TGME49_218520	0.762
415	TGME49_230960-TGME49_265310	0.762	0.41631	0.493491	?	?	0.283581	0.415918	0.493491	0.283581	0.283581	0.118285	?	?	?	?	?	1	0.667	0.41631	0.269544	0.0272745	0.0599257	0.131029	?	?	?	?	?	?	?	?	?	?	0.361718	0.629602	?	0.0599257	0.131029	?	?	?	?	?	?	?	?	?	?
	TGME49_230960-TGME49_265310	0.762	0.41631	0.493491	?	?	0.283581	0.415918	0.493491	0.283581	0.283581	0.118285	?	?	?	?	?	1	0.667	0.41631	0.269544	0.0272745	0.0599257	0.131029	?	?	?	?	?	?	?	?	?	?	0.361718	0.629602	?	0.0599257	0.131029	?	?	?	?	?	?	?	?	?	?
	TGME49_230960-TGME49_265310	0.762
416	TGME49_243570-TGME49_245460	0.762	0.325503	0.444826	?	?	0.320799	0.30728	0.444826	0.320799	0.320799	0.307188	?	?	0.306808	?	0.323749	0	0	0.325503	0.310051	0.0412915	0.00866228	0.020949	?	?	?	?	0.0138826	0.133983	?	?	0.00454749	0.0501261	0.0102289	0.0366378	?	0.00866228	0.020949	?	?	0.64112	?	0.569335	?	?	?	?	0
	TGME49_243570-TGME49_245460	0.762	0.325503	0.444826	?	?	0.320799	0.30728	0.444826	0.320799	0.320799	0.307188	?	?	0.306808	?	0.323749	0	0	0.325503	0.310051	0.0412915	0.00866228	0.020949	?	?	?	?	0.0138826	0.133983	?	?	0.00454749	0.0501261	0.0102289	0.0366378	?	0.00866228	0.020949	?	?	0.64112	?	0.569335	?	?	?	?	0
	TGME49_243570-TGME49_245460	0.762
417	TGME49_204400-TGME49_249900	0.761	0.462155	0.670986	?	?	0.214299	0.459548	0.670986	0.214299	0.214299	0.196484	?	?	0.118571	?	?	0	0	0.462155	0.266427	0.0344925	0.0348568	0.132967	?	?	?	?	0	0.0138566	?	?	?	?	0.0359936	0.166556	?	0.0348568	0.132967	?	?	0.244451	?	?	?	?	?	?	0
	TGME49_204400-TGME49_249900	0.761	0.462155	0.670986	?	?	0.214299	0.459548	0.670986	0.214299	0.214299	0.196484	?	?	0.118571	?	?	0	0	0.462155	0.266427	0.0344925	0.0348568	0.132967	?	?	?	?	0	0.0138566	?	?	?	?	0.0359936	0.166556	?	0.0348568	0.132967	?	?	0.244451	?	?	?	?	?	?	0
	TGME49_204400-TGME49_249900	0.761
418	TGME49_205470-TGME49_219800	0.761	0.434818	0.56278	?	?	0.114311	0.432831	0.560465	0.114311	0.114311	0.140792	?	?	?	?	?	1	1	0.434818	0.042337	0.0195549	0.0633358	0.105855	?	?	?	?	?	?	?	?	?	?	0.215253	0.323048	?	0.0633358	0.105855	?	?	?	?	?	?	?	?	?	?
	TGME49_205470-TGME49_219800	0.761	0.434818	0.56278	?	?	0.114311	0.432831	0.560465	0.114311	0.114311	0.140792	?	?	?	?	?	1	1	0.434818	0.042337	0.0195549	0.0633358	0.105855	?	?	?	?	?	?	?	?	?	?	0.215253	0.323048	?	0.0633358	0.105855	?	?	?	?	?	?	?	?	?	?
	TGME49_205470-TGME49_219800	0.761
419	TGME49_205710-TGME49_219850	0.76	0.545368	0.689082	14.8487	?	0.188166	0.540089	0.689082	0.188166	0.188166	0.171473	?	?	?	?	?	0	0	0.545368	0.0864426	0.0129808	0.130111	0.292083	?	?	?	?	?	?	?	?	?	?	0.173559	0.364291	?	0.130111	0.292083	?	?	?	?	?	?	?	?	?	?
	TGME49_205710-TGME49_219850	0.76	0.545368	0.689082	14.8487	?	0.188166	0.540089	0.689082	0.188166	0.188166	0.171473	?	?	?	?	?	0	0	0.545368	0.0864426	0.0129808	0.130111	0.292083	?	?	?	?	?	?	?	?	?	?	0.173559	0.364291	?	0.130111	0.292083	?	?	?	?	?	?	?	?	?	?
	TGME49_205710-TGME49_219850	0.76
420	TGME49_225080-TGME49_312090	0.76	0.27203	0.428607	0.520624	?	0.339005	0.252064	0.428607	0.339005	0.339005	0.318728	?	?	0.369213	?	?	1	0.4	0.27203	0.262801	0.0245442	0.00422416	0.0126782	?	?	?	?	0.00264608	0.0775994	?	?	?	?	0.00572956	0.0188419	?	0.00422416	0.0126782	?	?	0.621164	?	?	?	?	?	?	1
	TGME49_225080-TGME49_312090	0.76	0.27203	0.428607	0.520624	?	0.339005	0.252064	0.428607	0.339005	0.339005	0.318728	?	?	0.369213	?	?	1	0.4	0.27203	0.262801	0.0245442	0.00422416	0.0126782	?	?	?	?	0.00264608	0.0775994	?	?	?	?	0.00572956	0.0188419	?	0.00422416	0.0126782	?	?	0.621164	?	?	?	?	?	?	1
	TGME49_225080-TGME49_312090	0.76
421	TGME49_270830-TGME49_300280	0.76	0.533177	0.680419	54442.2	?	0.0271318	0.527758	0.680419	0.206406	0.206406	0.106272	?	?	0.238151	0.035615	0	4	3.067	0.533177	0.283	0.0612987	0.0310704	0.112716	?	?	?	?	2.37233e-08	0.219725	0.199121	0.532534	0	0.733106	0.0986018	0.349546	?	0.0310704	0.112716	?	?	0.739795	0.965189	1	?	?	?	?	1
	TGME49_270830-TGME49_300280	0.76	0.533177	0.680419	54442.2	?	0.0271318	0.527758	0.680419	0.206406	0.206406	0.106272	?	?	0.238151	0.035615	0	4	3.067	0.533177	0.283	0.0612987	0.0310704	0.112716	?	?	?	?	2.37233e-08	0.219725	0.199121	0.532534	0	0.733106	0.0986018	0.349546	?	0.0310704	0.112716	?	?	0.739795	0.965189	1	?	?	?	?	1
	TGME49_270830-TGME49_300280	0.76
422	TGME49_204530-TGME49_294790	0.759	0.676941	0.87631	?	?	0.0986877	0.670218	0.87631	0.0986877	0.0986877	0.0920367	?	?	?	?	?	0	0	0.676941	?	?	0.0872421	0.246756	?	?	?	?	?	?	?	?	?	?	0.0853916	0.27803	?	0.0872421	0.246756	?	?	?	?	?	?	?	?	?	?
	TGME49_204530-TGME49_294790	0.759	0.676941	0.87631	?	?	0.0986877	0.670218	0.87631	0.0986877	0.0986877	0.0920367	?	?	?	?	?	0	0	0.676941	?	?	0.0872421	0.246756	?	?	?	?	?	?	?	?	?	?	0.0853916	0.27803	?	0.0872421	0.246756	?	?	?	?	?	?	?	?	?	?
	TGME49_204530-TGME49_294790	0.759
423	TGME49_205470-TGME49_300260	0.759	0.40673	0.491812	0.520966	?	0.209973	0.400576	0.494621	0.209973	0.209973	0.155231	?	?	0.337462	0.133583	0.0715739	2	1.5	0.40673	0.156539	0.0195549	0.0293492	0.0405525	?	?	?	?	0.00510709	0.0131449	0.138555	0.353257	0.129777	0.356611	0.241982	0.324735	?	0.0293492	0.0405525	?	?	0.278577	0.777784	0.873266	?	?	?	?	0
	TGME49_205470-TGME49_300260	0.759	0.40673	0.491812	0.520966	?	0.209973	0.400576	0.494621	0.209973	0.209973	0.155231	?	?	0.337462	0.133583	0.0715739	2	1.5	0.40673	0.156539	0.0195549	0.0293492	0.0405525	?	?	?	?	0.00510709	0.0131449	0.138555	0.353257	0.129777	0.356611	0.241982	0.324735	?	0.0293492	0.0405525	?	?	0.278577	0.777784	0.873266	?	?	?	?	0
	TGME49_205470-TGME49_300260	0.759
424	TGME49_261570-TGME49_263700	0.759	0.306217	0.391009	?	?	0.317435	0.294622	0.391009	0.387037	0.387037	0.294658	?	?	0.163737	?	0.0743137	0	0	0.306217	0.408605	0.0287429	0.0133211	0.027131	?	?	?	?	0.00253617	0.0524557	?	?	0	0.0074978	0.0299444	0.109546	?	0.0133211	0.027131	?	?	0.485363	?	0.207043	?	?	?	?	0
	TGME49_261570-TGME49_263700	0.759	0.306217	0.391009	?	?	0.317435	0.294622	0.391009	0.387037	0.387037	0.294658	?	?	0.163737	?	0.0743137	0	0	0.306217	0.408605	0.0287429	0.0133211	0.027131	?	?	?	?	0.00253617	0.0524557	?	?	0	0.0074978	0.0299444	0.109546	?	0.0133211	0.027131	?	?	0.485363	?	0.207043	?	?	?	?	0
	TGME49_261570-TGME49_263700	0.759
425	TGME49_273760-TGME49_289690	0.759	0.618661	0.667841	?	?	0.0867723	0.620074	0.66768	0.108358	0.108358	0.0745114	?	0.257319	0.201634	0.129711	0.0646793	0	0	0.618661	0.147409	0.0268315	0.110378	0.155138	?	?	0	0.0313457	0.00117761	0.0242774	0.00226107	0.0170062	0	0.00543843	0.214851	0.268463	286	0.110378	0.155138	?	0.0559017	0.474497	0.427117	0.199226	?	?	0	0	0
	TGME49_273760-TGME49_289690	0.759	0.618661	0.667841	?	?	0.0867723	0.620074	0.66768	0.108358	0.108358	0.0745114	?	0.257319	0.201634	0.129711	0.0646793	0	0	0.618661	0.147409	0.0268315	0.110378	0.155138	?	?	0	0.0313457	0.00117761	0.0242774	0.00226107	0.0170062	0	0.00543843	0.214851	0.268463	286	0.110378	0.155138	?	0.0559017	0.474497	0.427117	0.199226	?	?	0	0	0
	TGME49_273760-TGME49_289690	0.759
426	TGME49_217460-TGME49_219850	0.758	0.669505	0.843526	8.74315	47	0.215656	0.674146	0.843526	0.215656	0.215656	0.0824166	?	?	?	0.500402	?	0	0	0.669505	0.156933	0.0431978	0.229826	0.500144	?	?	?	?	?	?	0	0.00422796	?	?	0.303881	0.601569	?	0.229826	0.500144	?	?	?	0	?	?	?	?	?	?
	TGME49_217460-TGME49_219850	0.758	0.669505	0.843526	8.74315	47	0.215656	0.674146	0.843526	0.215656	0.215656	0.0824166	?	?	?	0.500402	?	0	0	0.669505	0.156933	0.0431978	0.229826	0.500144	?	?	?	?	?	?	0	0.00422796	?	?	0.303881	0.601569	?	0.229826	0.500144	?	?	?	0	?	?	?	?	?	?
	TGME49_217460-TGME49_219850	0.758
427	TGME49_226570-TGME49_266960	0.758	0.561933	0.766347	?	?	0.0914891	0.552957	0.766347	0.0914891	0.0914891	0.0914191	?	?	?	?	?	0	0	0.561933	0.000142367	0.0400173	0.0649943	0.170674	?	?	?	?	?	?	?	?	?	?	0.0577999	0.18176	?	0.0649943	0.170674	?	?	?	?	?	?	?	?	?	?
	TGME49_226570-TGME49_266960	0.758	0.561933	0.766347	?	?	0.0914891	0.552957	0.766347	0.0914891	0.0914891	0.0914191	?	?	?	?	?	0	0	0.561933	0.000142367	0.0400173	0.0649943	0.170674	?	?	?	?	?	?	?	?	?	?	0.0577999	0.18176	?	0.0649943	0.170674	?	?	?	?	?	?	?	?	?	?
	TGME49_226570-TGME49_266960	0.758
428	TGME49_258060-TGME49_282180	0.758	0.365219	0.566468	?	?	0.146667	0.354208	0.566468	0.275753	0.275753	0.252218	?	?	?	?	?	0	0	0.365219	4.25782e-05	4.44089e-16	0.0200487	0.0910599	?	?	?	?	?	?	?	?	?	?	0.0411777	0.196233	?	0.0200487	0.0910599	?	?	?	?	?	?	?	?	?	?
	TGME49_258060-TGME49_282180	0.758	0.365219	0.566468	?	?	0.146667	0.354208	0.566468	0.275753	0.275753	0.252218	?	?	?	?	?	0	0	0.365219	4.25782e-05	4.44089e-16	0.0200487	0.0910599	?	?	?	?	?	?	?	?	?	?	0.0411777	0.196233	?	0.0200487	0.0910599	?	?	?	?	?	?	?	?	?	?
	TGME49_258060-TGME49_282180	0.758
429	TGME49_263070-TGME49_272400	0.758	0.800363	0.956979	7.1939	?	0.523704	0.799522	0.956979	0.0592138	0.0592138	0.0592138	?	?	?	?	?	0	0	0.800363	0.0793088	0.213449	0.203256	0.430572	?	?	?	?	?	?	?	?	?	?	0.209229	0.434451	?	0.203256	0.430572	?	?	?	?	?	?	?	?	?	?
	TGME49_263070-TGME49_272400	0.758	0.800363	0.956979	7.1939	?	0.523704	0.799522	0.956979	0.0592138	0.0592138	0.0592138	?	?	?	?	?	0	0	0.800363	0.0793088	0.213449	0.203256	0.430572	?	?	?	?	?	?	?	?	?	?	0.209229	0.434451	?	0.203256	0.430572	?	?	?	?	?	?	?	?	?	?
	TGME49_263070-TGME49_272400	0.758
430	TGME49_231140-TGME49_238010	0.757	0.520591	0.671981	?	?	0.204217	0.509803	0.671981	0.204217	0.204217	0.148245	?	0.279596	0.335504	0.500402	0.11489	1	0.333	0.520591	0.227506	0.0402393	0.0262797	0.0853866	?	?	0.000418422	0.00708218	0.00177565	0.0383499	0	0.00052576	0.0261727	0.20327	0.0346873	0.129689	?	0.0262797	0.0853866	?	0.158149	0.390263	0	0.822943	?	?	0	0	0
	TGME49_231140-TGME49_238010	0.757	0.520591	0.671981	?	?	0.204217	0.509803	0.671981	0.204217	0.204217	0.148245	?	0.279596	0.335504	0.500402	0.11489	1	0.333	0.520591	0.227506	0.0402393	0.0262797	0.0853866	?	?	0.000418422	0.00708218	0.00177565	0.0383499	0	0.00052576	0.0261727	0.20327	0.0346873	0.129689	?	0.0262797	0.0853866	?	0.158149	0.390263	0	0.822943	?	?	0	0	0
	TGME49_231140-TGME49_238010	0.757
431	TGME49_279100-TGME49_316250	0.756	0.573912	0.700982	?	?	0.373758	0.562216	0.700982	0.326588	0.326588	0.253734	?	?	?	?	?	0	0	0.573912	1.62919e-05	0	0.104224	0.250441	?	?	?	?	?	?	?	?	?	?	0.134788	0.291959	?	0.104224	0.250441	?	?	?	?	?	?	?	?	?	?
	TGME49_279100-TGME49_316250	0.756	0.573912	0.700982	?	?	0.373758	0.562216	0.700982	0.326588	0.326588	0.253734	?	?	?	?	?	0	0	0.573912	1.62919e-05	0	0.104224	0.250441	?	?	?	?	?	?	?	?	?	?	0.134788	0.291959	?	0.104224	0.250441	?	?	?	?	?	?	?	?	?	?
	TGME49_279100-TGME49_316250	0.756
432	TGME49_226000-TGME49_261950	0.755	0.31508	0.40889	3.69666	?	0.258307	0.283389	0.407684	0.258307	0.258307	0.131996	?	0.500402	0.362	0.130619	0.166704	3	3	0.31508	0.0580185	0.23179	0.0140138	0.0222131	?	?	0	0.0104827	0.0184433	0.0594984	0.0594629	0.3668	0.0233975	0.153115	0.0329151	0.141021	?	0.0140138	0.0222131	?	0	0.420066	0.739697	0.631448	?	?	0	0	1
	TGME49_226000-TGME49_261950	0.755	0.31508	0.40889	3.69666	?	0.258307	0.283389	0.407684	0.258307	0.258307	0.131996	?	0.500402	0.362	0.130619	0.166704	3	3	0.31508	0.0580185	0.23179	0.0140138	0.0222131	?	?	0	0.0104827	0.0184433	0.0594984	0.0594629	0.3668	0.0233975	0.153115	0.0329151	0.141021	?	0.0140138	0.0222131	?	0	0.420066	0.739697	0.631448	?	?	0	0	1
	TGME49_226000-TGME49_261950	0.755
433	TGME49_273760-TGME49_288380	0.755	0.197317	0.257935	12.667	?	0.29783	0.197994	0.257874	0.224974	0.224974	0.250033	?	0.137138	0.137679	?	0.0245136	0	0	0.197317	0.383325	0.0198848	0.00296652	0.00499614	?	?	0	0.0806338	0.00447831	0.0345511	?	?	0	0.00479775	0.00198673	0.00637634	511	0.00296652	0.00499614	?	0.391312	0.537836	?	0.0916698	?	?	0	0	0
	TGME49_273760-TGME49_288380	0.755	0.197317	0.257935	12.667	?	0.29783	0.197994	0.257874	0.224974	0.224974	0.250033	?	0.137138	0.137679	?	0.0245136	0	0	0.197317	0.383325	0.0198848	0.00296652	0.00499614	?	?	0	0.0806338	0.00447831	0.0345511	?	?	0	0.00479775	0.00198673	0.00637634	511	0.00296652	0.00499614	?	0.391312	0.537836	?	0.0916698	?	?	0	0	0
	TGME49_273760-TGME49_288380	0.755
434	TGME49_293580-TGME49_315110	0.755	0.91376	0.987297	?	?	0.111502	0.911985	0.987297	0.044593	0.044593	0.044593	?	?	?	?	?	1	1	0.91376	0.200567	0.1112	0.386342	0.626919	?	?	?	?	?	?	?	?	?	?	0.440579	0.69269	?	0.386342	0.626919	?	?	?	?	?	?	?	?	?	?
	TGME49_293580-TGME49_315110	0.755	0.91376	0.987297	?	?	0.111502	0.911985	0.987297	0.044593	0.044593	0.044593	?	?	?	?	?	1	1	0.91376	0.200567	0.1112	0.386342	0.626919	?	?	?	?	?	?	?	?	?	?	0.440579	0.69269	?	0.386342	0.626919	?	?	?	?	?	?	?	?	?	?
	TGME49_293580-TGME49_315110	0.755
435	TGME49_218280-TGME49_228490	0.754	0	0.426754	?	?	0.161551	0	0.426754	0.161551	0.161551	0.0981815	?	?	0.636514	?	?	0	0	0	0.0738232	0.359556	0.00104166	0.0863643	?	?	?	?	0	0.000589043	?	?	?	?	0	0.168218	?	0.00104166	0.0863643	?	?	0	?	?	?	?	?	?	0
	TGME49_218280-TGME49_228490	0.754	0	0.426754	?	?	0.161551	0	0.426754	0.161551	0.161551	0.0981815	?	?	0.636514	?	?	0	0	0	0.0738232	0.359556	0.00104166	0.0863643	?	?	?	?	0	0.000589043	?	?	?	?	0	0.168218	?	0.00104166	0.0863643	?	?	0	?	?	?	?	?	?	0
	TGME49_218280-TGME49_228490	0.754
436	TGME49_204020-TGME49_210690	0.754	0.311956	0.522933	?	?	0.394336	0.310168	0.522933	0.394336	0.394336	0.24797	?	?	?	?	?	0	0	0.311956	0.33635	0.0196782	0.012483	0.0643748	?	?	?	?	?	?	?	?	?	?	0.021002	0.105935	?	0.012483	0.0643748	?	?	?	?	?	?	?	?	?	?
	TGME49_204020-TGME49_210690	0.754	0.311956	0.522933	?	?	0.394336	0.310168	0.522933	0.394336	0.394336	0.24797	?	?	?	?	?	0	0	0.311956	0.33635	0.0196782	0.012483	0.0643748	?	?	?	?	?	?	?	?	?	?	0.021002	0.105935	?	0.012483	0.0643748	?	?	?	?	?	?	?	?	?	?
	TGME49_204020-TGME49_210690	0.754
437	TGME49_216860-TGME49_300260	0.754	0.379897	0.430531	?	?	0.377799	0.380702	0.430266	0.377799	0.377799	0.131811	?	?	?	?	?	0	0	0.379897	0.233791	0.0217502	0.0335179	0.0410656	?	?	?	?	?	?	?	?	?	?	0.125906	0.165567	?	0.0335179	0.0410656	?	?	?	?	?	?	?	?	?	?
	TGME49_216860-TGME49_300260	0.754	0.379897	0.430531	?	?	0.377799	0.380702	0.430266	0.377799	0.377799	0.131811	?	?	?	?	?	0	0	0.379897	0.233791	0.0217502	0.0335179	0.0410656	?	?	?	?	?	?	?	?	?	?	0.125906	0.165567	?	0.0335179	0.0410656	?	?	?	?	?	?	?	?	?	?
	TGME49_216860-TGME49_300260	0.754
438	TGME49_217510-TGME49_316540	0.754	0.658924	0.879615	?	?	0.118498	0.654838	0.879615	0.118498	0.118498	0.118498	?	?	?	?	?	1	0.667	0.658924	0.00874011	0.223144	0.0782835	0.278928	?	?	?	?	?	?	?	?	?	?	0.0785089	0.292282	?	0.0782835	0.278928	?	?	?	?	?	?	?	?	?	?
	TGME49_217510-TGME49_316540	0.754	0.658924	0.879615	?	?	0.118498	0.654838	0.879615	0.118498	0.118498	0.118498	?	?	?	?	?	1	0.667	0.658924	0.00874011	0.223144	0.0782835	0.278928	?	?	?	?	?	?	?	?	?	?	0.0785089	0.292282	?	0.0782835	0.278928	?	?	?	?	?	?	?	?	?	?
	TGME49_217510-TGME49_316540	0.754
439	TGME49_268850-TGME49_283780	0.754	0.51241	0.573583	1.04058	?	0.222374	0.49084	0.573667	0.341904	0.341904	0.135491	0.0504472	0.284533	0.31145	0.16628	0.193084	4	4	0.51241	0.281883	0.026639	0.0396441	0.0614856	0.102413	0.576404	0.024242	0.268912	0.0101905	0.0833479	0.0462291	0.290504	0.0313997	0.355834	0	0.422758	?	0.0396441	0.0614856	0.937506	0.741198	0.528091	0.837938	0.836772	1	0.027672	1	-0.003321	0
	TGME49_268850-TGME49_283780	0.754	0.51241	0.573583	1.04058	?	0.222374	0.49084	0.573667	0.341904	0.341904	0.135491	0.0504472	0.284533	0.31145	0.16628	0.193084	4	4	0.51241	0.281883	0.026639	0.0396441	0.0614856	0.102413	0.576404	0.024242	0.268912	0.0101905	0.0833479	0.0462291	0.290504	0.0313997	0.355834	0	0.422758	?	0.0396441	0.0614856	0.937506	0.741198	0.528091	0.837938	0.836772	1	0.027672	1	-0.003321	0
	TGME49_268850-TGME49_283780	0.754
440	TGME49_216450-TGME49_235020	0.753	0.417554	0.590038	0.345316	?	0.193834	0.417849	0.587716	0.193834	0.193834	?	0.161004	?	0.078335	0.155811	0.246378	3	2.334	0.417554	0.0697164	0.0264746	0.0246311	0.0843172	0.0729597	0.433202	?	?	0	0.283508	0.0893547	0.389065	0.0900648	0.284934	?	?	?	0.0246311	0.0843172	0.772588	?	0.716143	0.865005	0.621546	1	0.535921	?	?	1
	TGME49_216450-TGME49_235020	0.753	0.417554	0.590038	0.345316	?	0.193834	0.417849	0.587716	0.193834	0.193834	?	0.161004	?	0.078335	0.155811	0.246378	3	2.334	0.417554	0.0697164	0.0264746	0.0246311	0.0843172	0.0729597	0.433202	?	?	0	0.283508	0.0893547	0.389065	0.0900648	0.284934	?	?	?	0.0246311	0.0843172	0.772588	?	0.716143	0.865005	0.621546	1	0.535921	?	?	1
	TGME49_216450-TGME49_235020	0.753
441	TGME49_216450-TGME49_314090	0.753	0.495732	0.677339	14050.4	?	0.12819	0.493341	0.674673	0.12819	0.12819	?	0.103746	0.104196	0.158831	0.0696542	0.127707	3	2	0.495732	0.154396	0.0267483	0.0419332	0.126201	0	0.377655	0.230203	0.605078	0.0180476	0.199056	0.0540093	0.453564	0	0.174592	?	?	?	0.0419332	0.126201	0.669439	0.863312	0.596786	0.87178	0.480384	1	0	1	0.74674	0
	TGME49_216450-TGME49_314090	0.753	0.495732	0.677339	14050.4	?	0.12819	0.493341	0.674673	0.12819	0.12819	?	0.103746	0.104196	0.158831	0.0696542	0.127707	3	2	0.495732	0.154396	0.0267483	0.0419332	0.126201	0	0.377655	0.230203	0.605078	0.0180476	0.199056	0.0540093	0.453564	0	0.174592	?	?	?	0.0419332	0.126201	0.669439	0.863312	0.596786	0.87178	0.480384	1	0	1	0.74674	0
	TGME49_216450-TGME49_314090	0.753
442	TGME49_222220-TGME49_313560	0.753	0.406043	0.613886	?	?	0.263493	0.405453	0.613886	0.263493	0.263493	0.232861	?	?	?	?	?	0	0	0.406043	0.0126512	0.0350704	0.0201492	0.0929507	?	?	?	?	?	?	?	?	?	?	0.0378172	0.177994	?	0.0201492	0.0929507	?	?	?	?	?	?	?	?	?	?
	TGME49_222220-TGME49_313560	0.753	0.406043	0.613886	?	?	0.263493	0.405453	0.613886	0.263493	0.263493	0.232861	?	?	?	?	?	0	0	0.406043	0.0126512	0.0350704	0.0201492	0.0929507	?	?	?	?	?	?	?	?	?	?	0.0378172	0.177994	?	0.0201492	0.0929507	?	?	?	?	?	?	?	?	?	?
	TGME49_222220-TGME49_313560	0.753
443	TGME49_212300-TGME49_223390	0.752	0.620193	0.766644	?	?	0.185973	0.629062	0.766644	0.185973	0.185973	0.108145	?	?	0.636514	?	?	1	0.667	0.620193	0.000526796	0.0309684	0.0767127	0.198117	?	?	?	?	0	0.00224534	?	?	?	?	0.0872945	0.275554	?	0.0767127	0.198117	?	?	0	?	?	?	?	?	?	0
	TGME49_212300-TGME49_223390	0.752	0.620193	0.766644	?	?	0.185973	0.629062	0.766644	0.185973	0.185973	0.108145	?	?	0.636514	?	?	1	0.667	0.620193	0.000526796	0.0309684	0.0767127	0.198117	?	?	?	?	0	0.00224534	?	?	?	?	0.0872945	0.275554	?	0.0767127	0.198117	?	?	0	?	?	?	?	?	?	0
	TGME49_212300-TGME49_223390	0.752
444	TGME49_226410-TGME49_312090	0.752	0.192828	0.410063	?	?	0.24846	0.193213	0.410063	0.24846	0.24846	0.172823	?	?	0.590842	?	?	0	0	0.192828	0.342002	0.0684013	0.00879701	0.0555198	?	?	?	?	0.00272376	0.0292951	?	?	?	?	0.0237324	0.132472	?	0.00879701	0.0555198	?	?	0.191023	?	?	?	?	?	?	0
	TGME49_226410-TGME49_312090	0.752	0.192828	0.410063	?	?	0.24846	0.193213	0.410063	0.24846	0.24846	0.172823	?	?	0.590842	?	?	0	0	0.192828	0.342002	0.0684013	0.00879701	0.0555198	?	?	?	?	0.00272376	0.0292951	?	?	?	?	0.0237324	0.132472	?	0.00879701	0.0555198	?	?	0.191023	?	?	?	?	?	?	0
	TGME49_226410-TGME49_312090	0.752
445	TGME49_219310-TGME49_311720	0.751	0.240148	0.308696	72.8798	?	0.207029	0.185143	0.308671	0.207029	0.207029	0.0516562	0.113008	?	0.256191	0.209032	0.258225	4	4	0.240148	0.058402	0.0911195	0.00334195	0.00758304	0.32246	0.656051	?	?	0.0233113	0.0545531	0.0744432	0.130577	0.0440039	0.109102	0.00593835	0.0196866	?	0.00334195	0.00758304	0.975483	?	0.537903	0.738456	0.567527	1	0.903621	?	?	1
	TGME49_219310-TGME49_311720	0.751	0.240148	0.308696	72.8798	?	0.207029	0.185143	0.308671	0.207029	0.207029	0.0516562	0.113008	?	0.256191	0.209032	0.258225	4	4	0.240148	0.058402	0.0911195	0.00334195	0.00758304	0.32246	0.656051	?	?	0.0233113	0.0545531	0.0744432	0.130577	0.0440039	0.109102	0.00593835	0.0196866	?	0.00334195	0.00758304	0.975483	?	0.537903	0.738456	0.567527	1	0.903621	?	?	1
	TGME49_219310-TGME49_311720	0.751
446	TGME49_230160-TGME49_275440	0.751	0.45106	0.70193	?	?	0.230699	0.452533	0.70193	0.230699	0.230699	0.15476	?	?	0.687597	?	?	0	0	0.45106	?	?	0.0337384	0.140277	?	?	?	?	0.00120577	0.00915286	?	?	?	?	0.0417538	0.19428	?	0.0337384	0.140277	?	?	0	?	?	?	?	?	?	0
	TGME49_230160-TGME49_275440	0.751	0.45106	0.70193	?	?	0.230699	0.452533	0.70193	0.230699	0.230699	0.15476	?	?	0.687597	?	?	0	0	0.45106	?	?	0.0337384	0.140277	?	?	?	?	0.00120577	0.00915286	?	?	?	?	0.0417538	0.19428	?	0.0337384	0.140277	?	?	0	?	?	?	?	?	?	0
	TGME49_230160-TGME49_275440	0.751
447	TGME49_231640-TGME49_271050	0.751	0.59068	0.751409	?	?	0.15479	0.594969	0.751409	0.15479	0.15479	0.07883	0.188758	0.0308933	0.183746	0.399967	0.180022	1	1	0.59068	0.0780225	?	0.0652881	0.189731	0.0134875	0.25831	0	0.277259	0.000272434	0.00784924	0.00843665	0.14876	0	0.00459072	0.0779828	0.277516	211	0.0652881	0.189731	0.44173	0.490523	0.19864	0.518955	0	0	0	1	0	0
	TGME49_231640-TGME49_271050	0.751	0.59068	0.751409	?	?	0.15479	0.594969	0.751409	0.15479	0.15479	0.07883	0.188758	0.0308933	0.183746	0.399967	0.180022	1	1	0.59068	0.0780225	?	0.0652881	0.189731	0.0134875	0.25831	0	0.277259	0.000272434	0.00784924	0.00843665	0.14876	0	0.00459072	0.0779828	0.277516	211	0.0652881	0.189731	0.44173	0.490523	0.19864	0.518955	0	0	0	1	0	0
	TGME49_231640-TGME49_271050	0.751
448	TGME49_248370-TGME49_315110	0.751	0.717167	0.827943	?	?	0.198706	0.712328	0.827943	0.198706	0.198706	0.0711825	?	?	?	?	?	0	0	0.717167	0.161786	0.066443	0.304769	0.543275	?	?	?	?	?	?	?	?	?	?	0.429491	0.682921	?	0.304769	0.543275	?	?	?	?	?	?	?	?	?	?
	TGME49_248370-TGME49_315110	0.751	0.717167	0.827943	?	?	0.198706	0.712328	0.827943	0.198706	0.198706	0.0711825	?	?	?	?	?	0	0	0.717167	0.161786	0.066443	0.304769	0.543275	?	?	?	?	?	?	?	?	?	?	0.429491	0.682921	?	0.304769	0.543275	?	?	?	?	?	?	?	?	?	?
	TGME49_248370-TGME49_315110	0.751
449	TGME49_205710-TGME49_305290	0.75	0.575644	0.817949	?	?	0.200432	0.569339	0.817949	0.200432	0.200432	0.197675	?	?	?	?	?	0	0	0.575644	0.136305	0.0260821	0.10412	0.267292	?	?	?	?	?	?	?	?	?	?	0.132889	0.323336	?	0.10412	0.267292	?	?	?	?	?	?	?	?	?	?
	TGME49_205710-TGME49_305290	0.75	0.575644	0.817949	?	?	0.200432	0.569339	0.817949	0.200432	0.200432	0.197675	?	?	?	?	?	0	0	0.575644	0.136305	0.0260821	0.10412	0.267292	?	?	?	?	?	?	?	?	?	?	0.132889	0.323336	?	0.10412	0.267292	?	?	?	?	?	?	?	?	?	?
	TGME49_205710-TGME49_305290	0.75
450	TGME49_232230-TGME49_248390	0.75	0.306236	0.484919	?	?	0.43301	0.29985	0.484919	0.43301	0.43301	0.317643	?	?	?	?	?	0	0	0.306236	0.293704	0.0405811	0.0194702	0.0814608	?	?	?	?	?	?	?	?	?	?	0.0368546	0.141447	?	0.0194702	0.0814608	?	?	?	?	?	?	?	?	?	?
	TGME49_232230-TGME49_248390	0.75	0.306236	0.484919	?	?	0.43301	0.29985	0.484919	0.43301	0.43301	0.317643	?	?	?	?	?	0	0	0.306236	0.293704	0.0405811	0.0194702	0.0814608	?	?	?	?	?	?	?	?	?	?	0.0368546	0.141447	?	0.0194702	0.0814608	?	?	?	?	?	?	?	?	?	?
	TGME49_232230-TGME49_248390	0.75
451	TGME49_202530-TGME49_205710	0.749	0.180329	0.36287	1048.61	?	0.505369	0.17893	0.36287	0.505369	0.505369	0.220469	?	?	0.0781292	?	?	0	0	0.180329	0.115746	0.00431264	0.0302194	0.0809101	?	?	?	?	0	0.198794	?	?	?	?	0.0905086	0.251128	?	0.0302194	0.0809101	?	?	0.635001	?	?	?	?	?	?	0
	TGME49_202530-TGME49_205710	0.749	0.180329	0.36287	1048.61	?	0.505369	0.17893	0.36287	0.505369	0.505369	0.220469	?	?	0.0781292	?	?	0	0	0.180329	0.115746	0.00431264	0.0302194	0.0809101	?	?	?	?	0	0.198794	?	?	?	?	0.0905086	0.251128	?	0.0302194	0.0809101	?	?	0.635001	?	?	?	?	?	?	0
	TGME49_202530-TGME49_205710	0.749
452	TGME49_210690-TGME49_270380	0.749	0.319935	0.508917	?	?	0.40553	0.319069	0.508917	0.40553	0.40553	0.254564	?	?	?	?	?	0	0	0.319935	0.280002	0.0218922	0.00569963	0.0237067	?	?	?	?	?	?	?	?	?	?	0.0111168	0.0568602	?	0.00569963	0.0237067	?	?	?	?	?	?	?	?	?	?
	TGME49_210690-TGME49_270380	0.749	0.319935	0.508917	?	?	0.40553	0.319069	0.508917	0.40553	0.40553	0.254564	?	?	?	?	?	0	0	0.319935	0.280002	0.0218922	0.00569963	0.0237067	?	?	?	?	?	?	?	?	?	?	0.0111168	0.0568602	?	0.00569963	0.0237067	?	?	?	?	?	?	?	?	?	?
	TGME49_210690-TGME49_270380	0.749
453	TGME49_213410-TGME49_300280	0.749	0	0.674738	54442.2	?	0.114819	0.393241	0.674738	0.114819	0.114819	0.107603	?	?	?	0.118494	?	1	1	0	0.266048	0.0694049	0.0247642	0.16277	?	?	?	?	?	?	0	0.535189	?	?	0.0180433	0.232891	?	0.0247642	0.16277	?	?	?	0.883883	?	?	?	?	?	?
	TGME49_213410-TGME49_300280	0.749	0	0.674738	54442.2	?	0.114819	0.393241	0.674738	0.114819	0.114819	0.107603	?	?	?	0.118494	?	1	1	0	0.266048	0.0694049	0.0247642	0.16277	?	?	?	?	?	?	0	0.535189	?	?	0.0180433	0.232891	?	0.0247642	0.16277	?	?	?	0.883883	?	?	?	?	?	?
	TGME49_213410-TGME49_300280	0.749
454	TGME49_216450-TGME49_218920	0.749	0.489183	0.771837	14050.4	?	0.17487	0.46362	0.7688	0.17487	0.17487	?	0.136284	0.13447	0.20463	0.144926	0.200545	2	1.334	0.489183	0.0874784	0.0224837	0.0372621	0.160323	0	0.336164	3.29595e-07	0.494762	0.00304118	0.268453	0.00673543	0.336796	0.00186753	0.364462	?	?	?	0.0372621	0.160323	0.833205	0.852836	0.736842	0.836814	0.847319	1	0	0	0	1
	TGME49_216450-TGME49_218920	0.749	0.489183	0.771837	14050.4	?	0.17487	0.46362	0.7688	0.17487	0.17487	?	0.136284	0.13447	0.20463	0.144926	0.200545	2	1.334	0.489183	0.0874784	0.0224837	0.0372621	0.160323	0	0.336164	3.29595e-07	0.494762	0.00304118	0.268453	0.00673543	0.336796	0.00186753	0.364462	?	?	?	0.0372621	0.160323	0.833205	0.852836	0.736842	0.836814	0.847319	1	0	0	0	1
	TGME49_216450-TGME49_218920	0.749
455	TGME49_228210-TGME49_313410	0.749	0	0.905789	?	?	0.15084	0	0.905789	0.15084	0.15084	0.15084	?	?	?	?	?	1	0.5	0	0.208154	0.0381228	0.0143976	0.350382	?	?	?	?	?	?	?	?	?	?	0.021348	0.364071	?	0.0143976	0.350382	?	?	?	?	?	?	?	?	?	?
	TGME49_228210-TGME49_313410	0.749	0	0.905789	?	?	0.15084	0	0.905789	0.15084	0.15084	0.15084	?	?	?	?	?	1	0.5	0	0.208154	0.0381228	0.0143976	0.350382	?	?	?	?	?	?	?	?	?	?	0.021348	0.364071	?	0.0143976	0.350382	?	?	?	?	?	?	?	?	?	?
	TGME49_228210-TGME49_313410	0.749
456	TGME49_231640-TGME49_285870	0.748	0.676669	0.827546	?	?	0.120908	0.674766	0.827546	0.120908	0.120908	0.068901	0.251945	0.0642154	0.438161	0.392674	0.415097	0	0	0.676669	0.0780615	?	0.0885346	0.218519	0.00745562	0.050631	0	0.167981	0.00271624	0.00464497	0	0.0540495	0	0.0684006	0.114537	0.304843	?	0.0885346	0.218519	0.257438	0.333792	0.200456	0.174371	0.284398	0	0.213028	0	0	0
	TGME49_231640-TGME49_285870	0.748	0.676669	0.827546	?	?	0.120908	0.674766	0.827546	0.120908	0.120908	0.068901	0.251945	0.0642154	0.438161	0.392674	0.415097	0	0	0.676669	0.0780615	?	0.0885346	0.218519	0.00745562	0.050631	0	0.167981	0.00271624	0.00464497	0	0.0540495	0	0.0684006	0.114537	0.304843	?	0.0885346	0.218519	0.257438	0.333792	0.200456	0.174371	0.284398	0	0.213028	0	0	0
	TGME49_231640-TGME49_285870	0.748
457	TGME49_239760-TGME49_250810	0.748	0.463214	0.662885	?	?	0.112979	0.447608	0.662885	0.112979	0.112979	0.112979	?	?	?	?	?	0	0	0.463214	0.212257	0.0340408	0.0384349	0.135036	?	?	?	?	?	?	?	?	?	?	0.0372873	0.155073	?	0.0384349	0.135036	?	?	?	?	?	?	?	?	?	?
	TGME49_239760-TGME49_250810	0.748	0.463214	0.662885	?	?	0.112979	0.447608	0.662885	0.112979	0.112979	0.112979	?	?	?	?	?	0	0	0.463214	0.212257	0.0340408	0.0384349	0.135036	?	?	?	?	?	?	?	?	?	?	0.0372873	0.155073	?	0.0384349	0.135036	?	?	?	?	?	?	?	?	?	?
	TGME49_239760-TGME49_250810	0.748
458	TGME49_219310-TGME49_261600	0.747	0.331857	0.492914	?	?	0.184866	0.324993	0.492839	0.184866	0.184866	?	?	?	0.168939	0.213611	0.111233	0	0	0.331857	0.376607	0.0357021	0.0172697	0.0466859	?	?	?	?	0.0139157	0.0781756	0.0481618	0.244398	0	0.113677	?	?	?	0.0172697	0.0466859	?	?	0.434671	0.672919	0.428126	?	?	?	?	0
	TGME49_219310-TGME49_261600	0.747	0.331857	0.492914	?	?	0.184866	0.324993	0.492839	0.184866	0.184866	?	?	?	0.168939	0.213611	0.111233	0	0	0.331857	0.376607	0.0357021	0.0172697	0.0466859	?	?	?	?	0.0139157	0.0781756	0.0481618	0.244398	0	0.113677	?	?	?	0.0172697	0.0466859	?	?	0.434671	0.672919	0.428126	?	?	?	?	0
	TGME49_219310-TGME49_261600	0.747
459	TGME49_254440-TGME49_300000	0.747	0.338025	0.483557	?	?	0.536382	0.320959	0.483557	0.322006	0.322006	0.187109	?	?	?	?	?	0	0	0.338025	0.363717	0.0383774	0.0106869	0.0400976	?	?	?	?	?	?	?	?	?	?	0.018849	0.109815	?	0.0106869	0.0400976	?	?	?	?	?	?	?	?	?	?
	TGME49_254440-TGME49_300000	0.747	0.338025	0.483557	?	?	0.536382	0.320959	0.483557	0.322006	0.322006	0.187109	?	?	?	?	?	0	0	0.338025	0.363717	0.0383774	0.0106869	0.0400976	?	?	?	?	?	?	?	?	?	?	0.018849	0.109815	?	0.0106869	0.0400976	?	?	?	?	?	?	?	?	?	?
	TGME49_254440-TGME49_300000	0.747
460	TGME49_300260-TGME49_318310	0.747	0.357787	0.487058	?	?	0.226356	0.35642	0.487097	0.420315	0.420315	0.0961422	?	?	0.204384	0.523906	0.287317	0	0	0.357787	0.34434	0.0239582	0.00826583	0.0316886	?	?	?	?	0.0690588	0.208297	0.00193273	0.00795565	0.00395641	0.0180527	0.0143176	0.324946	?	0.00826583	0.0316886	?	?	0.770638	0.0499649	0.212395	?	?	?	?	0
	TGME49_300260-TGME49_318310	0.747	0.357787	0.487058	?	?	0.226356	0.35642	0.487097	0.420315	0.420315	0.0961422	?	?	0.204384	0.523906	0.287317	0	0	0.357787	0.34434	0.0239582	0.00826583	0.0316886	?	?	?	?	0.0690588	0.208297	0.00193273	0.00795565	0.00395641	0.0180527	0.0143176	0.324946	?	0.00826583	0.0316886	?	?	0.770638	0.0499649	0.212395	?	?	?	?	0
	TGME49_300260-TGME49_318310	0.747
461	TGME49_314090-TGME49_319870	0.747	0.505776	0.687505	?	?		0.485511	0.687505	0.181096	0.181096	?	0.223144	0.0298527	0	0.291103	0	5	4.167	0.505776	0.123196	0.0129991	0.0422857	0.111337	0	0.578335	0	0.772279	0.0333911	0.558002	0	0.23247	0	0.809703	?	?	?	0.0422857	0.111337	0.866025	0.970725	1	0.67082	1	1	0	1	0	1
	TGME49_314090-TGME49_319870	0.747	0.505776	0.687505	?	?		0.485511	0.687505	0.181096	0.181096	?	0.223144	0.0298527	0	0.291103	0	5	4.167	0.505776	0.123196	0.0129991	0.0422857	0.111337	0	0.578335	0	0.772279	0.0333911	0.558002	0	0.23247	0	0.809703	?	?	?	0.0422857	0.111337	0.866025	0.970725	1	0.67082	1	1	0	1	0	1
	TGME49_314090-TGME49_319870	0.747
462	TGME49_218920-TGME49_249590	0.746	0.135477	0.468688	14050.4	?	0.412927	0.121501	0.468688	0.412927	0.412927	?	0.349696	0.352612	0.347826	0.38856	0.544598	0	0	0.135477	0.0842968	0.0313034	0.00958844	0.0609633	0	0.107864	0.00153787	0.30235	0.0213946	0.185207	0.0265379	0.105775	0.024825	0.129556	?	?	?	0.00958844	0.0609633	0.463967	0.52478	0.658505	0.503988	0.44198	0	0	0	0	0
	TGME49_218920-TGME49_249590	0.746	0.135477	0.468688	14050.4	?	0.412927	0.121501	0.468688	0.412927	0.412927	?	0.349696	0.352612	0.347826	0.38856	0.544598	0	0	0.135477	0.0842968	0.0313034	0.00958844	0.0609633	0	0.107864	0.00153787	0.30235	0.0213946	0.185207	0.0265379	0.105775	0.024825	0.129556	?	?	?	0.00958844	0.0609633	0.463967	0.52478	0.658505	0.503988	0.44198	0	0	0	0	0
	TGME49_218920-TGME49_249590	0.746
463	TGME49_228470-TGME49_232230	0.746	0.229834	0.436017	?	?	0.20172	0.22341	0.436017	0.20172	0.20172	?	?	?	0.198876	?	?	1	0.375	0.229834	0.235198	0.0287373	0.00265479	0.0155299	?	?	?	?	0.00794449	0.182193	?	?	?	?	?	?	?	0.00265479	0.0155299	?	?	0.741644	?	?	?	?	?	?	1
	TGME49_228470-TGME49_232230	0.746	0.229834	0.436017	?	?	0.20172	0.22341	0.436017	0.20172	0.20172	?	?	?	0.198876	?	?	1	0.375	0.229834	0.235198	0.0287373	0.00265479	0.0155299	?	?	?	?	0.00794449	0.182193	?	?	?	?	?	?	?	0.00265479	0.0155299	?	?	0.741644	?	?	?	?	?	?	1
	TGME49_228470-TGME49_232230	0.746
464	TGME49_271050-TGME49_285870	0.746	0.720233	0.813697	5.42452	?	0.0334048	0.719688	0.813697	0.149951	0.149951	0.0352085	0.260629	0.145253	0.246299	0.194799	0.222251	2	1.334	0.720233	4.97059e-06	?	0.103059	0.217018	0.0334217	0.0424718	0.0623482	0.130578	0.0116517	0.0108115	0	0.0775697	0.00132837	0.0113453	0.141948	0.337825	?	0.103059	0.217018	0.643366	0.777831	0.332444	0.480762	0.24154	1	0.47395	0	0.627043	1
	TGME49_271050-TGME49_285870	0.746	0.720233	0.813697	5.42452	?	0.0334048	0.719688	0.813697	0.149951	0.149951	0.0352085	0.260629	0.145253	0.246299	0.194799	0.222251	2	1.334	0.720233	4.97059e-06	?	0.103059	0.217018	0.0334217	0.0424718	0.0623482	0.130578	0.0116517	0.0108115	0	0.0775697	0.00132837	0.0113453	0.141948	0.337825	?	0.103059	0.217018	0.643366	0.777831	0.332444	0.480762	0.24154	1	0.47395	0	0.627043	1
	TGME49_271050-TGME49_285870	0.746
465	TGME49_273760-TGME49_294800	0.746	0.668906	0.707441	1.14396	?	0.15621	0.667775	0.707267	0.221079	0.221079	0.182435	0.351514	0.365486	0.208904	0.272374	0.188766	0	0	0.668906	0.218714	0.0150623	0.0942492	0.108885	0.00236434	0.0289992	0.00468523	0.0523709	0.00135161	0.0378878	0.000534377	0.00642688	0.000614171	0.0465224	0.108446	0.149451	?	0.0942492	0.108885	0.362389	0.600943	0.543965	0.14692	0.561025	0	0.136579	0	0.278077	0
	TGME49_273760-TGME49_294800	0.746	0.668906	0.707441	1.14396	?	0.15621	0.667775	0.707267	0.221079	0.221079	0.182435	0.351514	0.365486	0.208904	0.272374	0.188766	0	0	0.668906	0.218714	0.0150623	0.0942492	0.108885	0.00236434	0.0289992	0.00468523	0.0523709	0.00135161	0.0378878	0.000534377	0.00642688	0.000614171	0.0465224	0.108446	0.149451	?	0.0942492	0.108885	0.362389	0.600943	0.543965	0.14692	0.561025	0	0.136579	0	0.278077	0
	TGME49_273760-TGME49_294800	0.746
466	TGME49_201680-TGME49_228190	0.745	0.232569	0.482624	?	?	0.206868	0.226811	0.482624	0.206868	0.206868	0.225537	?	?	?	?	?	0	0	0.232569	0.0781183	0.137548	0.00510929	0.0497093	?	?	?	?	?	?	?	?	?	?	0.00844302	0.0689201	?	0.00510929	0.0497093	?	?	?	?	?	?	?	?	?	?
	TGME49_201680-TGME49_228190	0.745	0.232569	0.482624	?	?	0.206868	0.226811	0.482624	0.206868	0.206868	0.225537	?	?	?	?	?	0	0	0.232569	0.0781183	0.137548	0.00510929	0.0497093	?	?	?	?	?	?	?	?	?	?	0.00844302	0.0689201	?	0.00510929	0.0497093	?	?	?	?	?	?	?	?	?	?
	TGME49_201680-TGME49_228190	0.745
467	TGME49_220100-TGME49_318310	0.745	0.58413	0.710844	?	?	0.26518	0.582924	0.710844	0.26518	0.26518	0.163897	0.571023	?	0.152296	0.150152	0.302299	3	3	0.58413	0.313577	0.0244699	0.0377725	0.0760017	0.00107073	0.00147104	?	?	0.189838	0.336807	0.0790535	0.189519	0.0130915	0.0266779	0.000134615	0.678235	?	0.0377725	0.0760017	0.0306858	?	0.873026	0.776754	0.520842	0	0	?	?	1
	TGME49_220100-TGME49_318310	0.745	0.58413	0.710844	?	?	0.26518	0.582924	0.710844	0.26518	0.26518	0.163897	0.571023	?	0.152296	0.150152	0.302299	3	3	0.58413	0.313577	0.0244699	0.0377725	0.0760017	0.00107073	0.00147104	?	?	0.189838	0.336807	0.0790535	0.189519	0.0130915	0.0266779	0.000134615	0.678235	?	0.0377725	0.0760017	0.0306858	?	0.873026	0.776754	0.520842	0	0	?	?	1
	TGME49_220100-TGME49_318310	0.745
468	TGME49_223390-TGME49_300280	0.745	0.440081	0.721934	33.4333	?	0.264618	0.429294	0.721934	0.264618	0.264618	0.178805	?	?	0.348832	0.348832	0.562335	1	0.333	0.440081	0.01637	0.0540362	0.0410165	0.191639	?	?	?	?	0	0.00149469	0	0.000972223	0	0.00120004	0.0659588	0.278124	?	0.0410165	0.191639	?	?	0	0	0	?	?	?	?	0
	TGME49_223390-TGME49_300280	0.745	0.440081	0.721934	33.4333	?	0.264618	0.429294	0.721934	0.264618	0.264618	0.178805	?	?	0.348832	0.348832	0.562335	1	0.333	0.440081	0.01637	0.0540362	0.0410165	0.191639	?	?	?	?	0	0.00149469	0	0.000972223	0	0.00120004	0.0659588	0.278124	?	0.0410165	0.191639	?	?	0	0	0	?	?	?	?	0
	TGME49_223390-TGME49_300280	0.745
469	TGME49_226730-TGME49_267330	0.745	0	0.412188	?	?	0.0251946	0	0.412237	0.0251946	0.0251946	0.0756711	?	?	0.0192051	0.0342372	?	2	2	0	0.135905	0.244861	0.00155365	0.0253455	?	?	?	?	0	0.267896	0	0.0104496	?	?	0	0.609417	?	0.00155365	0.0253455	?	?	0.678682	0.139031	?	?	?	?	?	1
	TGME49_226730-TGME49_267330	0.745	0	0.412188	?	?	0.0251946	0	0.412237	0.0251946	0.0251946	0.0756711	?	?	0.0192051	0.0342372	?	2	2	0	0.135905	0.244861	0.00155365	0.0253455	?	?	?	?	0	0.267896	0	0.0104496	?	?	0	0.609417	?	0.00155365	0.0253455	?	?	0.678682	0.139031	?	?	?	?	?	1
	TGME49_226730-TGME49_267330	0.745
470	TGME49_202530-TGME49_219850	0.744	0.509136	0.626923	14.8487	?	0.34955	0.508597	0.626923	0.34955	0.34955	0.121238	?	?	?	0.37677	?	1	1	0.509136	0.17135	0.0175787	0.157139	0.418871	?	?	?	?	?	?	0	0.00116917	?	?	0.328869	0.619494	?	0.157139	0.418871	?	?	?	0	?	?	?	?	?	?
	TGME49_202530-TGME49_219850	0.744	0.509136	0.626923	14.8487	?	0.34955	0.508597	0.626923	0.34955	0.34955	0.121238	?	?	?	0.37677	?	1	1	0.509136	0.17135	0.0175787	0.157139	0.418871	?	?	?	?	?	?	0	0.00116917	?	?	0.328869	0.619494	?	0.157139	0.418871	?	?	?	0	?	?	?	?	?	?
	TGME49_202530-TGME49_219850	0.744
471	TGME49_234190-TGME49_249180	0.744	0.557045	0.66115	?	?	0.217881	0.556535	0.660597	0.217881	0.217881	?	?	?	0.0992717	0.145915	0.0956026	3	2.667	0.557045	0.294725	0.0223388	0.0268095	0.0441304	?	?	?	?	0.127304	0.27009	0.105564	0.197305	0	0.455809	?	?	?	0.0268095	0.0441304	?	?	0.86571	0.80897	0.808224	?	?	?	?	1
	TGME49_234190-TGME49_249180	0.744	0.557045	0.66115	?	?	0.217881	0.556535	0.660597	0.217881	0.217881	?	?	?	0.0992717	0.145915	0.0956026	3	2.667	0.557045	0.294725	0.0223388	0.0268095	0.0441304	?	?	?	?	0.127304	0.27009	0.105564	0.197305	0	0.455809	?	?	?	0.0268095	0.0441304	?	?	0.86571	0.80897	0.808224	?	?	?	?	1
	TGME49_234190-TGME49_249180	0.744
472	TGME49_246540-TGME49_248700	0.744	0.268278	0.478682	?	?	0.260992	0.28339	0.478682	0.260992	0.260992	0.275782	?	?	?	?	?	0	0	0.268278	0.155729	0.0318058	0.00407331	0.0667515	?	?	?	?	?	?	?	?	?	?	0.0258395	0.214706	?	0.00407331	0.0667515	?	?	?	?	?	?	?	?	?	?
	TGME49_246540-TGME49_248700	0.744	0.268278	0.478682	?	?	0.260992	0.28339	0.478682	0.260992	0.260992	0.275782	?	?	?	?	?	0	0	0.268278	0.155729	0.0318058	0.00407331	0.0667515	?	?	?	?	?	?	?	?	?	?	0.0258395	0.214706	?	0.00407331	0.0667515	?	?	?	?	?	?	?	?	?	?
	TGME49_246540-TGME49_248700	0.744
473	TGME49_263700-TGME49_300190	0.744	0.309536	0.44828	?	?	0.0628556	0.30811	0.44828	0.112775	0.112775	0.141922	?	?	?	?	?	1	0.5	0.309536	0.284863	0.0334374	0.0105865	0.0487671	?	?	?	?	?	?	?	?	?	?	0.0349912	0.125316	?	0.0105865	0.0487671	?	?	?	?	?	?	?	?	?	?
	TGME49_263700-TGME49_300190	0.744	0.309536	0.44828	?	?	0.0628556	0.30811	0.44828	0.112775	0.112775	0.141922	?	?	?	?	?	1	0.5	0.309536	0.284863	0.0334374	0.0105865	0.0487671	?	?	?	?	?	?	?	?	?	?	0.0349912	0.125316	?	0.0105865	0.0487671	?	?	?	?	?	?	?	?	?	?
	TGME49_263700-TGME49_300190	0.744
474	TGME49_205700-TGME49_221210	0.743	0.749869	0.828488	0.543847	?	0.101464	0.750561	0.828097	0.101464	0.101464	0.13972	0.0431617	0.101762	0.0832065	0.0867418	0.0213785	5	4.667	0.749869	0.00132695	?	0.0918095	0.119582	0.25382	0.593744	0.080188	0.605238	0.139877	0.462417	0.12355	0.518255	0.103385	0.59405	0.225368	0.539375	?	0.0918095	0.119582	0.951619	0.841945	0.885228	0.947409	0.995064	1	-0.097422	1	-0.030652	1
	TGME49_205700-TGME49_221210	0.743	0.749869	0.828488	0.543847	?	0.101464	0.750561	0.828097	0.101464	0.101464	0.13972	0.0431617	0.101762	0.0832065	0.0867418	0.0213785	5	4.667	0.749869	0.00132695	?	0.0918095	0.119582	0.25382	0.593744	0.080188	0.605238	0.139877	0.462417	0.12355	0.518255	0.103385	0.59405	0.225368	0.539375	?	0.0918095	0.119582	0.951619	0.841945	0.885228	0.947409	0.995064	1	-0.097422	1	-0.030652	1
	TGME49_205700-TGME49_221210	0.743
475	TGME49_204020-TGME49_262690	0.743	0.66972	0.856635	?	?	0.117386	0.648566	0.856635	0.117386	0.117386	0.117386	?	?	?	?	?	1	0.333	0.66972	0.238469	0.0340473	0.0825902	0.288895	?	?	?	?	?	?	?	?	?	?	0.0833965	0.30314	?	0.0825902	0.288895	?	?	?	?	?	?	?	?	?	?
	TGME49_204020-TGME49_262690	0.743	0.66972	0.856635	?	?	0.117386	0.648566	0.856635	0.117386	0.117386	0.117386	?	?	?	?	?	1	0.333	0.66972	0.238469	0.0340473	0.0825902	0.288895	?	?	?	?	?	?	?	?	?	?	0.0833965	0.30314	?	0.0825902	0.288895	?	?	?	?	?	?	?	?	?	?
	TGME49_204020-TGME49_262690	0.743
476	TGME49_214770-TGME49_300310	0.743	0.685715	0.787222	0.351187	?	0.166804	0.666155	0.787222	0.166804	0.166804	0.166804	?	?	?	?	?	1	0.667	0.685715	0.00841848	0.0198848	0.0941838	0.27435	?	?	?	?	?	?	?	?	?	?	0.0967718	0.276035	?	0.0941838	0.27435	?	?	?	?	?	?	?	?	?	?
	TGME49_214770-TGME49_300310	0.743	0.685715	0.787222	0.351187	?	0.166804	0.666155	0.787222	0.166804	0.166804	0.166804	?	?	?	?	?	1	0.667	0.685715	0.00841848	0.0198848	0.0941838	0.27435	?	?	?	?	?	?	?	?	?	?	0.0967718	0.276035	?	0.0941838	0.27435	?	?	?	?	?	?	?	?	?	?
	TGME49_214770-TGME49_300310	0.743
477	TGME49_228470-TGME49_243570	0.743	0.189557	0.362555	?	?	0.261687	0.166163	0.362555	0.261687	0.261687	?	?	?	0.216404	?	?	1	0.375	0.189557	0.273784	0.0332237	0.00220737	0.0102432	?	?	?	?	0.0185171	0.260314	?	?	?	?	?	?	?	0.00220737	0.0102432	?	?	0.860376	?	?	?	?	?	?	1
	TGME49_228470-TGME49_243570	0.743	0.189557	0.362555	?	?	0.261687	0.166163	0.362555	0.261687	0.261687	?	?	?	0.216404	?	?	1	0.375	0.189557	0.273784	0.0332237	0.00220737	0.0102432	?	?	?	?	0.0185171	0.260314	?	?	?	?	?	?	?	0.00220737	0.0102432	?	?	0.860376	?	?	?	?	?	?	1
	TGME49_228470-TGME49_243570	0.743
478	TGME49_229360-TGME49_236050	0.743	0.455911	0.574944	?	?	0.271143	0.451485	0.575279	0.271143	0.271143	0.0797754	0.177101	0.388058	0.26278	0.266214	0.366607	2	1.5	0.455911	0.47809	0.152026	0.0205322	0.0397632	0.055983	0.120968	0.0171157	0.062414	0.0135474	0.044956	0.0174806	0.0617208	0.00603254	0.0220788	2.58499e-06	0.672605	?	0.0205322	0.0397632	0.693771	0.456552	0.527538	0.55346	0.389449	0	0.561689	1	0.311785	0
	TGME49_229360-TGME49_236050	0.743	0.455911	0.574944	?	?	0.271143	0.451485	0.575279	0.271143	0.271143	0.0797754	0.177101	0.388058	0.26278	0.266214	0.366607	2	1.5	0.455911	0.47809	0.152026	0.0205322	0.0397632	0.055983	0.120968	0.0171157	0.062414	0.0135474	0.044956	0.0174806	0.0617208	0.00603254	0.0220788	2.58499e-06	0.672605	?	0.0205322	0.0397632	0.693771	0.456552	0.527538	0.55346	0.389449	0	0.561689	1	0.311785	0
	TGME49_229360-TGME49_236050	0.743
479	TGME49_218920-TGME49_280710	0.742	0.065163	0.407691	14050.4	?	0.554352	0.065451	0.407691	0.554352	0.554352	?	0.355578	0.590842	0.647447	0.54518	0.404147	1	0.333	0.065163	0.113718	0.0291563	0.00654263	0.0489205	0	0.109947	0.000966521	0.206063	0.0103884	0.0881086	0.0261968	0.157357	0.0221043	0.213483	?	?	?	0.00654263	0.0489205	0.468807	0.41803	0.42135	0.493197	0.630488	1	0	0	0	0
	TGME49_218920-TGME49_280710	0.742	0.065163	0.407691	14050.4	?	0.554352	0.065451	0.407691	0.554352	0.554352	?	0.355578	0.590842	0.647447	0.54518	0.404147	1	0.333	0.065163	0.113718	0.0291563	0.00654263	0.0489205	0	0.109947	0.000966521	0.206063	0.0103884	0.0881086	0.0261968	0.157357	0.0221043	0.213483	?	?	?	0.00654263	0.0489205	0.468807	0.41803	0.42135	0.493197	0.630488	1	0	0	0	0
	TGME49_218920-TGME49_280710	0.742
480	TGME49_247550-TGME49_251780	0.742	-0.01956	0.030415	?	?	0.584356	-0.019756	0.0304379	0.584356	0.584356	0.659274	?	?	0.106922	0.1116	0.0740284	2	1.334	-0.01956	0.264261	0.0454096	0.00174739	0.00234473	?	?	?	?	0.0336441	0.123751	0.0488474	0.228802	0	0.445384	0.000747008	0.00215902	?	0.00174739	0.00234473	?	?	0.65117	0.715891	0.76688	?	?	?	?	1
	TGME49_247550-TGME49_251780	0.742	-0.01956	0.030415	?	?	0.584356	-0.019756	0.0304379	0.584356	0.584356	0.659274	?	?	0.106922	0.1116	0.0740284	2	1.334	-0.01956	0.264261	0.0454096	0.00174739	0.00234473	?	?	?	?	0.0336441	0.123751	0.0488474	0.228802	0	0.445384	0.000747008	0.00215902	?	0.00174739	0.00234473	?	?	0.65117	0.715891	0.76688	?	?	?	?	1
	TGME49_247550-TGME49_251780	0.742
481	TGME49_273760-TGME49_309800	0.742	0	0.481106	1.14396	?	0.280659	0	0.480991	0.00603485	0.00603485	0.00730938	?	?	?	?	?	1	0.5	0	0.18694	0.176569	0.011791	0.0660316	?	?	?	?	?	?	?	?	?	?	0.0155363	0.0855399	?	0.011791	0.0660316	?	?	?	?	?	?	?	?	?	?
	TGME49_273760-TGME49_309800	0.742	0	0.481106	1.14396	?	0.280659	0	0.480991	0.00603485	0.00603485	0.00730938	?	?	?	?	?	1	0.5	0	0.18694	0.176569	0.011791	0.0660316	?	?	?	?	?	?	?	?	?	?	0.0155363	0.0855399	?	0.011791	0.0660316	?	?	?	?	?	?	?	?	?	?
	TGME49_273760-TGME49_309800	0.742
482	TGME49_211680-TGME49_263090	0.741	0.632778	0.722161	?	?	0.216445	0.634466	0.722968	0.216445	0.216445	0.506064	0.099925	0.385619	0.100253	0.193239	0.206074	3	3	0.632778	0.185108	0.0130809	0.0536287	0.0830491	0.290474	0.43753	0.0921534	0.393939	0.171269	0.24813	0.100439	0.18713	0.0922063	0.198246	0.00121119	0.00243854	?	0.0536287	0.0830491	0.8861	0.566782	0.874726	0.734264	0.772601	1	0.843597	0	0.500878	0
	TGME49_211680-TGME49_263090	0.741	0.632778	0.722161	?	?	0.216445	0.634466	0.722968	0.216445	0.216445	0.506064	0.099925	0.385619	0.100253	0.193239	0.206074	3	3	0.632778	0.185108	0.0130809	0.0536287	0.0830491	0.290474	0.43753	0.0921534	0.393939	0.171269	0.24813	0.100439	0.18713	0.0922063	0.198246	0.00121119	0.00243854	?	0.0536287	0.0830491	0.8861	0.566782	0.874726	0.734264	0.772601	1	0.843597	0	0.500878	0
	TGME49_211680-TGME49_263090	0.741
483	TGME49_222020-TGME49_225930	0.741	-0.018327	0.000940733	2.17907	677	0.123267	-0.017338	0.000926674	0.123267	0.123267	0	?	?	0.228413	0.0259025	?	1	1	-0.018327	0.353442	0.271543	0.00147063	0.00165514	?	?	?	?	0.00112938	0.00393491	0	0.00303979	?	?	0	0.682696	610	0.00147063	0.00165514	?	?	0.000326653	0	?	?	?	?	?	0
	TGME49_222020-TGME49_225930	0.741	-0.018327	0.000940733	2.17907	677	0.123267	-0.017338	0.000926674	0.123267	0.123267	0	?	?	0.228413	0.0259025	?	1	1	-0.018327	0.353442	0.271543	0.00147063	0.00165514	?	?	?	?	0.00112938	0.00393491	0	0.00303979	?	?	0	0.682696	610	0.00147063	0.00165514	?	?	0.000326653	0	?	?	?	?	?	0
	TGME49_222020-TGME49_225930	0.741
484	TGME49_217510-TGME49_254870	0.74	0.587986	0.8369	?	?	0.196749	0.588981	0.8369	0.196749	0.196749	0.196749	?	?	?	?	?	1	0.667	0.587986	1.10866e-05	0.174416	0.072124	0.299511	?	?	?	?	?	?	?	?	?	?	0.0697336	0.3037	?	0.072124	0.299511	?	?	?	?	?	?	?	?	?	?
	TGME49_217510-TGME49_254870	0.74	0.587986	0.8369	?	?	0.196749	0.588981	0.8369	0.196749	0.196749	0.196749	?	?	?	?	?	1	0.667	0.587986	1.10866e-05	0.174416	0.072124	0.299511	?	?	?	?	?	?	?	?	?	?	0.0697336	0.3037	?	0.072124	0.299511	?	?	?	?	?	?	?	?	?	?
	TGME49_217510-TGME49_254870	0.74
485	TGME49_215590-TGME49_247550	0.74	0.497439	0.739716	?	?	0.0434628	0.500226	0.73956	0.0434628	0.0434628	0.0404925	0.0191129	?	0.0382559	0.0772099	?	4	3.667	0.497439	0.193875	0.0314224	0.023641	0.0616086	0	0.555456	?	?	0	0.24805	0.000796518	0.335221	?	?	0.0440826	0.117189	?	0.023641	0.0616086	0.8502	?	0.636146	0.746726	?	1	0	?	?	1
	TGME49_215590-TGME49_247550	0.74	0.497439	0.739716	?	?	0.0434628	0.500226	0.73956	0.0434628	0.0434628	0.0404925	0.0191129	?	0.0382559	0.0772099	?	4	3.667	0.497439	0.193875	0.0314224	0.023641	0.0616086	0	0.555456	?	?	0	0.24805	0.000796518	0.335221	?	?	0.0440826	0.117189	?	0.023641	0.0616086	0.8502	?	0.636146	0.746726	?	1	0	?	?	1
	TGME49_215590-TGME49_247550	0.74
486	TGME49_233480-TGME49_285870	0.74	0.676772	0.810485	5.42452	?	0.180006	0.67557	0.810485	0.180006	0.180006	0.0218579	0.458082	0.300834	0.402363	0.191444	0.373883	0	0	0.676772	0.00192161	?	0.0927676	0.213036	0.00225946	0.00595936	0.0448178	0.112017	0.000449657	0.00117423	0	0.00610105	0.00382553	0.0273109	0.150026	0.335267	?	0.0927676	0.213036	0.247029	0.587241	0.0662835	0.0640184	0.256585	0	0.087481	0	0.421968	0
	TGME49_233480-TGME49_285870	0.74	0.676772	0.810485	5.42452	?	0.180006	0.67557	0.810485	0.180006	0.180006	0.0218579	0.458082	0.300834	0.402363	0.191444	0.373883	0	0	0.676772	0.00192161	?	0.0927676	0.213036	0.00225946	0.00595936	0.0448178	0.112017	0.000449657	0.00117423	0	0.00610105	0.00382553	0.0273109	0.150026	0.335267	?	0.0927676	0.213036	0.247029	0.587241	0.0662835	0.0640184	0.256585	0	0.087481	0	0.421968	0
	TGME49_233480-TGME49_285870	0.74
487	TGME49_242330-TGME49_263700	0.74	0.351776	0.491039	0.543847	?	0.182704	0.352074	0.491039	0.182704	0.182704	0.173615	?	?	0.147738	?	?	0	0	0.351776	0.245373	0.0221723	0.037442	0.144005	?	?	?	?	0	0.0158073	?	?	?	?	0.0588677	0.215745	?	0.037442	0.144005	?	?	0.254762	?	?	?	?	?	?	0
	TGME49_242330-TGME49_263700	0.74	0.351776	0.491039	0.543847	?	0.182704	0.352074	0.491039	0.182704	0.182704	0.173615	?	?	0.147738	?	?	0	0	0.351776	0.245373	0.0221723	0.037442	0.144005	?	?	?	?	0	0.0158073	?	?	?	?	0.0588677	0.215745	?	0.037442	0.144005	?	?	0.254762	?	?	?	?	?	?	0
	TGME49_242330-TGME49_263700	0.74
488	TGME49_218520-TGME49_291890	0.739	0.680268	0.825495	?	?	0.167667	0.664844	0.825069	0.167667	0.167667	0.16913	0.17981	0.243142	0.159853	0.108857	0.139818	4	3.167	0.680268	0.0660961	?	0.0442382	0.0743985	0.175485	0.250721	0.120808	0.389537	0.0896762	0.0992457	0.0750066	0.153435	0.140569	0.234614	0.0458425	0.123367	916	0.0442382	0.0743985	0.85268	0.835844	0.790874	0.866645	0.894592	1	0.763463	1	0.589372	0
	TGME49_218520-TGME49_291890	0.739	0.680268	0.825495	?	?	0.167667	0.664844	0.825069	0.167667	0.167667	0.16913	0.17981	0.243142	0.159853	0.108857	0.139818	4	3.167	0.680268	0.0660961	?	0.0442382	0.0743985	0.175485	0.250721	0.120808	0.389537	0.0896762	0.0992457	0.0750066	0.153435	0.140569	0.234614	0.0458425	0.123367	916	0.0442382	0.0743985	0.85268	0.835844	0.790874	0.866645	0.894592	1	0.763463	1	0.589372	0
	TGME49_218520-TGME49_291890	0.739
489	TGME49_268850-TGME49_297060	0.739	0.591384	0.665862	?	?	0.44785	0.546803	0.665905	0.261294	0.261294	0.0374262	0.403292	0.251406	0.241652	0.206192	0.295633	2	2	0.591384	0.11319	0.11012	0.0525302	0.0824212	0.0175317	0.164126	0.0570368	0.298878	0.0183762	0.0960184	0.0307714	0.198063	0.0149859	0.227818	0.401241	0.725724	?	0.0525302	0.0824212	0.427053	0.764424	0.694623	0.725837	0.593726	0	-0.05587	1	0.04496	0
	TGME49_268850-TGME49_297060	0.739	0.591384	0.665862	?	?	0.44785	0.546803	0.665905	0.261294	0.261294	0.0374262	0.403292	0.251406	0.241652	0.206192	0.295633	2	2	0.591384	0.11319	0.11012	0.0525302	0.0824212	0.0175317	0.164126	0.0570368	0.298878	0.0183762	0.0960184	0.0307714	0.198063	0.0149859	0.227818	0.401241	0.725724	?	0.0525302	0.0824212	0.427053	0.764424	0.694623	0.725837	0.593726	0	-0.05587	1	0.04496	0
	TGME49_268850-TGME49_297060	0.739
490	TGME49_285870-TGME49_309590	0.738	0.768872	0.868452	?	?	0.354523	0.769473	0.868452	0.127154	0.127154	0.0431006	?	?	0.590002	0.271189	0.692013	1	1	0.768872	0.0503531	?	0.108968	0.239444	?	?	?	?	0.00411171	0.00151864	0	0.000848007	0.000441751	0.00256152	0.149715	0.338621	?	0.108968	0.239444	?	?	0.0412335	0	0	?	?	?	?	0
	TGME49_285870-TGME49_309590	0.738	0.768872	0.868452	?	?	0.354523	0.769473	0.868452	0.127154	0.127154	0.0431006	?	?	0.590002	0.271189	0.692013	1	1	0.768872	0.0503531	?	0.108968	0.239444	?	?	?	?	0.00411171	0.00151864	0	0.000848007	0.000441751	0.00256152	0.149715	0.338621	?	0.108968	0.239444	?	?	0.0412335	0	0	?	?	?	?	0
	TGME49_285870-TGME49_309590	0.738
491	TGME49_300100-TGME49_311470	0.738	0.72797	0.85609	?	?	0.416335	0.729428	0.85609	0.173659	0.173659	0.123429	?	?	?	?	?	0	0	0.72797	0.00344745	0.215762	0.111677	0.245368	?	?	?	?	?	?	?	?	?	?	0.113576	0.275921	?	0.111677	0.245368	?	?	?	?	?	?	?	?	?	?
	TGME49_300100-TGME49_311470	0.738	0.72797	0.85609	?	?	0.416335	0.729428	0.85609	0.173659	0.173659	0.123429	?	?	?	?	?	0	0	0.72797	0.00344745	0.215762	0.111677	0.245368	?	?	?	?	?	?	?	?	?	?	0.113576	0.275921	?	0.111677	0.245368	?	?	?	?	?	?	?	?	?	?
	TGME49_300100-TGME49_311470	0.738
492	TGME49_205510-TGME49_247470	0.737	0.082663	0.195547	?	?	0.521859	0.079977	0.195547	0.521859	0.521859	0.250061	?	0.392674	0.474139	0.682908	0.646091	1	0.2	0.082663	0.00295962	0.0384482	0.00205234	0.0122098	?	?	0	0.000908063	0	0.000577974	0	0.000762826	0.000247181	0.000716718	0.018913	0.152399	?	0.00205234	0.0122098	?	0	0	0	0	?	?	0	0	0
	TGME49_205510-TGME49_247470	0.737	0.082663	0.195547	?	?	0.521859	0.079977	0.195547	0.521859	0.521859	0.250061	?	0.392674	0.474139	0.682908	0.646091	1	0.2	0.082663	0.00295962	0.0384482	0.00205234	0.0122098	?	?	0	0.000908063	0	0.000577974	0	0.000762826	0.000247181	0.000716718	0.018913	0.152399	?	0.00205234	0.0122098	?	0	0	0	0	?	?	0	0	0
	TGME49_205510-TGME49_247470	0.737
493	TGME49_201780-TGME49_213280	0.737	0.490387	0.687336	?	?	0.195772	0.493316	0.687414	0.195772	0.195772	0.150236	0.467705	0.154819	0.0878057	0.138077	0.115059	3	2.334	0.490387	?	?	0.0276407	0.1174	0.0176168	0.148125	0.184378	0.705193	0	0.21295	0	0.236401	0.00992896	0.371222	0.0284287	0.186541	?	0.0276407	0.1174	0.494027	0.904534	0.585164	0.704388	0.839013	1	0.209027	1	0	0
	TGME49_201780-TGME49_213280	0.737	0.490387	0.687336	?	?	0.195772	0.493316	0.687414	0.195772	0.195772	0.150236	0.467705	0.154819	0.0878057	0.138077	0.115059	3	2.334	0.490387	?	?	0.0276407	0.1174	0.0176168	0.148125	0.184378	0.705193	0	0.21295	0	0.236401	0.00992896	0.371222	0.0284287	0.186541	?	0.0276407	0.1174	0.494027	0.904534	0.585164	0.704388	0.839013	1	0.209027	1	0	0
	TGME49_201780-TGME49_213280	0.737
494	TGME49_215470-TGME49_226570	0.737	0.32909	0.557585	?	?	0.226739	0.335667	0.557585	0.226739	0.226739	0.270038	?	?	?	?	?	0	0	0.32909	0.0850667	0.029874	0.0129578	0.0797036	?	?	?	?	?	?	?	?	?	?	0.023998	0.110418	?	0.0129578	0.0797036	?	?	?	?	?	?	?	?	?	?
	TGME49_215470-TGME49_226570	0.737	0.32909	0.557585	?	?	0.226739	0.335667	0.557585	0.226739	0.226739	0.270038	?	?	?	?	?	0	0	0.32909	0.0850667	0.029874	0.0129578	0.0797036	?	?	?	?	?	?	?	?	?	?	0.023998	0.110418	?	0.0129578	0.0797036	?	?	?	?	?	?	?	?	?	?
	TGME49_215470-TGME49_226570	0.737
495	TGME49_232710-TGME49_249900	0.737	0.628044	0.794802	?	?	0.232663	0.614947	0.794802	0.232663	0.232663	0.217134	?	?	0.529706	?	?	1	1	0.628044	0.387342	0.0359233	0.0940982	0.243983	?	?	?	?	0	0.00165172	?	?	?	?	0.0958909	0.262094	?	0.0940982	0.243983	?	?	0	?	?	?	?	?	?	0
	TGME49_232710-TGME49_249900	0.737	0.628044	0.794802	?	?	0.232663	0.614947	0.794802	0.232663	0.232663	0.217134	?	?	0.529706	?	?	1	1	0.628044	0.387342	0.0359233	0.0940982	0.243983	?	?	?	?	0	0.00165172	?	?	?	?	0.0958909	0.262094	?	0.0940982	0.243983	?	?	0	?	?	?	?	?	?	0
	TGME49_232710-TGME49_249900	0.737
496	TGME49_239740-TGME49_249990	0.737	0.755736	0.86956	?	?	0.118162	0.749574	0.86956	0.118162	0.118162	0.0941804	?	?	?	?	?	0	0	0.755736	?	?	0.102495	0.23844	?	?	?	?	?	?	?	?	?	?	0.0943777	0.257357	?	0.102495	0.23844	?	?	?	?	?	?	?	?	?	?
	TGME49_239740-TGME49_249990	0.737	0.755736	0.86956	?	?	0.118162	0.749574	0.86956	0.118162	0.118162	0.0941804	?	?	?	?	?	0	0	0.755736	?	?	0.102495	0.23844	?	?	?	?	?	?	?	?	?	?	0.0943777	0.257357	?	0.102495	0.23844	?	?	?	?	?	?	?	?	?	?
	TGME49_239740-TGME49_249990	0.737
497	TGME49_246560-TGME49_256970	0.737	0.199235	0.275027	?	?	0.388092	0.192735	0.275027	0.388092	0.388092	0.238599	?	?	?	?	?	0	0	0.199235	0.0456737	0.207465	0.00937228	0.0172153	?	?	?	?	?	?	?	?	?	?	0.0572892	0.130909	?	0.00937228	0.0172153	?	?	?	?	?	?	?	?	?	?
	TGME49_246560-TGME49_256970	0.737	0.199235	0.275027	?	?	0.388092	0.192735	0.275027	0.388092	0.388092	0.238599	?	?	?	?	?	0	0	0.199235	0.0456737	0.207465	0.00937228	0.0172153	?	?	?	?	?	?	?	?	?	?	0.0572892	0.130909	?	0.00937228	0.0172153	?	?	?	?	?	?	?	?	?	?
	TGME49_246560-TGME49_256970	0.737
498	TGME49_280370-TGME49_306060	0.737	0.447912	0.718886	?	?	0.231455	0.422354	0.718886	0.152555	0.152555	0.152555	?	?	?	?	?	1	0.25	0.447912	0.00700623	0	0.0495157	0.212303	?	?	?	?	?	?	?	?	?	?	0.0457117	0.225059	?	0.0495157	0.212303	?	?	?	?	?	?	?	?	?	?
	TGME49_280370-TGME49_306060	0.737	0.447912	0.718886	?	?	0.231455	0.422354	0.718886	0.152555	0.152555	0.152555	?	?	?	?	?	1	0.25	0.447912	0.00700623	0	0.0495157	0.212303	?	?	?	?	?	?	?	?	?	?	0.0457117	0.225059	?	0.0495157	0.212303	?	?	?	?	?	?	?	?	?	?
	TGME49_280370-TGME49_306060	0.737
499	TGME49_215460-TGME49_245460	0.736	0.618476	0.769322	?	?	0.178795	0.603871	0.769322	0.178795	0.178795	0.132014	?	?	?	?	?	0	0	0.618476	0.285808	0.0416652	0.0641677	0.193684	?	?	?	?	?	?	?	?	?	?	0.0886806	0.280874	?	0.0641677	0.193684	?	?	?	?	?	?	?	?	?	?
	TGME49_215460-TGME49_245460	0.736	0.618476	0.769322	?	?	0.178795	0.603871	0.769322	0.178795	0.178795	0.132014	?	?	?	?	?	0	0	0.618476	0.285808	0.0416652	0.0641677	0.193684	?	?	?	?	?	?	?	?	?	?	0.0886806	0.280874	?	0.0641677	0.193684	?	?	?	?	?	?	?	?	?	?
	TGME49_215460-TGME49_245460	0.736
500	TGME49_225080-TGME49_261570	0.736	0.41047	0.562141	?	?	0.260766	0.391911	0.562141	0.260766	0.260766	0.147119	?	?	0.529706	?	?	0	0	0.41047	0.326183	0.0293038	0.0227293	0.0791621	?	?	?	?	0.000200656	0.00422494	?	?	?	?	0.0295582	0.121997	?	0.0227293	0.0791621	?	?	0.0827606	?	?	?	?	?	?	0
	TGME49_225080-TGME49_261570	0.736	0.41047	0.562141	?	?	0.260766	0.391911	0.562141	0.260766	0.260766	0.147119	?	?	0.529706	?	?	0	0	0.41047	0.326183	0.0293038	0.0227293	0.0791621	?	?	?	?	0.000200656	0.00422494	?	?	?	?	0.0295582	0.121997	?	0.0227293	0.0791621	?	?	0.0827606	?	?	?	?	?	?	0
	TGME49_225080-TGME49_261570	0.736
501	TGME49_228470-TGME49_238010	0.736	0.153481	0.2613	?	?	0.101686	0.148431	0.2613	0.101686	0.101686	?	?	?	0.0947932	?	?	1	0.154	0.153481	0.252258	0.0153011	0.00180184	0.00664033	?	?	?	?	0.0401994	0.258791	?	?	?	?	?	?	?	0.00180184	0.00664033	?	?	0.884441	?	?	?	?	?	?	1
	TGME49_228470-TGME49_238010	0.736	0.153481	0.2613	?	?	0.101686	0.148431	0.2613	0.101686	0.101686	?	?	?	0.0947932	?	?	1	0.154	0.153481	0.252258	0.0153011	0.00180184	0.00664033	?	?	?	?	0.0401994	0.258791	?	?	?	?	?	?	?	0.00180184	0.00664033	?	?	0.884441	?	?	?	?	?	?	1
	TGME49_228470-TGME49_238010	0.736
502	TGME49_244690-TGME49_301440	0.736	0.521228	0.652346	?	?	0.179298	0.505058	0.652346	0.179298	0.179298	0.027436	?	?	0.111421	?	0.184178	2	1.667	0.521228	0.00113505	?	0.127965	0.227456	?	?	?	?	0.00325835	0.381868	?	?	0	0.536392	0.347955	0.542587	?	0.127965	0.227456	?	?	0.870388	?	0.907265	?	?	?	?	0
	TGME49_244690-TGME49_301440	0.736	0.521228	0.652346	?	?	0.179298	0.505058	0.652346	0.179298	0.179298	0.027436	?	?	0.111421	?	0.184178	2	1.667	0.521228	0.00113505	?	0.127965	0.227456	?	?	?	?	0.00325835	0.381868	?	?	0	0.536392	0.347955	0.542587	?	0.127965	0.227456	?	?	0.870388	?	0.907265	?	?	?	?	0
	TGME49_244690-TGME49_301440	0.736
503	TGME49_248700-TGME49_254900	0.736	0.396705	0.437071	?	?	0.351541	0.403129	0.437071	0.351541	0.351541	?	0	0	0.321999	0.100787	0.131241	5	5	0.396705	0.0388355	0.029874	0.020241	0.0309654	0	0.796885	0	0.841534	0.0149561	0.168669	0	0.421678	0.056598	0.64637	?	?	?	0.020241	0.0309654	1	1	0.626088	0.759257	0.83205	1	0	1	0	1
	TGME49_248700-TGME49_254900	0.736	0.396705	0.437071	?	?	0.351541	0.403129	0.437071	0.351541	0.351541	?	0	0	0.321999	0.100787	0.131241	5	5	0.396705	0.0388355	0.029874	0.020241	0.0309654	0	0.796885	0	0.841534	0.0149561	0.168669	0	0.421678	0.056598	0.64637	?	?	?	0.020241	0.0309654	1	1	0.626088	0.759257	0.83205	1	0	1	0	1
	TGME49_248700-TGME49_254900	0.736
504	TGME49_235470-TGME49_263180	0.735	0.698766	0.85341	379.667	?	0.0704116	0.697241	0.85341	0.0704116	0.0704116	0.0688012	?	?	?	?	?	1	1	0.698766	0.000124156	0.410116	0.0769819	0.184872	?	?	?	?	?	?	?	?	?	?	0.0723281	0.189845	591	0.0769819	0.184872	?	?	?	?	?	?	?	?	?	?
	TGME49_235470-TGME49_263180	0.735	0.698766	0.85341	379.667	?	0.0704116	0.697241	0.85341	0.0704116	0.0704116	0.0688012	?	?	?	?	?	1	1	0.698766	0.000124156	0.410116	0.0769819	0.184872	?	?	?	?	?	?	?	?	?	?	0.0723281	0.189845	591	0.0769819	0.184872	?	?	?	?	?	?	?	?	?	?
	TGME49_235470-TGME49_263180	0.735
505	TGME49_205470-TGME49_216860	0.735	0.615002	0.645833	0.351187	?	0.253004	0.613327	0.643176	0.253004	0.253004	0.0842148	?	?	?	?	?	0	0	0.615002	0.011663	0.024628	0.0814934	0.101915	?	?	?	?	?	?	?	?	?	?	0.236973	0.308814	?	0.0814934	0.101915	?	?	?	?	?	?	?	?	?	?
	TGME49_205470-TGME49_216860	0.735	0.615002	0.645833	0.351187	?	0.253004	0.613327	0.643176	0.253004	0.253004	0.0842148	?	?	?	?	?	0	0	0.615002	0.011663	0.024628	0.0814934	0.101915	?	?	?	?	?	?	?	?	?	?	0.236973	0.308814	?	0.0814934	0.101915	?	?	?	?	?	?	?	?	?	?
	TGME49_205470-TGME49_216860	0.735
506	TGME49_210690-TGME49_215470	0.735	0.283551	0.507197	?	?	0.320393	0.287305	0.507197	0.320393	0.320393	0.153549	0.348832	?	0.217519	0.464985	0.483953	2	0.498	0.283551	0.309035	0.0196782	0.00572648	0.0326484	0	0.0017831	?	?	0	0.00229761	0.000829824	0.0351398	0.000953229	0.0349393	0.0251148	0.115762	?	0.00572648	0.0326484	0	?	0	0.240563	0.475571	0	0	?	?	0
	TGME49_210690-TGME49_215470	0.735	0.283551	0.507197	?	?	0.320393	0.287305	0.507197	0.320393	0.320393	0.153549	0.348832	?	0.217519	0.464985	0.483953	2	0.498	0.283551	0.309035	0.0196782	0.00572648	0.0326484	0	0.0017831	?	?	0	0.00229761	0.000829824	0.0351398	0.000953229	0.0349393	0.0251148	0.115762	?	0.00572648	0.0326484	0	?	0	0.240563	0.475571	0	0	?	?	0
	TGME49_210690-TGME49_215470	0.735
507	TGME49_210690-TGME49_299050	0.735	0.283846	0.459486	?	?	0.398355	0.282904	0.459486	0.398355	0.398355	0.253687	?	?	0.51958	?	0.224712	1	0.333	0.283846	0.260187	0.0196782	0.00893163	0.0434322	?	?	?	?	0	0.00270016	?	?	0	0.0405249	0.01588	0.0822843	?	0.00893163	0.0434322	?	?	0	?	0.521749	?	?	?	?	0
	TGME49_210690-TGME49_299050	0.735	0.283846	0.459486	?	?	0.398355	0.282904	0.459486	0.398355	0.398355	0.253687	?	?	0.51958	?	0.224712	1	0.333	0.283846	0.260187	0.0196782	0.00893163	0.0434322	?	?	?	?	0	0.00270016	?	?	0	0.0405249	0.01588	0.0822843	?	0.00893163	0.0434322	?	?	0	?	0.521749	?	?	?	?	0
	TGME49_210690-TGME49_299050	0.735
508	TGME49_222220-TGME49_313230	0.735	0.405615	0.594489	?	?	0.400985	0.395261	0.594489	0.400985	0.400985	0.314732	?	?	0.550346	0.661563	0.682908	0	0	0.405615	0.09304	0.0300251	0.0348135	0.123346	?	?	?	?	0.00834858	0.00938105	0	0.00240097	3.23138e-05	0.00122831	0.0685053	0.192519	?	0.0348135	0.123346	?	?	0.251007	0	0	?	?	?	?	0
	TGME49_222220-TGME49_313230	0.735	0.405615	0.594489	?	?	0.400985	0.395261	0.594489	0.400985	0.400985	0.314732	?	?	0.550346	0.661563	0.682908	0	0	0.405615	0.09304	0.0300251	0.0348135	0.123346	?	?	?	?	0.00834858	0.00938105	0	0.00240097	3.23138e-05	0.00122831	0.0685053	0.192519	?	0.0348135	0.123346	?	?	0.251007	0	0	?	?	?	?	0
	TGME49_222220-TGME49_313230	0.735
509	TGME49_226380-TGME49_228170	0.735	0.655547	0.803352	?	?	0.123921	0.653397	0.803352	0.123921	0.123921	0.0961602	?	?	0.157953	0.184907	?	1	1	0.655547	?	?	0.0749683	0.233877	?	?	?	?	0.00052123	0.00887899	0	0.00876543	?	?	0.130614	0.298631	?	0.0749683	0.233877	?	?	0.202265	0	?	?	?	?	?	0
	TGME49_226380-TGME49_228170	0.735	0.655547	0.803352	?	?	0.123921	0.653397	0.803352	0.123921	0.123921	0.0961602	?	?	0.157953	0.184907	?	1	1	0.655547	?	?	0.0749683	0.233877	?	?	?	?	0.00052123	0.00887899	0	0.00876543	?	?	0.130614	0.298631	?	0.0749683	0.233877	?	?	0.202265	0	?	?	?	?	?	0
	TGME49_226380-TGME49_228170	0.735
510	TGME49_247550-TGME49_306930	0.735	0.393097	0.537965	?	?	0.156106	0.393147	0.538249	0.156106	0.156106	0.0491698	0.147884	?	0.106115	0.0809615	0.314098	3	1.9	0.393097	0.0866847	0.0199256	0.0102159	0.0242812	0.155645	0.399699	?	?	0.0447102	0.189426	0.134649	0.353531	0.0324803	0.184437	0.0412799	0.072789	?	0.0102159	0.0242812	0.719948	?	0.691584	0.922436	0.442758	0	0.50406	?	?	1
	TGME49_247550-TGME49_306930	0.735	0.393097	0.537965	?	?	0.156106	0.393147	0.538249	0.156106	0.156106	0.0491698	0.147884	?	0.106115	0.0809615	0.314098	3	1.9	0.393097	0.0866847	0.0199256	0.0102159	0.0242812	0.155645	0.399699	?	?	0.0447102	0.189426	0.134649	0.353531	0.0324803	0.184437	0.0412799	0.072789	?	0.0102159	0.0242812	0.719948	?	0.691584	0.922436	0.442758	0	0.50406	?	?	1
	TGME49_247550-TGME49_306930	0.735
511	TGME49_295340-TGME49_306930	0.735	0.449942	0.637476	3.31383	?	0.221641	0.436985	0.640352	0.253603	0.253603	0.261225	0.224931	?	0.138711	0.0185189	0.354111	3	1.734	0.449942	0.126507	0.0290915	0.0224552	0.065563	0.0969211	0.273826	?	?	0.118591	0.340921	0.124406	0.392801	0.0251964	0.149821	0.148243	0.434901	?	0.0224552	0.065563	0.661204	?	0.810405	0.971333	0.388922	0	0.469246	?	?	1
	TGME49_295340-TGME49_306930	0.735	0.449942	0.637476	3.31383	?	0.221641	0.436985	0.640352	0.253603	0.253603	0.261225	0.224931	?	0.138711	0.0185189	0.354111	3	1.734	0.449942	0.126507	0.0290915	0.0224552	0.065563	0.0969211	0.273826	?	?	0.118591	0.340921	0.124406	0.392801	0.0251964	0.149821	0.148243	0.434901	?	0.0224552	0.065563	0.661204	?	0.810405	0.971333	0.388922	0	0.469246	?	?	1
	TGME49_295340-TGME49_306930	0.735
512	TGME49_201780-TGME49_254470	0.734	0.41981	0.557403	?	?	0.261718	0.421368	0.556508	0.261718	0.261718	0.168711	0.226393	0.161935	0.227493	0.277739	0.251342	0	0	0.41981	?	?	0.0141757	0.0360587	0.00617609	0.192313	9.48202e-06	0.349772	0.0102256	0.137687	0.0177588	0.188634	0.0133764	0.215377	0.0477512	0.179294	?	0.0141757	0.0360587	0.86358	0.540778	0.646959	0.57735	0.702311	0	0.279383	0	0	0
	TGME49_201780-TGME49_254470	0.734	0.41981	0.557403	?	?	0.261718	0.421368	0.556508	0.261718	0.261718	0.168711	0.226393	0.161935	0.227493	0.277739	0.251342	0	0	0.41981	?	?	0.0141757	0.0360587	0.00617609	0.192313	9.48202e-06	0.349772	0.0102256	0.137687	0.0177588	0.188634	0.0133764	0.215377	0.0477512	0.179294	?	0.0141757	0.0360587	0.86358	0.540778	0.646959	0.57735	0.702311	0	0.279383	0	0	0
	TGME49_201780-TGME49_254470	0.734
513	TGME49_218920-TGME49_290005	0.734	0.288576	0.622791	14050.4	?	0.322546	0.287902	0.622791	0.322546	0.322546	?	0.228275	0.381909	0.304541	0.337748	0.239166	0	0	0.288576	0.156218	0.0338194	0.0158254	0.0979051	0	0.362898	0.00224008	0.35869	0.0344043	0.260001	0.0552644	0.25007	0.0910069	0.3912	?	?	?	0.0158254	0.0979051	0.785553	0.595238	0.731564	0.630682	0.755929	0	0	0	0.203082	0
	TGME49_218920-TGME49_290005	0.734	0.288576	0.622791	14050.4	?	0.322546	0.287902	0.622791	0.322546	0.322546	?	0.228275	0.381909	0.304541	0.337748	0.239166	0	0	0.288576	0.156218	0.0338194	0.0158254	0.0979051	0	0.362898	0.00224008	0.35869	0.0344043	0.260001	0.0552644	0.25007	0.0910069	0.3912	?	?	?	0.0158254	0.0979051	0.785553	0.595238	0.731564	0.630682	0.755929	0	0	0	0.203082	0
	TGME49_218920-TGME49_290005	0.734
514	TGME49_226380-TGME49_309760	0.734	0.644755	0.819465	?	?	0.190605	0.635955	0.819465	0.190605	0.190605	0.169713	?	?	?	?	?	0	0	0.644755	?	?	0.0745805	0.234822	?	?	?	?	?	?	?	?	?	?	0.0857986	0.271843	?	0.0745805	0.234822	?	?	?	?	?	?	?	?	?	?
	TGME49_226380-TGME49_309760	0.734	0.644755	0.819465	?	?	0.190605	0.635955	0.819465	0.190605	0.190605	0.169713	?	?	?	?	?	0	0	0.644755	?	?	0.0745805	0.234822	?	?	?	?	?	?	?	?	?	?	0.0857986	0.271843	?	0.0745805	0.234822	?	?	?	?	?	?	?	?	?	?
	TGME49_226380-TGME49_309760	0.734
515	TGME49_236050-TGME49_318310	0.734	0.524311	0.645752	?	?	0.188264	0.523066	0.645752	0.188264	0.188264	0.00918073	0.0837454	?	0.124939	0.139668	0.101417	0	0	0.524311	0.38325	0.120868	0.0257412	0.0429776	0.128189	0.082286	?	?	0.145558	0.308856	0.0729525	0.197458	0.117434	0.231989	0.105158	0.70296	?	0.0257412	0.0429776	0.610182	?	0.911534	0.824961	0.903261	0	0.683852	?	?	0
	TGME49_236050-TGME49_318310	0.734	0.524311	0.645752	?	?	0.188264	0.523066	0.645752	0.188264	0.188264	0.00918073	0.0837454	?	0.124939	0.139668	0.101417	0	0	0.524311	0.38325	0.120868	0.0257412	0.0429776	0.128189	0.082286	?	?	0.145558	0.308856	0.0729525	0.197458	0.117434	0.231989	0.105158	0.70296	?	0.0257412	0.0429776	0.610182	?	0.911534	0.824961	0.903261	0	0.683852	?	?	0
	TGME49_236050-TGME49_318310	0.734
516	TGME49_258150-TGME49_299210	0.734	0.445374	0.568105	?	?	0.215755	0.444418	0.568105	0.232054	0.232054	?	?	?	0.175316	0.18925	0.0731261	3	3	0.445374	0.284993	0.0223388	0.0285884	0.0668802	?	?	?	?	0.14166	0.458769	2.97129e-05	0.344038	0	0.653443	?	?	?	0.0285884	0.0668802	?	?	0.920409	0.668153	0.905789	?	?	?	?	1
	TGME49_258150-TGME49_299210	0.734	0.445374	0.568105	?	?	0.215755	0.444418	0.568105	0.232054	0.232054	?	?	?	0.175316	0.18925	0.0731261	3	3	0.445374	0.284993	0.0223388	0.0285884	0.0668802	?	?	?	?	0.14166	0.458769	2.97129e-05	0.344038	0	0.653443	?	?	?	0.0285884	0.0668802	?	?	0.920409	0.668153	0.905789	?	?	?	?	1
	TGME49_258150-TGME49_299210	0.734
517	TGME49_275750-TGME49_305010	0.734	0.179917	0.339683	9.76014	?	0.226937	0.181321	0.339683	0.506084	0.506084	0.333899	?	?	?	?	?	1	0.4	0.179917	0.213381	0.0977652	0.00502893	0.103956	?	?	?	?	?	?	?	?	?	?	0	0.202165	?	0.00502893	0.103956	?	?	?	?	?	?	?	?	?	?
	TGME49_275750-TGME49_305010	0.734	0.179917	0.339683	9.76014	?	0.226937	0.181321	0.339683	0.506084	0.506084	0.333899	?	?	?	?	?	1	0.4	0.179917	0.213381	0.0977652	0.00502893	0.103956	?	?	?	?	?	?	?	?	?	?	0	0.202165	?	0.00502893	0.103956	?	?	?	?	?	?	?	?	?	?
	TGME49_275750-TGME49_305010	0.734
518	TGME49_223960-TGME49_273370	0.733	0.28191	0.50128	?	?	0.341614	0.282368	0.50128	0.341614	0.341614	0.313804	?	?	?	?	?	1	0.4	0.28191	0.170872	0.0225048	0.00710453	0.0956765	?	?	?	?	?	?	?	?	?	?	0.0123532	0.144729	?	0.00710453	0.0956765	?	?	?	?	?	?	?	?	?	?
	TGME49_223960-TGME49_273370	0.733	0.28191	0.50128	?	?	0.341614	0.282368	0.50128	0.341614	0.341614	0.313804	?	?	?	?	?	1	0.4	0.28191	0.170872	0.0225048	0.00710453	0.0956765	?	?	?	?	?	?	?	?	?	?	0.0123532	0.144729	?	0.00710453	0.0956765	?	?	?	?	?	?	?	?	?	?
	TGME49_223960-TGME49_273370	0.733
519	TGME49_271050-TGME49_309590	0.733	0.746176	0.849683	?	?	0.489562	0.747821	0.849683	0.166551	0.166551	0.0392316	?	?	0.155591	0.492754	0.179782	2	1.667	0.746176	0.0505304	?	0.0986602	0.198851	?	?	?	?	0.0554925	0.151507	0.0235955	0.0395709	0.0135246	0.0657975	0.122117	0.291493	222	0.0986602	0.198851	?	?	0.74473	0.498151	0.370843	?	?	?	?	1
	TGME49_271050-TGME49_309590	0.733	0.746176	0.849683	?	?	0.489562	0.747821	0.849683	0.166551	0.166551	0.0392316	?	?	0.155591	0.492754	0.179782	2	1.667	0.746176	0.0505304	?	0.0986602	0.198851	?	?	?	?	0.0554925	0.151507	0.0235955	0.0395709	0.0135246	0.0657975	0.122117	0.291493	222	0.0986602	0.198851	?	?	0.74473	0.498151	0.370843	?	?	?	?	1
	TGME49_271050-TGME49_309590	0.733
520	TGME49_205470-TGME49_226960	0.732	0.522585	0.583842	?	?	0.240802	0.521341	0.583801	0.240802	0.240802	0.107062	0.0255234	?	0.147311	0.142771	0.0681821	4	3.667	0.522585	0.0029206	0.185031	0.0271206	0.0432978	0.517079	0.674658	?	?	0.109478	0.291453	0.183939	0.450054	0.22221	0.49841	0.27406	0.370781	?	0.0271206	0.0432978	0.991414	?	0.831852	0.883282	0.939145	1	0.969251	?	?	0
	TGME49_205470-TGME49_226960	0.732	0.522585	0.583842	?	?	0.240802	0.521341	0.583801	0.240802	0.240802	0.107062	0.0255234	?	0.147311	0.142771	0.0681821	4	3.667	0.522585	0.0029206	0.185031	0.0271206	0.0432978	0.517079	0.674658	?	?	0.109478	0.291453	0.183939	0.450054	0.22221	0.49841	0.27406	0.370781	?	0.0271206	0.0432978	0.991414	?	0.831852	0.883282	0.939145	1	0.969251	?	?	0
	TGME49_205470-TGME49_226960	0.732
521	TGME49_222220-TGME49_300310	0.732	0.285186	0.471833	?	?	0.156448	0.283011	0.471833	0.156448	0.156448	0.177814	?	?	?	?	?	0	0	0.285186	0.00058239	0.029874	0.0171763	0.0742092	?	?	?	?	?	?	?	?	?	?	0.0280507	0.102142	?	0.0171763	0.0742092	?	?	?	?	?	?	?	?	?	?
	TGME49_222220-TGME49_300310	0.732	0.285186	0.471833	?	?	0.156448	0.283011	0.471833	0.156448	0.156448	0.177814	?	?	?	?	?	0	0	0.285186	0.00058239	0.029874	0.0171763	0.0742092	?	?	?	?	?	?	?	?	?	?	0.0280507	0.102142	?	0.0171763	0.0742092	?	?	?	?	?	?	?	?	?	?
	TGME49_222220-TGME49_300310	0.732
522	TGME49_210690-TGME49_232230	0.732	0.227301	0.438692	?	?	0.395951	0.224723	0.438692	0.395951	0.395951	0.260772	?	?	0.180816	0.440563	0.385704	1	0.182	0.227301	0.184329	0.0263111	0.00353945	0.0241104	?	?	?	?	0	0.00340188	3.67126e-05	0.0212688	0.00300024	0.026315	0.0135195	0.104538	?	0.00353945	0.0241104	?	?	0	0.163663	0.49923	?	?	?	?	0
	TGME49_210690-TGME49_232230	0.732	0.227301	0.438692	?	?	0.395951	0.224723	0.438692	0.395951	0.395951	0.260772	?	?	0.180816	0.440563	0.385704	1	0.182	0.227301	0.184329	0.0263111	0.00353945	0.0241104	?	?	?	?	0	0.00340188	3.67126e-05	0.0212688	0.00300024	0.026315	0.0135195	0.104538	?	0.00353945	0.0241104	?	?	0	0.163663	0.49923	?	?	?	?	0
	TGME49_210690-TGME49_232230	0.732
523	TGME49_212300-TGME49_279100	0.732	0.424206	0.568351	?	?	0.442225	0.408363	0.568351	0.442225	0.442225	0.374342	?	?	0.210283	?	?	0	0	0.424206	0.00737453	0	0.0464461	0.116083	?	?	?	?	0	0.00334984	?	?	?	?	0.0552624	0.147194	?	0.0464461	0.116083	?	?	0	?	?	?	?	?	?	0
	TGME49_212300-TGME49_279100	0.732	0.424206	0.568351	?	?	0.442225	0.408363	0.568351	0.442225	0.442225	0.374342	?	?	0.210283	?	?	0	0	0.424206	0.00737453	0	0.0464461	0.116083	?	?	?	?	0	0.00334984	?	?	?	?	0.0552624	0.147194	?	0.0464461	0.116083	?	?	0	?	?	?	?	?	?	0
	TGME49_212300-TGME49_279100	0.732
524	TGME49_225080-TGME49_238010	0.732	0.207993	0.336716	?	?	0.169691	0.201181	0.336716	0.169691	0.169691	0.191851	?	?	0.120222	?	?	0	0	0.207993	0.292564	0.0266442	0.00432976	0.0150976	?	?	?	?	0.0351424	0.243779	?	?	?	?	0.00508782	0.0247096	?	0.00432976	0.0150976	?	?	0.841631	?	?	?	?	?	?	0
	TGME49_225080-TGME49_238010	0.732	0.207993	0.336716	?	?	0.169691	0.201181	0.336716	0.169691	0.169691	0.191851	?	?	0.120222	?	?	0	0	0.207993	0.292564	0.0266442	0.00432976	0.0150976	?	?	?	?	0.0351424	0.243779	?	?	?	?	0.00508782	0.0247096	?	0.00432976	0.0150976	?	?	0.841631	?	?	?	?	?	?	0
	TGME49_225080-TGME49_238010	0.732
525	TGME49_230160-TGME49_233480	0.732	0.500607	0.737332	?	?	0.102371	0.519284	0.737332	0.102371	0.102371	0.0720928	?	?	0.154594	?	?	0	0	0.500607	0.00738495	?	0.0385749	0.141648	?	?	?	?	0.00224963	0.0311142	?	?	?	?	0.0788363	0.279868	?	0.0385749	0.141648	?	?	0.385326	?	?	?	?	?	?	0
	TGME49_230160-TGME49_233480	0.732	0.500607	0.737332	?	?	0.102371	0.519284	0.737332	0.102371	0.102371	0.0720928	?	?	0.154594	?	?	0	0	0.500607	0.00738495	?	0.0385749	0.141648	?	?	?	?	0.00224963	0.0311142	?	?	?	?	0.0788363	0.279868	?	0.0385749	0.141648	?	?	0.385326	?	?	?	?	?	?	0
	TGME49_230160-TGME49_233480	0.732
526	TGME49_234190-TGME49_297060	0.732	0.432086	0.56792	?	?	0.0776405	0.429891	0.567136	0.0776405	0.0776405	0.0464096	0.021142	?	0.0617923	0.0593376	0.0139157	1	1	0.432086	0.214267	0.0864819	0.0168986	0.0262071	0	0.181506	?	?	0.116951	0.214799	0.0662045	0.166899	0	0.254991	0.381206	0.695813	?	0.0168986	0.0262071	0.45733	?	0.749202	0.856779	0.485326	0	0	?	?	0
	TGME49_234190-TGME49_297060	0.732	0.432086	0.56792	?	?	0.0776405	0.429891	0.567136	0.0776405	0.0776405	0.0464096	0.021142	?	0.0617923	0.0593376	0.0139157	1	1	0.432086	0.214267	0.0864819	0.0168986	0.0262071	0	0.181506	?	?	0.116951	0.214799	0.0662045	0.166899	0	0.254991	0.381206	0.695813	?	0.0168986	0.0262071	0.45733	?	0.749202	0.856779	0.485326	0	0	?	?	0
	TGME49_234190-TGME49_297060	0.732
527	TGME49_236050-TGME49_318230	0.732	0.51023	0.583682	0.543847	?	0.219538	0.512285	0.583682	0.219538	0.219538	0.0124096	0.158716	0.0824031	0.157177	0.317009	0.175146	2	1.5	0.51023	0.20134	0.143966	0.0251095	0.0400393	0.0892241	0.137453	0.0915776	0.145665	0.0661284	0.136171	0.0208931	0.0468651	0.0454218	0.0592814	0.469045	0.705542	?	0.0251095	0.0400393	0.736796	0.795595	0.737413	0.470999	0.637725	0	0.61955	1	0.720356	0
	TGME49_236050-TGME49_318230	0.732	0.51023	0.583682	0.543847	?	0.219538	0.512285	0.583682	0.219538	0.219538	0.0124096	0.158716	0.0824031	0.157177	0.317009	0.175146	2	1.5	0.51023	0.20134	0.143966	0.0251095	0.0400393	0.0892241	0.137453	0.0915776	0.145665	0.0661284	0.136171	0.0208931	0.0468651	0.0454218	0.0592814	0.469045	0.705542	?	0.0251095	0.0400393	0.736796	0.795595	0.737413	0.470999	0.637725	0	0.61955	1	0.720356	0
	TGME49_236050-TGME49_318230	0.732
528	TGME49_247550-TGME49_300280	0.732	0.377417	0.498233	?	?	0.160157	0.372569	0.498127	0.160157	0.160157	0.125432	?	?	0.307036	0.238214	0.139061	0	0	0.377417	0.0646064	0.0430235	0.0245225	0.0915943	?	?	?	?	0.000585652	0.00172362	0.00197914	0.00345051	0	0.00285772	0.0423662	0.154534	?	0.0245225	0.0915943	?	?	0	0.147353	0	?	?	?	?	0
	TGME49_247550-TGME49_300280	0.732	0.377417	0.498233	?	?	0.160157	0.372569	0.498127	0.160157	0.160157	0.125432	?	?	0.307036	0.238214	0.139061	0	0	0.377417	0.0646064	0.0430235	0.0245225	0.0915943	?	?	?	?	0.000585652	0.00172362	0.00197914	0.00345051	0	0.00285772	0.0423662	0.154534	?	0.0245225	0.0915943	?	?	0	0.147353	0	?	?	?	?	0
	TGME49_247550-TGME49_300280	0.732
529	TGME49_274060-TGME49_316400	0.732	0.506472	0.65263	?	?	0.00436141	0.509381	0.65263	0.0842369	0.0842369	0.0845299	?	?	?	?	?	0	0	0.506472	0.0551271	0.0174179	0.0452013	0.173627	?	?	?	?	?	?	?	?	?	?	0.0427029	0.182625	?	0.0452013	0.173627	?	?	?	?	?	?	?	?	?	?
	TGME49_274060-TGME49_316400	0.732	0.506472	0.65263	?	?	0.00436141	0.509381	0.65263	0.0842369	0.0842369	0.0845299	?	?	?	?	?	0	0	0.506472	0.0551271	0.0174179	0.0452013	0.173627	?	?	?	?	?	?	?	?	?	?	0.0427029	0.182625	?	0.0452013	0.173627	?	?	?	?	?	?	?	?	?	?
	TGME49_274060-TGME49_316400	0.732
530	TGME49_203630-TGME49_205340	0.731	0.559645	0.686638	?	?	0.245539	0.553885	0.686638	0.245539	0.245539	0.163302	?	?	?	?	0.53596	0	0	0.559645	0.265398	0.0379839	0.0406297	0.0945313	?	?	?	?	?	?	?	?	0.000300747	0.0110093	0.0830739	0.22487	?	0.0406297	0.0945313	?	?	?	?	0	?	?	?	?	?
	TGME49_203630-TGME49_205340	0.731	0.559645	0.686638	?	?	0.245539	0.553885	0.686638	0.245539	0.245539	0.163302	?	?	?	?	0.53596	0	0	0.559645	0.265398	0.0379839	0.0406297	0.0945313	?	?	?	?	?	?	?	?	0.000300747	0.0110093	0.0830739	0.22487	?	0.0406297	0.0945313	?	?	?	?	0	?	?	?	?	?
	TGME49_203630-TGME49_205340	0.731
531	TGME49_218920-TGME49_223590	0.731	0.327482	0.658308	14050.4	?	0.324882	0.331916	0.658308	0.324882	0.324882	?	0.45269	0.211311	0.409079	0.182688	0.354438	0	0	0.327482	0.0626245	0.0245113	0.014756	0.0984333	0	0.125137	3.50204e-07	0.465446	0.000213871	0.287475	0.00360849	0.28824	0.00161605	0.333029	?	?	?	0.014756	0.0984333	0.368037	0.776916	0.744208	0.777843	0.70511	0	0	0	0	0
	TGME49_218920-TGME49_223590	0.731	0.327482	0.658308	14050.4	?	0.324882	0.331916	0.658308	0.324882	0.324882	?	0.45269	0.211311	0.409079	0.182688	0.354438	0	0	0.327482	0.0626245	0.0245113	0.014756	0.0984333	0	0.125137	3.50204e-07	0.465446	0.000213871	0.287475	0.00360849	0.28824	0.00161605	0.333029	?	?	?	0.014756	0.0984333	0.368037	0.776916	0.744208	0.777843	0.70511	0	0	0	0	0
	TGME49_218920-TGME49_223590	0.731
532	TGME49_221480-TGME49_254470	0.731	0.333156	0.476079	?	?	0.201599	0.349728	0.474817	0.201599	0.201599	0.167007	?	?	?	?	?	0	0	0.333156	?	?	0.0163053	0.0590663	?	?	?	?	?	?	?	?	?	?	0.0580772	0.223486	?	0.0163053	0.0590663	?	?	?	?	?	?	?	?	?	?
	TGME49_221480-TGME49_254470	0.731	0.333156	0.476079	?	?	0.201599	0.349728	0.474817	0.201599	0.201599	0.167007	?	?	?	?	?	0	0	0.333156	?	?	0.0163053	0.0590663	?	?	?	?	?	?	?	?	?	?	0.0580772	0.223486	?	0.0163053	0.0590663	?	?	?	?	?	?	?	?	?	?
	TGME49_221480-TGME49_254470	0.731
533	TGME49_235930-TGME49_300310	0.731	0.620684	0.738029	?	?	0.136122	0.61546	0.738029	0.136122	0.136122	0.136122	?	?	?	?	?	1	1	0.620684	0.00174662	0.136263	0.0777788	0.219001	?	?	?	?	?	?	?	?	?	?	0.0787103	0.217368	?	0.0777788	0.219001	?	?	?	?	?	?	?	?	?	?
	TGME49_235930-TGME49_300310	0.731	0.620684	0.738029	?	?	0.136122	0.61546	0.738029	0.136122	0.136122	0.136122	?	?	?	?	?	1	1	0.620684	0.00174662	0.136263	0.0777788	0.219001	?	?	?	?	?	?	?	?	?	?	0.0787103	0.217368	?	0.0777788	0.219001	?	?	?	?	?	?	?	?	?	?
	TGME49_235930-TGME49_300310	0.731
534	TGME49_261600-TGME49_306930	0.731	0.356298	0.512193	?	?	0.0266253	0.345028	0.512193	0.344389	0.344389	?	?	?	0.190745	0.215072	0.160304	2	0.8	0.356298	0.255131	0.0197992	0.0149835	0.0558664	?	?	?	?	0.050072	0.382726	0.0813658	0.369533	0	0.413436	?	?	?	0.0149835	0.0558664	?	?	0.866459	0.857978	0.848668	?	?	?	?	1
	TGME49_261600-TGME49_306930	0.731	0.356298	0.512193	?	?	0.0266253	0.345028	0.512193	0.344389	0.344389	?	?	?	0.190745	0.215072	0.160304	2	0.8	0.356298	0.255131	0.0197992	0.0149835	0.0558664	?	?	?	?	0.050072	0.382726	0.0813658	0.369533	0	0.413436	?	?	?	0.0149835	0.0558664	?	?	0.866459	0.857978	0.848668	?	?	?	?	1
	TGME49_261600-TGME49_306930	0.731
535	TGME49_287210-TGME49_319870	0.731	0.410763	0.43164	?	?	0.135762	0.409267	0.43164	0.156306	0.156306	?	0.0306214	0	0.262668	0	0	4	4	0.410763	0.0108208	0.0239464	0.0262594	0.0436645	0	0.789847	0	0.841534	0.0130358	0.156147	0	0.706831	0	0.809703	?	?	?	0.0262594	0.0436645	0.989949	1	0.53128	1	1	1	0	1	0	0
	TGME49_287210-TGME49_319870	0.731	0.410763	0.43164	?	?	0.135762	0.409267	0.43164	0.156306	0.156306	?	0.0306214	0	0.262668	0	0	4	4	0.410763	0.0108208	0.0239464	0.0262594	0.0436645	0	0.789847	0	0.841534	0.0130358	0.156147	0	0.706831	0	0.809703	?	?	?	0.0262594	0.0436645	0.989949	1	0.53128	1	1	1	0	1	0	0
	TGME49_287210-TGME49_319870	0.731
536	TGME49_204400-TGME49_288380	0.73	0.36873	0.47073	?	?	0.332429	0.364206	0.47073	0.332429	0.332429	0.324781	?	0.636514	0.227	?	0.304636	0	0	0.36873	0.234535	0.0289217	0.0099894	0.0186689	?	?	0	0.00913569	0.0161004	0.162515	?	?	0	0.00473559	0.0116136	0.0241546	?	0.0099894	0.0186689	?	0	0.729799	?	0.0980581	?	?	0	0	0
	TGME49_204400-TGME49_288380	0.73	0.36873	0.47073	?	?	0.332429	0.364206	0.47073	0.332429	0.332429	0.324781	?	0.636514	0.227	?	0.304636	0	0	0.36873	0.234535	0.0289217	0.0099894	0.0186689	?	?	0	0.00913569	0.0161004	0.162515	?	?	0	0.00473559	0.0116136	0.0241546	?	0.0099894	0.0186689	?	0	0.729799	?	0.0980581	?	?	0	0	0
	TGME49_204400-TGME49_288380	0.73
537	TGME49_227280-TGME49_275440	0.73	0.688741	0.83516	?	?	0.21354	0.688409	0.83516	0.21354	0.21354	0.103389	?	?	0.56861	0.545595	?	0	0	0.688741	?	?	0.0933782	0.17032	?	?	?	?	0.00108008	0.00809325	0	0.0034855	?	?	0.113615	0.24923	600	0.0933782	0.17032	?	?	0.201754	0	?	?	?	?	?	0
	TGME49_227280-TGME49_275440	0.73	0.688741	0.83516	?	?	0.21354	0.688409	0.83516	0.21354	0.21354	0.103389	?	?	0.56861	0.545595	?	0	0	0.688741	?	?	0.0933782	0.17032	?	?	?	?	0.00108008	0.00809325	0	0.0034855	?	?	0.113615	0.24923	600	0.0933782	0.17032	?	?	0.201754	0	?	?	?	?	?	0
	TGME49_227280-TGME49_275440	0.73
538	TGME49_248390-TGME49_261570	0.73	0.625259	0.752522	?	?	0.168339	0.615351	0.752522	0.168339	0.168339	0.157248	?	?	?	?	?	0	0	0.625259	0.392088	0.0334264	0.0549741	0.134335	?	?	?	?	?	?	?	?	?	?	0.0559177	0.155787	?	0.0549741	0.134335	?	?	?	?	?	?	?	?	?	?
	TGME49_248390-TGME49_261570	0.73	0.625259	0.752522	?	?	0.168339	0.615351	0.752522	0.168339	0.168339	0.157248	?	?	?	?	?	0	0	0.625259	0.392088	0.0334264	0.0549741	0.134335	?	?	?	?	?	?	?	?	?	?	0.0559177	0.155787	?	0.0549741	0.134335	?	?	?	?	?	?	?	?	?	?
	TGME49_248390-TGME49_261570	0.73
539	TGME49_261600-TGME49_299210	0.73	0.370941	0.58711	?	?	0.548958	0.354978	0.58711	0.2818	0.2818	?	?	?	0.168942	0.167442	0.673012	0	0	0.370941	0.347579	0.0221341	0.0254616	0.0951275	?	?	?	?	0.0236022	0.334358	1.58306e-07	0.184989	0	0.0628412	?	?	?	0.0254616	0.0951275	?	?	0.830513	0.584236	0.188982	?	?	?	?	0
	TGME49_261600-TGME49_299210	0.73	0.370941	0.58711	?	?	0.548958	0.354978	0.58711	0.2818	0.2818	?	?	?	0.168942	0.167442	0.673012	0	0	0.370941	0.347579	0.0221341	0.0254616	0.0951275	?	?	?	?	0.0236022	0.334358	1.58306e-07	0.184989	0	0.0628412	?	?	?	0.0254616	0.0951275	?	?	0.830513	0.584236	0.188982	?	?	?	?	0
	TGME49_261600-TGME49_299210	0.73
540	TGME49_212290-TGME49_232300	0.729	0.229584	0.451058	?	?	0.271725	0.212148	0.451058	0.271725	0.271725	0.125096	?	?	0.47941	?	?	2	0.889	0.229584	0.298482	0.038371	0.0105839	0.072378	?	?	?	?	0.00152601	0.0262785	?	?	?	?	0.0148205	0.125815	?	0.0105839	0.072378	?	?	0.438178	?	?	?	?	?	?	1
	TGME49_212290-TGME49_232300	0.729	0.229584	0.451058	?	?	0.271725	0.212148	0.451058	0.271725	0.271725	0.125096	?	?	0.47941	?	?	2	0.889	0.229584	0.298482	0.038371	0.0105839	0.072378	?	?	?	?	0.00152601	0.0262785	?	?	?	?	0.0148205	0.125815	?	0.0105839	0.072378	?	?	0.438178	?	?	?	?	?	?	1
	TGME49_212290-TGME49_232300	0.729
541	TGME49_213410-TGME49_270830	0.729	0.473293	0.672796	54442.2	?	0.115794	0	0.672796	0.115794	0.115794	0.150426	?	?	?	0.0546431	?	1	1	0.473293	0.254293	0.0502174	0.0128371	0.0586855	?	?	?	?	?	?	0	0.411603	?	?	0.0184208	0.306851	?	0.0128371	0.0586855	?	?	?	0.776167	?	?	?	?	?	?
	TGME49_213410-TGME49_270830	0.729	0.473293	0.672796	54442.2	?	0.115794	0	0.672796	0.115794	0.115794	0.150426	?	?	?	0.0546431	?	1	1	0.473293	0.254293	0.0502174	0.0128371	0.0586855	?	?	?	?	?	?	0	0.411603	?	?	0.0184208	0.306851	?	0.0128371	0.0586855	?	?	?	0.776167	?	?	?	?	?	?
	TGME49_213410-TGME49_270830	0.729
542	TGME49_229360-TGME49_236040	0.729	0.517833	0.6029	?	?	0.196871	0.511016	0.603463	0.196871	0.196871	0.0748507	0.114648	0.232383	0.204806	0.170684	0.404852	2	2	0.517833	0.477252	0.16431	0.0482902	0.0731652	0.103208	0.200409	0.0978097	0.24959	0.030707	0.0832515	0.0314941	0.110414	0.0078147	0.03589	3.23842e-06	0.703678	?	0.0482902	0.0731652	0.668691	0.764818	0.574764	0.735686	0.339915	0	0.471058	1	0.152527	0
	TGME49_229360-TGME49_236040	0.729	0.517833	0.6029	?	?	0.196871	0.511016	0.603463	0.196871	0.196871	0.0748507	0.114648	0.232383	0.204806	0.170684	0.404852	2	2	0.517833	0.477252	0.16431	0.0482902	0.0731652	0.103208	0.200409	0.0978097	0.24959	0.030707	0.0832515	0.0314941	0.110414	0.0078147	0.03589	3.23842e-06	0.703678	?	0.0482902	0.0731652	0.668691	0.764818	0.574764	0.735686	0.339915	0	0.471058	1	0.152527	0
	TGME49_229360-TGME49_236040	0.729
543	TGME49_247550-TGME49_263700	0.729	0.298046	0.447362	?	?	0.347955	0.299785	0.447267	0.347955	0.347955	0.108103	?	?	0.501022	0.383662	0.538828	0	0	0.298046	0.121405	0.0176395	0.0152755	0.0454237	?	?	?	?	0.00268536	0.0143626	0.000992271	0.00609172	0.000628565	0.0152554	0.0338259	0.142546	?	0.0152755	0.0454237	?	?	0.247391	0	0.0504433	?	?	?	?	0
	TGME49_247550-TGME49_263700	0.729	0.298046	0.447362	?	?	0.347955	0.299785	0.447267	0.347955	0.347955	0.108103	?	?	0.501022	0.383662	0.538828	0	0	0.298046	0.121405	0.0176395	0.0152755	0.0454237	?	?	?	?	0.00268536	0.0143626	0.000992271	0.00609172	0.000628565	0.0152554	0.0338259	0.142546	?	0.0152755	0.0454237	?	?	0.247391	0	0.0504433	?	?	?	?	0
	TGME49_247550-TGME49_263700	0.729
544	TGME49_261210-TGME49_313230	0.729	0.453931	0.698668	?	?	0.01484	0.431289	0.698668	0.112231	0.112231	0.123508	?	?	?	?	?	0	0	0.453931	0.324046	0.0289275	0.054774	0.22173	?	?	?	?	?	?	?	?	?	?	0.07763	0.285493	?	0.054774	0.22173	?	?	?	?	?	?	?	?	?	?
	TGME49_261210-TGME49_313230	0.729	0.453931	0.698668	?	?	0.01484	0.431289	0.698668	0.112231	0.112231	0.123508	?	?	?	?	?	0	0	0.453931	0.324046	0.0289275	0.054774	0.22173	?	?	?	?	?	?	?	?	?	?	0.07763	0.285493	?	0.054774	0.22173	?	?	?	?	?	?	?	?	?	?
	TGME49_261210-TGME49_313230	0.729
545	TGME49_263040-TGME49_300000	0.729	0.305078	0.459672	?	?	0.336009	0.28958	0.459672	0.222075	0.222075	0.0702783	?	?	?	?	?	1	0.286	0.305078	0.319124	0.0362216	0.0102571	0.0444749	?	?	?	?	?	?	?	?	?	?	0.0271129	0.112839	?	0.0102571	0.0444749	?	?	?	?	?	?	?	?	?	?
	TGME49_263040-TGME49_300000	0.729	0.305078	0.459672	?	?	0.336009	0.28958	0.459672	0.222075	0.222075	0.0702783	?	?	?	?	?	1	0.286	0.305078	0.319124	0.0362216	0.0102571	0.0444749	?	?	?	?	?	?	?	?	?	?	0.0271129	0.112839	?	0.0102571	0.0444749	?	?	?	?	?	?	?	?	?	?
	TGME49_263040-TGME49_300000	0.729
546	TGME49_232350-TGME49_283780	0.728	0.85071	0.881995	?	?	0.109151	0.85058	0.882083	0.109151	0.109151	0.029738	0.0320661	0.161973	0.13438	0.0122651	0.16103	4	4	0.85071	0.232502	0.211755	0.207165	0.238127	0.39788	0.489527	0.201767	0.400359	0.104355	0.33327	0.285773	0.485335	0.218462	0.399421	0	0.635144	?	0.207165	0.238127	0.953128	0.864097	0.81851	0.972746	0.848607	1	0.917843	1	0.71295	0
	TGME49_232350-TGME49_283780	0.728	0.85071	0.881995	?	?	0.109151	0.85058	0.882083	0.109151	0.109151	0.029738	0.0320661	0.161973	0.13438	0.0122651	0.16103	4	4	0.85071	0.232502	0.211755	0.207165	0.238127	0.39788	0.489527	0.201767	0.400359	0.104355	0.33327	0.285773	0.485335	0.218462	0.399421	0	0.635144	?	0.207165	0.238127	0.953128	0.864097	0.81851	0.972746	0.848607	1	0.917843	1	0.71295	0
	TGME49_232350-TGME49_283780	0.728
547	TGME49_247550-TGME49_263090	0.728	0.485464	0.561686	?	?	0.245771	0.485998	0.561832	0.245771	0.245771	0.126486	0.0944036	?	0.0959156	0.0487264	0.0902362	4	3.667	0.485464	0.139445	0.0130809	0.0110968	0.0185423	0.128025	0.487908	?	?	0.0260082	0.154664	0.0625632	0.305807	0.0817972	0.423207	0.102073	0.181564	?	0.0110968	0.0185423	0.836903	?	0.772438	0.963032	0.859891	1	0	?	?	0
	TGME49_247550-TGME49_263090	0.728	0.485464	0.561686	?	?	0.245771	0.485998	0.561832	0.245771	0.245771	0.126486	0.0944036	?	0.0959156	0.0487264	0.0902362	4	3.667	0.485464	0.139445	0.0130809	0.0110968	0.0185423	0.128025	0.487908	?	?	0.0260082	0.154664	0.0625632	0.305807	0.0817972	0.423207	0.102073	0.181564	?	0.0110968	0.0185423	0.836903	?	0.772438	0.963032	0.859891	1	0	?	?	0
	TGME49_247550-TGME49_263090	0.728
548	TGME49_285870-TGME49_311470	0.728	0.710569	0.83098	?	?	0.2041	0.712753	0.83098	0.187578	0.187578	0.0979466	0.623988	0.271832	0.609395	0.693147	0.489686	1	1	0.710569	0.012423	?	0.095163	0.201776	0.000503034	0.00103933	0.00212006	0.00764241	0.000759917	0.00117267	0	0.0301609	0.0153441	0.0859995	0.134474	0.278626	?	0.095163	0.201776	0.00888889	0.139201	0.0444211	0	0.28185	0	-0.052817	0	0	0
	TGME49_285870-TGME49_311470	0.728	0.710569	0.83098	?	?	0.2041	0.712753	0.83098	0.187578	0.187578	0.0979466	0.623988	0.271832	0.609395	0.693147	0.489686	1	1	0.710569	0.012423	?	0.095163	0.201776	0.000503034	0.00103933	0.00212006	0.00764241	0.000759917	0.00117267	0	0.0301609	0.0153441	0.0859995	0.134474	0.278626	?	0.095163	0.201776	0.00888889	0.139201	0.0444211	0	0.28185	0	-0.052817	0	0	0
	TGME49_285870-TGME49_311470	0.728
549	TGME49_205470-TGME49_290600	0.727	0.579096	0.718204	?	?	0.0835345	0.573626	0.718922	0.0835345	0.0835345	0.0291484	0.0984921	?	0.139155	0.0276141	0.0432256	1	1	0.579096	0.0911352	0.0357545	0.0816223	0.130018	0	0.070617	?	?	0.0388061	0.14213	0.0336754	0.417365	0	0.129909	0.314982	0.555852	?	0.0816223	0.130018	0.171488	?	0.550194	0.80704	0.409955	0	0	?	?	0
	TGME49_205470-TGME49_290600	0.727	0.579096	0.718204	?	?	0.0835345	0.573626	0.718922	0.0835345	0.0835345	0.0291484	0.0984921	?	0.139155	0.0276141	0.0432256	1	1	0.579096	0.0911352	0.0357545	0.0816223	0.130018	0	0.070617	?	?	0.0388061	0.14213	0.0336754	0.417365	0	0.129909	0.314982	0.555852	?	0.0816223	0.130018	0.171488	?	0.550194	0.80704	0.409955	0	0	?	?	0
	TGME49_205470-TGME49_290600	0.727
550	TGME49_218410-TGME49_222220	0.727	0.467973	0.631875	?	?	0.351233	0.447257	0.631875	0.351233	0.351233	0.248633	?	?	?	?	?	0	0	0.467973	0.0510467	0.0297246	0.049781	0.141194	?	?	?	?	?	?	?	?	?	?	0.0701883	0.185263	?	0.049781	0.141194	?	?	?	?	?	?	?	?	?	?
	TGME49_218410-TGME49_222220	0.727	0.467973	0.631875	?	?	0.351233	0.447257	0.631875	0.351233	0.351233	0.248633	?	?	?	?	?	0	0	0.467973	0.0510467	0.0297246	0.049781	0.141194	?	?	?	?	?	?	?	?	?	?	0.0701883	0.185263	?	0.049781	0.141194	?	?	?	?	?	?	?	?	?	?
	TGME49_218410-TGME49_222220	0.727
551	TGME49_258060-TGME49_272010	0.727	0.514491	0.752829	?	?	0.0658609	0.506363	0.752829	0.213617	0.213617	0.121173	?	?	?	?	?	1	0.5	0.514491	0.138957	0.165001	0.0252001	0.105913	?	?	?	?	?	?	?	?	?	?	0.0526767	0.234491	?	0.0252001	0.105913	?	?	?	?	?	?	?	?	?	?
	TGME49_258060-TGME49_272010	0.727	0.514491	0.752829	?	?	0.0658609	0.506363	0.752829	0.213617	0.213617	0.121173	?	?	?	?	?	1	0.5	0.514491	0.138957	0.165001	0.0252001	0.105913	?	?	?	?	?	?	?	?	?	?	0.0526767	0.234491	?	0.0252001	0.105913	?	?	?	?	?	?	?	?	?	?
	TGME49_258060-TGME49_272010	0.727
552	TGME49_258470-TGME49_258580	0.726	0	0.818039	?	?	0.268651	0.497625	0.818039	0.143639	0.143639	0.143639	?	?	?	?	?	1	0.5	0	0.0310711	?	0.0333535	0.293631	?	?	?	?	?	?	?	?	?	?	0.0316222	0.301783	?	0.0333535	0.293631	?	?	?	?	?	?	?	?	?	?
	TGME49_258470-TGME49_258580	0.726	0	0.818039	?	?	0.268651	0.497625	0.818039	0.143639	0.143639	0.143639	?	?	?	?	?	1	0.5	0	0.0310711	?	0.0333535	0.293631	?	?	?	?	?	?	?	?	?	?	0.0316222	0.301783	?	0.0333535	0.293631	?	?	?	?	?	?	?	?	?	?
	TGME49_258470-TGME49_258580	0.726
553	TGME49_259240-TGME49_294800	0.726	0.743047	0.822976	?	?	0.0940476	0.743415	0.822976	0.153694	0.153694	0.0474424	0.692955	0.366125	0.544082	0.666278	0.381512	1	0.667	0.743047	0.0168857	0.0613169	0.0908971	0.13848	0.00268342	0.0269215	0.0160123	0.0616738	0.00130534	0.00635899	0.00134493	0.0111973	0.00097714	0.0220636	0.170913	0.277217	?	0.0908971	0.13848	0	0.442492	0.199239	0	0.0622294	0	-0.063907	0	0.183383	0
	TGME49_259240-TGME49_294800	0.726	0.743047	0.822976	?	?	0.0940476	0.743415	0.822976	0.153694	0.153694	0.0474424	0.692955	0.366125	0.544082	0.666278	0.381512	1	0.667	0.743047	0.0168857	0.0613169	0.0908971	0.13848	0.00268342	0.0269215	0.0160123	0.0616738	0.00130534	0.00635899	0.00134493	0.0111973	0.00097714	0.0220636	0.170913	0.277217	?	0.0908971	0.13848	0	0.442492	0.199239	0	0.0622294	0	-0.063907	0	0.183383	0
	TGME49_259240-TGME49_294800	0.726
554	TGME49_267350-TGME49_270830	0.726	0.514893	0.786334	54442.2	?	0.488613	0.517886	0.786334	0.18183	0.18183	0.262551	?	?	0.636514	0.0388359	?	0	0	0.514893	0.23634	0.0531792	0.0259263	0.0988807	?	?	?	?	0	0.00106023	0.156544	0.534023	?	?	0.00664346	0.268686	?	0.0259263	0.0988807	?	?	0	0.969518	?	?	?	?	?	0
	TGME49_267350-TGME49_270830	0.726	0.514893	0.786334	54442.2	?	0.488613	0.517886	0.786334	0.18183	0.18183	0.262551	?	?	0.636514	0.0388359	?	0	0	0.514893	0.23634	0.0531792	0.0259263	0.0988807	?	?	?	?	0	0.00106023	0.156544	0.534023	?	?	0.00664346	0.268686	?	0.0259263	0.0988807	?	?	0	0.969518	?	?	?	?	?	0
	TGME49_267350-TGME49_270830	0.726
555	TGME49_247470-TGME49_311430	0.725	0.390987	0.560985	0.800446	?	0.378555	0.390484	0.560985	0.378555	0.378555	0.305536	?	?	?	?	?	0	0	0.390987	0.294294	0.0388774	0.0473405	0.165603	?	?	?	?	?	?	?	?	?	?	0.055507	0.190501	?	0.0473405	0.165603	?	?	?	?	?	?	?	?	?	?
	TGME49_247470-TGME49_311430	0.725	0.390987	0.560985	0.800446	?	0.378555	0.390484	0.560985	0.378555	0.378555	0.305536	?	?	?	?	?	0	0	0.390987	0.294294	0.0388774	0.0473405	0.165603	?	?	?	?	?	?	?	?	?	?	0.055507	0.190501	?	0.0473405	0.165603	?	?	?	?	?	?	?	?	?	?
	TGME49_247470-TGME49_311430	0.725
556	TGME49_225930-TGME49_283780	0.724	0.351068	0.403267	?	?	0.266102	0.340228	0.403954	0.266102	0.266102	0.673012	0.0419834	0.101508	0.106466	0.00905018	0.1441	4	4	0.351068	0.464066	0.111039	0.0228571	0.0397623	0.184413	0.385205	0.380345	0.58958	0.113938	0.35462	0.2553	0.467625	0.229274	0.364586	0	0.268578	?	0.0228571	0.0397623	0.840495	0.892129	0.793349	0.981864	0.867137	1	0.332036	1	0.779801	0
	TGME49_225930-TGME49_283780	0.724	0.351068	0.403267	?	?	0.266102	0.340228	0.403954	0.266102	0.266102	0.673012	0.0419834	0.101508	0.106466	0.00905018	0.1441	4	4	0.351068	0.464066	0.111039	0.0228571	0.0397623	0.184413	0.385205	0.380345	0.58958	0.113938	0.35462	0.2553	0.467625	0.229274	0.364586	0	0.268578	?	0.0228571	0.0397623	0.840495	0.892129	0.793349	0.981864	0.867137	1	0.332036	1	0.779801	0
	TGME49_225930-TGME49_283780	0.724
557	TGME49_258060-TGME49_264040	0.724	0.420856	0.691592	?	?	0.480749	0.400155	0.691592	0.244961	0.244961	0.214063	?	?	?	?	?	1	0.25	0.420856	0.00266087	0.0390423	0.023244	0.128133	?	?	?	?	?	?	?	?	?	?	0.0488211	0.239356	?	0.023244	0.128133	?	?	?	?	?	?	?	?	?	?
	TGME49_258060-TGME49_264040	0.724	0.420856	0.691592	?	?	0.480749	0.400155	0.691592	0.244961	0.244961	0.214063	?	?	?	?	?	1	0.25	0.420856	0.00266087	0.0390423	0.023244	0.128133	?	?	?	?	?	?	?	?	?	?	0.0488211	0.239356	?	0.023244	0.128133	?	?	?	?	?	?	?	?	?	?
	TGME49_258060-TGME49_264040	0.724
558	TGME49_218920-TGME49_319870	0.723	0.0986	0.4825	?	?	0.550835	0.119767	0.4825	0.550835	0.550835	?	0.682908	0.450561	0.323466	0.59827	0.617242	0	0	0.0986	0.0799138	0.0173678	0.00834642	0.0691391	0	0.187045	0	0.246345	0.00344984	0.277372	0	0.105189	0	0.127927	?	?	?	0.00834642	0.0691391	0.416025	0.436436	0.755929	0.375	0.377964	0	0	0	0	0
	TGME49_218920-TGME49_319870	0.723	0.0986	0.4825	?	?	0.550835	0.119767	0.4825	0.550835	0.550835	?	0.682908	0.450561	0.323466	0.59827	0.617242	0	0	0.0986	0.0799138	0.0173678	0.00834642	0.0691391	0	0.187045	0	0.246345	0.00344984	0.277372	0	0.105189	0	0.127927	?	?	?	0.00834642	0.0691391	0.416025	0.436436	0.755929	0.375	0.377964	0	0	0	0	0
	TGME49_218920-TGME49_319870	0.723
559	TGME49_219800-TGME49_246560	0.723	0.193731	0.357468	?	?	0.329024	0.193385	0.357468	0.329024	0.329024	0.191144	?	?	?	?	?	0	0	0.193731	0.00557711	0.188188	0.00342155	0.0103445	?	?	?	?	?	?	?	?	?	?	0.0234623	0.107142	?	0.00342155	0.0103445	?	?	?	?	?	?	?	?	?	?
	TGME49_219800-TGME49_246560	0.723	0.193731	0.357468	?	?	0.329024	0.193385	0.357468	0.329024	0.329024	0.191144	?	?	?	?	?	0	0	0.193731	0.00557711	0.188188	0.00342155	0.0103445	?	?	?	?	?	?	?	?	?	?	0.0234623	0.107142	?	0.00342155	0.0103445	?	?	?	?	?	?	?	?	?	?
	TGME49_219800-TGME49_246560	0.723
560	TGME49_267350-TGME49_314790	0.723	0.440159	0.663403	54442.2	?	0.46373	0.429216	0.663403	0.284936	0.284936	?	?	?	0.693147	0.0616462	?	1	1	0.440159	0.125898	0.0707259	0.0150533	0.0695374	?	?	?	?	0	0.00106023	0.0400934	0.43906	?	?	?	?	?	0.0150533	0.0695374	?	?	0	0.951503	?	?	?	?	?	0
	TGME49_267350-TGME49_314790	0.723	0.440159	0.663403	54442.2	?	0.46373	0.429216	0.663403	0.284936	0.284936	?	?	?	0.693147	0.0616462	?	1	1	0.440159	0.125898	0.0707259	0.0150533	0.0695374	?	?	?	?	0	0.00106023	0.0400934	0.43906	?	?	?	?	?	0.0150533	0.0695374	?	?	0	0.951503	?	?	?	?	?	0
	TGME49_267350-TGME49_314790	0.723
561	TGME49_227360-TGME49_263700	0.722	0.186641	0.362605	0.543847	?	0.257322	0.174144	0.362605	0.257322	0.257322	0.26708	?	?	0.0495833	?	?	1	0.077	0.186641	0.350085	0.0153011	0.00568317	0.0297554	?	?	?	?	0	0.00453797	?	?	?	?	0.016989	0.146108	?	0.00568317	0.0297554	?	?	0.0980581	?	?	?	?	?	?	0
	TGME49_227360-TGME49_263700	0.722	0.186641	0.362605	0.543847	?	0.257322	0.174144	0.362605	0.257322	0.257322	0.26708	?	?	0.0495833	?	?	1	0.077	0.186641	0.350085	0.0153011	0.00568317	0.0297554	?	?	?	?	0	0.00453797	?	?	?	?	0.016989	0.146108	?	0.00568317	0.0297554	?	?	0.0980581	?	?	?	?	?	?	0
	TGME49_227360-TGME49_263700	0.722
562	TGME49_258580-TGME49_297070	0.722	0.536369	0.755035	?	?	0.0626033	0.505406	0.755035	0.265612	0.265612	0.265612	?	?	?	?	?	1	0.5	0.536369	0.0423857	?	0.0536124	0.192151	?	?	?	?	?	?	?	?	?	?	0.0526512	0.205737	?	0.0536124	0.192151	?	?	?	?	?	?	?	?	?	?
	TGME49_258580-TGME49_297070	0.722	0.536369	0.755035	?	?	0.0626033	0.505406	0.755035	0.265612	0.265612	0.265612	?	?	?	?	?	1	0.5	0.536369	0.0423857	?	0.0536124	0.192151	?	?	?	?	?	?	?	?	?	?	0.0526512	0.205737	?	0.0536124	0.192151	?	?	?	?	?	?	?	?	?	?
	TGME49_258580-TGME49_297070	0.722
563	TGME49_279100-TGME49_323100	0.722	0.376694	0.633549	?	?	0.144692	0.344792	0.633549	0.265718	0.265718	0.208669	?	?	?	?	?	0	0	0.376694	3.86e-05	?	0.0175666	0.103891	?	?	?	?	?	?	?	?	?	?	0.0247045	0.187267	?	0.0175666	0.103891	?	?	?	?	?	?	?	?	?	?
	TGME49_279100-TGME49_323100	0.722	0.376694	0.633549	?	?	0.144692	0.344792	0.633549	0.265718	0.265718	0.208669	?	?	?	?	?	0	0	0.376694	3.86e-05	?	0.0175666	0.103891	?	?	?	?	?	?	?	?	?	?	0.0247045	0.187267	?	0.0175666	0.103891	?	?	?	?	?	?	?	?	?	?
	TGME49_279100-TGME49_323100	0.722
564	TGME49_246920-TGME49_318310	0.721	0.295114	0.375413	0.800446	?	0.305622	0.296677	0.375413	0.305622	0.305622	?	0.232858	?	0.148412	0.229487	0.128066	0	0	0.295114	0.439129	0.117324	0.0066039	0.0136594	0.0210212	0.0549974	?	?	0.0325024	0.073515	0.0213852	0.0577347	0.0117712	0.0759694	?	?	?	0.0066039	0.0136594	0.494637	?	0.528088	0.485159	0.540094	0	0.443426	?	?	0
	TGME49_246920-TGME49_318310	0.721	0.295114	0.375413	0.800446	?	0.305622	0.296677	0.375413	0.305622	0.305622	?	0.232858	?	0.148412	0.229487	0.128066	0	0	0.295114	0.439129	0.117324	0.0066039	0.0136594	0.0210212	0.0549974	?	?	0.0325024	0.073515	0.0213852	0.0577347	0.0117712	0.0759694	?	?	?	0.0066039	0.0136594	0.494637	?	0.528088	0.485159	0.540094	0	0.443426	?	?	0
	TGME49_246920-TGME49_318310	0.721
565	TGME49_205340-TGME49_312090	0.72	0.28844	0.404927	?	?	0.152688	0.286896	0.404927	0.152688	0.152688	0.0838316	?	?	0.459693	?	?	1	0.667	0.28844	0.272878	0.0197992	0.0169255	0.0461267	?	?	?	?	0.00073313	0.0075077	?	?	?	?	0.0436953	0.107193	?	0.0169255	0.0461267	?	?	0	?	?	?	?	?	?	0
	TGME49_205340-TGME49_312090	0.72	0.28844	0.404927	?	?	0.152688	0.286896	0.404927	0.152688	0.152688	0.0838316	?	?	0.459693	?	?	1	0.667	0.28844	0.272878	0.0197992	0.0169255	0.0461267	?	?	?	?	0.00073313	0.0075077	?	?	?	?	0.0436953	0.107193	?	0.0169255	0.0461267	?	?	0	?	?	?	?	?	?	0
	TGME49_205340-TGME49_312090	0.72
566	TGME49_204050-TGME49_254470	0.719	0.437487	0.602701	?	?	0.208449	0.437618	0.602271	0.208449	0.208449	0.140418	0.191163	0.163736	0.222709	0.366838	0.259893	0	0	0.437487	?	?	0.0161244	0.0375688	0.0154883	0.17904	0.113607	0.466722	0.0453651	0.266621	0.033977	0.179015	0.0484595	0.268515	0.045653	0.162056	?	0.0161244	0.0375688	0.570712	0.818176	0.738159	0.4635	0.704393	0	0.211521	0	0.499958	0
	TGME49_204050-TGME49_254470	0.719	0.437487	0.602701	?	?	0.208449	0.437618	0.602271	0.208449	0.208449	0.140418	0.191163	0.163736	0.222709	0.366838	0.259893	0	0	0.437487	?	?	0.0161244	0.0375688	0.0154883	0.17904	0.113607	0.466722	0.0453651	0.266621	0.033977	0.179015	0.0484595	0.268515	0.045653	0.162056	?	0.0161244	0.0375688	0.570712	0.818176	0.738159	0.4635	0.704393	0	0.211521	0	0.499958	0
	TGME49_204050-TGME49_254470	0.719
567	TGME49_215470-TGME49_263700	0.719	0.23305	0.430867	0.543847	?	0.375743	0.233674	0.430867	0.375743	0.375743	0.268893	?	0.233792	0.45758	0.190627	0.152956	0	0	0.23305	0.293694	0.0198848	0.00489226	0.0218173	?	?	0	0.00239803	0.000844347	0.041559	0.00212149	0.0176791	0.00419631	0.0543795	0.0186921	0.0927163	?	0.00489226	0.0218173	?	0	0.325226	0.43093	0.584094	?	?	0	0	0
	TGME49_215470-TGME49_263700	0.719	0.23305	0.430867	0.543847	?	0.375743	0.233674	0.430867	0.375743	0.375743	0.268893	?	0.233792	0.45758	0.190627	0.152956	0	0	0.23305	0.293694	0.0198848	0.00489226	0.0218173	?	?	0	0.00239803	0.000844347	0.041559	0.00212149	0.0176791	0.00419631	0.0543795	0.0186921	0.0927163	?	0.00489226	0.0218173	?	0	0.325226	0.43093	0.584094	?	?	0	0	0
	TGME49_215470-TGME49_263700	0.719
568	TGME49_221480-TGME49_280370	0.719	0.441698	0.695924	?	?	0.180844	0.404745	0.695924	0.180844	0.180844	0.180844	?	?	?	?	?	0	0	0.441698	?	?	0.0249184	0.121154	?	?	?	?	?	?	?	?	?	?	0.0223398	0.129482	?	0.0249184	0.121154	?	?	?	?	?	?	?	?	?	?
	TGME49_221480-TGME49_280370	0.719	0.441698	0.695924	?	?	0.180844	0.404745	0.695924	0.180844	0.180844	0.180844	?	?	?	?	?	0	0	0.441698	?	?	0.0249184	0.121154	?	?	?	?	?	?	?	?	?	?	0.0223398	0.129482	?	0.0249184	0.121154	?	?	?	?	?	?	?	?	?	?
	TGME49_221480-TGME49_280370	0.719
569	TGME49_222860-TGME49_262040	0.719	0.413074	0.720277	?	?	0.278071	0.391063	0.720277	0.278071	0.278071	0.278071	?	?	?	?	?	0	0	0.413074	0.176285	0.11602	0.0229732	0.152747	?	?	?	?	?	?	?	?	?	?	0.0223862	0.164212	?	0.0229732	0.152747	?	?	?	?	?	?	?	?	?	?
	TGME49_222860-TGME49_262040	0.719	0.413074	0.720277	?	?	0.278071	0.391063	0.720277	0.278071	0.278071	0.278071	?	?	?	?	?	0	0	0.413074	0.176285	0.11602	0.0229732	0.152747	?	?	?	?	?	?	?	?	?	?	0.0223862	0.164212	?	0.0229732	0.152747	?	?	?	?	?	?	?	?	?	?
	TGME49_222860-TGME49_262040	0.719
570	TGME49_224850-TGME49_300310	0.719	0.483797	0.635221	0.343502	?	0.134742	0.47999	0.635221	0.134742	0.134742	0.134742	?	?	?	?	?	0	0	0.483797	0.131377	0.0289688	0.0637293	0.163985	?	?	?	?	?	?	?	?	?	?	0.0650803	0.168817	?	0.0637293	0.163985	?	?	?	?	?	?	?	?	?	?
	TGME49_224850-TGME49_300310	0.719	0.483797	0.635221	0.343502	?	0.134742	0.47999	0.635221	0.134742	0.134742	0.134742	?	?	?	?	?	0	0	0.483797	0.131377	0.0289688	0.0637293	0.163985	?	?	?	?	?	?	?	?	?	?	0.0650803	0.168817	?	0.0637293	0.163985	?	?	?	?	?	?	?	?	?	?
	TGME49_224850-TGME49_300310	0.719
571	TGME49_300280-TGME49_309740	0.719	0.500561	0.766893	54442.2	?	0.302249	0.489428	0.766893	0.289057	0.289057	0.175953	?	?	0.585953	0.348832	0.215762	2	0.9	0.500561	0.159627	0.0485428	0.048626	0.196801	?	?	?	?	0	0.00218996	0	0.0079849	0	0.228206	0.0802532	0.298928	?	0.048626	0.196801	?	?	0	0	0.75	?	?	?	?	0
	TGME49_300280-TGME49_309740	0.719	0.500561	0.766893	54442.2	?	0.302249	0.489428	0.766893	0.289057	0.289057	0.175953	?	?	0.585953	0.348832	0.215762	2	0.9	0.500561	0.159627	0.0485428	0.048626	0.196801	?	?	?	?	0	0.00218996	0	0.0079849	0	0.228206	0.0802532	0.298928	?	0.048626	0.196801	?	?	0	0	0.75	?	?	?	?	0
	TGME49_300280-TGME49_309740	0.719
572	TGME49_205710-TGME49_279390	0.718	0.406335	0.548745	?	?	0.384921	0.403201	0.548745	0.384921	0.384921	0.355777	?	?	0.0634578	?	?	0	0	0.406335	0.0574068	0.0260821	0.0839387	0.173298	?	?	?	?	0	0.106499	?	?	?	?	0.172238	0.303408	?	0.0839387	0.173298	?	?	0.463524	?	?	?	?	?	?	0
	TGME49_205710-TGME49_279390	0.718	0.406335	0.548745	?	?	0.384921	0.403201	0.548745	0.384921	0.384921	0.355777	?	?	0.0634578	?	?	0	0	0.406335	0.0574068	0.0260821	0.0839387	0.173298	?	?	?	?	0	0.106499	?	?	?	?	0.172238	0.303408	?	0.0839387	0.173298	?	?	0.463524	?	?	?	?	?	?	0
	TGME49_205710-TGME49_279390	0.718
573	TGME49_228210-TGME49_318160	0.718	0	0.559415	?	?	0.122241	0	0.558049	0.122241	0.122241	0.131106	?	?	?	?	?	1	0.667	0	0.012217	0.172947	0.00286221	0.188364	?	?	?	?	?	?	?	?	?	?	0.0118939	0.254899	?	0.00286221	0.188364	?	?	?	?	?	?	?	?	?	?
	TGME49_228210-TGME49_318160	0.718	0	0.559415	?	?	0.122241	0	0.558049	0.122241	0.122241	0.131106	?	?	?	?	?	1	0.667	0	0.012217	0.172947	0.00286221	0.188364	?	?	?	?	?	?	?	?	?	?	0.0118939	0.254899	?	0.00286221	0.188364	?	?	?	?	?	?	?	?	?	?
	TGME49_228210-TGME49_318160	0.718
574	TGME49_212300-TGME49_316250	0.717	0.732046	0.848234	?	?	0.195005	0.729609	0.848234	0.195005	0.195005	0.190692	?	?	?	?	?	1	1	0.732046	0.0073609	0	0.175591	0.364406	?	?	?	?	?	?	?	?	?	?	0.181695	0.37626	?	0.175591	0.364406	?	?	?	?	?	?	?	?	?	?
	TGME49_212300-TGME49_316250	0.717	0.732046	0.848234	?	?	0.195005	0.729609	0.848234	0.195005	0.195005	0.190692	?	?	?	?	?	1	1	0.732046	0.0073609	0	0.175591	0.364406	?	?	?	?	?	?	?	?	?	?	0.181695	0.37626	?	0.175591	0.364406	?	?	?	?	?	?	?	?	?	?
	TGME49_212300-TGME49_316250	0.717
575	TGME49_220100-TGME49_300260	0.717	0.288772	0.449582	?	?	0.460844	0.293714	0.451213	0.460844	0.460844	0.142817	?	?	0.288325	0.522309	0.636514	0	0	0.288772	0.253647	0.0129991	0.00538826	0.0243625	?	?	?	?	0.0404559	0.155209	0.00214619	0.0159182	0.0002619	0.00156832	0.00931459	0.150623	?	0.00538826	0.0243625	?	?	0.650411	0.199746	0	?	?	?	?	0
	TGME49_220100-TGME49_300260	0.717	0.288772	0.449582	?	?	0.460844	0.293714	0.451213	0.460844	0.460844	0.142817	?	?	0.288325	0.522309	0.636514	0	0	0.288772	0.253647	0.0129991	0.00538826	0.0243625	?	?	?	?	0.0404559	0.155209	0.00214619	0.0159182	0.0002619	0.00156832	0.00931459	0.150623	?	0.00538826	0.0243625	?	?	0.650411	0.199746	0	?	?	?	?	0
	TGME49_220100-TGME49_300260	0.717
576	TGME49_229670-TGME49_263040	0.717	0.306686	0.522567	0.543847	?	0.344675	0.296123	0.522567	0.344675	0.344675	0.135095	?	?	0.271189	?	?	1	0.5	0.306686	0.354852	0.0434592	0.00912086	0.0580383	?	?	?	?	0	0.00914147	?	?	?	?	0.0315908	0.188232	?	0.00912086	0.0580383	?	?	0.176777	?	?	?	?	?	?	0
	TGME49_229670-TGME49_263040	0.717	0.306686	0.522567	0.543847	?	0.344675	0.296123	0.522567	0.344675	0.344675	0.135095	?	?	0.271189	?	?	1	0.5	0.306686	0.354852	0.0434592	0.00912086	0.0580383	?	?	?	?	0	0.00914147	?	?	?	?	0.0315908	0.188232	?	0.00912086	0.0580383	?	?	0.176777	?	?	?	?	?	?	0
	TGME49_229670-TGME49_263040	0.717
577	TGME49_238010-TGME49_245460	0.717	0.31069	0.422324	?	?	0.212247	0.303616	0.422324	0.212247	0.212247	0.201209	?	?	0.170373	0.500402	0.139294	1	0.5	0.31069	0.342515	0.0311161	0.00849449	0.0211306	?	?	?	?	0.0261718	0.152439	0	0.0127959	0.000347107	0.0706371	0.010424	0.0361223	?	0.00849449	0.0211306	?	?	0.710707	0	0.578762	?	?	?	?	0
	TGME49_238010-TGME49_245460	0.717	0.31069	0.422324	?	?	0.212247	0.303616	0.422324	0.212247	0.212247	0.201209	?	?	0.170373	0.500402	0.139294	1	0.5	0.31069	0.342515	0.0311161	0.00849449	0.0211306	?	?	?	?	0.0261718	0.152439	0	0.0127959	0.000347107	0.0706371	0.010424	0.0361223	?	0.00849449	0.0211306	?	?	0.710707	0	0.578762	?	?	?	?	0
	TGME49_238010-TGME49_245460	0.717
578	TGME49_240060-TGME49_310780	0.717	0.553394	0.689203	?	?	0.231731	0.553315	0.688856	0.231731	0.231731	0.113412	0.155653	0.600768	0.29983	0.378433	0.530863	1	1	0.553394	0.0773856	?	0.0442312	0.0779555	0.0920295	0.47835	0.000617593	0.00550642	0.0216748	0.0449832	0.0179184	0.0857075	0.00139083	0.00423424	0.102233	0.179384	?	0.0442312	0.0779555	0.841318	0.0356552	0.480004	0.468994	0.0604122	1	0.026786	0	-0.072575	0
	TGME49_240060-TGME49_310780	0.717	0.553394	0.689203	?	?	0.231731	0.553315	0.688856	0.231731	0.231731	0.113412	0.155653	0.600768	0.29983	0.378433	0.530863	1	1	0.553394	0.0773856	?	0.0442312	0.0779555	0.0920295	0.47835	0.000617593	0.00550642	0.0216748	0.0449832	0.0179184	0.0857075	0.00139083	0.00423424	0.102233	0.179384	?	0.0442312	0.0779555	0.841318	0.0356552	0.480004	0.468994	0.0604122	1	0.026786	0	-0.072575	0
	TGME49_240060-TGME49_310780	0.717
579	TGME49_254470-TGME49_255260	0.717	0.401298	0.510958	?	?	0.415603	0.398276	0.509604	0.192469	0.192469	0.165057	?	?	?	?	?	0	0	0.401298	?	?	0.0139198	0.0476775	?	?	?	?	?	?	?	?	?	?	0.0640242	0.233842	?	0.0139198	0.0476775	?	?	?	?	?	?	?	?	?	?
	TGME49_254470-TGME49_255260	0.717	0.401298	0.510958	?	?	0.415603	0.398276	0.509604	0.192469	0.192469	0.165057	?	?	?	?	?	0	0	0.401298	?	?	0.0139198	0.0476775	?	?	?	?	?	?	?	?	?	?	0.0640242	0.233842	?	0.0139198	0.0476775	?	?	?	?	?	?	?	?	?	?
	TGME49_254470-TGME49_255260	0.717
580	TGME49_256970-TGME49_266060	0.717	0.470691	0.561613	?	?	0.273074	0.46873	0.561613	0.171325	0.171325	0.124773	?	?	?	?	?	0	0	0.470691	0.286727	0.0245113	0.0690969	0.124125	?	?	?	?	?	?	?	?	?	?	0.115286	0.188563	?	0.0690969	0.124125	?	?	?	?	?	?	?	?	?	?
	TGME49_256970-TGME49_266060	0.717	0.470691	0.561613	?	?	0.273074	0.46873	0.561613	0.171325	0.171325	0.124773	?	?	?	?	?	0	0	0.470691	0.286727	0.0245113	0.0690969	0.124125	?	?	?	?	?	?	?	?	?	?	0.115286	0.188563	?	0.0690969	0.124125	?	?	?	?	?	?	?	?	?	?
	TGME49_256970-TGME49_266060	0.717
581	TGME49_205710-TGME49_263870	0.716	0	0.545741	?	?	0.161246	0	0.545741	0.161246	0.161246	0.162283	?	?	?	?	?	1	1	0	0.0814526	0.130118	0.0283352	0.133436	?	?	?	?	?	?	?	?	?	?	0.0362941	0.142653	?	0.0283352	0.133436	?	?	?	?	?	?	?	?	?	?
	TGME49_205710-TGME49_263870	0.716	0	0.545741	?	?	0.161246	0	0.545741	0.161246	0.161246	0.162283	?	?	?	?	?	1	1	0	0.0814526	0.130118	0.0283352	0.133436	?	?	?	?	?	?	?	?	?	?	0.0362941	0.142653	?	0.0283352	0.133436	?	?	?	?	?	?	?	?	?	?
	TGME49_205710-TGME49_263870	0.716
582	TGME49_232230-TGME49_313390	0.716	0.208953	0.337719	?	?	0.398801	0.196591	0.337719	0.398801	0.398801	0.545637	?	?	0.213376	0.686962	0.332674	0	0	0.208953	0.280614	0.0442917	0.00338258	0.00821793	?	?	?	?	0.0114496	0.139885	0	0.000617207	0.00877596	0.0439829	0.00568095	0.0124367	?	0.00338258	0.00821793	?	?	0.649612	0	0.571124	?	?	?	?	0
	TGME49_232230-TGME49_313390	0.716	0.208953	0.337719	?	?	0.398801	0.196591	0.337719	0.398801	0.398801	0.545637	?	?	0.213376	0.686962	0.332674	0	0	0.208953	0.280614	0.0442917	0.00338258	0.00821793	?	?	?	?	0.0114496	0.139885	0	0.000617207	0.00877596	0.0439829	0.00568095	0.0124367	?	0.00338258	0.00821793	?	?	0.649612	0	0.571124	?	?	?	?	0
	TGME49_232230-TGME49_313390	0.716
583	TGME49_254470-TGME49_279100	0.716	0.313871	0.518787	?	?	0.0544158	0.317461	0.517412	0.418853	0.418853	0.24738	?	?	0.69131	?	?	1	0.667	0.313871	?	?	0.0132128	0.0673385	?	?	?	?	0.000145612	0.00332064	?	?	?	?	0.0698006	0.269504	?	0.0132128	0.0673385	?	?	0.00694534	?	?	?	?	?	?	0
	TGME49_254470-TGME49_279100	0.716	0.313871	0.518787	?	?	0.0544158	0.317461	0.517412	0.418853	0.418853	0.24738	?	?	0.69131	?	?	1	0.667	0.313871	?	?	0.0132128	0.0673385	?	?	?	?	0.000145612	0.00332064	?	?	?	?	0.0698006	0.269504	?	0.0132128	0.0673385	?	?	0.00694534	?	?	?	?	?	?	0
	TGME49_254470-TGME49_279100	0.716
584	TGME49_239330-TGME49_250810	0.715	0.515568	0.713347	0.543847	?	0.129999	0.496036	0.713347	0.129999	0.129999	0.129999	?	?	?	?	?	0	0	0.515568	0.216416	0.0412332	0.0320209	0.116076	?	?	?	?	?	?	?	?	?	?	0.0315886	0.123764	?	0.0320209	0.116076	?	?	?	?	?	?	?	?	?	?
	TGME49_239330-TGME49_250810	0.715	0.515568	0.713347	0.543847	?	0.129999	0.496036	0.713347	0.129999	0.129999	0.129999	?	?	?	?	?	0	0	0.515568	0.216416	0.0412332	0.0320209	0.116076	?	?	?	?	?	?	?	?	?	?	0.0315886	0.123764	?	0.0320209	0.116076	?	?	?	?	?	?	?	?	?	?
	TGME49_239330-TGME49_250810	0.715
585	TGME49_205340-TGME49_266060	0.715	0.179994	0.232108	?	?	0.504694	0.177783	0.232108	0.504694	0.504694	0.634498	0.000336731	?	0.379024	0.300329	0.149607	3	3	0.179994	0.215648	0.0176395	0.00250106	0.00472719	0.554807	0.790256	?	?	0.0283222	0.1032	0.127183	0.340195	0.340011	0.603205	0.000335651	0.0014152	?	0.00250106	0.00472719	0.999847	?	0.612158	0.701277	0.935603	1	0.98157	?	?	0
	TGME49_205340-TGME49_266060	0.715	0.179994	0.232108	?	?	0.504694	0.177783	0.232108	0.504694	0.504694	0.634498	0.000336731	?	0.379024	0.300329	0.149607	3	3	0.179994	0.215648	0.0176395	0.00250106	0.00472719	0.554807	0.790256	?	?	0.0283222	0.1032	0.127183	0.340195	0.340011	0.603205	0.000335651	0.0014152	?	0.00250106	0.00472719	0.999847	?	0.612158	0.701277	0.935603	1	0.98157	?	?	0
	TGME49_205340-TGME49_266060	0.715
586	TGME49_209030-TGME49_243960	0.715	0.434734	0.4958	?	?	0.0429865	0.439677	0.494713	0.0429865	0.0429865	0.0540492	?	?	0.00724978	?	?	0	0	0.434734	0.0126497	0.144955	0.0388241	0.0601035	?	?	?	?	0	0.00977109	?	?	?	?	0.0838322	0.134879	?	0.0388241	0.0601035	?	?	0.213491	?	?	?	?	?	?	0
	TGME49_209030-TGME49_243960	0.715	0.434734	0.4958	?	?	0.0429865	0.439677	0.494713	0.0429865	0.0429865	0.0540492	?	?	0.00724978	?	?	0	0	0.434734	0.0126497	0.144955	0.0388241	0.0601035	?	?	?	?	0	0.00977109	?	?	?	?	0.0838322	0.134879	?	0.0388241	0.0601035	?	?	0.213491	?	?	?	?	?	?	0
	TGME49_209030-TGME49_243960	0.715
587	TGME49_222220-TGME49_258060	0.715	0.455273	0.683741	?	?	0.27989	0.45128	0.683741	0.27989	0.27989	0.219697	?	?	0.453853	?	?	1	1	0.455273	0.00585555	0.186454	0.0221908	0.0977253	?	?	?	?	0.00687246	0.0307233	?	?	?	?	0.0582578	0.234806	?	0.0221908	0.0977253	?	?	0.289271	?	?	?	?	?	?	0
	TGME49_222220-TGME49_258060	0.715	0.455273	0.683741	?	?	0.27989	0.45128	0.683741	0.27989	0.27989	0.219697	?	?	0.453853	?	?	1	1	0.455273	0.00585555	0.186454	0.0221908	0.0977253	?	?	?	?	0.00687246	0.0307233	?	?	?	?	0.0582578	0.234806	?	0.0221908	0.0977253	?	?	0.289271	?	?	?	?	?	?	0
	TGME49_222220-TGME49_258060	0.715
588	TGME49_261210-TGME49_278050	0.715	0	0.203959	?	?	0.128304	0.144474	0.20352	0.21055	0.21055	0.230961	?	?	?	?	?	0	0	0	0.150506	0.0200578	0.00126324	0.00248423	?	?	?	?	?	?	?	?	?	?	0.00990758	0.0312932	?	0.00126324	0.00248423	?	?	?	?	?	?	?	?	?	?
	TGME49_261210-TGME49_278050	0.715	0	0.203959	?	?	0.128304	0.144474	0.20352	0.21055	0.21055	0.230961	?	?	?	?	?	0	0	0	0.150506	0.0200578	0.00126324	0.00248423	?	?	?	?	?	?	?	?	?	?	0.00990758	0.0312932	?	0.00126324	0.00248423	?	?	?	?	?	?	?	?	?	?
	TGME49_261210-TGME49_278050	0.715
589	TGME49_283780-TGME49_318230	0.715	0.294446	0.354161	0.535477	?	0.185848	0.295805	0.353651	0.394955	0.394955	0.115689	0.263714	0.282924	0.514586	0.387682	0.374986	1	1	0.294446	0.346374	0.0404316	0.0175263	0.0287527	0.055566	0.126224	0.080358	0.231147	0.00277388	0.014183	0.0136647	0.0733396	0.0258509	0.0933626	0	0.48895	?	0.0175263	0.0287527	0.403655	0.631453	0.214472	0.365549	0.398337	0	0.324861	1	0.533	0
	TGME49_283780-TGME49_318230	0.715	0.294446	0.354161	0.535477	?	0.185848	0.295805	0.353651	0.394955	0.394955	0.115689	0.263714	0.282924	0.514586	0.387682	0.374986	1	1	0.294446	0.346374	0.0404316	0.0175263	0.0287527	0.055566	0.126224	0.080358	0.231147	0.00277388	0.014183	0.0136647	0.0733396	0.0258509	0.0933626	0	0.48895	?	0.0175263	0.0287527	0.403655	0.631453	0.214472	0.365549	0.398337	0	0.324861	1	0.533	0
	TGME49_283780-TGME49_318230	0.715
590	TGME49_293870-TGME49_309730	0.715	0.573012	0.706284	3.87027	?	0.458403	0.571389	0.708102	0.189508	0.189508	0.562335	0.15987	0.200822	0.131126	0.120457	0.26302	0	0	0.573012	0.225018	0.205887	0.0737033	0.14815	0.152309	0.3701	0.129934	0.529291	0.0949738	0.264929	0.17888	0.431294	0.139661	0.368437	0.00411549	0.004236	?	0.0737033	0.14815	0.773242	0.799658	0.789241	0.891726	0.72362	0	0.65868	0	0.531988	0
	TGME49_293870-TGME49_309730	0.715	0.573012	0.706284	3.87027	?	0.458403	0.571389	0.708102	0.189508	0.189508	0.562335	0.15987	0.200822	0.131126	0.120457	0.26302	0	0	0.573012	0.225018	0.205887	0.0737033	0.14815	0.152309	0.3701	0.129934	0.529291	0.0949738	0.264929	0.17888	0.431294	0.139661	0.368437	0.00411549	0.004236	?	0.0737033	0.14815	0.773242	0.799658	0.789241	0.891726	0.72362	0	0.65868	0	0.531988	0
	TGME49_293870-TGME49_309730	0.715
591	TGME49_305010-TGME49_309740	0.715	0.170591	0.343776	9.76014	?	0.474241	0.163094	0.343776	0.396124	0.396124	0.228255	?	?	0.682908	?	?	0	0	0.170591	0.135517	0.0654354	0.00540155	0.0831767	?	?	?	?	0	0.00141201	?	?	?	?	0	0.232399	?	0.00540155	0.0831767	?	?	0	?	?	?	?	?	?	0
	TGME49_305010-TGME49_309740	0.715	0.170591	0.343776	9.76014	?	0.474241	0.163094	0.343776	0.396124	0.396124	0.228255	?	?	0.682908	?	?	0	0	0.170591	0.135517	0.0654354	0.00540155	0.0831767	?	?	?	?	0	0.00141201	?	?	?	?	0	0.232399	?	0.00540155	0.0831767	?	?	0	?	?	?	?	?	?	0
	TGME49_305010-TGME49_309740	0.715
592	TGME49_217890-TGME49_230410	0.714	0.632175	0.6509	1.14396	?	0.0930948	0.630874	0.6509	0.0930948	0.0930948	0.0503575	0.102081	?	0.0730044	0.116455	0.0503575	5	4.667	0.632175	0.00850647	0.0318058	0.0677334	0.0896974	0.334175	0.571109	?	?	0.0222361	0.0826246	0.0294805	0.151896	0	0.692911	0	0.662723	?	0.0677334	0.0896974	0.839099	?	0.439131	0.519762	0.801784	1	0.829568	?	?	1
	TGME49_217890-TGME49_230410	0.714	0.632175	0.6509	1.14396	?	0.0930948	0.630874	0.6509	0.0930948	0.0930948	0.0503575	0.102081	?	0.0730044	0.116455	0.0503575	5	4.667	0.632175	0.00850647	0.0318058	0.0677334	0.0896974	0.334175	0.571109	?	?	0.0222361	0.0826246	0.0294805	0.151896	0	0.692911	0	0.662723	?	0.0677334	0.0896974	0.839099	?	0.439131	0.519762	0.801784	1	0.829568	?	?	1
	TGME49_217890-TGME49_230410	0.714
593	TGME49_223390-TGME49_275750	0.714	0	0.757033	33.4333	?	0.22211	0.514208	0.757033	0.22211	0.22211	0.182265	?	?	?	?	?	1	0.667	0	0.0137029	0.0947765	0.030164	0.267935	?	?	?	?	?	?	?	?	?	?	0.0509792	0.291715	?	0.030164	0.267935	?	?	?	?	?	?	?	?	?	?
	TGME49_223390-TGME49_275750	0.714	0	0.757033	33.4333	?	0.22211	0.514208	0.757033	0.22211	0.22211	0.182265	?	?	?	?	?	1	0.667	0	0.0137029	0.0947765	0.030164	0.267935	?	?	?	?	?	?	?	?	?	?	0.0509792	0.291715	?	0.030164	0.267935	?	?	?	?	?	?	?	?	?	?
	TGME49_223390-TGME49_275750	0.714
594	TGME49_225050-TGME49_248700	0.714	0.33882	0.465299	?	?	0.235299	0.301623	0.464557	0.235299	0.235299	0.500402	0.253359	0	0.0797955	0.0566548	0.135033	3	3	0.33882	0.0993065	0.0297246	0.0141652	0.0263382	0.126298	0.529217	0	0.841534	0.0205645	0.155121	0	0.259443	0.0665679	0.503638	1.4514e-06	0.00150619	?	0.0141652	0.0263382	0.829156	1	0.752235	0.668153	0.769322	1	0	1	0	0
	TGME49_225050-TGME49_248700	0.714	0.33882	0.465299	?	?	0.235299	0.301623	0.464557	0.235299	0.235299	0.500402	0.253359	0	0.0797955	0.0566548	0.135033	3	3	0.33882	0.0993065	0.0297246	0.0141652	0.0263382	0.126298	0.529217	0	0.841534	0.0205645	0.155121	0	0.259443	0.0665679	0.503638	1.4514e-06	0.00150619	?	0.0141652	0.0263382	0.829156	1	0.752235	0.668153	0.769322	1	0	1	0	0
	TGME49_225050-TGME49_248700	0.714
595	TGME49_249990-TGME49_323100	0.714	0.45829	0.651311	?	?	0.520115	0.436992	0.651311	0.190106	0.190106	0.185969	?	?	?	?	?	0	0	0.45829	0.00204693	?	0.0455378	0.13445	?	?	?	?	?	?	?	?	?	?	0.0444575	0.158385	?	0.0455378	0.13445	?	?	?	?	?	?	?	?	?	?
	TGME49_249990-TGME49_323100	0.714	0.45829	0.651311	?	?	0.520115	0.436992	0.651311	0.190106	0.190106	0.185969	?	?	?	?	?	0	0	0.45829	0.00204693	?	0.0455378	0.13445	?	?	?	?	?	?	?	?	?	?	0.0444575	0.158385	?	0.0455378	0.13445	?	?	?	?	?	?	?	?	?	?
	TGME49_249990-TGME49_323100	0.714
596	TGME49_290950-TGME49_313410	0.714	0.502449	0.871421	?	?	0.396367	0.492124	0.871421	0.215313	0.215313	0.215313	?	?	?	?	?	1	0.667	0.502449	0.276867	0.013141	0.0414472	0.32026	?	?	?	?	?	?	?	?	?	?	0.0457113	0.331945	?	0.0414472	0.32026	?	?	?	?	?	?	?	?	?	?
	TGME49_290950-TGME49_313410	0.714	0.502449	0.871421	?	?	0.396367	0.492124	0.871421	0.215313	0.215313	0.215313	?	?	?	?	?	1	0.667	0.502449	0.276867	0.013141	0.0414472	0.32026	?	?	?	?	?	?	?	?	?	?	0.0457113	0.331945	?	0.0414472	0.32026	?	?	?	?	?	?	?	?	?	?
	TGME49_290950-TGME49_313410	0.714
597	TGME49_205470-TGME49_283850	0.713	0.755209	0.820747	?	?	0.128784	0.750659	0.818653	0.128784	0.128784	0.0365461	0.0596602	?	0.161531	0.221894	0.187843	4	3.667	0.755209	0.00653727	0.227632	0.102057	0.140673	0.502813	0.608475	?	?	0.0409255	0.104383	0.0747121	0.154724	0.137875	0.300376	0.370026	0.524622	?	0.102057	0.140673	0.897398	?	0.654679	0.536168	0.811194	1	0.879355	?	?	0
[truncated: 9,470 more rows]
[truncated: 633 more columns]

## Sheet: supervised_high_confidence
combined_supervised_FS_weka_results_5spctscore_ge0.57_unsupervised_W_RS-MA_pij_params_K2_alpha0.2_I22_fp0.0001_max_based_5p.tab
[truncated: 7,453 more rows]
[truncated: 645 more columns]
