# Supplementary material for: ToxoNet: A high confidence map of protein-protein interactions in Toxoplasma gondii
Source: PLoS Comput Biol. 2024 Jun 20;20(6):e1012208. doi: 10.1371/journal.pcbi.1012208 (PMC11219001; doi:10.1371/journal.pcbi.1012208)
Supplement: S6 Table — (XLSX) [file pcbi.1012208.s014.xlsx]

## Sheet: unsupervised
Supplemental Table 6 List of interactions predicted using unsupervised machine learning
Number	Pair	ML_Score	Locus	A10	A11	A12	A13	A14	A15	A16	A17	A18	A19	A1	A20	A21	A22	A23	A24	A25	A26	A27	A28	A29	A2	A30	A31	A32	A33	A34	A35	A36	A37	A38	A39	A3	A40	A41	A42	A43	A44	A45	A46	A47	A48	A49	A4	A50	A51
1	TGME49_305070-TGME49_315320	0.25089	TGME49_305070_hypothetical_protein	0	0	0	0	0	0	0	0	0	0	0	0	0	0	0	0	0	0	0	0	0	0	0	0	0	0	0	0	0	0	0	0	0	0	0	0	0	0	0	0	0	0	0	0	0	0
	TGME49_305070-TGME49_315320	0.25089	TGME49_315320_SAG-related_sequence_SRS52A_(SRS52A)	0	0	0	0	0	0	0	0	0	0	0	0	0	0	0	0	0	0	0	0	0	0	0	0	0	0	0	0	0	0	0	0	0	0	0	0	0	0	0	0	0	0	0	0	0	0
	TGME49_305070-TGME49_315320	0.25089
2	TGME49_232350-TGME49_318430	0.194785	TGME49_232350_lactate_dehydrogenase_LDH1_(LDH1)	89	30	57	40	27	28	32	22	22	16	0	12	12	13	11	13	10	9	9	8	5	0	8	4	4	4	0	0	0	0	2	2	0	2	2	2	3	0	0	0	0	1	2	0	3	2
	TGME49_232350-TGME49_318430	0.194785	TGME49_318430_malate_dehydrogenase_MDH_(MDH)	11	5	10	4	14	14	3	3	3	3	0	0	0	0	0	0	0	0	0	0	0	0	0	0	0	0	0	0	0	0	0	0	0	0	0	0	0	0	0	0	0	0	0	0	0	0
	TGME49_232350-TGME49_318430	0.194785
3	TGME49_224350-TGME49_224460	0.194461	TGME49_224350_aminopeptidase_N,_putative	0	0	0	0	0	0	0	0	0	0	0	0	0	0	0	0	0	0	0	0	0	0	0	0	0	0	0	0	0	0	0	0	0	0	0	0	0	0	0	0	0	0	0	0	0	0
	TGME49_224350-TGME49_224460	0.194461	TGME49_224460_aminopeptidase_n,_putative	0	0	0	0	0	0	0	0	0	0	0	0	0	0	0	0	0	0	0	0	0	0	0	0	0	0	0	0	0	0	0	0	0	0	0	0	0	0	0	0	0	0	0	0	0	0
	TGME49_224350-TGME49_224460	0.194461
4	TGME49_240600-TGME49_247550	0.194074	TGME49_240600_chaperonin_cpn60,_putative	0	0	0	0	0	0	0	0	0	0	0	0	0	0	0	0	0	0	0	0	0	0	0	0	0	0	0	0	0	0	0	0	0	0	0	0	0	0	0	0	0	0	0	0	0	0
	TGME49_240600-TGME49_247550	0.194074	TGME49_247550_heat_shock_protein_HSP60_(HSP60)	1	0	0	0	0	0	0	0	0	0	0	0	0	0	0	0	0	0	0	0	0	0	0	0	0	0	0	0	0	0	0	0	0	0	0	0	0	0	0	0	0	0	0	0	0	0
	TGME49_240600-TGME49_247550	0.194074
5	TGME49_214320-TGME49_242070	0.194044	TGME49_214320_facilitative_glucose_transporter_GT1_(GT1)	0	0	0	0	0	0	0	0	0	0	0	0	0	0	0	0	0	0	0	0	0	0	0	0	0	0	0	0	0	0	0	0	0	0	0	0	0	0	0	0	0	0	0	0	0	0
	TGME49_214320-TGME49_242070	0.194044	TGME49_242070_cAMP-dependent_protein_kinase_regulatory_subunit	0	0	0	0	0	0	0	0	0	0	0	0	0	0	0	0	0	0	0	0	0	0	0	0	0	0	0	0	0	0	0	0	0	0	0	0	0	0	0	0	0	0	0	0	0	0
	TGME49_214320-TGME49_242070	0.194044
6	TGME49_210408-TGME49_263720	0.193887	TGME49_210408_HMG_(high_mobility_group)_box_domain-containing_protein	0	0	0	0	0	0	0	0	0	0	0	0	0	0	0	0	0	0	0	0	0	0	0	0	0	0	0	0	0	0	0	0	0	0	0	0	0	0	0	0	0	0	0	0	0	0
	TGME49_210408-TGME49_263720	0.193887	TGME49_263720_HMG_(high_mobility_group)_box_domain-containing_protein	0	0	0	0	0	0	0	0	0	0	0	0	0	0	0	0	0	0	0	0	0	0	0	0	0	0	0	0	0	0	0	0	0	0	0	0	0	0	0	0	0	0	0	0	0	0
	TGME49_210408-TGME49_263720	0.193887
7	TGME49_222020-TGME49_318230	0.193758	TGME49_222020_phosphoglycerate_kinase_PGKII_(PGKII)	0	0	0	0	0	0	0	0	0	0	0	0	0	0	0	0	0	0	0	0	0	0	0	0	0	0	0	0	0	0	0	0	0	0	0	0	0	0	0	0	0	0	0	0	0	0
	TGME49_222020-TGME49_318230	0.193758	TGME49_318230_phosphoglycerate_kinase_PGKI_(PGKI)	1	0	0	0	0	0	0	0	18	40	0	5	22	15	0	0	0	0	0	0	0	0	0	0	0	0	0	0	0	0	0	0	0	0	0	0	0	0	0	0	0	0	0	0	0	0
	TGME49_222020-TGME49_318230	0.193758
8	TGME49_217430-TGME49_246130	0.193186	TGME49_217430_protease_inhibitor_PI1_(PI1)	0	0	0	0	0	0	0	0	0	0	0	0	0	0	0	0	0	0	0	0	0	0	0	0	0	0	0	0	0	0	0	0	0	0	0	0	0	0	0	0	0	0	0	0	0	0
	TGME49_217430-TGME49_246130	0.193186	TGME49_246130_serpin_(serine_proteinase_inhibitor)_superfamily_protein	4	3	5	2	2	3	5	2	6	5	0	3	4	7	3	0	0	0	0	0	0	0	0	0	0	0	0	0	0	0	0	0	0	0	0	0	0	0	0	0	0	0	0	0	0	0
	TGME49_217430-TGME49_246130	0.193186
9	TGME49_236040-TGME49_236050	0.192042	TGME49_236040_fructose-1,6-bisphosphate_aldolase	13	5	5	5	4	6	10	13	13	20	0	17	20	18	8	6	4	2	2	1	0	0	1	1	2	0	0	0	0	0	0	0	0	0	0	0	0	0	0	0	0	0	0	0	0	0
	TGME49_236040-TGME49_236050	0.192042	TGME49_236050_fructose-bisphosphate_aldolase,_putative	0	0	0	0	0	5	8	9	9	16	0	18	16	14	13	5	0	0	0	0	0	0	1	0	0	0	0	0	0	0	0	0	0	0	0	0	0	0	0	0	0	0	0	0	0	0
	TGME49_236040-TGME49_236050	0.192042
10	TGME49_268850-TGME49_268860	0.191932	TGME49_268850_enolase_2	4	0	6	1	0	0	0	0	0	0	0	0	0	0	0	0	0	0	0	0	0	0	0	0	0	0	0	0	0	0	0	0	0	0	0	0	0	0	0	0	0	0	0	0	0	0
	TGME49_268850-TGME49_268860	0.191932	TGME49_268860_enolase_1	3	0	0	1	0	1	0	0	0	0	0	0	0	0	0	0	0	0	0	0	0	0	0	0	0	0	0	0	0	0	0	0	0	0	0	0	0	0	0	0	0	0	0	0	0	0
	TGME49_268850-TGME49_268860	0.191932
11	TGME49_282180-TGME49_300100	0.191773	TGME49_282180_hypothetical_protein	0	0	0	0	0	0	0	0	0	0	0	0	0	0	0	0	0	0	0	0	0	0	0	0	0	0	0	0	0	0	0	0	0	0	0	0	0	0	0	0	0	0	0	0	0	0
	TGME49_282180-TGME49_300100	0.191773	TGME49_300100_rhoptry_neck_protein_RON2_(RON2)	0	0	0	0	0	0	0	0	0	0	0	0	0	0	0	0	0	0	0	0	0	0	0	0	0	0	0	0	0	0	0	0	0	0	0	0	0	0	0	0	0	0	0	0	0	0
	TGME49_282180-TGME49_300100	0.191773
12	TGME49_269190-TGME49_289690	0.191437	TGME49_269190_glyceraldehyde-3-phosphate_dehydrogenase_GAPDH2_(GAPDH2)	0	0	0	0	0	0	0	0	0	0	0	0	0	0	0	0	0	0	0	0	0	0	0	0	0	0	0	0	0	0	0	0	0	0	0	0	0	0	0	0	0	0	0	0	0	0
	TGME49_269190-TGME49_289690	0.191437	TGME49_289690_glyceraldehyde-3-phosphate_dehydrogenase_GAPDH1_(GAPDH1)	0	0	0	0	0	0	0	0	0	0	0	0	0	0	0	0	0	0	0	0	0	0	0	0	0	0	0	0	0	0	0	0	0	0	0	0	0	0	0	0	0	0	0	0	0	0
	TGME49_269190-TGME49_289690	0.191437
13	TGME49_210840-TGME49_288360	0.190417	TGME49_210840_arginyl-tRNA_synthetase_family_protein	0	0	0	0	0	0	0	0	10	0	0	0	0	0	0	0	0	0	0	8	0	0	0	0	0	0	0	0	0	0	0	0	0	0	0	0	0	0	0	0	0	0	0	0	0	0
	TGME49_210840-TGME49_288360	0.190417	TGME49_288360_tryptophanyl-tRNA_synthetase_(TrpRS2)	0	0	0	0	0	0	0	0	0	0	0	0	0	0	0	0	0	0	0	0	0	0	0	0	0	0	0	0	0	0	0	0	0	0	0	0	0	0	0	0	0	0	0	0	0	0
	TGME49_210840-TGME49_288360	0.190417
14	TGME49_213392-TGME49_254570	0.18946	TGME49_213392_surface_antigen_repeat-containing_protein	0	0	0	0	0	0	0	0	0	0	0	0	0	0	0	0	0	0	0	0	0	0	0	0	0	0	0	0	0	0	0	0	0	0	0	0	0	0	0	0	0	0	0	0	0	0
	TGME49_213392-TGME49_254570	0.18946	TGME49_254570_hypothetical_protein	0	0	0	0	0	0	0	0	0	0	0	0	0	0	0	3	4	4	3	4	4	0	2	0	0	0	0	0	0	0	0	0	0	0	0	0	0	0	0	0	0	0	0	0	0	0
	TGME49_213392-TGME49_254570	0.18946
15	TGME49_268830-TGME49_297810	0.18888	TGME49_268830_hypothetical_protein	0	0	0	0	0	0	0	0	0	0	0	0	0	0	0	0	0	0	0	0	0	0	0	0	0	0	0	0	0	0	0	0	0	0	0	0	0	0	0	0	0	0	0	0	0	0
	TGME49_268830-TGME49_297810	0.18888	TGME49_297810_hypothetical_protein	0	0	0	0	0	0	0	0	0	0	0	0	0	0	0	0	0	0	0	0	0	0	0	0	0	0	0	0	0	0	0	0	0	0	0	0	0	0	0	0	0	0	0	0	0	0
	TGME49_268830-TGME49_297810	0.18888
16	TGME49_217740-TGME49_235020	0.187412	TGME49_217740_3-ketoacyl-(acyl-carrier-protein)_reductase	0	0	0	0	0	0	0	0	0	0	0	0	0	0	0	0	0	0	0	0	0	0	0	0	0	0	0	0	0	0	0	0	0	0	0	0	0	0	0	0	0	0	0	0	0	0
	TGME49_217740-TGME49_235020	0.187412	TGME49_235020_COPI_protein,_putative	0	0	0	0	0	0	0	0	0	0	0	0	0	0	0	0	0	0	0	0	0	0	0	0	0	0	0	0	0	0	0	0	0	0	0	0	0	0	0	0	0	0	0	0	0	0
	TGME49_217740-TGME49_235020	0.187412
17	TGME49_261250-TGME49_261580	0.168444	TGME49_261250_histone_H2A1	0	0	0	0	0	0	0	0	0	0	0	0	0	0	0	0	0	0	0	0	0	0	0	0	0	0	0	0	0	0	0	0	0	0	0	0	0	0	0	0	0	0	0	0	0	0
	TGME49_261250-TGME49_261580	0.168444	TGME49_261580_histone_H2AX	0	0	0	0	0	0	0	0	0	0	0	0	0	0	0	0	0	0	0	0	0	0	0	0	0	0	0	0	0	0	0	0	0	0	0	0	0	0	0	0	0	6	6	0	0	0
	TGME49_261250-TGME49_261580	0.168444
18	TGME49_251540-TGME49_285870	0.158561	TGME49_251540_dense_granule_protein_GRA9_(GRA9)	0	0	0	0	0	0	0	0	0	0	0	0	0	0	0	0	0	0	0	0	0	0	0	0	0	0	0	0	0	0	0	0	0	0	0	0	0	0	0	0	0	0	0	0	0	0
	TGME49_251540-TGME49_285870	0.158561	TGME49_285870_SAG-related_sequence_SRS20A_(SRS20A)	2	0	0	0	0	0	0	0	0	0	0	0	0	0	0	6	6	3	0	0	0	0	0	0	0	0	0	0	0	0	0	0	0	0	0	0	0	0	0	0	0	0	0	0	0	0
	TGME49_251540-TGME49_285870	0.158561
19	TGME49_207830-TGME49_313290	0.151134	TGME49_207830_MORN_repeat-containing_protein	0	0	0	0	0	0	0	0	0	0	0	0	0	0	0	0	0	0	0	0	0	0	0	0	0	0	0	0	0	0	0	0	0	0	0	0	0	0	0	0	0	0	0	0	0	0
	TGME49_207830-TGME49_313290	0.151134	TGME49_313290_MORN_repeat-containing_protein	0	0	0	0	0	0	0	0	0	0	0	0	0	0	0	0	0	0	0	0	0	0	0	0	0	0	0	0	0	0	0	0	0	0	0	0	0	0	0	0	0	0	0	0	0	0
	TGME49_207830-TGME49_313290	0.151134
20	TGME49_254870-TGME49_306060	0.148415	TGME49_254870_hypothetical_protein	0	0	0	0	0	0	0	0	0	0	0	0	0	0	0	0	0	0	0	0	0	0	0	0	0	0	0	0	0	0	0	0	0	0	0	0	0	0	0	0	0	0	0	0	0	0
	TGME49_254870-TGME49_306060	0.148415	TGME49_306060_rhoptry_neck_protein_RON8_(RON8)	0	0	0	0	0	0	0	0	0	0	0	0	0	0	0	0	0	0	0	0	0	0	0	0	0	0	0	0	0	0	0	0	0	0	0	0	0	0	0	0	0	0	0	0	0	0
	TGME49_254870-TGME49_306060	0.148415
21	TGME49_249900-TGME49_274060	0.147121	TGME49_249900_adenine_nucleotide_translocator,_putative	0	0	0	0	0	0	0	0	0	0	0	0	0	0	0	0	0	0	0	0	0	0	0	0	0	0	0	0	0	0	0	0	0	0	0	0	0	0	0	0	0	0	0	0	0	0
	TGME49_249900-TGME49_274060	0.147121	TGME49_274060_2-oxoglutarate/malate_translocase_OMT_(OMT)	0	0	0	0	0	0	0	0	0	0	0	0	0	0	0	0	0	0	0	0	0	0	0	0	0	0	0	0	0	0	0	0	0	0	0	0	0	0	0	0	0	0	0	0	0	0
	TGME49_249900-TGME49_274060	0.147121
22	TGME49_219850-TGME49_256760	0.146748	TGME49_219850_prolyl-tRNA_synthetase_(ProRS)	0	0	0	0	0	0	0	0	0	0	0	0	0	0	0	0	0	0	0	0	0	0	0	0	0	0	0	0	0	0	0	0	0	0	0	0	0	0	0	0	0	0	0	0	0	0
	TGME49_219850-TGME49_256760	0.146748	TGME49_256760_pyruvate_kinase_PyK1_(PYKI)	17	10	11	9	9	8	6	5	5	5	0	15	9	5	3	3	4	3	3	4	0	0	2	0	0	2	0	0	0	0	0	0	0	0	0	0	0	0	0	0	0	0	0	0	0	0
	TGME49_219850-TGME49_256760	0.146748
23	TGME49_220390-TGME49_316340	0.144113	TGME49_220390_hypothetical_protein	0	0	0	0	0	0	0	0	0	0	0	0	0	0	0	0	0	0	0	0	0	0	0	0	0	0	0	0	0	0	0	0	0	0	0	0	0	0	0	0	0	0	0	0	0	0
	TGME49_220390-TGME49_316340	0.144113	TGME49_316340_hypothetical_protein	3	0	0	0	0	0	0	0	0	0	0	0	0	0	0	0	0	0	0	0	0	0	0	0	0	0	0	0	0	0	0	0	0	0	0	0	0	0	0	0	0	0	0	0	0	0
	TGME49_220390-TGME49_316340	0.144113
24	TGME49_202530-TGME49_290640	0.143531	TGME49_202530_aspartate-tRNA_ligase	0	0	0	0	0	0	0	0	0	0	0	0	1	5	3	0	0	0	0	0	0	0	0	0	0	0	0	0	0	0	0	0	0	0	0	0	0	0	0	0	0	0	0	0	0	0
	TGME49_202530-TGME49_290640	0.143531	TGME49_290640_DNA_mismatch_repair_protein_MSH6-1,_putative	0	0	0	0	0	0	0	0	0	0	0	0	0	0	0	0	0	0	0	0	0	0	0	0	0	0	0	0	0	0	0	0	0	0	0	0	0	0	0	0	0	0	0	0	0	0
	TGME49_202530-TGME49_290640	0.143531
25	TGME49_205710-TGME49_305460	0.127209	TGME49_205710_lysine-tRNA_ligase	0	0	0	0	0	0	0	0	0	0	0	0	0	0	0	0	0	0	0	0	0	0	0	0	0	0	0	0	0	0	0	0	0	0	0	0	0	0	0	0	0	0	0	0	0	0
	TGME49_205710-TGME49_305460	0.127209	TGME49_305460_methionine_aminopeptidase_2,_putative	0	0	0	0	0	0	0	0	0	0	0	0	0	0	0	0	0	0	0	0	0	0	0	0	0	0	0	0	0	0	0	0	0	0	0	0	0	0	0	0	0	0	0	0	0	0
	TGME49_205710-TGME49_305460	0.127209
26	TGME49_215430-TGME49_293690	0.126154	TGME49_215430_hypothetical_protein	0	0	0	0	0	0	0	0	0	0	0	0	0	0	0	0	0	0	0	0	0	0	0	0	0	0	0	0	0	0	0	0	0	0	0	0	0	0	0	0	0	0	0	0	0	0
	TGME49_215430-TGME49_293690	0.126154	TGME49_293690_profilin_PRF_(PRF)	0	0	0	0	0	0	0	0	0	0	0	0	0	0	0	6	0	0	0	4	0	0	0	0	0	0	0	0	0	0	0	0	0	0	0	0	0	0	0	0	0	0	0	0	0	0
	TGME49_215430-TGME49_293690	0.126154
27	TGME49_233520-TGME49_321360	0.122878	TGME49_233520_ATP-dependent_RNA_helicase	0	0	0	0	0	0	0	0	0	0	0	0	0	0	0	0	0	0	0	0	0	0	0	0	0	0	0	0	0	0	0	0	0	0	0	0	0	0	0	0	0	0	0	0	0	0
	TGME49_233520-TGME49_321360	0.122878	TGME49_321360_clustered-asparagine-rich_protein	0	0	0	0	0	0	0	0	0	0	0	0	0	0	0	0	0	0	0	0	0	0	0	0	0	0	0	0	0	0	0	0	0	0	0	0	0	0	0	0	0	0	0	0	0	0
	TGME49_233520-TGME49_321360	0.122878
28	TGME49_273760-TGME49_311720	0.112446	TGME49_273760_heat_shock_protein_HSP70_(HSP70)	1	0	0	0	0	0	0	0	0	0	0	0	0	0	0	0	0	0	0	2	0	0	3	0	0	3	0	0	0	0	4	2	0	5	2	2	0	0	0	0	0	0	0	0	0	0
	TGME49_273760-TGME49_311720	0.112446	TGME49_311720_chaperonin_protein_BiP	0	0	0	0	0	0	0	0	0	0	0	0	0	1	1	2	0	0	0	0	0	0	0	0	0	2	0	0	0	0	0	0	0	1	0	0	0	0	0	0	0	0	0	0	0	0
	TGME49_273760-TGME49_311720	0.112446
29	TGME49_231160-TGME49_291890	0.0898153	TGME49_231160_hypothetical_protein	0	0	0	0	0	0	0	0	0	0	0	0	0	0	0	0	0	0	0	0	0	0	0	0	0	0	0	0	0	0	0	0	0	0	0	0	0	0	0	0	0	0	0	0	0	0
	TGME49_231160-TGME49_291890	0.0898153	TGME49_291890_microneme_protein_MIC1_(MIC1)	1	0	0	0	0	0	0	0	0	0	0	0	0	4	24	17	6	4	0	0	0	0	0	0	0	0	0	0	0	0	0	0	0	0	0	0	0	0	0	0	0	0	0	0	0	0
	TGME49_231160-TGME49_291890	0.0898153
30	TGME49_246920-TGME49_309730	0.0857758	TGME49_246920_glutathione_reductase	4	0	0	0	0	0	1	9	6	9	0	4	4	0	0	2	0	0	0	0	0	0	0	0	0	0	0	0	0	0	0	0	0	0	0	0	0	0	0	0	0	0	0	0	0	0
	TGME49_246920-TGME49_309730	0.0857758	TGME49_309730_thioredoxin_reductase	4	0	0	0	0	0	0	0	0	0	0	0	0	4	5	0	0	0	0	0	0	0	0	0	0	0	0	0	0	0	0	0	0	0	0	0	0	0	0	0	0	0	0	0	0	0
	TGME49_246920-TGME49_309730	0.0857758
31	TGME49_206470-TGME49_309730	0.0851996	TGME49_206470_pyruvate_dehydrogenase_complex_subunit_PDH-E3II_(PDHE3II)	0	0	0	0	0	0	0	0	0	0	0	0	1	3	5	31	31	13	4	0	0	0	1	0	0	0	0	0	0	0	0	0	0	0	0	0	0	0	0	0	0	0	0	0	0	0
	TGME49_206470-TGME49_309730	0.0851996	TGME49_309730_thioredoxin_reductase	4	0	0	0	0	0	0	0	0	0	0	0	0	4	5	0	0	0	0	0	0	0	0	0	0	0	0	0	0	0	0	0	0	0	0	0	0	0	0	0	0	0	0	0	0	0
	TGME49_206470-TGME49_309730	0.0851996
32	TGME49_269950-TGME49_308950	0.0845389	TGME49_269950_hypothetical_protein	2	0	0	0	0	0	0	0	0	0	0	0	0	0	0	0	0	0	0	0	0	0	0	0	0	0	0	0	0	0	0	0	0	0	0	0	0	0	0	0	0	0	0	0	0	0
	TGME49_269950-TGME49_308950	0.0845389	TGME49_308950_histidine_acid_phosphatase_superfamily_protein	0	0	0	0	0	0	4	2	0	0	0	0	0	0	0	0	0	0	0	0	0	0	0	0	0	0	0	0	0	0	0	0	0	0	0	0	0	0	0	0	0	0	0	0	0	0
	TGME49_269950-TGME49_308950	0.0845389
33	TGME49_232280-TGME49_258470	0.0842386	TGME49_232280_hypothetical_protein	0	0	0	0	0	0	0	0	0	0	0	0	0	0	0	0	0	0	0	0	0	0	0	0	0	0	0	0	0	0	0	0	0	0	0	0	0	0	0	0	0	0	0	0	0	0
	TGME49_232280-TGME49_258470	0.0842386	TGME49_258470_hypothetical_protein	0	0	0	0	0	0	0	0	0	0	0	0	0	0	0	0	0	0	0	0	0	0	0	0	0	0	0	0	0	0	0	0	0	0	0	0	0	0	0	0	0	0	0	0	0	0
	TGME49_232280-TGME49_258470	0.0842386
34	TGME49_265310-TGME49_273560	0.0838673	TGME49_265310_heat_shock_protein_40,_putative	0	0	0	0	0	0	0	0	0	0	0	0	0	0	0	0	0	0	0	0	0	0	0	0	0	0	0	0	0	0	0	0	0	0	0	0	0	0	0	0	0	0	0	0	0	0
	TGME49_265310-TGME49_273560	0.0838673	TGME49_273560_kinesin_heavy_chain,_putative	0	0	0	0	0	0	0	0	0	0	0	0	0	0	0	0	0	0	0	0	0	0	0	0	0	0	0	0	0	0	0	0	0	0	0	0	0	0	0	0	0	0	0	0	0	0
	TGME49_265310-TGME49_273560	0.0838673
35	TGME49_215590-TGME49_226730	0.0835742	TGME49_215590_flavoprotein_subunit_of_succinate_dehydrogenase	0	0	0	0	0	0	0	0	0	0	0	0	0	0	0	0	0	0	0	0	0	0	0	0	0	0	0	0	0	0	0	0	0	0	0	0	0	0	0	0	0	0	0	0	0	0
	TGME49_215590-TGME49_226730	0.0835742	TGME49_226730_aconitate_hydratase_ACN/IRP	2	0	0	0	0	0	1	4	0	0	0	0	0	0	0	0	0	0	0	0	0	0	0	0	0	0	0	0	0	0	0	0	0	0	0	0	0	0	0	0	0	0	0	0	0	0
	TGME49_215590-TGME49_226730	0.0835742
36	TGME49_217510-TGME49_306060	0.0827303	TGME49_217510_hypothetical_protein	0	0	0	0	0	0	0	0	0	0	0	0	0	0	0	0	0	0	0	0	0	0	0	0	0	0	0	0	0	0	0	0	0	0	0	0	0	0	0	0	0	0	0	0	0	0
	TGME49_217510-TGME49_306060	0.0827303	TGME49_306060_rhoptry_neck_protein_RON8_(RON8)	0	0	0	0	0	0	0	0	0	0	0	0	0	0	0	0	0	0	0	0	0	0	0	0	0	0	0	0	0	0	0	0	0	0	0	0	0	0	0	0	0	0	0	0	0	0
	TGME49_217510-TGME49_306060	0.0827303
37	TGME49_219850-TGME49_295350	0.0827262	TGME49_219850_prolyl-tRNA_synthetase_(ProRS)	0	0	0	0	0	0	0	0	0	0	0	0	0	0	0	0	0	0	0	0	0	0	0	0	0	0	0	0	0	0	0	0	0	0	0	0	0	0	0	0	0	0	0	0	0	0
	TGME49_219850-TGME49_295350	0.0827262	TGME49_295350_nucleoside_diphosphate_kinase,_putative	0	0	5	0	0	0	0	0	0	0	0	0	0	0	0	0	0	0	0	0	0	0	0	0	0	0	0	0	0	0	0	0	0	0	0	0	0	0	0	0	0	0	0	0	0	0
	TGME49_219850-TGME49_295350	0.0827262
38	TGME49_256760-TGME49_295350	0.0825406	TGME49_256760_pyruvate_kinase_PyK1_(PYKI)	17	10	11	9	9	8	6	5	5	5	0	15	9	5	3	3	4	3	3	4	0	0	2	0	0	2	0	0	0	0	0	0	0	0	0	0	0	0	0	0	0	0	0	0	0	0
	TGME49_256760-TGME49_295350	0.0825406	TGME49_295350_nucleoside_diphosphate_kinase,_putative	0	0	5	0	0	0	0	0	0	0	0	0	0	0	0	0	0	0	0	0	0	0	0	0	0	0	0	0	0	0	0	0	0	0	0	0	0	0	0	0	0	0	0	0	0	0
	TGME49_256760-TGME49_295350	0.0825406
39	TGME49_224060-TGME49_249270	0.0825028	TGME49_224060_thioredoxin,_putative	0	0	0	0	0	0	0	0	0	0	0	0	0	0	0	0	0	0	0	0	0	0	0	0	0	0	0	0	0	0	0	0	0	0	0	0	0	0	0	0	0	0	0	0	0	0
	TGME49_224060-TGME49_249270	0.0825028	TGME49_249270_protein_disulfide_isomerase-related_protein_(provisional),_putative	0	0	0	0	0	0	0	0	0	0	0	0	0	0	0	0	0	0	0	0	0	0	0	0	0	0	0	0	0	0	0	0	0	0	0	0	0	0	0	0	0	0	0	0	0	0
	TGME49_224060-TGME49_249270	0.0825028
40	TGME49_222160-TGME49_239820	0.0815412	TGME49_222160_aldehyde_dehydrogenase	0	0	0	0	0	0	0	0	0	0	0	0	0	0	0	0	0	0	0	0	0	0	0	0	0	0	0	0	0	0	0	0	0	0	0	0	0	0	0	0	0	0	0	0	0	0
	TGME49_222160-TGME49_239820	0.0815412	TGME49_239820_D-3-phosphoglycerate_dehydrogenase	0	0	0	0	0	0	0	0	0	0	0	0	0	0	0	0	0	0	0	0	0	0	0	0	0	0	0	0	0	0	0	0	0	0	0	0	0	0	0	0	0	0	0	0	0	0
	TGME49_222160-TGME49_239820	0.0815412
41	TGME49_288650-TGME49_316340	0.0808447	TGME49_288650_dense_granule_protein_GRA12_(GRA12)	0	0	0	0	0	0	0	0	0	0	0	0	0	0	0	0	0	0	0	0	0	0	0	0	0	0	0	0	0	0	0	0	0	0	0	0	0	0	0	0	0	0	0	0	0	0
	TGME49_288650-TGME49_316340	0.0808447	TGME49_316340_hypothetical_protein	3	0	0	0	0	0	0	0	0	0	0	0	0	0	0	0	0	0	0	0	0	0	0	0	0	0	0	0	0	0	0	0	0	0	0	0	0	0	0	0	0	0	0	0	0	0
	TGME49_288650-TGME49_316340	0.0808447
42	TGME49_207830-TGME49_292120	0.0715525	TGME49_207830_MORN_repeat-containing_protein	0	0	0	0	0	0	0	0	0	0	0	0	0	0	0	0	0	0	0	0	0	0	0	0	0	0	0	0	0	0	0	0	0	0	0	0	0	0	0	0	0	0	0	0	0	0
	TGME49_207830-TGME49_292120	0.0715525	TGME49_292120_membrane_occupation_and_recognition_nexus_protein_MORN2_(MORN2)	0	0	0	0	0	0	0	0	0	0	0	0	0	0	0	0	0	0	0	0	0	0	0	0	0	0	0	0	0	0	0	0	0	0	0	0	0	0	0	0	0	0	0	0	0	0
	TGME49_207830-TGME49_292120	0.0715525
43	TGME49_251780-TGME49_311720	0.0698709	TGME49_251780_heat_shock_protein	0	0	0	0	0	0	0	0	0	0	0	0	0	0	0	0	0	0	0	0	0	0	0	0	0	0	0	0	0	0	0	0	0	0	0	0	0	0	0	0	0	0	0	0	0	0
	TGME49_251780-TGME49_311720	0.0698709	TGME49_311720_chaperonin_protein_BiP	0	0	0	0	0	0	0	0	0	0	0	0	0	1	1	2	0	0	0	0	0	0	0	0	0	2	0	0	0	0	0	0	0	1	0	0	0	0	0	0	0	0	0	0	0	0
	TGME49_251780-TGME49_311720	0.0698709
44	TGME49_205710-TGME49_290290	0.0670333	TGME49_205710_lysine-tRNA_ligase	0	0	0	0	0	0	0	0	0	0	0	0	0	0	0	0	0	0	0	0	0	0	0	0	0	0	0	0	0	0	0	0	0	0	0	0	0	0	0	0	0	0	0	0	0	0
	TGME49_205710-TGME49_290290	0.0670333	TGME49_290290_ubiquitin-activating_enzyme_E1_family_protein	0	0	0	0	0	0	0	0	0	0	0	0	0	0	0	0	0	0	0	0	0	0	0	0	0	0	0	0	0	0	0	0	0	0	0	0	0	0	0	0	0	0	0	0	0	0
	TGME49_205710-TGME49_290290	0.0670333
45	TGME49_290290-TGME49_305460	0.0669316	TGME49_290290_ubiquitin-activating_enzyme_E1_family_protein	0	0	0	0	0	0	0	0	0	0	0	0	0	0	0	0	0	0	0	0	0	0	0	0	0	0	0	0	0	0	0	0	0	0	0	0	0	0	0	0	0	0	0	0	0	0
	TGME49_290290-TGME49_305460	0.0669316	TGME49_305460_methionine_aminopeptidase_2,_putative	0	0	0	0	0	0	0	0	0	0	0	0	0	0	0	0	0	0	0	0	0	0	0	0	0	0	0	0	0	0	0	0	0	0	0	0	0	0	0	0	0	0	0	0	0	0
	TGME49_290290-TGME49_305460	0.0669316
46	TGME49_251780-TGME49_273760	0.0660252	TGME49_251780_heat_shock_protein	0	0	0	0	0	0	0	0	0	0	0	0	0	0	0	0	0	0	0	0	0	0	0	0	0	0	0	0	0	0	0	0	0	0	0	0	0	0	0	0	0	0	0	0	0	0
	TGME49_251780-TGME49_273760	0.0660252	TGME49_273760_heat_shock_protein_HSP70_(HSP70)	1	0	0	0	0	0	0	0	0	0	0	0	0	0	0	0	0	0	0	2	0	0	3	0	0	3	0	0	0	0	4	2	0	5	2	2	0	0	0	0	0	0	0	0	0	0
	TGME49_251780-TGME49_273760	0.0660252
47	TGME49_250340-TGME49_254940	0.064493	TGME49_250340_centrin_2	0	0	0	0	0	0	0	0	0	0	0	0	0	0	0	0	0	0	0	0	0	0	0	0	0	0	0	0	0	0	0	0	0	0	0	0	0	0	0	0	0	0	0	0	0	0
	TGME49_250340-TGME49_254940	0.064493	TGME49_254940_MIF4G_domain-containing_protein	0	0	0	0	0	0	0	0	0	0	0	0	0	0	0	0	0	0	0	0	0	0	0	0	0	0	0	0	0	0	0	0	0	0	0	0	0	0	0	0	0	0	0	0	0	0
	TGME49_250340-TGME49_254940	0.064493
48	TGME49_235700-TGME49_247510	0.0640413	TGME49_235700_sedoheptulose-1,7-bisphosphatase	0	0	0	0	0	0	0	0	0	0	0	0	0	0	0	0	0	0	0	0	0	0	0	0	0	0	0	0	0	0	0	0	0	0	0	0	0	0	0	0	0	0	0	0	0	0
	TGME49_235700-TGME49_247510	0.0640413	TGME49_247510_fructose-bisphospatase_II	0	0	0	0	0	0	0	0	0	0	0	0	0	0	0	0	0	0	0	0	0	0	0	0	0	0	0	0	0	0	0	0	0	0	0	0	0	0	0	0	0	0	0	0	0	0
	TGME49_235700-TGME49_247510	0.0640413
49	TGME49_285870-TGME49_305810	0.0591554	TGME49_285870_SAG-related_sequence_SRS20A_(SRS20A)	2	0	0	0	0	0	0	0	0	0	0	0	0	0	0	6	6	3	0	0	0	0	0	0	0	0	0	0	0	0	0	0	0	0	0	0	0	0	0	0	0	0	0	0	0	0
	TGME49_285870-TGME49_305810	0.0591554	TGME49_305810_hypothetical_protein	0	0	0	0	0	0	0	0	0	0	0	0	0	0	0	0	0	0	0	0	0	0	0	0	0	0	0	0	0	0	0	0	0	0	0	0	0	0	0	0	0	0	0	0	0	0
	TGME49_285870-TGME49_305810	0.0591554
50	TGME49_224060-TGME49_224900	0.0590151	TGME49_224060_thioredoxin,_putative	0	0	0	0	0	0	0	0	0	0	0	0	0	0	0	0	0	0	0	0	0	0	0	0	0	0	0	0	0	0	0	0	0	0	0	0	0	0	0	0	0	0	0	0	0	0
	TGME49_224060-TGME49_224900	0.0590151	TGME49_224900_adenylate_kinase,_putative	2	0	0	0	0	0	0	0	0	0	0	0	0	0	0	0	0	0	0	0	0	0	0	0	0	0	0	0	0	0	0	0	0	0	0	0	0	0	0	0	0	0	0	0	0	0
	TGME49_224060-TGME49_224900	0.0590151
51	TGME49_211680-TGME49_224060	0.0570231	TGME49_211680_protein_disulfide_isomerase	4	0	3	2	1	19	14	5	3	1	0	2	0	2	0	8	3	2	0	0	0	0	0	0	0	0	0	0	0	0	0	0	0	0	0	0	0	0	0	0	0	0	0	0	0	0
	TGME49_211680-TGME49_224060	0.0570231	TGME49_224060_thioredoxin,_putative	0	0	0	0	0	0	0	0	0	0	0	0	0	0	0	0	0	0	0	0	0	0	0	0	0	0	0	0	0	0	0	0	0	0	0	0	0	0	0	0	0	0	0	0	0	0
	TGME49_211680-TGME49_224060	0.0570231
52	TGME49_219550-TGME49_314400	0.0541526	TGME49_219550_dihydrolipoyllysine-residue_succinyltransferase_component_of_oxoglutarate_dehydrogenase	0	0	0	0	0	0	0	0	0	0	0	0	0	0	0	0	0	0	0	0	0	0	0	0	0	0	0	0	0	0	0	0	0	0	0	0	0	0	0	0	0	0	0	0	0	0
	TGME49_219550-TGME49_314400	0.0541526	TGME49_314400_pyruvate_dehydrogenase_E1_component,_beta_subunit,_putative	1	0	0	0	0	0	0	0	0	0	0	0	2	2	2	2	0	0	0	0	0	0	0	0	0	0	0	0	0	0	0	0	0	0	0	0	0	0	0	0	0	0	0	0	0	0
	TGME49_219550-TGME49_314400	0.0541526
53	TGME49_221200-TGME49_248740	0.0525122	TGME49_221200_CW-type_Zinc_Finger_protein	0	0	0	0	0	0	0	0	0	0	0	0	0	0	0	0	0	0	0	0	0	0	0	0	0	0	0	0	0	0	0	0	0	0	0	0	0	0	0	0	0	0	0	0	0	0
	TGME49_221200-TGME49_248740	0.0525122	TGME49_248740_hypothetical_protein	0	0	0	0	0	0	0	0	0	0	0	0	0	0	0	0	0	0	0	0	0	0	0	0	0	0	0	0	0	0	0	0	0	0	0	0	0	0	0	0	0	0	0	0	0	0
	TGME49_221200-TGME49_248740	0.0525122
54	TGME49_262070-TGME49_311430	0.0494519	TGME49_262070_ribosomal_rna_assembly_protein_mis3,_putative	0	0	0	0	0	0	0	0	0	0	0	0	0	0	0	0	0	0	0	0	0	0	0	0	0	0	0	0	0	0	0	0	0	0	0	0	0	0	0	0	0	0	0	0	0	0
	TGME49_262070-TGME49_311430	0.0494519	TGME49_311430_fibrillarin	0	0	0	0	0	0	0	0	0	0	0	0	0	0	0	0	0	0	0	0	0	0	0	0	0	0	0	0	0	0	0	0	0	0	0	0	0	0	0	0	0	0	0	0	0	0
	TGME49_262070-TGME49_311430	0.0494519
55	TGME49_225320-TGME49_311310	0.0489775	TGME49_225320_hypothetical_protein	0	0	0	0	0	0	0	0	0	0	0	0	0	0	0	0	0	0	0	0	0	0	0	0	0	0	0	0	0	0	0	0	0	0	0	0	0	0	0	0	0	0	0	0	0	0
	TGME49_225320-TGME49_311310	0.0489775	TGME49_311310_protein_phosphatase_2B_catalytic_subunit,_calcineurin_family_phosphatse_superfamily_protein	0	0	0	0	0	0	0	0	0	0	0	0	0	0	0	0	0	0	0	0	0	0	0	0	0	0	0	0	0	0	0	0	0	0	0	0	0	0	0	0	0	0	0	0	0	0
	TGME49_225320-TGME49_311310	0.0489775
56	TGME49_225050-TGME49_234190	0.045299	TGME49_225050_adenosylhomocysteinase,_putative	1	0	0	0	0	0	0	0	0	0	0	0	0	0	0	0	0	0	0	0	0	0	0	0	0	0	0	0	0	0	0	0	0	0	0	0	0	0	0	0	0	0	0	0	0	0
	TGME49_225050-TGME49_234190	0.045299	TGME49_234190_serine_hydroxymethyltransferase_2,_putative	0	0	0	0	0	0	0	0	0	0	0	0	0	0	0	0	0	0	0	0	0	0	0	0	0	0	0	0	0	0	0	0	0	0	0	0	0	0	0	0	0	0	0	0	0	0
	TGME49_225050-TGME49_234190	0.045299
57	TGME49_230520-TGME49_319870	0.0439944	TGME49_230520_cyclophilin_1,_putative	0	0	0	0	0	15	0	0	0	0	0	0	0	0	0	0	0	0	0	0	0	0	0	0	0	0	0	0	0	0	0	0	0	0	0	0	0	0	0	0	0	0	0	0	0	0
	TGME49_230520-TGME49_319870	0.0439944	TGME49_319870_ubiquitin-conjugating_enzyme_subfamily_protein	0	0	0	0	0	0	0	0	0	0	0	0	0	0	0	0	0	0	0	0	0	0	0	0	0	0	0	0	0	0	0	0	0	0	0	0	0	0	0	0	0	0	0	0	0	0
	TGME49_230520-TGME49_319870	0.0439944
58	TGME49_221200-TGME49_308810	0.0411088	TGME49_221200_CW-type_Zinc_Finger_protein	0	0	0	0	0	0	0	0	0	0	0	0	0	0	0	0	0	0	0	0	0	0	0	0	0	0	0	0	0	0	0	0	0	0	0	0	0	0	0	0	0	0	0	0	0	0
	TGME49_221200-TGME49_308810	0.0411088	TGME49_308810_rhoptry_neck_protein_RON9_(RON9)	0	0	0	0	0	0	0	0	0	0	0	0	0	0	0	4	15	23	11	14	7	0	7	3	0	0	0	0	0	0	0	0	0	0	0	0	0	0	0	0	0	0	0	0	0	0
	TGME49_221200-TGME49_308810	0.0411088
59	TGME49_248740-TGME49_308810	0.036688	TGME49_248740_hypothetical_protein	0	0	0	0	0	0	0	0	0	0	0	0	0	0	0	0	0	0	0	0	0	0	0	0	0	0	0	0	0	0	0	0	0	0	0	0	0	0	0	0	0	0	0	0	0	0
	TGME49_248740-TGME49_308810	0.036688	TGME49_308810_rhoptry_neck_protein_RON9_(RON9)	0	0	0	0	0	0	0	0	0	0	0	0	0	0	0	4	15	23	11	14	7	0	7	3	0	0	0	0	0	0	0	0	0	0	0	0	0	0	0	0	0	0	0	0	0	0
	TGME49_248740-TGME49_308810	0.036688
60	TGME49_261440-TGME49_264040	0.0314467	TGME49_261440_ARM_repeats_containing_protein	0	0	0	0	0	0	0	0	0	0	0	0	0	0	0	0	0	0	0	0	0	0	0	0	0	0	0	0	0	0	0	0	0	0	0	0	0	0	0	0	0	0	0	0	0	0
	TGME49_261440-TGME49_264040	0.0314467	TGME49_264040_hypothetical_protein	0	0	0	0	0	0	0	0	0	0	0	0	0	0	0	0	0	0	0	0	0	0	0	0	0	0	0	0	0	0	0	0	0	0	0	0	0	0	0	0	0	0	0	0	0	0
	TGME49_261440-TGME49_264040	0.0314467
61	TGME49_239490-TGME49_314400	0.0274485	TGME49_239490_dehydrogenase_E1_component_family_protein	6	2	2	1	2	2	2	0	0	1	0	0	4	2	2	2	0	0	0	0	0	0	0	0	0	0	0	0	0	0	0	0	0	0	0	0	0	0	0	0	0	0	0	0	0	0
	TGME49_239490-TGME49_314400	0.0274485	TGME49_314400_pyruvate_dehydrogenase_E1_component,_beta_subunit,_putative	1	0	0	0	0	0	0	0	0	0	0	0	2	2	2	2	0	0	0	0	0	0	0	0	0	0	0	0	0	0	0	0	0	0	0	0	0	0	0	0	0	0	0	0	0	0
	TGME49_239490-TGME49_314400	0.0274485
62	TGME49_221210-TGME49_285760	0.0253352	TGME49_221210_cyclophilin	0	0	0	0	0	0	0	0	0	0	0	0	0	0	0	0	0	0	0	0	0	0	0	0	0	0	0	0	0	0	0	0	0	0	0	0	0	0	0	0	0	0	0	0	0	0
	TGME49_221210-TGME49_285760	0.0253352	TGME49_285760_U-snRNP-associated_cyclophilin_family_protein	0	0	0	0	0	0	0	0	0	0	0	0	0	0	0	0	0	0	0	0	0	0	0	0	0	0	0	0	0	0	0	0	0	0	0	0	0	0	0	0	0	0	0	0	0	0
	TGME49_221210-TGME49_285760	0.0253352
63	TGME49_304970-TGME49_318440	0.0246456	TGME49_304970_cell-cycle-associated_protein_kinase_CDK,_putative	0	0	0	0	0	0	0	0	0	0	0	0	0	0	0	0	0	1	0	0	0	0	0	0	0	0	0	0	0	0	0	0	0	0	0	0	0	0	0	0	0	0	0	0	0	0
	TGME49_304970-TGME49_318440	0.0246456	TGME49_318440_helicase_associated_domain_(ha2)_protein	0	0	0	0	0	0	0	0	0	0	0	0	0	0	0	0	0	0	0	0	0	0	0	0	0	0	0	0	0	0	0	0	0	0	0	0	0	0	0	0	0	0	0	0	0	0
	TGME49_304970-TGME49_318440	0.0246456
64	TGME49_211260-TGME49_216450	0.0224884	TGME49_211260_rhoptry_kinase_family_protein_ROP26_(incomplete_catalytic_triad)_(ROP26)	0	0	0	0	0	0	0	0	0	0	0	0	0	0	0	0	0	0	0	0	0	0	0	0	0	0	0	0	0	0	0	0	0	0	0	0	0	0	0	0	0	0	0	0	0	0
	TGME49_211260-TGME49_216450	0.0224884	TGME49_216450_peptidase,_T1_family_protein	0	0	0	0	0	0	0	0	0	0	0	0	0	0	0	3	0	0	0	0	0	0	0	0	0	0	0	0	0	0	0	0	0	0	0	0	0	0	0	0	0	0	0	0	0	0
	TGME49_211260-TGME49_216450	0.0224884
65	TGME49_225320-TGME49_314820	0.0210293	TGME49_225320_hypothetical_protein	0	0	0	0	0	0	0	0	0	0	0	0	0	0	0	0	0	0	0	0	0	0	0	0	0	0	0	0	0	0	0	0	0	0	0	0	0	0	0	0	0	0	0	0	0	0
	TGME49_225320-TGME49_314820	0.0210293	TGME49_314820_atp_synthase_F1,_epsilon_subunit,_putative	0	0	0	0	0	0	0	0	0	0	0	0	0	0	0	0	0	0	0	0	0	0	0	0	0	0	0	0	0	0	0	0	0	0	0	0	0	0	0	0	0	0	0	0	0	0
	TGME49_225320-TGME49_314820	0.0210293
66	TGME49_212270-TGME49_305860	0.0209067	TGME49_212270_hypothetical_protein	0	0	0	0	0	0	0	0	0	0	0	0	0	0	0	0	0	0	0	0	0	0	0	0	0	0	0	0	0	0	0	0	0	0	0	0	0	0	0	0	0	0	0	0	0	0
	TGME49_212270-TGME49_305860	0.0209067	TGME49_305860_calcium-dependent_protein_kinase_CDPK3_(CDPK3)	0	0	0	0	0	0	0	0	0	0	0	0	0	0	0	0	0	0	0	0	0	0	0	0	0	0	0	0	0	0	0	0	0	0	0	0	0	0	0	0	0	0	0	0	0	0
	TGME49_212270-TGME49_305860	0.0209067
67	TGME49_205700-TGME49_285760	0.0208502	TGME49_205700_cyclophilin_precursor	12	4	11	5	7	5	5	5	5	4	0	3	3	1	2	2	2	2	0	0	0	0	3	0	0	0	0	0	0	0	0	0	0	0	0	0	0	0	0	0	0	0	0	0	0	0
	TGME49_205700-TGME49_285760	0.0208502	TGME49_285760_U-snRNP-associated_cyclophilin_family_protein	0	0	0	0	0	0	0	0	0	0	0	0	0	0	0	0	0	0	0	0	0	0	0	0	0	0	0	0	0	0	0	0	0	0	0	0	0	0	0	0	0	0	0	0	0	0
	TGME49_205700-TGME49_285760	0.0208502
68	TGME49_222220-TGME49_227290	0.0208322	TGME49_222220_alveolin_domain_containing_intermediate_filament_IMC7_(IMC7)	0	0	0	0	0	0	0	0	0	0	0	0	0	0	0	0	0	0	0	0	0	0	0	0	0	0	0	0	0	0	0	0	0	0	0	0	0	0	0	0	0	0	0	0	0	0
	TGME49_222220-TGME49_227290	0.0208322	TGME49_227290_histone_deacetylase_HDAC3_(HDAC3)	0	0	0	0	0	0	0	0	0	0	0	0	0	0	0	0	0	0	0	0	0	0	0	0	0	0	0	0	0	0	0	0	0	0	0	0	0	0	0	0	0	0	0	0	0	0
	TGME49_222220-TGME49_227290	0.0208322
69	TGME49_253820-TGME49_305860	0.020777	TGME49_253820_hypothetical_protein	0	0	0	0	0	0	0	0	0	0	0	0	0	0	0	0	0	0	0	0	0	0	0	0	0	0	0	0	0	0	0	0	0	0	0	0	0	0	0	0	0	0	0	0	0	0
	TGME49_253820-TGME49_305860	0.020777	TGME49_305860_calcium-dependent_protein_kinase_CDPK3_(CDPK3)	0	0	0	0	0	0	0	0	0	0	0	0	0	0	0	0	0	0	0	0	0	0	0	0	0	0	0	0	0	0	0	0	0	0	0	0	0	0	0	0	0	0	0	0	0	0
	TGME49_253820-TGME49_305860	0.020777
70	TGME49_266960-TGME49_280370	0.0205194	TGME49_266960_beta_tubulin	0	0	0	0	0	0	0	0	0	0	0	0	0	0	0	0	0	0	0	0	0	0	0	0	0	0	0	0	0	0	1	0	0	0	0	0	0	0	0	0	0	0	0	0	0	0
	TGME49_266960-TGME49_280370	0.0205194	TGME49_280370_hypothetical_protein	0	0	0	0	0	0	0	0	0	0	0	0	0	0	0	0	0	0	0	0	0	0	0	0	0	0	0	0	0	0	0	0	0	0	0	0	0	0	0	0	0	0	0	0	0	0
	TGME49_266960-TGME49_280370	0.0205194
71	TGME49_221620-TGME49_280370	0.0204999	TGME49_221620_beta-tubulin,_putative	0	0	0	0	0	0	0	0	0	0	0	0	0	0	0	0	0	0	0	0	0	0	0	0	0	0	0	0	0	0	0	0	0	0	0	0	0	0	0	0	0	0	0	0	0	0
	TGME49_221620-TGME49_280370	0.0204999	TGME49_280370_hypothetical_protein	0	0	0	0	0	0	0	0	0	0	0	0	0	0	0	0	0	0	0	0	0	0	0	0	0	0	0	0	0	0	0	0	0	0	0	0	0	0	0	0	0	0	0	0	0	0
	TGME49_221620-TGME49_280370	0.0204999
72	TGME49_233220-TGME49_263220	0.0200478	TGME49_233220_hypothetical_protein	0	0	0	0	0	0	0	0	0	0	0	0	0	0	0	0	0	0	0	0	0	0	0	0	0	0	0	0	0	0	0	0	0	0	0	0	0	0	0	0	0	0	0	0	0	0
	TGME49_233220-TGME49_263220	0.0200478	TGME49_263220_rhoptry_kinase_family_protein_ROP21_(ROP21)	0	0	0	0	0	0	0	0	0	0	0	0	0	0	0	0	0	0	0	0	0	0	0	0	0	0	0	0	0	0	0	0	0	0	0	0	0	0	0	0	0	0	0	0	0	0
	TGME49_233220-TGME49_263220	0.0200478
73	TGME49_221660-TGME49_318440	0.0188867	TGME49_221660_DEAD/DEAH_box_helicase_domain-containing_protein	0	0	0	0	0	0	0	0	0	0	0	0	0	0	0	0	0	0	0	0	0	0	0	0	0	0	0	0	0	0	0	0	0	0	0	0	0	0	0	0	0	0	0	0	0	0
	TGME49_221660-TGME49_318440	0.0188867	TGME49_318440_helicase_associated_domain_(ha2)_protein	0	0	0	0	0	0	0	0	0	0	0	0	0	0	0	0	0	0	0	0	0	0	0	0	0	0	0	0	0	0	0	0	0	0	0	0	0	0	0	0	0	0	0	0	0	0
	TGME49_221660-TGME49_318440	0.0188867
74	TGME49_248700-TGME49_263850	0.0186258	TGME49_248700_alveolin_domain_containing_intermediate_filament_IMC12_(IMC12)	0	0	0	0	0	0	0	0	0	0	0	0	0	0	0	0	0	0	0	0	0	0	0	0	0	0	0	0	0	0	0	0	0	0	0	0	0	0	0	0	0	0	0	0	0	0
	TGME49_248700-TGME49_263850	0.0186258	TGME49_263850_hypothetical_protein	4	0	1	0	0	2	0	0	0	0	0	0	0	0	0	0	0	0	0	0	0	0	0	0	0	0	0	0	0	0	0	0	0	0	0	0	0	0	0	0	0	0	0	0	0	0
	TGME49_248700-TGME49_263850	0.0186258
75	TGME49_208030-TGME49_263220	0.0185416	TGME49_208030_microneme_protein_MIC4_(MIC4)	2	0	0	0	0	0	0	0	0	0	0	0	0	0	0	0	0	0	0	0	0	0	0	0	0	0	0	0	0	0	0	0	0	0	0	0	0	0	0	0	0	0	0	0	0	0
	TGME49_208030-TGME49_263220	0.0185416	TGME49_263220_rhoptry_kinase_family_protein_ROP21_(ROP21)	0	0	0	0	0	0	0	0	0	0	0	0	0	0	0	0	0	0	0	0	0	0	0	0	0	0	0	0	0	0	0	0	0	0	0	0	0	0	0	0	0	0	0	0	0	0
	TGME49_208030-TGME49_263220	0.0185416
76	TGME49_258410-TGME49_260820	0.0183594	TGME49_258410_photosensitized_INA-labeled_protein_PHIL1_(PHIL1)	0	0	0	0	0	0	0	0	0	0	0	0	0	0	0	0	0	0	0	0	0	0	0	0	0	0	0	0	0	0	0	0	0	0	0	0	0	0	0	0	0	0	0	0	0	0
	TGME49_258410-TGME49_260820	0.0183594	TGME49_260820_IMC_sub-compartment_protein_ISP1_(ISP1)	0	0	0	0	0	0	0	0	0	0	0	0	0	0	0	0	0	0	0	0	0	0	0	0	0	0	0	0	0	0	0	0	0	0	0	0	0	0	0	0	0	0	0	0	0	0
	TGME49_258410-TGME49_260820	0.0183594
77	TGME49_208030-TGME49_233220	0.0183132	TGME49_208030_microneme_protein_MIC4_(MIC4)	2	0	0	0	0	0	0	0	0	0	0	0	0	0	0	0	0	0	0	0	0	0	0	0	0	0	0	0	0	0	0	0	0	0	0	0	0	0	0	0	0	0	0	0	0	0
	TGME49_208030-TGME49_233220	0.0183132	TGME49_233220_hypothetical_protein	0	0	0	0	0	0	0	0	0	0	0	0	0	0	0	0	0	0	0	0	0	0	0	0	0	0	0	0	0	0	0	0	0	0	0	0	0	0	0	0	0	0	0	0	0	0
	TGME49_208030-TGME49_233220	0.0183132
78	TGME49_227290-TGME49_237250	0.0182246	TGME49_227290_histone_deacetylase_HDAC3_(HDAC3)	0	0	0	0	0	0	0	0	0	0	0	0	0	0	0	0	0	0	0	0	0	0	0	0	0	0	0	0	0	0	0	0	0	0	0	0	0	0	0	0	0	0	0	0	0	0
	TGME49_227290-TGME49_237250	0.0182246	TGME49_237250_hypothetical_protein	0	0	0	0	0	0	0	0	0	0	0	0	0	0	0	0	0	0	0	0	0	0	0	0	0	0	0	0	0	0	0	0	0	0	0	0	0	0	0	0	0	0	0	0	0	0
	TGME49_227290-TGME49_237250	0.0182246
79	TGME49_200270-TGME49_233220	0.018188	TGME49_200270_PAN/Apple_domain-containing_protein	0	0	0	0	0	7	6	0	0	0	0	0	0	0	0	0	0	0	0	0	0	0	0	0	0	0	0	0	0	0	0	0	0	0	0	0	0	0	0	0	0	0	0	0	0	0
	TGME49_200270-TGME49_233220	0.018188	TGME49_233220_hypothetical_protein	0	0	0	0	0	0	0	0	0	0	0	0	0	0	0	0	0	0	0	0	0	0	0	0	0	0	0	0	0	0	0	0	0	0	0	0	0	0	0	0	0	0	0	0	0	0
	TGME49_200270-TGME49_233220	0.018188
80	TGME49_202770-TGME49_267660	0.0177848	TGME49_202770_RNA_recognition_motif-containing_protein	0	0	0	0	0	0	0	0	0	0	0	0	0	0	0	0	0	0	0	0	0	0	0	0	0	0	0	0	0	0	0	0	0	0	0	0	0	0	0	0	0	0	0	0	0	0
	TGME49_202770-TGME49_267660	0.0177848	TGME49_267660_hypothetical_protein	0	0	0	0	0	0	0	0	0	0	0	0	0	0	0	1	0	0	0	0	0	0	0	0	0	0	0	0	0	0	0	0	0	0	0	0	0	0	0	0	0	0	0	0	0	0
	TGME49_202770-TGME49_267660	0.0177848
81	TGME49_225730-TGME49_248700	0.0176024	TGME49_225730_membrane_protein,_putative	0	0	0	0	0	0	0	0	0	0	0	0	0	0	0	0	0	0	0	0	0	0	0	0	0	0	0	0	0	0	0	0	0	0	0	0	0	0	0	0	0	0	0	0	0	0
	TGME49_225730-TGME49_248700	0.0176024	TGME49_248700_alveolin_domain_containing_intermediate_filament_IMC12_(IMC12)	0	0	0	0	0	0	0	0	0	0	0	0	0	0	0	0	0	0	0	0	0	0	0	0	0	0	0	0	0	0	0	0	0	0	0	0	0	0	0	0	0	0	0	0	0	0
	TGME49_225730-TGME49_248700	0.0176024
82	TGME49_248700-TGME49_253820	0.0171571	TGME49_248700_alveolin_domain_containing_intermediate_filament_IMC12_(IMC12)	0	0	0	0	0	0	0	0	0	0	0	0	0	0	0	0	0	0	0	0	0	0	0	0	0	0	0	0	0	0	0	0	0	0	0	0	0	0	0	0	0	0	0	0	0	0
	TGME49_248700-TGME49_253820	0.0171571	TGME49_253820_hypothetical_protein	0	0	0	0	0	0	0	0	0	0	0	0	0	0	0	0	0	0	0	0	0	0	0	0	0	0	0	0	0	0	0	0	0	0	0	0	0	0	0	0	0	0	0	0	0	0
	TGME49_248700-TGME49_253820	0.0171571
83	TGME49_248700-TGME49_306670	0.0171502	TGME49_248700_alveolin_domain_containing_intermediate_filament_IMC12_(IMC12)	0	0	0	0	0	0	0	0	0	0	0	0	0	0	0	0	0	0	0	0	0	0	0	0	0	0	0	0	0	0	0	0	0	0	0	0	0	0	0	0	0	0	0	0	0	0
	TGME49_248700-TGME49_306670	0.0171502	TGME49_306670_hypothetical_protein	0	0	0	0	0	0	0	0	0	0	0	0	0	0	0	0	0	0	0	0	0	0	0	0	0	0	0	0	0	0	0	0	0	0	0	0	0	0	0	0	0	0	0	0	0	0
	TGME49_248700-TGME49_306670	0.0171502
84	TGME49_221210-TGME49_223590	0.0170338	TGME49_221210_cyclophilin	0	0	0	0	0	0	0	0	0	0	0	0	0	0	0	0	0	0	0	0	0	0	0	0	0	0	0	0	0	0	0	0	0	0	0	0	0	0	0	0	0	0	0	0	0	0
	TGME49_221210-TGME49_223590	0.0170338	TGME49_223590_proteasome_subunit	2	1	0	0	0	0	0	0	0	0	0	0	0	0	0	3	0	0	0	0	0	0	0	0	0	0	0	0	0	0	0	0	0	0	0	0	0	0	0	0	0	0	0	0	0	0
	TGME49_221210-TGME49_223590	0.0170338
85	TGME49_253820-TGME49_263850	0.0168839	TGME49_253820_hypothetical_protein	0	0	0	0	0	0	0	0	0	0	0	0	0	0	0	0	0	0	0	0	0	0	0	0	0	0	0	0	0	0	0	0	0	0	0	0	0	0	0	0	0	0	0	0	0	0
	TGME49_253820-TGME49_263850	0.0168839	TGME49_263850_hypothetical_protein	4	0	1	0	0	2	0	0	0	0	0	0	0	0	0	0	0	0	0	0	0	0	0	0	0	0	0	0	0	0	0	0	0	0	0	0	0	0	0	0	0	0	0	0	0	0
	TGME49_253820-TGME49_263850	0.0168839
86	TGME49_200270-TGME49_208030	0.0168491	TGME49_200270_PAN/Apple_domain-containing_protein	0	0	0	0	0	7	6	0	0	0	0	0	0	0	0	0	0	0	0	0	0	0	0	0	0	0	0	0	0	0	0	0	0	0	0	0	0	0	0	0	0	0	0	0	0	0
	TGME49_200270-TGME49_208030	0.0168491	TGME49_208030_microneme_protein_MIC4_(MIC4)	2	0	0	0	0	0	0	0	0	0	0	0	0	0	0	0	0	0	0	0	0	0	0	0	0	0	0	0	0	0	0	0	0	0	0	0	0	0	0	0	0	0	0	0	0	0
	TGME49_200270-TGME49_208030	0.0168491
87	TGME49_263850-TGME49_285510	0.0165174	TGME49_263850_hypothetical_protein	4	0	1	0	0	2	0	0	0	0	0	0	0	0	0	0	0	0	0	0	0	0	0	0	0	0	0	0	0	0	0	0	0	0	0	0	0	0	0	0	0	0	0	0	0	0
	TGME49_263850-TGME49_285510	0.0165174	TGME49_285510_hypothetical_protein	0	0	0	0	0	0	0	0	0	0	0	0	0	0	0	0	0	0	0	0	0	0	0	0	0	0	0	0	0	0	0	0	0	0	0	0	0	0	0	0	0	0	0	0	0	0
	TGME49_263850-TGME49_285510	0.0165174
88	TGME49_225730-TGME49_306670	0.0159691	TGME49_225730_membrane_protein,_putative	0	0	0	0	0	0	0	0	0	0	0	0	0	0	0	0	0	0	0	0	0	0	0	0	0	0	0	0	0	0	0	0	0	0	0	0	0	0	0	0	0	0	0	0	0	0
	TGME49_225730-TGME49_306670	0.0159691	TGME49_306670_hypothetical_protein	0	0	0	0	0	0	0	0	0	0	0	0	0	0	0	0	0	0	0	0	0	0	0	0	0	0	0	0	0	0	0	0	0	0	0	0	0	0	0	0	0	0	0	0	0	0
	TGME49_225730-TGME49_306670	0.0159691
89	TGME49_212270-TGME49_253820	0.0156333	TGME49_212270_hypothetical_protein	0	0	0	0	0	0	0	0	0	0	0	0	0	0	0	0	0	0	0	0	0	0	0	0	0	0	0	0	0	0	0	0	0	0	0	0	0	0	0	0	0	0	0	0	0	0
	TGME49_212270-TGME49_253820	0.0156333	TGME49_253820_hypothetical_protein	0	0	0	0	0	0	0	0	0	0	0	0	0	0	0	0	0	0	0	0	0	0	0	0	0	0	0	0	0	0	0	0	0	0	0	0	0	0	0	0	0	0	0	0	0	0
	TGME49_212270-TGME49_253820	0.0156333
90	TGME49_202770-TGME49_269690	0.0151783	TGME49_202770_RNA_recognition_motif-containing_protein	0	0	0	0	0	0	0	0	0	0	0	0	0	0	0	0	0	0	0	0	0	0	0	0	0	0	0	0	0	0	0	0	0	0	0	0	0	0	0	0	0	0	0	0	0	0
	TGME49_202770-TGME49_269690	0.0151783	TGME49_269690_hypothetical_protein	0	0	0	0	0	0	0	0	0	0	0	0	0	0	0	0	0	0	0	0	0	0	0	0	0	0	0	0	0	0	0	0	0	0	0	0	0	0	0	0	0	0	0	0	0	0
	TGME49_202770-TGME49_269690	0.0151783
91	TGME49_205700-TGME49_223590	0.0145425	TGME49_205700_cyclophilin_precursor	12	4	11	5	7	5	5	5	5	4	0	3	3	1	2	2	2	2	0	0	0	0	3	0	0	0	0	0	0	0	0	0	0	0	0	0	0	0	0	0	0	0	0	0	0	0
	TGME49_205700-TGME49_223590	0.0145425	TGME49_223590_proteasome_subunit	2	1	0	0	0	0	0	0	0	0	0	0	0	0	0	3	0	0	0	0	0	0	0	0	0	0	0	0	0	0	0	0	0	0	0	0	0	0	0	0	0	0	0	0	0	0
	TGME49_205700-TGME49_223590	0.0145425
92	TGME49_260820-TGME49_297070	0.0144665	TGME49_260820_IMC_sub-compartment_protein_ISP1_(ISP1)	0	0	0	0	0	0	0	0	0	0	0	0	0	0	0	0	0	0	0	0	0	0	0	0	0	0	0	0	0	0	0	0	0	0	0	0	0	0	0	0	0	0	0	0	0	0
	TGME49_260820-TGME49_297070	0.0144665	TGME49_297070_hypothetical_protein	0	0	0	0	0	0	0	0	0	0	0	0	0	0	0	0	0	0	0	0	0	0	0	0	0	0	0	0	0	0	0	0	0	0	0	0	0	0	0	0	0	0	0	0	0	0
	TGME49_260820-TGME49_297070	0.0144665
93	TGME49_248700-TGME49_316255	0.0144415	TGME49_248700_alveolin_domain_containing_intermediate_filament_IMC12_(IMC12)	0	0	0	0	0	0	0	0	0	0	0	0	0	0	0	0	0	0	0	0	0	0	0	0	0	0	0	0	0	0	0	0	0	0	0	0	0	0	0	0	0	0	0	0	0	0
	TGME49_248700-TGME49_316255	0.0144415	TGME49_316255_hypothetical_protein	0	0	0	0	0	0	0	0	0	0	0	0	0	0	0	0	0	0	0	0	0	0	0	0	0	0	0	0	0	0	0	0	0	0	0	0	0	0	0	0	0	0	0	0	0	0
	TGME49_248700-TGME49_316255	0.0144415
94	TGME49_248700-TGME49_297070	0.0143478	TGME49_248700_alveolin_domain_containing_intermediate_filament_IMC12_(IMC12)	0	0	0	0	0	0	0	0	0	0	0	0	0	0	0	0	0	0	0	0	0	0	0	0	0	0	0	0	0	0	0	0	0	0	0	0	0	0	0	0	0	0	0	0	0	0
	TGME49_248700-TGME49_297070	0.0143478	TGME49_297070_hypothetical_protein	0	0	0	0	0	0	0	0	0	0	0	0	0	0	0	0	0	0	0	0	0	0	0	0	0	0	0	0	0	0	0	0	0	0	0	0	0	0	0	0	0	0	0	0	0	0
	TGME49_248700-TGME49_297070	0.0143478
95	TGME49_258410-TGME49_297070	0.0138175	TGME49_258410_photosensitized_INA-labeled_protein_PHIL1_(PHIL1)	0	0	0	0	0	0	0	0	0	0	0	0	0	0	0	0	0	0	0	0	0	0	0	0	0	0	0	0	0	0	0	0	0	0	0	0	0	0	0	0	0	0	0	0	0	0
	TGME49_258410-TGME49_297070	0.0138175	TGME49_297070_hypothetical_protein	0	0	0	0	0	0	0	0	0	0	0	0	0	0	0	0	0	0	0	0	0	0	0	0	0	0	0	0	0	0	0	0	0	0	0	0	0	0	0	0	0	0	0	0	0	0
	TGME49_258410-TGME49_297070	0.0138175
96	TGME49_225730-TGME49_316255	0.0134796	TGME49_225730_membrane_protein,_putative	0	0	0	0	0	0	0	0	0	0	0	0	0	0	0	0	0	0	0	0	0	0	0	0	0	0	0	0	0	0	0	0	0	0	0	0	0	0	0	0	0	0	0	0	0	0
	TGME49_225730-TGME49_316255	0.0134796	TGME49_316255_hypothetical_protein	0	0	0	0	0	0	0	0	0	0	0	0	0	0	0	0	0	0	0	0	0	0	0	0	0	0	0	0	0	0	0	0	0	0	0	0	0	0	0	0	0	0	0	0	0	0
	TGME49_225730-TGME49_316255	0.0134796
97	TGME49_225730-TGME49_297070	0.0133942	TGME49_225730_membrane_protein,_putative	0	0	0	0	0	0	0	0	0	0	0	0	0	0	0	0	0	0	0	0	0	0	0	0	0	0	0	0	0	0	0	0	0	0	0	0	0	0	0	0	0	0	0	0	0	0
	TGME49_225730-TGME49_297070	0.0133942	TGME49_297070_hypothetical_protein	0	0	0	0	0	0	0	0	0	0	0	0	0	0	0	0	0	0	0	0	0	0	0	0	0	0	0	0	0	0	0	0	0	0	0	0	0	0	0	0	0	0	0	0	0	0
	TGME49_225730-TGME49_297070	0.0133942
98	TGME49_306670-TGME49_316255	0.0131538	TGME49_306670_hypothetical_protein	0	0	0	0	0	0	0	0	0	0	0	0	0	0	0	0	0	0	0	0	0	0	0	0	0	0	0	0	0	0	0	0	0	0	0	0	0	0	0	0	0	0	0	0	0	0
	TGME49_306670-TGME49_316255	0.0131538	TGME49_316255_hypothetical_protein	0	0	0	0	0	0	0	0	0	0	0	0	0	0	0	0	0	0	0	0	0	0	0	0	0	0	0	0	0	0	0	0	0	0	0	0	0	0	0	0	0	0	0	0	0	0
	TGME49_306670-TGME49_316255	0.0131538
99	TGME49_297070-TGME49_306670	0.0130734	TGME49_297070_hypothetical_protein	0	0	0	0	0	0	0	0	0	0	0	0	0	0	0	0	0	0	0	0	0	0	0	0	0	0	0	0	0	0	0	0	0	0	0	0	0	0	0	0	0	0	0	0	0	0
	TGME49_297070-TGME49_306670	0.0130734	TGME49_306670_hypothetical_protein	0	0	0	0	0	0	0	0	0	0	0	0	0	0	0	0	0	0	0	0	0	0	0	0	0	0	0	0	0	0	0	0	0	0	0	0	0	0	0	0	0	0	0	0	0	0
	TGME49_297070-TGME49_306670	0.0130734
100	TGME49_219280-TGME49_239500	0.013063	TGME49_219280_actin_like_protein_ALP1_(ALP1)	0	0	0	0	0	0	0	0	0	0	0	0	0	0	0	0	0	0	0	0	0	0	0	0	0	0	0	0	0	0	0	0	0	0	0	0	0	0	0	0	0	0	0	0	0	0
	TGME49_219280-TGME49_239500	0.013063	TGME49_239500_proteasome_subunit_alpha_type,_putative	2	0	0	0	0	0	0	0	0	0	0	0	0	0	0	4	0	0	0	0	0	0	0	0	0	0	0	0	0	0	0	0	0	0	0	0	0	0	0	0	0	0	0	0	0	0
	TGME49_219280-TGME49_239500	0.013063
101	TGME49_224900-TGME49_249270	0.0126763	TGME49_224900_adenylate_kinase,_putative	2	0	0	0	0	0	0	0	0	0	0	0	0	0	0	0	0	0	0	0	0	0	0	0	0	0	0	0	0	0	0	0	0	0	0	0	0	0	0	0	0	0	0	0	0	0
	TGME49_224900-TGME49_249270	0.0126763	TGME49_249270_protein_disulfide_isomerase-related_protein_(provisional),_putative	0	0	0	0	0	0	0	0	0	0	0	0	0	0	0	0	0	0	0	0	0	0	0	0	0	0	0	0	0	0	0	0	0	0	0	0	0	0	0	0	0	0	0	0	0	0
	TGME49_224900-TGME49_249270	0.0126763
102	TGME49_222220-TGME49_237250	0.0122555	TGME49_222220_alveolin_domain_containing_intermediate_filament_IMC7_(IMC7)	0	0	0	0	0	0	0	0	0	0	0	0	0	0	0	0	0	0	0	0	0	0	0	0	0	0	0	0	0	0	0	0	0	0	0	0	0	0	0	0	0	0	0	0	0	0
	TGME49_222220-TGME49_237250	0.0122555	TGME49_237250_hypothetical_protein	0	0	0	0	0	0	0	0	0	0	0	0	0	0	0	0	0	0	0	0	0	0	0	0	0	0	0	0	0	0	0	0	0	0	0	0	0	0	0	0	0	0	0	0	0	0
	TGME49_222220-TGME49_237250	0.0122555
103	TGME49_218820-TGME49_263850	0.0121376	TGME49_218820_alba_2	0	0	0	0	0	0	0	0	0	0	0	0	0	0	0	0	0	0	0	0	0	0	0	0	0	0	0	0	0	0	0	0	0	0	0	0	0	0	0	0	0	0	0	0	0	0
	TGME49_218820-TGME49_263850	0.0121376	TGME49_263850_hypothetical_protein	4	0	1	0	0	2	0	0	0	0	0	0	0	0	0	0	0	0	0	0	0	0	0	0	0	0	0	0	0	0	0	0	0	0	0	0	0	0	0	0	0	0	0	0	0	0
	TGME49_218820-TGME49_263850	0.0121376
104	TGME49_250340-TGME49_258080	0.0120362	TGME49_250340_centrin_2	0	0	0	0	0	0	0	0	0	0	0	0	0	0	0	0	0	0	0	0	0	0	0	0	0	0	0	0	0	0	0	0	0	0	0	0	0	0	0	0	0	0	0	0	0	0
	TGME49_250340-TGME49_258080	0.0120362	TGME49_258080_hypothetical_protein	0	0	0	0	0	0	0	0	0	0	0	0	0	0	0	0	0	0	0	0	0	0	0	0	0	0	0	0	0	0	0	0	0	0	0	0	0	0	0	0	0	0	0	0	0	0
	TGME49_250340-TGME49_258080	0.0120362
105	TGME49_211680-TGME49_249270	0.0116178	TGME49_211680_protein_disulfide_isomerase	4	0	3	2	1	19	14	5	3	1	0	2	0	2	0	8	3	2	0	0	0	0	0	0	0	0	0	0	0	0	0	0	0	0	0	0	0	0	0	0	0	0	0	0	0	0
	TGME49_211680-TGME49_249270	0.0116178	TGME49_249270_protein_disulfide_isomerase-related_protein_(provisional),_putative	0	0	0	0	0	0	0	0	0	0	0	0	0	0	0	0	0	0	0	0	0	0	0	0	0	0	0	0	0	0	0	0	0	0	0	0	0	0	0	0	0	0	0	0	0	0
	TGME49_211680-TGME49_249270	0.0116178
106	TGME49_297070-TGME49_316255	0.011113	TGME49_297070_hypothetical_protein	0	0	0	0	0	0	0	0	0	0	0	0	0	0	0	0	0	0	0	0	0	0	0	0	0	0	0	0	0	0	0	0	0	0	0	0	0	0	0	0	0	0	0	0	0	0
	TGME49_297070-TGME49_316255	0.011113	TGME49_316255_hypothetical_protein	0	0	0	0	0	0	0	0	0	0	0	0	0	0	0	0	0	0	0	0	0	0	0	0	0	0	0	0	0	0	0	0	0	0	0	0	0	0	0	0	0	0	0	0	0	0
	TGME49_297070-TGME49_316255	0.011113
107	TGME49_218820-TGME49_285510	0.0110182	TGME49_218820_alba_2	0	0	0	0	0	0	0	0	0	0	0	0	0	0	0	0	0	0	0	0	0	0	0	0	0	0	0	0	0	0	0	0	0	0	0	0	0	0	0	0	0	0	0	0	0	0
	TGME49_218820-TGME49_285510	0.0110182	TGME49_285510_hypothetical_protein	0	0	0	0	0	0	0	0	0	0	0	0	0	0	0	0	0	0	0	0	0	0	0	0	0	0	0	0	0	0	0	0	0	0	0	0	0	0	0	0	0	0	0	0	0	0
	TGME49_218820-TGME49_285510	0.0110182
108	TGME49_209600-TGME49_263560	0.0108976	TGME49_209600_hypothetical_protein	0	0	0	0	0	0	0	0	0	0	0	0	0	0	0	0	0	0	0	0	0	0	0	0	0	0	0	0	0	0	0	0	0	0	0	0	0	0	0	0	0	0	0	0	0	0
	TGME49_209600-TGME49_263560	0.0108976	TGME49_263560_hypothetical_protein	0	0	0	0	0	0	0	0	0	0	0	0	0	0	0	0	0	0	0	0	0	0	0	0	0	0	0	0	0	0	0	0	0	0	0	0	0	0	0	0	0	0	0	0	0	0
	TGME49_209600-TGME49_263560	0.0108976
109	TGME49_256060-TGME49_311230	0.0105278	TGME49_256060_nucleosome_assembly_protein_(nap)_protein	0	0	0	0	0	0	0	0	0	1	0	3	4	5	6	2	0	0	0	0	0	0	0	0	0	0	0	0	0	0	0	0	0	0	0	0	0	0	0	0	0	0	0	0	0	0
	TGME49_256060-TGME49_311230	0.0105278	TGME49_311230_hypothetical_protein	0	0	0	0	0	0	0	0	0	0	0	0	0	0	0	0	0	0	0	0	0	0	0	1	5	4	1	0	0	0	0	0	0	0	0	0	0	0	0	0	0	0	0	0	0	0
	TGME49_256060-TGME49_311230	0.0105278
110	TGME49_224480-TGME49_227290	0.010066	TGME49_224480_cell-cycle-associated_protein_kinase_CLK,_putative	0	0	0	0	0	0	0	0	0	0	0	0	0	0	0	0	0	0	0	0	0	0	0	0	0	0	0	0	0	0	0	0	0	0	0	0	0	0	0	0	0	0	0	0	0	0
	TGME49_224480-TGME49_227290	0.010066	TGME49_227290_histone_deacetylase_HDAC3_(HDAC3)	0	0	0	0	0	0	0	0	0	0	0	0	0	0	0	0	0	0	0	0	0	0	0	0	0	0	0	0	0	0	0	0	0	0	0	0	0	0	0	0	0	0	0	0	0	0
	TGME49_224480-TGME49_227290	0.010066
111	TGME49_297400-TGME49_322010	0.0100432	TGME49_297400_hypothetical_protein	0	0	0	0	0	0	0	0	0	0	0	0	0	0	0	0	0	0	0	0	0	0	0	0	0	0	0	0	0	0	0	0	0	0	0	0	0	0	0	0	0	0	0	0	0	0
	TGME49_297400-TGME49_322010	0.0100432	TGME49_322010_myosin-light-chain_kinase	0	0	0	0	0	0	0	0	0	0	0	0	0	0	0	0	0	0	0	0	0	0	0	0	0	0	0	0	0	0	0	0	0	0	0	0	0	0	0	0	0	0	0	0	0	0
	TGME49_297400-TGME49_322010	0.0100432
112	TGME49_221200-TGME49_240640	0.00919617	TGME49_221200_CW-type_Zinc_Finger_protein	0	0	0	0	0	0	0	0	0	0	0	0	0	0	0	0	0	0	0	0	0	0	0	0	0	0	0	0	0	0	0	0	0	0	0	0	0	0	0	0	0	0	0	0	0	0
	TGME49_221200-TGME49_240640	0.00919617	TGME49_240640_casein_kinase_I	0	0	0	0	0	0	0	0	0	0	0	0	0	0	0	0	0	0	0	0	0	0	0	0	0	0	0	0	0	0	0	0	0	0	0	0	0	0	0	0	0	0	0	0	0	0
	TGME49_221200-TGME49_240640	0.00919617
113	TGME49_227290-TGME49_300310	0.00880336	TGME49_227290_histone_deacetylase_HDAC3_(HDAC3)	0	0	0	0	0	0	0	0	0	0	0	0	0	0	0	0	0	0	0	0	0	0	0	0	0	0	0	0	0	0	0	0	0	0	0	0	0	0	0	0	0	0	0	0	0	0
	TGME49_227290-TGME49_300310	0.00880336	TGME49_300310_26S_proteasome_regulatory_subunit,_S6a_family_AAA_ATpase	0	0	0	0	0	0	0	0	0	0	0	0	0	0	0	0	0	0	0	0	0	0	0	0	0	0	0	0	0	0	0	0	0	0	0	0	0	0	0	0	0	0	0	0	0	0
	TGME49_227290-TGME49_300310	0.00880336
114	TGME49_273090-TGME49_297730	0.0085363	TGME49_273090_cell_division_protein_CDC48CY_(CDC48CY)	0	0	0	0	0	0	0	0	0	0	0	0	0	0	0	0	0	0	0	0	0	0	0	0	0	0	0	0	0	0	0	0	0	0	0	0	0	0	0	0	0	0	0	0	0	0
	TGME49_273090-TGME49_297730	0.0085363	TGME49_297730_transcription_elongation_factor_1,_putative	0	0	0	0	0	0	0	0	0	0	0	0	0	0	0	1	2	0	0	0	0	0	0	0	0	0	0	0	0	0	0	0	0	0	0	0	0	0	0	0	0	0	0	0	0	0
	TGME49_273090-TGME49_297730	0.0085363
115	TGME49_214770-TGME49_228210	0.00810908	TGME49_214770_small_GTP_binding_protein_rab1a,_putative	0	0	0	0	0	0	0	0	0	0	0	0	0	0	0	0	0	0	0	0	0	0	0	0	0	0	0	0	0	0	0	0	0	0	0	0	0	0	0	0	0	0	0	0	0	0
	TGME49_214770-TGME49_228210	0.00810908	TGME49_228210_26S_proteasome_regulatory_subunit	0	0	0	0	0	0	0	0	0	0	0	0	0	0	0	0	0	0	0	0	0	0	0	0	0	0	0	0	0	0	0	0	0	0	0	0	0	0	0	0	0	0	0	0	0	0
	TGME49_214770-TGME49_228210	0.00810908
116	TGME49_263220-TGME49_293770	0.00809303	TGME49_263220_rhoptry_kinase_family_protein_ROP21_(ROP21)	0	0	0	0	0	0	0	0	0	0	0	0	0	0	0	0	0	0	0	0	0	0	0	0	0	0	0	0	0	0	0	0	0	0	0	0	0	0	0	0	0	0	0	0	0	0
	TGME49_263220-TGME49_293770	0.00809303	TGME49_293770_chitinase-like_protein_CLP1_(CLP1)	0	0	0	0	0	0	0	0	0	0	0	0	0	0	0	0	0	0	0	0	0	0	0	0	0	0	0	0	0	0	0	0	0	0	0	0	0	0	0	0	0	0	0	0	0	0
	TGME49_263220-TGME49_293770	0.00809303
117	TGME49_233220-TGME49_293770	0.00800122	TGME49_233220_hypothetical_protein	0	0	0	0	0	0	0	0	0	0	0	0	0	0	0	0	0	0	0	0	0	0	0	0	0	0	0	0	0	0	0	0	0	0	0	0	0	0	0	0	0	0	0	0	0	0
	TGME49_233220-TGME49_293770	0.00800122	TGME49_293770_chitinase-like_protein_CLP1_(CLP1)	0	0	0	0	0	0	0	0	0	0	0	0	0	0	0	0	0	0	0	0	0	0	0	0	0	0	0	0	0	0	0	0	0	0	0	0	0	0	0	0	0	0	0	0	0	0
	TGME49_233220-TGME49_293770	0.00800122
118	TGME49_208030-TGME49_293770	0.00753915	TGME49_208030_microneme_protein_MIC4_(MIC4)	2	0	0	0	0	0	0	0	0	0	0	0	0	0	0	0	0	0	0	0	0	0	0	0	0	0	0	0	0	0	0	0	0	0	0	0	0	0	0	0	0	0	0	0	0	0
	TGME49_208030-TGME49_293770	0.00753915	TGME49_293770_chitinase-like_protein_CLP1_(CLP1)	0	0	0	0	0	0	0	0	0	0	0	0	0	0	0	0	0	0	0	0	0	0	0	0	0	0	0	0	0	0	0	0	0	0	0	0	0	0	0	0	0	0	0	0	0	0
	TGME49_208030-TGME49_293770	0.00753915
119	TGME49_221200-TGME49_225860	0.0074397	TGME49_221200_CW-type_Zinc_Finger_protein	0	0	0	0	0	0	0	0	0	0	0	0	0	0	0	0	0	0	0	0	0	0	0	0	0	0	0	0	0	0	0	0	0	0	0	0	0	0	0	0	0	0	0	0	0	0
	TGME49_221200-TGME49_225860	0.0074397	TGME49_225860_hypothetical_protein	0	0	0	0	0	0	0	0	0	0	0	0	0	0	0	0	0	0	0	0	0	0	0	0	0	0	0	0	0	0	0	0	0	0	0	0	0	0	0	0	0	0	0	0	0	0
	TGME49_221200-TGME49_225860	0.0074397
120	TGME49_273090-TGME49_273930	0.00721836	TGME49_273090_cell_division_protein_CDC48CY_(CDC48CY)	0	0	0	0	0	0	0	0	0	0	0	0	0	0	0	0	0	0	0	0	0	0	0	0	0	0	0	0	0	0	0	0	0	0	0	0	0	0	0	0	0	0	0	0	0	0
	TGME49_273090-TGME49_273930	0.00721836	TGME49_273930_DNA_topoisomerase_domain-containing_protein	0	0	0	0	0	0	0	0	0	0	0	0	0	0	0	0	0	0	0	0	0	0	0	0	0	0	0	0	0	0	0	0	0	0	0	0	0	0	0	0	0	0	0	0	0	0
	TGME49_273090-TGME49_273930	0.00721836
121	TGME49_209030-TGME49_239500	0.0071631	TGME49_209030_actin_ACT1_(ACT1)	4	0	0	0	0	0	0	0	0	2	0	0	0	0	0	2	0	0	0	4	0	0	0	3	3	4	0	0	0	3	7	8	0	6	0	2	0	1	0	0	3	0	0	0	0	0
	TGME49_209030-TGME49_239500	0.0071631	TGME49_239500_proteasome_subunit_alpha_type,_putative	2	0	0	0	0	0	0	0	0	0	0	0	0	0	0	4	0	0	0	0	0	0	0	0	0	0	0	0	0	0	0	0	0	0	0	0	0	0	0	0	0	0	0	0	0	0
	TGME49_209030-TGME49_239500	0.0071631
122	TGME49_273090-TGME49_313080	0.00710197	TGME49_273090_cell_division_protein_CDC48CY_(CDC48CY)	0	0	0	0	0	0	0	0	0	0	0	0	0	0	0	0	0	0	0	0	0	0	0	0	0	0	0	0	0	0	0	0	0	0	0	0	0	0	0	0	0	0	0	0	0	0
	TGME49_273090-TGME49_313080	0.00710197	TGME49_313080_hypothetical_protein	0	0	0	0	0	0	0	0	0	0	0	0	0	0	0	0	0	0	0	0	0	0	0	0	0	0	0	0	0	0	0	0	0	0	0	0	0	0	0	0	0	0	0	0	0	0
	TGME49_273090-TGME49_313080	0.00710197
123	TGME49_225860-TGME49_311230	0.00693445	TGME49_225860_hypothetical_protein	0	0	0	0	0	0	0	0	0	0	0	0	0	0	0	0	0	0	0	0	0	0	0	0	0	0	0	0	0	0	0	0	0	0	0	0	0	0	0	0	0	0	0	0	0	0
	TGME49_225860-TGME49_311230	0.00693445	TGME49_311230_hypothetical_protein	0	0	0	0	0	0	0	0	0	0	0	0	0	0	0	0	0	0	0	0	0	0	0	1	5	4	1	0	0	0	0	0	0	0	0	0	0	0	0	0	0	0	0	0	0	0
	TGME49_225860-TGME49_311230	0.00693445
124	TGME49_264080-TGME49_273090	0.00686638	TGME49_264080_acyl_carrier_protein_ACP_(ACP)	0	0	0	0	0	0	0	0	0	0	0	3	0	0	6	8	5	0	0	0	0	0	0	0	0	0	0	0	0	0	0	0	0	0	0	0	0	0	0	0	0	0	0	0	0	0
	TGME49_264080-TGME49_273090	0.00686638	TGME49_273090_cell_division_protein_CDC48CY_(CDC48CY)	0	0	0	0	0	0	0	0	0	0	0	0	0	0	0	0	0	0	0	0	0	0	0	0	0	0	0	0	0	0	0	0	0	0	0	0	0	0	0	0	0	0	0	0	0	0
	TGME49_264080-TGME49_273090	0.00686638
125	TGME49_248810-TGME49_273090	0.00679763	TGME49_248810_nuclear_factor_NF7	0	0	0	0	0	0	0	0	0	0	0	0	0	0	0	0	0	0	0	0	0	0	0	0	0	0	0	0	0	0	0	0	0	0	0	0	0	0	0	0	0	0	0	0	0	0
	TGME49_248810-TGME49_273090	0.00679763	TGME49_273090_cell_division_protein_CDC48CY_(CDC48CY)	0	0	0	0	0	0	0	0	0	0	0	0	0	0	0	0	0	0	0	0	0	0	0	0	0	0	0	0	0	0	0	0	0	0	0	0	0	0	0	0	0	0	0	0	0	0
	TGME49_248810-TGME49_273090	0.00679763
126	TGME49_230440-TGME49_273090	0.00673029	TGME49_230440_CHY_zinc_finger_domain-containing_protein	0	0	0	0	0	0	0	0	0	0	0	0	0	0	0	0	2	6	5	3	0	0	0	0	0	0	0	0	0	0	0	0	0	0	0	0	0	0	0	0	0	0	0	0	0	0
	TGME49_230440-TGME49_273090	0.00673029	TGME49_273090_cell_division_protein_CDC48CY_(CDC48CY)	0	0	0	0	0	0	0	0	0	0	0	0	0	0	0	0	0	0	0	0	0	0	0	0	0	0	0	0	0	0	0	0	0	0	0	0	0	0	0	0	0	0	0	0	0	0
	TGME49_230440-TGME49_273090	0.00673029
127	TGME49_202870-TGME49_273090	0.00658416	TGME49_202870_SAP_domain-containing_protein	2	0	1	0	0	0	0	0	2	2	0	2	2	0	0	0	0	0	0	0	0	0	0	0	0	0	0	0	0	0	0	0	0	0	0	0	0	0	0	0	0	0	0	0	0	0
	TGME49_202870-TGME49_273090	0.00658416	TGME49_273090_cell_division_protein_CDC48CY_(CDC48CY)	0	0	0	0	0	0	0	0	0	0	0	0	0	0	0	0	0	0	0	0	0	0	0	0	0	0	0	0	0	0	0	0	0	0	0	0	0	0	0	0	0	0	0	0	0	0
	TGME49_202870-TGME49_273090	0.00658416
128	TGME49_212930-TGME49_262920	0.0065754	TGME49_212930_NifU_family_domain-containing_protein	0	0	0	0	0	0	0	0	0	0	0	0	0	0	0	0	0	0	0	0	0	0	0	0	0	0	0	0	0	0	0	0	0	0	0	0	0	0	0	0	0	0	0	0	0	0
	TGME49_212930-TGME49_262920	0.0065754	TGME49_262920_trypsin_domain-containing_protein	0	0	0	0	0	0	0	0	0	0	0	0	0	0	0	0	0	0	0	0	0	0	0	0	0	0	0	0	0	0	0	0	0	0	0	0	0	0	0	0	0	0	0	0	0	0
	TGME49_212930-TGME49_262920	0.0065754
129	TGME49_290300-TGME49_297730	0.0064842	TGME49_290300_hypothetical_protein	0	0	0	0	0	0	0	0	0	0	0	0	0	0	0	0	0	0	0	0	0	0	0	0	0	0	0	0	0	0	0	0	0	0	0	0	0	0	0	0	0	0	0	0	0	0
	TGME49_290300-TGME49_297730	0.0064842	TGME49_297730_transcription_elongation_factor_1,_putative	0	0	0	0	0	0	0	0	0	0	0	0	0	0	0	1	2	0	0	0	0	0	0	0	0	0	0	0	0	0	0	0	0	0	0	0	0	0	0	0	0	0	0	0	0	0
	TGME49_290300-TGME49_297730	0.0064842
130	TGME49_243580-TGME49_297730	0.00645986	TGME49_243580_Hit_family_protein_involved_in_cell-cycle_regulation,_putative	0	0	0	0	0	0	0	0	0	0	0	0	0	0	0	0	0	0	0	0	0	0	0	0	0	0	0	0	0	0	0	0	0	0	0	0	0	0	0	0	0	0	0	0	0	0
	TGME49_243580-TGME49_297730	0.00645986	TGME49_297730_transcription_elongation_factor_1,_putative	0	0	0	0	0	0	0	0	0	0	0	0	0	0	0	1	2	0	0	0	0	0	0	0	0	0	0	0	0	0	0	0	0	0	0	0	0	0	0	0	0	0	0	0	0	0
	TGME49_243580-TGME49_297730	0.00645986
131	TGME49_262720-TGME49_273090	0.00644308	TGME49_262720_eukaryotic_initiation_factor-1A,_putative	0	0	0	0	0	0	0	0	0	0	0	0	0	0	0	0	0	0	0	0	0	0	0	0	0	0	0	0	0	0	0	0	0	0	0	0	0	0	0	0	0	0	0	0	0	0
	TGME49_262720-TGME49_273090	0.00644308	TGME49_273090_cell_division_protein_CDC48CY_(CDC48CY)	0	0	0	0	0	0	0	0	0	0	0	0	0	0	0	0	0	0	0	0	0	0	0	0	0	0	0	0	0	0	0	0	0	0	0	0	0	0	0	0	0	0	0	0	0	0
	TGME49_262720-TGME49_273090	0.00644308
132	TGME49_297730-TGME49_314750	0.00643506	TGME49_297730_transcription_elongation_factor_1,_putative	0	0	0	0	0	0	0	0	0	0	0	0	0	0	0	1	2	0	0	0	0	0	0	0	0	0	0	0	0	0	0	0	0	0	0	0	0	0	0	0	0	0	0	0	0	0
	TGME49_297730-TGME49_314750	0.00643506	TGME49_314750_hypothetical_protein	0	0	0	0	0	0	0	0	0	0	0	0	0	0	0	0	0	0	0	0	0	0	0	0	0	0	0	0	0	0	0	0	0	0	0	0	0	0	0	0	0	0	0	0	0	0
	TGME49_297730-TGME49_314750	0.00643506
133	TGME49_264080-TGME49_297730	0.00641989	TGME49_264080_acyl_carrier_protein_ACP_(ACP)	0	0	0	0	0	0	0	0	0	0	0	3	0	0	6	8	5	0	0	0	0	0	0	0	0	0	0	0	0	0	0	0	0	0	0	0	0	0	0	0	0	0	0	0	0	0
	TGME49_264080-TGME49_297730	0.00641989	TGME49_297730_transcription_elongation_factor_1,_putative	0	0	0	0	0	0	0	0	0	0	0	0	0	0	0	1	2	0	0	0	0	0	0	0	0	0	0	0	0	0	0	0	0	0	0	0	0	0	0	0	0	0	0	0	0	0
	TGME49_264080-TGME49_297730	0.00641989
134	TGME49_212300-TGME49_273090	0.00640317	TGME49_212300_hypothetical_protein	0	0	0	0	0	0	0	0	0	0	0	0	0	0	0	0	0	0	0	0	0	0	0	0	0	0	0	0	0	0	0	0	0	0	0	0	0	0	0	0	0	0	0	0	0	0
	TGME49_212300-TGME49_273090	0.00640317	TGME49_273090_cell_division_protein_CDC48CY_(CDC48CY)	0	0	0	0	0	0	0	0	0	0	0	0	0	0	0	0	0	0	0	0	0	0	0	0	0	0	0	0	0	0	0	0	0	0	0	0	0	0	0	0	0	0	0	0	0	0
	TGME49_212300-TGME49_273090	0.00640317
135	TGME49_248810-TGME49_297730	0.00633555	TGME49_248810_nuclear_factor_NF7	0	0	0	0	0	0	0	0	0	0	0	0	0	0	0	0	0	0	0	0	0	0	0	0	0	0	0	0	0	0	0	0	0	0	0	0	0	0	0	0	0	0	0	0	0	0
	TGME49_248810-TGME49_297730	0.00633555	TGME49_297730_transcription_elongation_factor_1,_putative	0	0	0	0	0	0	0	0	0	0	0	0	0	0	0	1	2	0	0	0	0	0	0	0	0	0	0	0	0	0	0	0	0	0	0	0	0	0	0	0	0	0	0	0	0	0
	TGME49_248810-TGME49_297730	0.00633555
136	TGME49_212930-TGME49_224110	0.00631498	TGME49_212930_NifU_family_domain-containing_protein	0	0	0	0	0	0	0	0	0	0	0	0	0	0	0	0	0	0	0	0	0	0	0	0	0	0	0	0	0	0	0	0	0	0	0	0	0	0	0	0	0	0	0	0	0	0
	TGME49_212930-TGME49_224110	0.00631498	TGME49_224110_adhesion_regulating_molecule_region_protein,_putative	0	0	0	0	0	0	0	0	0	0	0	0	0	0	0	0	0	0	0	0	0	0	0	0	0	0	0	0	0	0	0	0	0	0	0	0	0	0	0	0	0	0	0	0	0	0
	TGME49_212930-TGME49_224110	0.00631498
137	TGME49_230440-TGME49_297730	0.00626122	TGME49_230440_CHY_zinc_finger_domain-containing_protein	0	0	0	0	0	0	0	0	0	0	0	0	0	0	0	0	2	6	5	3	0	0	0	0	0	0	0	0	0	0	0	0	0	0	0	0	0	0	0	0	0	0	0	0	0	0
	TGME49_230440-TGME49_297730	0.00626122	TGME49_297730_transcription_elongation_factor_1,_putative	0	0	0	0	0	0	0	0	0	0	0	0	0	0	0	1	2	0	0	0	0	0	0	0	0	0	0	0	0	0	0	0	0	0	0	0	0	0	0	0	0	0	0	0	0	0
	TGME49_230440-TGME49_297730	0.00626122
138	TGME49_242820-TGME49_273090	0.0062193	TGME49_242820_hypothetical_protein	0	0	0	0	0	0	0	0	0	0	0	0	0	0	0	0	0	0	0	0	0	0	0	0	0	0	0	0	0	0	0	0	0	0	0	0	0	0	0	0	0	0	0	0	0	0
	TGME49_242820-TGME49_273090	0.0062193	TGME49_273090_cell_division_protein_CDC48CY_(CDC48CY)	0	0	0	0	0	0	0	0	0	0	0	0	0	0	0	0	0	0	0	0	0	0	0	0	0	0	0	0	0	0	0	0	0	0	0	0	0	0	0	0	0	0	0	0	0	0
	TGME49_242820-TGME49_273090	0.0062193
139	TGME49_202870-TGME49_297730	0.00610236	TGME49_202870_SAP_domain-containing_protein	2	0	1	0	0	0	0	0	2	2	0	2	2	0	0	0	0	0	0	0	0	0	0	0	0	0	0	0	0	0	0	0	0	0	0	0	0	0	0	0	0	0	0	0	0	0
	TGME49_202870-TGME49_297730	0.00610236	TGME49_297730_transcription_elongation_factor_1,_putative	0	0	0	0	0	0	0	0	0	0	0	0	0	0	0	1	2	0	0	0	0	0	0	0	0	0	0	0	0	0	0	0	0	0	0	0	0	0	0	0	0	0	0	0	0	0
	TGME49_202870-TGME49_297730	0.00610236
140	TGME49_202870-TGME49_212930	0.00602783	TGME49_202870_SAP_domain-containing_protein	2	0	1	0	0	0	0	0	2	2	0	2	2	0	0	0	0	0	0	0	0	0	0	0	0	0	0	0	0	0	0	0	0	0	0	0	0	0	0	0	0	0	0	0	0	0
	TGME49_202870-TGME49_212930	0.00602783	TGME49_212930_NifU_family_domain-containing_protein	0	0	0	0	0	0	0	0	0	0	0	0	0	0	0	0	0	0	0	0	0	0	0	0	0	0	0	0	0	0	0	0	0	0	0	0	0	0	0	0	0	0	0	0	0	0
	TGME49_202870-TGME49_212930	0.00602783
141	TGME49_279420-TGME49_297730	0.00600548	TGME49_279420_hypothetical_protein	0	0	0	0	0	0	0	0	0	0	0	0	0	0	0	0	0	0	0	0	0	0	0	0	0	0	0	0	0	0	0	0	0	0	0	0	0	0	0	0	0	0	0	0	0	0
	TGME49_279420-TGME49_297730	0.00600548	TGME49_297730_transcription_elongation_factor_1,_putative	0	0	0	0	0	0	0	0	0	0	0	0	0	0	0	1	2	0	0	0	0	0	0	0	0	0	0	0	0	0	0	0	0	0	0	0	0	0	0	0	0	0	0	0	0	0
	TGME49_279420-TGME49_297730	0.00600548
142	TGME49_218358-TGME49_322010	0.00594633	TGME49_218358_zinc_knuckle_domain-containing_protein	0	0	0	0	0	0	0	0	0	0	0	0	0	0	0	0	0	0	0	0	0	0	0	0	0	0	0	0	0	0	0	0	0	0	0	0	0	0	0	0	0	0	0	0	0	0
	TGME49_218358-TGME49_322010	0.00594633	TGME49_322010_myosin-light-chain_kinase	0	0	0	0	0	0	0	0	0	0	0	0	0	0	0	0	0	0	0	0	0	0	0	0	0	0	0	0	0	0	0	0	0	0	0	0	0	0	0	0	0	0	0	0	0	0
	TGME49_218358-TGME49_322010	0.00594633
143	TGME49_254000-TGME49_297730	0.00592663	TGME49_254000_hypothetical_protein	0	0	0	0	0	0	0	0	0	0	0	0	0	0	0	0	0	0	0	0	0	0	0	0	0	0	0	0	0	0	0	0	0	0	0	0	0	0	0	0	0	0	0	0	0	0
	TGME49_254000-TGME49_297730	0.00592663	TGME49_297730_transcription_elongation_factor_1,_putative	0	0	0	0	0	0	0	0	0	0	0	0	0	0	0	1	2	0	0	0	0	0	0	0	0	0	0	0	0	0	0	0	0	0	0	0	0	0	0	0	0	0	0	0	0	0
	TGME49_254000-TGME49_297730	0.00592663
144	TGME49_225310-TGME49_254940	0.00589465	TGME49_225310_ARF1-directed_GTPase-activating_protein,_putative	0	0	0	0	0	0	0	0	0	0	0	0	0	0	0	0	0	0	0	0	0	0	0	0	0	0	0	0	0	0	0	0	0	0	0	0	0	0	0	0	0	0	0	0	0	0
	TGME49_225310-TGME49_254940	0.00589465	TGME49_254940_MIF4G_domain-containing_protein	0	0	0	0	0	0	0	0	0	0	0	0	0	0	0	0	0	0	0	0	0	0	0	0	0	0	0	0	0	0	0	0	0	0	0	0	0	0	0	0	0	0	0	0	0	0
	TGME49_225310-TGME49_254940	0.00589465
145	TGME49_200250-TGME49_297730	0.00578535	TGME49_200250_microneme_protein_MIC17A_(MIC17A)	0	0	0	0	0	18	11	0	0	0	0	0	0	0	0	0	0	0	0	0	0	0	0	0	0	0	0	0	0	0	0	0	0	0	0	0	0	0	0	0	0	0	0	0	0	0
	TGME49_200250-TGME49_297730	0.00578535	TGME49_297730_transcription_elongation_factor_1,_putative	0	0	0	0	0	0	0	0	0	0	0	0	0	0	0	1	2	0	0	0	0	0	0	0	0	0	0	0	0	0	0	0	0	0	0	0	0	0	0	0	0	0	0	0	0	0
	TGME49_200250-TGME49_297730	0.00578535
146	TGME49_228630-TGME49_235540	0.00576982	TGME49_228630_hypothetical_protein	0	0	0	0	0	0	0	0	1	0	0	0	0	0	0	0	0	0	0	0	0	0	0	0	0	0	0	0	0	0	0	0	0	0	0	0	0	0	0	0	0	0	0	0	0	0
	TGME49_228630-TGME49_235540	0.00576982	TGME49_235540_eukaryotic_initiation_factor-2_beta,_putative	0	0	0	2	0	0	0	5	4	3	0	0	0	2	0	0	0	0	0	0	0	0	0	0	0	0	0	0	0	0	0	0	0	0	0	0	0	0	0	0	0	0	0	0	0	0
	TGME49_228630-TGME49_235540	0.00576982
147	TGME49_212930-TGME49_235740	0.00576282	TGME49_212930_NifU_family_domain-containing_protein	0	0	0	0	0	0	0	0	0	0	0	0	0	0	0	0	0	0	0	0	0	0	0	0	0	0	0	0	0	0	0	0	0	0	0	0	0	0	0	0	0	0	0	0	0	0
	TGME49_212930-TGME49_235740	0.00576282	TGME49_235740_hypothetical_protein	0	0	0	0	0	0	0	0	0	0	0	0	0	0	0	0	0	0	0	0	0	0	0	0	0	0	0	0	0	0	0	0	0	0	0	0	0	0	0	0	0	0	0	0	0	0
	TGME49_212930-TGME49_235740	0.00576282
148	TGME49_242820-TGME49_297730	0.00575154	TGME49_242820_hypothetical_protein	0	0	0	0	0	0	0	0	0	0	0	0	0	0	0	0	0	0	0	0	0	0	0	0	0	0	0	0	0	0	0	0	0	0	0	0	0	0	0	0	0	0	0	0	0	0
	TGME49_242820-TGME49_297730	0.00575154	TGME49_297730_transcription_elongation_factor_1,_putative	0	0	0	0	0	0	0	0	0	0	0	0	0	0	0	1	2	0	0	0	0	0	0	0	0	0	0	0	0	0	0	0	0	0	0	0	0	0	0	0	0	0	0	0	0	0
	TGME49_242820-TGME49_297730	0.00575154
149	TGME49_201860-TGME49_297730	0.00571553	TGME49_201860_hypothetical_protein	0	0	0	0	0	0	0	0	0	0	0	0	0	0	0	2	2	2	2	4	2	0	2	2	0	0	0	0	0	0	0	0	0	0	0	0	0	0	0	0	0	0	0	0	0	0
	TGME49_201860-TGME49_297730	0.00571553	TGME49_297730_transcription_elongation_factor_1,_putative	0	0	0	0	0	0	0	0	0	0	0	0	0	0	0	1	2	0	0	0	0	0	0	0	0	0	0	0	0	0	0	0	0	0	0	0	0	0	0	0	0	0	0	0	0	0
	TGME49_201860-TGME49_297730	0.00571553
150	TGME49_228630-TGME49_305850	0.00571318	TGME49_228630_hypothetical_protein	0	0	0	0	0	0	0	0	1	0	0	0	0	0	0	0	0	0	0	0	0	0	0	0	0	0	0	0	0	0	0	0	0	0	0	0	0	0	0	0	0	0	0	0	0	0
	TGME49_228630-TGME49_305850	0.00571318	TGME49_305850_RNA_recognition_motif-containing_protein	0	0	0	0	0	0	0	0	0	0	0	0	0	0	0	0	0	0	0	0	0	0	0	0	0	0	0	0	0	0	0	0	0	0	0	0	0	0	0	0	0	0	0	0	0	0
	TGME49_228630-TGME49_305850	0.00571318
151	TGME49_212930-TGME49_242820	0.00568017	TGME49_212930_NifU_family_domain-containing_protein	0	0	0	0	0	0	0	0	0	0	0	0	0	0	0	0	0	0	0	0	0	0	0	0	0	0	0	0	0	0	0	0	0	0	0	0	0	0	0	0	0	0	0	0	0	0
	TGME49_212930-TGME49_242820	0.00568017	TGME49_242820_hypothetical_protein	0	0	0	0	0	0	0	0	0	0	0	0	0	0	0	0	0	0	0	0	0	0	0	0	0	0	0	0	0	0	0	0	0	0	0	0	0	0	0	0	0	0	0	0	0	0
	TGME49_212930-TGME49_242820	0.00568017
152	TGME49_209290-TGME49_223930	0.00564323	TGME49_209290_ribosomal_protein_RPS28_(RPS28)	0	0	0	0	0	2	0	0	0	0	0	2	0	0	0	0	0	0	0	0	0	0	0	0	0	0	0	0	0	0	0	0	0	0	0	0	0	0	0	0	0	0	0	0	0	0
	TGME49_209290-TGME49_223930	0.00564323	TGME49_223930_RNA_recognition_motif-containing_protein	0	0	0	0	0	0	0	0	0	0	0	0	0	0	0	0	0	0	0	0	0	0	0	0	0	0	0	0	0	0	0	0	0	0	0	0	0	0	0	0	0	0	0	0	0	0
	TGME49_209290-TGME49_223930	0.00564323
153	TGME49_223930-TGME49_262920	0.00559392	TGME49_223930_RNA_recognition_motif-containing_protein	0	0	0	0	0	0	0	0	0	0	0	0	0	0	0	0	0	0	0	0	0	0	0	0	0	0	0	0	0	0	0	0	0	0	0	0	0	0	0	0	0	0	0	0	0	0
	TGME49_223930-TGME49_262920	0.00559392	TGME49_262920_trypsin_domain-containing_protein	0	0	0	0	0	0	0	0	0	0	0	0	0	0	0	0	0	0	0	0	0	0	0	0	0	0	0	0	0	0	0	0	0	0	0	0	0	0	0	0	0	0	0	0	0	0
	TGME49_223930-TGME49_262920	0.00559392
154	TGME49_225470-TGME49_313080	0.00552546	TGME49_225470_peptide_methionine_sulfoxide_reductase	0	0	0	0	0	0	0	0	0	0	0	0	0	0	0	0	0	0	0	0	0	0	0	0	0	0	0	0	0	0	0	0	0	0	0	0	0	0	0	0	0	0	0	0	0	0
	TGME49_225470-TGME49_313080	0.00552546	TGME49_313080_hypothetical_protein	0	0	0	0	0	0	0	0	0	0	0	0	0	0	0	0	0	0	0	0	0	0	0	0	0	0	0	0	0	0	0	0	0	0	0	0	0	0	0	0	0	0	0	0	0	0
	TGME49_225470-TGME49_313080	0.00552546
155	TGME49_209290-TGME49_240590	0.00538147	TGME49_209290_ribosomal_protein_RPS28_(RPS28)	0	0	0	0	0	2	0	0	0	0	0	2	0	0	0	0	0	0	0	0	0	0	0	0	0	0	0	0	0	0	0	0	0	0	0	0	0	0	0	0	0	0	0	0	0	0
	TGME49_209290-TGME49_240590	0.00538147	TGME49_240590_DNA-directed_RNA_polymerase_II_RPB5_(POLR2E)	0	0	0	0	0	0	0	0	0	0	0	0	0	0	0	0	0	0	0	0	0	0	0	0	0	0	0	0	0	0	0	0	0	0	0	0	0	0	0	0	0	0	0	0	0	0
	TGME49_209290-TGME49_240590	0.00538147
156	TGME49_264080-TGME49_273930	0.00534812	TGME49_264080_acyl_carrier_protein_ACP_(ACP)	0	0	0	0	0	0	0	0	0	0	0	3	0	0	6	8	5	0	0	0	0	0	0	0	0	0	0	0	0	0	0	0	0	0	0	0	0	0	0	0	0	0	0	0	0	0
	TGME49_264080-TGME49_273930	0.00534812	TGME49_273930_DNA_topoisomerase_domain-containing_protein	0	0	0	0	0	0	0	0	0	0	0	0	0	0	0	0	0	0	0	0	0	0	0	0	0	0	0	0	0	0	0	0	0	0	0	0	0	0	0	0	0	0	0	0	0	0
	TGME49_264080-TGME49_273930	0.00534812
157	TGME49_290300-TGME49_313080	0.00529647	TGME49_290300_hypothetical_protein	0	0	0	0	0	0	0	0	0	0	0	0	0	0	0	0	0	0	0	0	0	0	0	0	0	0	0	0	0	0	0	0	0	0	0	0	0	0	0	0	0	0	0	0	0	0
	TGME49_290300-TGME49_313080	0.00529647	TGME49_313080_hypothetical_protein	0	0	0	0	0	0	0	0	0	0	0	0	0	0	0	0	0	0	0	0	0	0	0	0	0	0	0	0	0	0	0	0	0	0	0	0	0	0	0	0	0	0	0	0	0	0
	TGME49_290300-TGME49_313080	0.00529647
158	TGME49_209290-TGME49_290300	0.00529303	TGME49_209290_ribosomal_protein_RPS28_(RPS28)	0	0	0	0	0	2	0	0	0	0	0	2	0	0	0	0	0	0	0	0	0	0	0	0	0	0	0	0	0	0	0	0	0	0	0	0	0	0	0	0	0	0	0	0	0	0
	TGME49_209290-TGME49_290300	0.00529303	TGME49_290300_hypothetical_protein	0	0	0	0	0	0	0	0	0	0	0	0	0	0	0	0	0	0	0	0	0	0	0	0	0	0	0	0	0	0	0	0	0	0	0	0	0	0	0	0	0	0	0	0	0	0
	TGME49_209290-TGME49_290300	0.00529303
159	TGME49_243580-TGME49_313080	0.00528065	TGME49_243580_Hit_family_protein_involved_in_cell-cycle_regulation,_putative	0	0	0	0	0	0	0	0	0	0	0	0	0	0	0	0	0	0	0	0	0	0	0	0	0	0	0	0	0	0	0	0	0	0	0	0	0	0	0	0	0	0	0	0	0	0
	TGME49_243580-TGME49_313080	0.00528065	TGME49_313080_hypothetical_protein	0	0	0	0	0	0	0	0	0	0	0	0	0	0	0	0	0	0	0	0	0	0	0	0	0	0	0	0	0	0	0	0	0	0	0	0	0	0	0	0	0	0	0	0	0	0
	TGME49_243580-TGME49_313080	0.00528065
160	TGME49_209290-TGME49_243580	0.00527661	TGME49_209290_ribosomal_protein_RPS28_(RPS28)	0	0	0	0	0	2	0	0	0	0	0	2	0	0	0	0	0	0	0	0	0	0	0	0	0	0	0	0	0	0	0	0	0	0	0	0	0	0	0	0	0	0	0	0	0	0
	TGME49_209290-TGME49_243580	0.00527661	TGME49_243580_Hit_family_protein_involved_in_cell-cycle_regulation,_putative	0	0	0	0	0	0	0	0	0	0	0	0	0	0	0	0	0	0	0	0	0	0	0	0	0	0	0	0	0	0	0	0	0	0	0	0	0	0	0	0	0	0	0	0	0	0
	TGME49_209290-TGME49_243580	0.00527661
161	TGME49_264080-TGME49_313080	0.00524764	TGME49_264080_acyl_carrier_protein_ACP_(ACP)	0	0	0	0	0	0	0	0	0	0	0	3	0	0	6	8	5	0	0	0	0	0	0	0	0	0	0	0	0	0	0	0	0	0	0	0	0	0	0	0	0	0	0	0	0	0
	TGME49_264080-TGME49_313080	0.00524764	TGME49_313080_hypothetical_protein	0	0	0	0	0	0	0	0	0	0	0	0	0	0	0	0	0	0	0	0	0	0	0	0	0	0	0	0	0	0	0	0	0	0	0	0	0	0	0	0	0	0	0	0	0	0
	TGME49_264080-TGME49_313080	0.00524764
162	TGME49_209290-TGME49_264080	0.00524459	TGME49_209290_ribosomal_protein_RPS28_(RPS28)	0	0	0	0	0	2	0	0	0	0	0	2	0	0	0	0	0	0	0	0	0	0	0	0	0	0	0	0	0	0	0	0	0	0	0	0	0	0	0	0	0	0	0	0	0	0
	TGME49_209290-TGME49_264080	0.00524459	TGME49_264080_acyl_carrier_protein_ACP_(ACP)	0	0	0	0	0	0	0	0	0	0	0	3	0	0	6	8	5	0	0	0	0	0	0	0	0	0	0	0	0	0	0	0	0	0	0	0	0	0	0	0	0	0	0	0	0	0
	TGME49_209290-TGME49_264080	0.00524459
163	TGME49_200440-TGME49_240590	0.00523662	TGME49_200440_hypothetical_protein	0	0	0	0	0	0	0	0	0	0	0	0	0	0	0	0	0	0	0	0	0	0	0	0	0	0	0	0	0	0	0	0	0	0	0	0	0	0	0	0	0	0	0	0	0	0
	TGME49_200440-TGME49_240590	0.00523662	TGME49_240590_DNA-directed_RNA_polymerase_II_RPB5_(POLR2E)	0	0	0	0	0	0	0	0	0	0	0	0	0	0	0	0	0	0	0	0	0	0	0	0	0	0	0	0	0	0	0	0	0	0	0	0	0	0	0	0	0	0	0	0	0	0
	TGME49_200440-TGME49_240590	0.00523662
164	TGME49_262920-TGME49_290300	0.0052365	TGME49_262920_trypsin_domain-containing_protein	0	0	0	0	0	0	0	0	0	0	0	0	0	0	0	0	0	0	0	0	0	0	0	0	0	0	0	0	0	0	0	0	0	0	0	0	0	0	0	0	0	0	0	0	0	0
	TGME49_262920-TGME49_290300	0.0052365	TGME49_290300_hypothetical_protein	0	0	0	0	0	0	0	0	0	0	0	0	0	0	0	0	0	0	0	0	0	0	0	0	0	0	0	0	0	0	0	0	0	0	0	0	0	0	0	0	0	0	0	0	0	0
	TGME49_262920-TGME49_290300	0.0052365
165	TGME49_218920-TGME49_230520	0.00518534	TGME49_218920_proteasome_subunit_beta_type,_putative	0	0	0	0	0	0	0	0	0	0	0	0	0	0	0	0	0	0	0	0	0	0	0	0	0	0	0	0	0	0	0	0	0	0	0	0	0	0	0	0	0	0	0	0	0	0
	TGME49_218920-TGME49_230520	0.00518534	TGME49_230520_cyclophilin_1,_putative	0	0	0	0	0	15	0	0	0	0	0	0	0	0	0	0	0	0	0	0	0	0	0	0	0	0	0	0	0	0	0	0	0	0	0	0	0	0	0	0	0	0	0	0	0	0
	TGME49_218920-TGME49_230520	0.00518534
166	TGME49_209290-TGME49_248810	0.00517636	TGME49_209290_ribosomal_protein_RPS28_(RPS28)	0	0	0	0	0	2	0	0	0	0	0	2	0	0	0	0	0	0	0	0	0	0	0	0	0	0	0	0	0	0	0	0	0	0	0	0	0	0	0	0	0	0	0	0	0	0
	TGME49_209290-TGME49_248810	0.00517636	TGME49_248810_nuclear_factor_NF7	0	0	0	0	0	0	0	0	0	0	0	0	0	0	0	0	0	0	0	0	0	0	0	0	0	0	0	0	0	0	0	0	0	0	0	0	0	0	0	0	0	0	0	0	0	0
	TGME49_209290-TGME49_248810	0.00517636
167	TGME49_224110-TGME49_262920	0.00515572	TGME49_224110_adhesion_regulating_molecule_region_protein,_putative	0	0	0	0	0	0	0	0	0	0	0	0	0	0	0	0	0	0	0	0	0	0	0	0	0	0	0	0	0	0	0	0	0	0	0	0	0	0	0	0	0	0	0	0	0	0
	TGME49_224110-TGME49_262920	0.00515572	TGME49_262920_trypsin_domain-containing_protein	0	0	0	0	0	0	0	0	0	0	0	0	0	0	0	0	0	0	0	0	0	0	0	0	0	0	0	0	0	0	0	0	0	0	0	0	0	0	0	0	0	0	0	0	0	0
	TGME49_224110-TGME49_262920	0.00515572
168	TGME49_200240-TGME49_297730	0.00511835	TGME49_200240_microneme_protein_MIC17B_(MIC17B)	2	0	0	0	2	7	1	0	0	0	0	0	0	0	0	0	0	0	0	0	0	0	0	0	0	0	0	0	0	0	0	0	0	0	0	0	0	0	0	0	0	0	0	0	0	0
	TGME49_200240-TGME49_297730	0.00511835	TGME49_297730_transcription_elongation_factor_1,_putative	0	0	0	0	0	0	0	0	0	0	0	0	0	0	0	1	2	0	0	0	0	0	0	0	0	0	0	0	0	0	0	0	0	0	0	0	0	0	0	0	0	0	0	0	0	0
	TGME49_200240-TGME49_297730	0.00511835
169	TGME49_200440-TGME49_264080	0.00509859	TGME49_200440_hypothetical_protein	0	0	0	0	0	0	0	0	0	0	0	0	0	0	0	0	0	0	0	0	0	0	0	0	0	0	0	0	0	0	0	0	0	0	0	0	0	0	0	0	0	0	0	0	0	0
	TGME49_200440-TGME49_264080	0.00509859	TGME49_264080_acyl_carrier_protein_ACP_(ACP)	0	0	0	0	0	0	0	0	0	0	0	3	0	0	6	8	5	0	0	0	0	0	0	0	0	0	0	0	0	0	0	0	0	0	0	0	0	0	0	0	0	0	0	0	0	0
	TGME49_200440-TGME49_264080	0.00509859
170	TGME49_202870-TGME49_273930	0.00507929	TGME49_202870_SAP_domain-containing_protein	2	0	1	0	0	0	0	0	2	2	0	2	2	0	0	0	0	0	0	0	0	0	0	0	0	0	0	0	0	0	0	0	0	0	0	0	0	0	0	0	0	0	0	0	0	0
	TGME49_202870-TGME49_273930	0.00507929	TGME49_273930_DNA_topoisomerase_domain-containing_protein	0	0	0	0	0	0	0	0	0	0	0	0	0	0	0	0	0	0	0	0	0	0	0	0	0	0	0	0	0	0	0	0	0	0	0	0	0	0	0	0	0	0	0	0	0	0
	TGME49_202870-TGME49_273930	0.00507929
171	TGME49_243580-TGME49_290300	0.00507764	TGME49_243580_Hit_family_protein_involved_in_cell-cycle_regulation,_putative	0	0	0	0	0	0	0	0	0	0	0	0	0	0	0	0	0	0	0	0	0	0	0	0	0	0	0	0	0	0	0	0	0	0	0	0	0	0	0	0	0	0	0	0	0	0
	TGME49_243580-TGME49_290300	0.00507764	TGME49_290300_hypothetical_protein	0	0	0	0	0	0	0	0	0	0	0	0	0	0	0	0	0	0	0	0	0	0	0	0	0	0	0	0	0	0	0	0	0	0	0	0	0	0	0	0	0	0	0	0	0	0
	TGME49_243580-TGME49_290300	0.00507764
172	TGME49_200440-TGME49_224110	0.00506715	TGME49_200440_hypothetical_protein	0	0	0	0	0	0	0	0	0	0	0	0	0	0	0	0	0	0	0	0	0	0	0	0	0	0	0	0	0	0	0	0	0	0	0	0	0	0	0	0	0	0	0	0	0	0
	TGME49_200440-TGME49_224110	0.00506715	TGME49_224110_adhesion_regulating_molecule_region_protein,_putative	0	0	0	0	0	0	0	0	0	0	0	0	0	0	0	0	0	0	0	0	0	0	0	0	0	0	0	0	0	0	0	0	0	0	0	0	0	0	0	0	0	0	0	0	0	0
	TGME49_200440-TGME49_224110	0.00506715
173	TGME49_239260-TGME49_313080	0.00505214	TGME49_239260_histone_H4	0	0	0	0	0	0	0	0	1	1	0	0	1	0	0	0	0	0	0	0	0	0	2	0	2	2	0	4	0	0	0	0	0	2	2	2	0	0	1	0	2	0	2	0	2	2
	TGME49_239260-TGME49_313080	0.00505214	TGME49_313080_hypothetical_protein	0	0	0	0	0	0	0	0	0	0	0	0	0	0	0	0	0	0	0	0	0	0	0	0	0	0	0	0	0	0	0	0	0	0	0	0	0	0	0	0	0	0	0	0	0	0
	TGME49_239260-TGME49_313080	0.00505214
174	TGME49_264080-TGME49_290300	0.00504566	TGME49_264080_acyl_carrier_protein_ACP_(ACP)	0	0	0	0	0	0	0	0	0	0	0	3	0	0	6	8	5	0	0	0	0	0	0	0	0	0	0	0	0	0	0	0	0	0	0	0	0	0	0	0	0	0	0	0	0	0
	TGME49_264080-TGME49_290300	0.00504566	TGME49_290300_hypothetical_protein	0	0	0	0	0	0	0	0	0	0	0	0	0	0	0	0	0	0	0	0	0	0	0	0	0	0	0	0	0	0	0	0	0	0	0	0	0	0	0	0	0	0	0	0	0	0
	TGME49_264080-TGME49_290300	0.00504566
175	TGME49_243580-TGME49_264080	0.00502906	TGME49_243580_Hit_family_protein_involved_in_cell-cycle_regulation,_putative	0	0	0	0	0	0	0	0	0	0	0	0	0	0	0	0	0	0	0	0	0	0	0	0	0	0	0	0	0	0	0	0	0	0	0	0	0	0	0	0	0	0	0	0	0	0
	TGME49_243580-TGME49_264080	0.00502906	TGME49_264080_acyl_carrier_protein_ACP_(ACP)	0	0	0	0	0	0	0	0	0	0	0	3	0	0	6	8	5	0	0	0	0	0	0	0	0	0	0	0	0	0	0	0	0	0	0	0	0	0	0	0	0	0	0	0	0	0
	TGME49_243580-TGME49_264080	0.00502906
176	TGME49_224110-TGME49_290300	0.00501428	TGME49_224110_adhesion_regulating_molecule_region_protein,_putative	0	0	0	0	0	0	0	0	0	0	0	0	0	0	0	0	0	0	0	0	0	0	0	0	0	0	0	0	0	0	0	0	0	0	0	0	0	0	0	0	0	0	0	0	0	0
	TGME49_224110-TGME49_290300	0.00501428	TGME49_290300_hypothetical_protein	0	0	0	0	0	0	0	0	0	0	0	0	0	0	0	0	0	0	0	0	0	0	0	0	0	0	0	0	0	0	0	0	0	0	0	0	0	0	0	0	0	0	0	0	0	0
	TGME49_224110-TGME49_290300	0.00501428
177	TGME49_209950-TGME49_273930	0.00500502	TGME49_209950_thioredoxin,_putative	0	0	0	0	0	0	0	0	0	0	0	0	0	9	19	0	0	0	0	0	0	0	0	0	0	0	0	0	0	0	0	0	0	0	0	0	0	0	0	0	0	0	0	0	0	0
	TGME49_209950-TGME49_273930	0.00500502	TGME49_273930_DNA_topoisomerase_domain-containing_protein	0	0	0	0	0	0	0	0	0	0	0	0	0	0	0	0	0	0	0	0	0	0	0	0	0	0	0	0	0	0	0	0	0	0	0	0	0	0	0	0	0	0	0	0	0	0
	TGME49_209950-TGME49_273930	0.00500502
178	TGME49_223930-TGME49_254000	0.00500103	TGME49_223930_RNA_recognition_motif-containing_protein	0	0	0	0	0	0	0	0	0	0	0	0	0	0	0	0	0	0	0	0	0	0	0	0	0	0	0	0	0	0	0	0	0	0	0	0	0	0	0	0	0	0	0	0	0	0
	TGME49_223930-TGME49_254000	0.00500103	TGME49_254000_hypothetical_protein	0	0	0	0	0	0	0	0	0	0	0	0	0	0	0	0	0	0	0	0	0	0	0	0	0	0	0	0	0	0	0	0	0	0	0	0	0	0	0	0	0	0	0	0	0	0
	TGME49_223930-TGME49_254000	0.00500103
179	TGME49_202870-TGME49_209290	0.00497726	TGME49_202870_SAP_domain-containing_protein	2	0	1	0	0	0	0	0	2	2	0	2	2	0	0	0	0	0	0	0	0	0	0	0	0	0	0	0	0	0	0	0	0	0	0	0	0	0	0	0	0	0	0	0	0	0
	TGME49_202870-TGME49_209290	0.00497726	TGME49_209290_ribosomal_protein_RPS28_(RPS28)	0	0	0	0	0	2	0	0	0	0	0	2	0	0	0	0	0	0	0	0	0	0	0	0	0	0	0	0	0	0	0	0	0	0	0	0	0	0	0	0	0	0	0	0	0	0
	TGME49_202870-TGME49_209290	0.00497726
180	TGME49_224110-TGME49_264080	0.00496613	TGME49_224110_adhesion_regulating_molecule_region_protein,_putative	0	0	0	0	0	0	0	0	0	0	0	0	0	0	0	0	0	0	0	0	0	0	0	0	0	0	0	0	0	0	0	0	0	0	0	0	0	0	0	0	0	0	0	0	0	0
	TGME49_224110-TGME49_264080	0.00496613	TGME49_264080_acyl_carrier_protein_ACP_(ACP)	0	0	0	0	0	0	0	0	0	0	0	3	0	0	6	8	5	0	0	0	0	0	0	0	0	0	0	0	0	0	0	0	0	0	0	0	0	0	0	0	0	0	0	0	0	0
	TGME49_224110-TGME49_264080	0.00496613
181	TGME49_209290-TGME49_218240	0.00496384	TGME49_209290_ribosomal_protein_RPS28_(RPS28)	0	0	0	0	0	2	0	0	0	0	0	2	0	0	0	0	0	0	0	0	0	0	0	0	0	0	0	0	0	0	0	0	0	0	0	0	0	0	0	0	0	0	0	0	0	0
	TGME49_209290-TGME49_218240	0.00496384	TGME49_218240_hypothetical_protein	0	0	0	0	0	0	0	0	0	0	0	0	0	0	0	0	0	0	0	0	0	0	0	0	0	0	0	0	0	0	0	0	0	0	0	0	0	0	0	0	0	0	0	0	0	0
	TGME49_209290-TGME49_218240	0.00496384
182	TGME49_256770-TGME49_310700	0.00493269	TGME49_256770_eukaryotic_translation_initiation_factor_4A,_isoform_3,_putative	0	0	0	0	0	0	0	0	0	0	0	0	0	0	0	0	0	0	0	0	0	0	0	0	0	0	0	0	0	0	0	0	0	0	0	0	0	0	0	0	0	0	0	0	0	0
	TGME49_256770-TGME49_310700	0.00493269	TGME49_310700_serine/threonine_phosophatase_PP1	0	0	0	0	0	0	0	0	0	0	0	0	6	35	28	7	2	0	0	0	0	0	0	0	0	0	0	0	0	0	0	0	0	0	0	0	0	0	0	0	0	0	0	0	0	0
	TGME49_256770-TGME49_310700	0.00493269
183	TGME49_248810-TGME49_264080	0.00492972	TGME49_248810_nuclear_factor_NF7	0	0	0	0	0	0	0	0	0	0	0	0	0	0	0	0	0	0	0	0	0	0	0	0	0	0	0	0	0	0	0	0	0	0	0	0	0	0	0	0	0	0	0	0	0	0
	TGME49_248810-TGME49_264080	0.00492972	TGME49_264080_acyl_carrier_protein_ACP_(ACP)	0	0	0	0	0	0	0	0	0	0	0	3	0	0	6	8	5	0	0	0	0	0	0	0	0	0	0	0	0	0	0	0	0	0	0	0	0	0	0	0	0	0	0	0	0	0
	TGME49_248810-TGME49_264080	0.00492972
184	TGME49_221210-TGME49_242290	0.00492017	TGME49_221210_cyclophilin	0	0	0	0	0	0	0	0	0	0	0	0	0	0	0	0	0	0	0	0	0	0	0	0	0	0	0	0	0	0	0	0	0	0	0	0	0	0	0	0	0	0	0	0	0	0
	TGME49_221210-TGME49_242290	0.00492017	TGME49_242290_proteasome_subunit_alpha1,_putative	0	0	0	0	0	0	0	0	0	0	0	0	0	0	0	3	0	0	0	0	0	0	0	0	0	0	0	0	0	0	0	0	0	0	0	0	0	0	0	0	0	0	0	0	0	0
	TGME49_221210-TGME49_242290	0.00492017
185	TGME49_230440-TGME49_264080	0.00486442	TGME49_230440_CHY_zinc_finger_domain-containing_protein	0	0	0	0	0	0	0	0	0	0	0	0	0	0	0	0	2	6	5	3	0	0	0	0	0	0	0	0	0	0	0	0	0	0	0	0	0	0	0	0	0	0	0	0	0	0
	TGME49_230440-TGME49_264080	0.00486442	TGME49_264080_acyl_carrier_protein_ACP_(ACP)	0	0	0	0	0	0	0	0	0	0	0	3	0	0	6	8	5	0	0	0	0	0	0	0	0	0	0	0	0	0	0	0	0	0	0	0	0	0	0	0	0	0	0	0	0	0
	TGME49_230440-TGME49_264080	0.00486442
186	TGME49_289290-TGME49_314750	0.00486026	TGME49_289290_hypothetical_protein	0	0	0	0	0	0	0	0	0	0	0	0	0	0	0	0	0	0	0	0	0	0	0	0	0	0	0	0	0	0	0	0	0	0	0	0	0	0	0	0	0	0	0	0	0	0
	TGME49_289290-TGME49_314750	0.00486026	TGME49_314750_hypothetical_protein	0	0	0	0	0	0	0	0	0	0	0	0	0	0	0	0	0	0	0	0	0	0	0	0	0	0	0	0	0	0	0	0	0	0	0	0	0	0	0	0	0	0	0	0	0	0
	TGME49_289290-TGME49_314750	0.00486026
187	TGME49_262720-TGME49_313080	0.00485304	TGME49_262720_eukaryotic_initiation_factor-1A,_putative	0	0	0	0	0	0	0	0	0	0	0	0	0	0	0	0	0	0	0	0	0	0	0	0	0	0	0	0	0	0	0	0	0	0	0	0	0	0	0	0	0	0	0	0	0	0
	TGME49_262720-TGME49_313080	0.00485304	TGME49_313080_hypothetical_protein	0	0	0	0	0	0	0	0	0	0	0	0	0	0	0	0	0	0	0	0	0	0	0	0	0	0	0	0	0	0	0	0	0	0	0	0	0	0	0	0	0	0	0	0	0	0
	TGME49_262720-TGME49_313080	0.00485304
188	TGME49_209290-TGME49_254000	0.00483277	TGME49_209290_ribosomal_protein_RPS28_(RPS28)	0	0	0	0	0	2	0	0	0	0	0	2	0	0	0	0	0	0	0	0	0	0	0	0	0	0	0	0	0	0	0	0	0	0	0	0	0	0	0	0	0	0	0	0	0	0
	TGME49_209290-TGME49_254000	0.00483277	TGME49_254000_hypothetical_protein	0	0	0	0	0	0	0	0	0	0	0	0	0	0	0	0	0	0	0	0	0	0	0	0	0	0	0	0	0	0	0	0	0	0	0	0	0	0	0	0	0	0	0	0	0	0
	TGME49_209290-TGME49_254000	0.00483277
189	TGME49_212300-TGME49_313080	0.00481784	TGME49_212300_hypothetical_protein	0	0	0	0	0	0	0	0	0	0	0	0	0	0	0	0	0	0	0	0	0	0	0	0	0	0	0	0	0	0	0	0	0	0	0	0	0	0	0	0	0	0	0	0	0	0
	TGME49_212300-TGME49_313080	0.00481784	TGME49_313080_hypothetical_protein	0	0	0	0	0	0	0	0	0	0	0	0	0	0	0	0	0	0	0	0	0	0	0	0	0	0	0	0	0	0	0	0	0	0	0	0	0	0	0	0	0	0	0	0	0	0
	TGME49_212300-TGME49_313080	0.00481784
190	TGME49_209290-TGME49_235540	0.00481636	TGME49_209290_ribosomal_protein_RPS28_(RPS28)	0	0	0	0	0	2	0	0	0	0	0	2	0	0	0	0	0	0	0	0	0	0	0	0	0	0	0	0	0	0	0	0	0	0	0	0	0	0	0	0	0	0	0	0	0	0
	TGME49_209290-TGME49_235540	0.00481636	TGME49_235540_eukaryotic_initiation_factor-2_beta,_putative	0	0	0	2	0	0	0	5	4	3	0	0	0	2	0	0	0	0	0	0	0	0	0	0	0	0	0	0	0	0	0	0	0	0	0	0	0	0	0	0	0	0	0	0	0	0
	TGME49_209290-TGME49_235540	0.00481636
191	TGME49_209950-TGME49_240590	0.00480105	TGME49_209950_thioredoxin,_putative	0	0	0	0	0	0	0	0	0	0	0	0	0	9	19	0	0	0	0	0	0	0	0	0	0	0	0	0	0	0	0	0	0	0	0	0	0	0	0	0	0	0	0	0	0	0
	TGME49_209950-TGME49_240590	0.00480105	TGME49_240590_DNA-directed_RNA_polymerase_II_RPB5_(POLR2E)	0	0	0	0	0	0	0	0	0	0	0	0	0	0	0	0	0	0	0	0	0	0	0	0	0	0	0	0	0	0	0	0	0	0	0	0	0	0	0	0	0	0	0	0	0	0
	TGME49_209950-TGME49_240590	0.00480105
192	TGME49_242820-TGME49_273930	0.00480024	TGME49_242820_hypothetical_protein	0	0	0	0	0	0	0	0	0	0	0	0	0	0	0	0	0	0	0	0	0	0	0	0	0	0	0	0	0	0	0	0	0	0	0	0	0	0	0	0	0	0	0	0	0	0
	TGME49_242820-TGME49_273930	0.00480024	TGME49_273930_DNA_topoisomerase_domain-containing_protein	0	0	0	0	0	0	0	0	0	0	0	0	0	0	0	0	0	0	0	0	0	0	0	0	0	0	0	0	0	0	0	0	0	0	0	0	0	0	0	0	0	0	0	0	0	0
	TGME49_242820-TGME49_273930	0.00480024
193	TGME49_230440-TGME49_248810	0.00479782	TGME49_230440_CHY_zinc_finger_domain-containing_protein	0	0	0	0	0	0	0	0	0	0	0	0	0	0	0	0	2	6	5	3	0	0	0	0	0	0	0	0	0	0	0	0	0	0	0	0	0	0	0	0	0	0	0	0	0	0
	TGME49_230440-TGME49_248810	0.00479782	TGME49_248810_nuclear_factor_NF7	0	0	0	0	0	0	0	0	0	0	0	0	0	0	0	0	0	0	0	0	0	0	0	0	0	0	0	0	0	0	0	0	0	0	0	0	0	0	0	0	0	0	0	0	0	0
	TGME49_230440-TGME49_248810	0.00479782
194	TGME49_209290-TGME49_268570	0.00478794	TGME49_209290_ribosomal_protein_RPS28_(RPS28)	0	0	0	0	0	2	0	0	0	0	0	2	0	0	0	0	0	0	0	0	0	0	0	0	0	0	0	0	0	0	0	0	0	0	0	0	0	0	0	0	0	0	0	0	0	0
	TGME49_209290-TGME49_268570	0.00478794	TGME49_268570_zinc_finger_(CCCH_type)_motif-containing_protein	0	0	0	0	0	0	0	0	0	0	0	0	0	0	0	0	0	0	0	0	0	0	0	0	0	0	0	0	0	0	0	0	0	0	0	0	0	0	0	0	0	0	0	0	0	0
	TGME49_209290-TGME49_268570	0.00478794
195	TGME49_254000-TGME49_262920	0.00477408	TGME49_254000_hypothetical_protein	0	0	0	0	0	0	0	0	0	0	0	0	0	0	0	0	0	0	0	0	0	0	0	0	0	0	0	0	0	0	0	0	0	0	0	0	0	0	0	0	0	0	0	0	0	0
	TGME49_254000-TGME49_262920	0.00477408	TGME49_262920_trypsin_domain-containing_protein	0	0	0	0	0	0	0	0	0	0	0	0	0	0	0	0	0	0	0	0	0	0	0	0	0	0	0	0	0	0	0	0	0	0	0	0	0	0	0	0	0	0	0	0	0	0
	TGME49_254000-TGME49_262920	0.00477408
196	TGME49_200440-TGME49_209950	0.00476751	TGME49_200440_hypothetical_protein	0	0	0	0	0	0	0	0	0	0	0	0	0	0	0	0	0	0	0	0	0	0	0	0	0	0	0	0	0	0	0	0	0	0	0	0	0	0	0	0	0	0	0	0	0	0
	TGME49_200440-TGME49_209950	0.00476751	TGME49_209950_thioredoxin,_putative	0	0	0	0	0	0	0	0	0	0	0	0	0	9	19	0	0	0	0	0	0	0	0	0	0	0	0	0	0	0	0	0	0	0	0	0	0	0	0	0	0	0	0	0	0	0
	TGME49_200440-TGME49_209950	0.00476751
197	TGME49_209290-TGME49_305850	0.00476655	TGME49_209290_ribosomal_protein_RPS28_(RPS28)	0	0	0	0	0	2	0	0	0	0	0	2	0	0	0	0	0	0	0	0	0	0	0	0	0	0	0	0	0	0	0	0	0	0	0	0	0	0	0	0	0	0	0	0	0	0
	TGME49_209290-TGME49_305850	0.00476655	TGME49_305850_RNA_recognition_motif-containing_protein	0	0	0	0	0	0	0	0	0	0	0	0	0	0	0	0	0	0	0	0	0	0	0	0	0	0	0	0	0	0	0	0	0	0	0	0	0	0	0	0	0	0	0	0	0	0
	TGME49_209290-TGME49_305850	0.00476655
198	TGME49_212300-TGME49_262920	0.00475687	TGME49_212300_hypothetical_protein	0	0	0	0	0	0	0	0	0	0	0	0	0	0	0	0	0	0	0	0	0	0	0	0	0	0	0	0	0	0	0	0	0	0	0	0	0	0	0	0	0	0	0	0	0	0
	TGME49_212300-TGME49_262920	0.00475687	TGME49_262920_trypsin_domain-containing_protein	0	0	0	0	0	0	0	0	0	0	0	0	0	0	0	0	0	0	0	0	0	0	0	0	0	0	0	0	0	0	0	0	0	0	0	0	0	0	0	0	0	0	0	0	0	0
	TGME49_212300-TGME49_262920	0.00475687
199	TGME49_202870-TGME49_264080	0.00473349	TGME49_202870_SAP_domain-containing_protein	2	0	1	0	0	0	0	0	2	2	0	2	2	0	0	0	0	0	0	0	0	0	0	0	0	0	0	0	0	0	0	0	0	0	0	0	0	0	0	0	0	0	0	0	0	0
	TGME49_202870-TGME49_264080	0.00473349	TGME49_264080_acyl_carrier_protein_ACP_(ACP)	0	0	0	0	0	0	0	0	0	0	0	3	0	0	6	8	5	0	0	0	0	0	0	0	0	0	0	0	0	0	0	0	0	0	0	0	0	0	0	0	0	0	0	0	0	0
	TGME49_202870-TGME49_264080	0.00473349
200	TGME49_279420-TGME49_290300	0.0047042	TGME49_279420_hypothetical_protein	0	0	0	0	0	0	0	0	0	0	0	0	0	0	0	0	0	0	0	0	0	0	0	0	0	0	0	0	0	0	0	0	0	0	0	0	0	0	0	0	0	0	0	0	0	0
	TGME49_279420-TGME49_290300	0.0047042	TGME49_290300_hypothetical_protein	0	0	0	0	0	0	0	0	0	0	0	0	0	0	0	0	0	0	0	0	0	0	0	0	0	0	0	0	0	0	0	0	0	0	0	0	0	0	0	0	0	0	0	0	0	0
	TGME49_279420-TGME49_290300	0.0047042
201	TGME49_200250-TGME49_209290	0.00469731	TGME49_200250_microneme_protein_MIC17A_(MIC17A)	0	0	0	0	0	18	11	0	0	0	0	0	0	0	0	0	0	0	0	0	0	0	0	0	0	0	0	0	0	0	0	0	0	0	0	0	0	0	0	0	0	0	0	0	0	0
	TGME49_200250-TGME49_209290	0.00469731	TGME49_209290_ribosomal_protein_RPS28_(RPS28)	0	0	0	0	0	2	0	0	0	0	0	2	0	0	0	0	0	0	0	0	0	0	0	0	0	0	0	0	0	0	0	0	0	0	0	0	0	0	0	0	0	0	0	0	0	0
	TGME49_200250-TGME49_209290	0.00469731
202	TGME49_243580-TGME49_279420	0.00468771	TGME49_243580_Hit_family_protein_involved_in_cell-cycle_regulation,_putative	0	0	0	0	0	0	0	0	0	0	0	0	0	0	0	0	0	0	0	0	0	0	0	0	0	0	0	0	0	0	0	0	0	0	0	0	0	0	0	0	0	0	0	0	0	0
	TGME49_243580-TGME49_279420	0.00468771	TGME49_279420_hypothetical_protein	0	0	0	0	0	0	0	0	0	0	0	0	0	0	0	0	0	0	0	0	0	0	0	0	0	0	0	0	0	0	0	0	0	0	0	0	0	0	0	0	0	0	0	0	0	0
	TGME49_243580-TGME49_279420	0.00468771
203	TGME49_240590-TGME49_268570	0.00467893	TGME49_240590_DNA-directed_RNA_polymerase_II_RPB5_(POLR2E)	0	0	0	0	0	0	0	0	0	0	0	0	0	0	0	0	0	0	0	0	0	0	0	0	0	0	0	0	0	0	0	0	0	0	0	0	0	0	0	0	0	0	0	0	0	0
	TGME49_240590-TGME49_268570	0.00467893	TGME49_268570_zinc_finger_(CCCH_type)_motif-containing_protein	0	0	0	0	0	0	0	0	0	0	0	0	0	0	0	0	0	0	0	0	0	0	0	0	0	0	0	0	0	0	0	0	0	0	0	0	0	0	0	0	0	0	0	0	0	0
	TGME49_240590-TGME49_268570	0.00467893
204	TGME49_209950-TGME49_264080	0.00467069	TGME49_209950_thioredoxin,_putative	0	0	0	0	0	0	0	0	0	0	0	0	0	9	19	0	0	0	0	0	0	0	0	0	0	0	0	0	0	0	0	0	0	0	0	0	0	0	0	0	0	0	0	0	0	0
	TGME49_209950-TGME49_264080	0.00467069	TGME49_264080_acyl_carrier_protein_ACP_(ACP)	0	0	0	0	0	0	0	0	0	0	0	3	0	0	6	8	5	0	0	0	0	0	0	0	0	0	0	0	0	0	0	0	0	0	0	0	0	0	0	0	0	0	0	0	0	0
	TGME49_209950-TGME49_264080	0.00467069
205	TGME49_202870-TGME49_248810	0.0046675	TGME49_202870_SAP_domain-containing_protein	2	0	1	0	0	0	0	0	2	2	0	2	2	0	0	0	0	0	0	0	0	0	0	0	0	0	0	0	0	0	0	0	0	0	0	0	0	0	0	0	0	0	0	0	0	0
	TGME49_202870-TGME49_248810	0.0046675	TGME49_248810_nuclear_factor_NF7	0	0	0	0	0	0	0	0	0	0	0	0	0	0	0	0	0	0	0	0	0	0	0	0	0	0	0	0	0	0	0	0	0	0	0	0	0	0	0	0	0	0	0	0	0	0
	TGME49_202870-TGME49_248810	0.0046675
206	TGME49_240640-TGME49_248740	0.00466308	TGME49_240640_casein_kinase_I	0	0	0	0	0	0	0	0	0	0	0	0	0	0	0	0	0	0	0	0	0	0	0	0	0	0	0	0	0	0	0	0	0	0	0	0	0	0	0	0	0	0	0	0	0	0
	TGME49_240640-TGME49_248740	0.00466308	TGME49_248740_hypothetical_protein	0	0	0	0	0	0	0	0	0	0	0	0	0	0	0	0	0	0	0	0	0	0	0	0	0	0	0	0	0	0	0	0	0	0	0	0	0	0	0	0	0	0	0	0	0	0
	TGME49_240640-TGME49_248740	0.00466308
207	TGME49_239260-TGME49_289290	0.00466297	TGME49_239260_histone_H4	0	0	0	0	0	0	0	0	1	1	0	0	1	0	0	0	0	0	0	0	0	0	2	0	2	2	0	4	0	0	0	0	0	2	2	2	0	0	1	0	2	0	2	0	2	2
	TGME49_239260-TGME49_289290	0.00466297	TGME49_289290_hypothetical_protein	0	0	0	0	0	0	0	0	0	0	0	0	0	0	0	0	0	0	0	0	0	0	0	0	0	0	0	0	0	0	0	0	0	0	0	0	0	0	0	0	0	0	0	0	0	0
	TGME49_239260-TGME49_289290	0.00466297
208	TGME49_264080-TGME49_279420	0.00465753	TGME49_264080_acyl_carrier_protein_ACP_(ACP)	0	0	0	0	0	0	0	0	0	0	0	3	0	0	6	8	5	0	0	0	0	0	0	0	0	0	0	0	0	0	0	0	0	0	0	0	0	0	0	0	0	0	0	0	0	0
	TGME49_264080-TGME49_279420	0.00465753	TGME49_279420_hypothetical_protein	0	0	0	0	0	0	0	0	0	0	0	0	0	0	0	0	0	0	0	0	0	0	0	0	0	0	0	0	0	0	0	0	0	0	0	0	0	0	0	0	0	0	0	0	0	0
	TGME49_264080-TGME49_279420	0.00465753
209	TGME49_240590-TGME49_305850	0.0046574	TGME49_240590_DNA-directed_RNA_polymerase_II_RPB5_(POLR2E)	0	0	0	0	0	0	0	0	0	0	0	0	0	0	0	0	0	0	0	0	0	0	0	0	0	0	0	0	0	0	0	0	0	0	0	0	0	0	0	0	0	0	0	0	0	0
	TGME49_240590-TGME49_305850	0.0046574	TGME49_305850_RNA_recognition_motif-containing_protein	0	0	0	0	0	0	0	0	0	0	0	0	0	0	0	0	0	0	0	0	0	0	0	0	0	0	0	0	0	0	0	0	0	0	0	0	0	0	0	0	0	0	0	0	0	0
	TGME49_240590-TGME49_305850	0.0046574
210	TGME49_200440-TGME49_268570	0.00464533	TGME49_200440_hypothetical_protein	0	0	0	0	0	0	0	0	0	0	0	0	0	0	0	0	0	0	0	0	0	0	0	0	0	0	0	0	0	0	0	0	0	0	0	0	0	0	0	0	0	0	0	0	0	0
	TGME49_200440-TGME49_268570	0.00464533	TGME49_268570_zinc_finger_(CCCH_type)_motif-containing_protein	0	0	0	0	0	0	0	0	0	0	0	0	0	0	0	0	0	0	0	0	0	0	0	0	0	0	0	0	0	0	0	0	0	0	0	0	0	0	0	0	0	0	0	0	0	0
	TGME49_200440-TGME49_268570	0.00464533
211	TGME49_209950-TGME49_224110	0.00464101	TGME49_209950_thioredoxin,_putative	0	0	0	0	0	0	0	0	0	0	0	0	0	9	19	0	0	0	0	0	0	0	0	0	0	0	0	0	0	0	0	0	0	0	0	0	0	0	0	0	0	0	0	0	0	0
	TGME49_209950-TGME49_224110	0.00464101	TGME49_224110_adhesion_regulating_molecule_region_protein,_putative	0	0	0	0	0	0	0	0	0	0	0	0	0	0	0	0	0	0	0	0	0	0	0	0	0	0	0	0	0	0	0	0	0	0	0	0	0	0	0	0	0	0	0	0	0	0
	TGME49_209950-TGME49_224110	0.00464101
212	TGME49_200250-TGME49_262920	0.00464072	TGME49_200250_microneme_protein_MIC17A_(MIC17A)	0	0	0	0	0	18	11	0	0	0	0	0	0	0	0	0	0	0	0	0	0	0	0	0	0	0	0	0	0	0	0	0	0	0	0	0	0	0	0	0	0	0	0	0	0	0
	TGME49_200250-TGME49_262920	0.00464072	TGME49_262920_trypsin_domain-containing_protein	0	0	0	0	0	0	0	0	0	0	0	0	0	0	0	0	0	0	0	0	0	0	0	0	0	0	0	0	0	0	0	0	0	0	0	0	0	0	0	0	0	0	0	0	0	0
	TGME49_200250-TGME49_262920	0.00464072
213	TGME49_200440-TGME49_305850	0.00462389	TGME49_200440_hypothetical_protein	0	0	0	0	0	0	0	0	0	0	0	0	0	0	0	0	0	0	0	0	0	0	0	0	0	0	0	0	0	0	0	0	0	0	0	0	0	0	0	0	0	0	0	0	0	0
	TGME49_200440-TGME49_305850	0.00462389	TGME49_305850_RNA_recognition_motif-containing_protein	0	0	0	0	0	0	0	0	0	0	0	0	0	0	0	0	0	0	0	0	0	0	0	0	0	0	0	0	0	0	0	0	0	0	0	0	0	0	0	0	0	0	0	0	0	0
	TGME49_200440-TGME49_305850	0.00462389
214	TGME49_212300-TGME49_290300	0.00461941	TGME49_212300_hypothetical_protein	0	0	0	0	0	0	0	0	0	0	0	0	0	0	0	0	0	0	0	0	0	0	0	0	0	0	0	0	0	0	0	0	0	0	0	0	0	0	0	0	0	0	0	0	0	0
	TGME49_212300-TGME49_290300	0.00461941	TGME49_290300_hypothetical_protein	0	0	0	0	0	0	0	0	0	0	0	0	0	0	0	0	0	0	0	0	0	0	0	0	0	0	0	0	0	0	0	0	0	0	0	0	0	0	0	0	0	0	0	0	0	0
	TGME49_212300-TGME49_290300	0.00461941
215	TGME49_203630-TGME49_289290	0.00461905	TGME49_203630_ribosomal_protein_RPL44_(RPL44)	0	0	0	0	0	0	0	0	0	0	0	0	0	0	0	0	0	0	0	0	0	0	0	0	0	0	0	0	0	0	0	0	0	0	0	0	0	0	0	0	0	0	0	0	0	0
	TGME49_203630-TGME49_289290	0.00461905	TGME49_289290_hypothetical_protein	0	0	0	0	0	0	0	0	0	0	0	0	0	0	0	0	0	0	0	0	0	0	0	0	0	0	0	0	0	0	0	0	0	0	0	0	0	0	0	0	0	0	0	0	0	0
	TGME49_203630-TGME49_289290	0.00461905
216	TGME49_262720-TGME49_264080	0.0046079	TGME49_262720_eukaryotic_initiation_factor-1A,_putative	0	0	0	0	0	0	0	0	0	0	0	0	0	0	0	0	0	0	0	0	0	0	0	0	0	0	0	0	0	0	0	0	0	0	0	0	0	0	0	0	0	0	0	0	0	0
	TGME49_262720-TGME49_264080	0.0046079	TGME49_264080_acyl_carrier_protein_ACP_(ACP)	0	0	0	0	0	0	0	0	0	0	0	3	0	0	6	8	5	0	0	0	0	0	0	0	0	0	0	0	0	0	0	0	0	0	0	0	0	0	0	0	0	0	0	0	0	0
	TGME49_262720-TGME49_264080	0.0046079
217	TGME49_202870-TGME49_230440	0.00460331	TGME49_202870_SAP_domain-containing_protein	2	0	1	0	0	0	0	0	2	2	0	2	2	0	0	0	0	0	0	0	0	0	0	0	0	0	0	0	0	0	0	0	0	0	0	0	0	0	0	0	0	0	0	0	0	0
	TGME49_202870-TGME49_230440	0.00460331	TGME49_230440_CHY_zinc_finger_domain-containing_protein	0	0	0	0	0	0	0	0	0	0	0	0	0	0	0	0	2	6	5	3	0	0	0	0	0	0	0	0	0	0	0	0	0	0	0	0	0	0	0	0	0	0	0	0	0	0
	TGME49_202870-TGME49_230440	0.00460331
218	TGME49_235540-TGME49_314750	0.00457986	TGME49_235540_eukaryotic_initiation_factor-2_beta,_putative	0	0	0	2	0	0	0	5	4	3	0	0	0	2	0	0	0	0	0	0	0	0	0	0	0	0	0	0	0	0	0	0	0	0	0	0	0	0	0	0	0	0	0	0	0	0
	TGME49_235540-TGME49_314750	0.00457986	TGME49_314750_hypothetical_protein	0	0	0	0	0	0	0	0	0	0	0	0	0	0	0	0	0	0	0	0	0	0	0	0	0	0	0	0	0	0	0	0	0	0	0	0	0	0	0	0	0	0	0	0	0	0
	TGME49_235540-TGME49_314750	0.00457986
219	TGME49_212300-TGME49_264080	0.00457336	TGME49_212300_hypothetical_protein	0	0	0	0	0	0	0	0	0	0	0	0	0	0	0	0	0	0	0	0	0	0	0	0	0	0	0	0	0	0	0	0	0	0	0	0	0	0	0	0	0	0	0	0	0	0
	TGME49_212300-TGME49_264080	0.00457336	TGME49_264080_acyl_carrier_protein_ACP_(ACP)	0	0	0	0	0	0	0	0	0	0	0	3	0	0	6	8	5	0	0	0	0	0	0	0	0	0	0	0	0	0	0	0	0	0	0	0	0	0	0	0	0	0	0	0	0	0
	TGME49_212300-TGME49_264080	0.00457336
220	TGME49_203630-TGME49_239260	0.00456935	TGME49_203630_ribosomal_protein_RPL44_(RPL44)	0	0	0	0	0	0	0	0	0	0	0	0	0	0	0	0	0	0	0	0	0	0	0	0	0	0	0	0	0	0	0	0	0	0	0	0	0	0	0	0	0	0	0	0	0	0
	TGME49_203630-TGME49_239260	0.00456935	TGME49_239260_histone_H4	0	0	0	0	0	0	0	0	1	1	0	0	1	0	0	0	0	0	0	0	0	0	2	0	2	2	0	4	0	0	0	0	0	2	2	2	0	0	1	0	2	0	2	0	2	2
	TGME49_203630-TGME49_239260	0.00456935
221	TGME49_212300-TGME49_224110	0.00454227	TGME49_212300_hypothetical_protein	0	0	0	0	0	0	0	0	0	0	0	0	0	0	0	0	0	0	0	0	0	0	0	0	0	0	0	0	0	0	0	0	0	0	0	0	0	0	0	0	0	0	0	0	0	0
	TGME49_212300-TGME49_224110	0.00454227	TGME49_224110_adhesion_regulating_molecule_region_protein,_putative	0	0	0	0	0	0	0	0	0	0	0	0	0	0	0	0	0	0	0	0	0	0	0	0	0	0	0	0	0	0	0	0	0	0	0	0	0	0	0	0	0	0	0	0	0	0
	TGME49_212300-TGME49_224110	0.00454227
222	TGME49_205700-TGME49_242290	0.0045365	TGME49_205700_cyclophilin_precursor	12	4	11	5	7	5	5	5	5	4	0	3	3	1	2	2	2	2	0	0	0	0	3	0	0	0	0	0	0	0	0	0	0	0	0	0	0	0	0	0	0	0	0	0	0	0
	TGME49_205700-TGME49_242290	0.0045365	TGME49_242290_proteasome_subunit_alpha1,_putative	0	0	0	0	0	0	0	0	0	0	0	0	0	0	0	3	0	0	0	0	0	0	0	0	0	0	0	0	0	0	0	0	0	0	0	0	0	0	0	0	0	0	0	0	0	0
	TGME49_205700-TGME49_242290	0.0045365
223	TGME49_235170-TGME49_255660	0.00453361	TGME49_235170_ATPase,_AAA_family_protein	0	0	0	0	0	0	0	0	0	0	0	0	0	0	0	0	0	0	0	0	0	0	0	0	0	0	0	0	0	0	0	0	0	0	0	0	0	0	0	0	0	0	0	0	0	0
	TGME49_235170-TGME49_255660	0.00453361	TGME49_255660_EF_hand_domain-containing_protein	0	0	0	0	0	0	0	0	0	0	0	0	0	0	2	10	1	0	0	0	0	0	0	0	0	0	0	0	0	0	0	0	0	0	0	0	0	0	0	0	0	0	0	0	0	0
	TGME49_235170-TGME49_255660	0.00453361
224	TGME49_248810-TGME49_254000	0.004525	TGME49_248810_nuclear_factor_NF7	0	0	0	0	0	0	0	0	0	0	0	0	0	0	0	0	0	0	0	0	0	0	0	0	0	0	0	0	0	0	0	0	0	0	0	0	0	0	0	0	0	0	0	0	0	0
	TGME49_248810-TGME49_254000	0.004525	TGME49_254000_hypothetical_protein	0	0	0	0	0	0	0	0	0	0	0	0	0	0	0	0	0	0	0	0	0	0	0	0	0	0	0	0	0	0	0	0	0	0	0	0	0	0	0	0	0	0	0	0	0	0
	TGME49_248810-TGME49_254000	0.004525
225	TGME49_242820-TGME49_290300	0.00451962	TGME49_242820_hypothetical_protein	0	0	0	0	0	0	0	0	0	0	0	0	0	0	0	0	0	0	0	0	0	0	0	0	0	0	0	0	0	0	0	0	0	0	0	0	0	0	0	0	0	0	0	0	0	0
	TGME49_242820-TGME49_290300	0.00451962	TGME49_290300_hypothetical_protein	0	0	0	0	0	0	0	0	0	0	0	0	0	0	0	0	0	0	0	0	0	0	0	0	0	0	0	0	0	0	0	0	0	0	0	0	0	0	0	0	0	0	0	0	0	0
	TGME49_242820-TGME49_290300	0.00451962
226	TGME49_200250-TGME49_290300	0.00450553	TGME49_200250_microneme_protein_MIC17A_(MIC17A)	0	0	0	0	0	18	11	0	0	0	0	0	0	0	0	0	0	0	0	0	0	0	0	0	0	0	0	0	0	0	0	0	0	0	0	0	0	0	0	0	0	0	0	0	0	0
	TGME49_200250-TGME49_290300	0.00450553	TGME49_290300_hypothetical_protein	0	0	0	0	0	0	0	0	0	0	0	0	0	0	0	0	0	0	0	0	0	0	0	0	0	0	0	0	0	0	0	0	0	0	0	0	0	0	0	0	0	0	0	0	0	0
	TGME49_200250-TGME49_290300	0.00450553
227	TGME49_200250-TGME49_243580	0.00448859	TGME49_200250_microneme_protein_MIC17A_(MIC17A)	0	0	0	0	0	18	11	0	0	0	0	0	0	0	0	0	0	0	0	0	0	0	0	0	0	0	0	0	0	0	0	0	0	0	0	0	0	0	0	0	0	0	0	0	0	0
	TGME49_200250-TGME49_243580	0.00448859	TGME49_243580_Hit_family_protein_involved_in_cell-cycle_regulation,_putative	0	0	0	0	0	0	0	0	0	0	0	0	0	0	0	0	0	0	0	0	0	0	0	0	0	0	0	0	0	0	0	0	0	0	0	0	0	0	0	0	0	0	0	0	0	0
	TGME49_200250-TGME49_243580	0.00448859
228	TGME49_224110-TGME49_235740	0.00447777	TGME49_224110_adhesion_regulating_molecule_region_protein,_putative	0	0	0	0	0	0	0	0	0	0	0	0	0	0	0	0	0	0	0	0	0	0	0	0	0	0	0	0	0	0	0	0	0	0	0	0	0	0	0	0	0	0	0	0	0	0
	TGME49_224110-TGME49_235740	0.00447777	TGME49_235740_hypothetical_protein	0	0	0	0	0	0	0	0	0	0	0	0	0	0	0	0	0	0	0	0	0	0	0	0	0	0	0	0	0	0	0	0	0	0	0	0	0	0	0	0	0	0	0	0	0	0
	TGME49_224110-TGME49_235740	0.00447777
229	TGME49_242820-TGME49_264080	0.00447595	TGME49_242820_hypothetical_protein	0	0	0	0	0	0	0	0	0	0	0	0	0	0	0	0	0	0	0	0	0	0	0	0	0	0	0	0	0	0	0	0	0	0	0	0	0	0	0	0	0	0	0	0	0	0
	TGME49_242820-TGME49_264080	0.00447595	TGME49_264080_acyl_carrier_protein_ACP_(ACP)	0	0	0	0	0	0	0	0	0	0	0	3	0	0	6	8	5	0	0	0	0	0	0	0	0	0	0	0	0	0	0	0	0	0	0	0	0	0	0	0	0	0	0	0	0	0
	TGME49_242820-TGME49_264080	0.00447595
230	TGME49_262720-TGME49_289290	0.00446914	TGME49_262720_eukaryotic_initiation_factor-1A,_putative	0	0	0	0	0	0	0	0	0	0	0	0	0	0	0	0	0	0	0	0	0	0	0	0	0	0	0	0	0	0	0	0	0	0	0	0	0	0	0	0	0	0	0	0	0	0
	TGME49_262720-TGME49_289290	0.00446914	TGME49_289290_hypothetical_protein	0	0	0	0	0	0	0	0	0	0	0	0	0	0	0	0	0	0	0	0	0	0	0	0	0	0	0	0	0	0	0	0	0	0	0	0	0	0	0	0	0	0	0	0	0	0
	TGME49_262720-TGME49_289290	0.00446914
231	TGME49_230440-TGME49_254000	0.00446151	TGME49_230440_CHY_zinc_finger_domain-containing_protein	0	0	0	0	0	0	0	0	0	0	0	0	0	0	0	0	2	6	5	3	0	0	0	0	0	0	0	0	0	0	0	0	0	0	0	0	0	0	0	0	0	0	0	0	0	0
	TGME49_230440-TGME49_254000	0.00446151	TGME49_254000_hypothetical_protein	0	0	0	0	0	0	0	0	0	0	0	0	0	0	0	0	0	0	0	0	0	0	0	0	0	0	0	0	0	0	0	0	0	0	0	0	0	0	0	0	0	0	0	0	0	0
	TGME49_230440-TGME49_254000	0.00446151
232	TGME49_200250-TGME49_264080	0.00445919	TGME49_200250_microneme_protein_MIC17A_(MIC17A)	0	0	0	0	0	18	11	0	0	0	0	0	0	0	0	0	0	0	0	0	0	0	0	0	0	0	0	0	0	0	0	0	0	0	0	0	0	0	0	0	0	0	0	0	0	0
	TGME49_200250-TGME49_264080	0.00445919	TGME49_264080_acyl_carrier_protein_ACP_(ACP)	0	0	0	0	0	0	0	0	0	0	0	3	0	0	6	8	5	0	0	0	0	0	0	0	0	0	0	0	0	0	0	0	0	0	0	0	0	0	0	0	0	0	0	0	0	0
	TGME49_200250-TGME49_264080	0.00445919
233	TGME49_224110-TGME49_242820	0.00444578	TGME49_224110_adhesion_regulating_molecule_region_protein,_putative	0	0	0	0	0	0	0	0	0	0	0	0	0	0	0	0	0	0	0	0	0	0	0	0	0	0	0	0	0	0	0	0	0	0	0	0	0	0	0	0	0	0	0	0	0	0
	TGME49_224110-TGME49_242820	0.00444578	TGME49_242820_hypothetical_protein	0	0	0	0	0	0	0	0	0	0	0	0	0	0	0	0	0	0	0	0	0	0	0	0	0	0	0	0	0	0	0	0	0	0	0	0	0	0	0	0	0	0	0	0	0	0
	TGME49_224110-TGME49_242820	0.00444578
234	TGME49_235540-TGME49_289290	0.00443709	TGME49_235540_eukaryotic_initiation_factor-2_beta,_putative	0	0	0	2	0	0	0	5	4	3	0	0	0	2	0	0	0	0	0	0	0	0	0	0	0	0	0	0	0	0	0	0	0	0	0	0	0	0	0	0	0	0	0	0	0	0
	TGME49_235540-TGME49_289290	0.00443709	TGME49_289290_hypothetical_protein	0	0	0	0	0	0	0	0	0	0	0	0	0	0	0	0	0	0	0	0	0	0	0	0	0	0	0	0	0	0	0	0	0	0	0	0	0	0	0	0	0	0	0	0	0	0
	TGME49_235540-TGME49_289290	0.00443709
235	TGME49_201860-TGME49_314750	0.00441698	TGME49_201860_hypothetical_protein	0	0	0	0	0	0	0	0	0	0	0	0	0	0	0	2	2	2	2	4	2	0	2	2	0	0	0	0	0	0	0	0	0	0	0	0	0	0	0	0	0	0	0	0	0	0
	TGME49_201860-TGME49_314750	0.00441698	TGME49_314750_hypothetical_protein	0	0	0	0	0	0	0	0	0	0	0	0	0	0	0	0	0	0	0	0	0	0	0	0	0	0	0	0	0	0	0	0	0	0	0	0	0	0	0	0	0	0	0	0	0	0
	TGME49_201860-TGME49_314750	0.00441698
236	TGME49_230440-TGME49_242820	0.00435214	TGME49_230440_CHY_zinc_finger_domain-containing_protein	0	0	0	0	0	0	0	0	0	0	0	0	0	0	0	0	2	6	5	3	0	0	0	0	0	0	0	0	0	0	0	0	0	0	0	0	0	0	0	0	0	0	0	0	0	0
	TGME49_230440-TGME49_242820	0.00435214	TGME49_242820_hypothetical_protein	0	0	0	0	0	0	0	0	0	0	0	0	0	0	0	0	0	0	0	0	0	0	0	0	0	0	0	0	0	0	0	0	0	0	0	0	0	0	0	0	0	0	0	0	0	0
	TGME49_230440-TGME49_242820	0.00435214
237	TGME49_209290-TGME49_258940	0.00435135	TGME49_209290_ribosomal_protein_RPS28_(RPS28)	0	0	0	0	0	2	0	0	0	0	0	2	0	0	0	0	0	0	0	0	0	0	0	0	0	0	0	0	0	0	0	0	0	0	0	0	0	0	0	0	0	0	0	0	0	0
	TGME49_209290-TGME49_258940	0.00435135	TGME49_258940_acylphosphatase_family_protein	0	0	0	0	0	0	0	0	0	0	0	0	0	0	0	0	0	0	0	0	0	0	0	0	0	0	0	0	0	0	0	0	0	0	0	0	0	0	0	0	0	0	0	0	0	0
	TGME49_209290-TGME49_258940	0.00435135
238	TGME49_201860-TGME49_248810	0.00434907	TGME49_201860_hypothetical_protein	0	0	0	0	0	0	0	0	0	0	0	0	0	0	0	2	2	2	2	4	2	0	2	2	0	0	0	0	0	0	0	0	0	0	0	0	0	0	0	0	0	0	0	0	0	0
	TGME49_201860-TGME49_248810	0.00434907	TGME49_248810_nuclear_factor_NF7	0	0	0	0	0	0	0	0	0	0	0	0	0	0	0	0	0	0	0	0	0	0	0	0	0	0	0	0	0	0	0	0	0	0	0	0	0	0	0	0	0	0	0	0	0	0
	TGME49_201860-TGME49_248810	0.00434907
239	TGME49_203630-TGME49_239330	0.00433921	TGME49_203630_ribosomal_protein_RPL44_(RPL44)	0	0	0	0	0	0	0	0	0	0	0	0	0	0	0	0	0	0	0	0	0	0	0	0	0	0	0	0	0	0	0	0	0	0	0	0	0	0	0	0	0	0	0	0	0	0
	TGME49_203630-TGME49_239330	0.00433921	TGME49_239330_ribosomal_protein_RPL37_(RPL37)	0	0	0	0	0	0	0	0	0	0	0	0	0	0	0	0	0	0	0	0	0	0	0	0	0	0	0	0	0	0	0	0	0	0	0	0	0	0	0	0	0	0	0	0	0	0
	TGME49_203630-TGME49_239330	0.00433921
240	TGME49_202870-TGME49_254000	0.00433588	TGME49_202870_SAP_domain-containing_protein	2	0	1	0	0	0	0	0	2	2	0	2	2	0	0	0	0	0	0	0	0	0	0	0	0	0	0	0	0	0	0	0	0	0	0	0	0	0	0	0	0	0	0	0	0	0
	TGME49_202870-TGME49_254000	0.00433588	TGME49_254000_hypothetical_protein	0	0	0	0	0	0	0	0	0	0	0	0	0	0	0	0	0	0	0	0	0	0	0	0	0	0	0	0	0	0	0	0	0	0	0	0	0	0	0	0	0	0	0	0	0	0
	TGME49_202870-TGME49_254000	0.00433588
241	TGME49_211260-TGME49_258150	0.00430672	TGME49_211260_rhoptry_kinase_family_protein_ROP26_(incomplete_catalytic_triad)_(ROP26)	0	0	0	0	0	0	0	0	0	0	0	0	0	0	0	0	0	0	0	0	0	0	0	0	0	0	0	0	0	0	0	0	0	0	0	0	0	0	0	0	0	0	0	0	0	0
	TGME49_211260-TGME49_258150	0.00430672	TGME49_258150_proteasome_subunit_alpha_type_7,_putative	0	0	0	0	0	0	0	0	0	0	0	0	0	0	0	3	0	0	0	0	0	0	0	0	0	0	0	0	0	0	0	0	0	0	0	0	0	0	0	0	0	0	0	0	0	0
	TGME49_211260-TGME49_258150	0.00430672
242	TGME49_202870-TGME49_268570	0.00429401	TGME49_202870_SAP_domain-containing_protein	2	0	1	0	0	0	0	0	2	2	0	2	2	0	0	0	0	0	0	0	0	0	0	0	0	0	0	0	0	0	0	0	0	0	0	0	0	0	0	0	0	0	0	0	0	0
	TGME49_202870-TGME49_268570	0.00429401	TGME49_268570_zinc_finger_(CCCH_type)_motif-containing_protein	0	0	0	0	0	0	0	0	0	0	0	0	0	0	0	0	0	0	0	0	0	0	0	0	0	0	0	0	0	0	0	0	0	0	0	0	0	0	0	0	0	0	0	0	0	0
	TGME49_202870-TGME49_268570	0.00429401
243	TGME49_201860-TGME49_230440	0.00428682	TGME49_201860_hypothetical_protein	0	0	0	0	0	0	0	0	0	0	0	0	0	0	0	2	2	2	2	4	2	0	2	2	0	0	0	0	0	0	0	0	0	0	0	0	0	0	0	0	0	0	0	0	0	0
	TGME49_201860-TGME49_230440	0.00428682	TGME49_230440_CHY_zinc_finger_domain-containing_protein	0	0	0	0	0	0	0	0	0	0	0	0	0	0	0	0	2	6	5	3	0	0	0	0	0	0	0	0	0	0	0	0	0	0	0	0	0	0	0	0	0	0	0	0	0	0
	TGME49_201860-TGME49_230440	0.00428682
244	TGME49_201860-TGME49_289290	0.00427705	TGME49_201860_hypothetical_protein	0	0	0	0	0	0	0	0	0	0	0	0	0	0	0	2	2	2	2	4	2	0	2	2	0	0	0	0	0	0	0	0	0	0	0	0	0	0	0	0	0	0	0	0	0	0
	TGME49_201860-TGME49_289290	0.00427705	TGME49_289290_hypothetical_protein	0	0	0	0	0	0	0	0	0	0	0	0	0	0	0	0	0	0	0	0	0	0	0	0	0	0	0	0	0	0	0	0	0	0	0	0	0	0	0	0	0	0	0	0	0	0
	TGME49_201860-TGME49_289290	0.00427705
245	TGME49_202870-TGME49_305850	0.00427333	TGME49_202870_SAP_domain-containing_protein	2	0	1	0	0	0	0	0	2	2	0	2	2	0	0	0	0	0	0	0	0	0	0	0	0	0	0	0	0	0	0	0	0	0	0	0	0	0	0	0	0	0	0	0	0	0
	TGME49_202870-TGME49_305850	0.00427333	TGME49_305850_RNA_recognition_motif-containing_protein	0	0	0	0	0	0	0	0	0	0	0	0	0	0	0	0	0	0	0	0	0	0	0	0	0	0	0	0	0	0	0	0	0	0	0	0	0	0	0	0	0	0	0	0	0	0
	TGME49_202870-TGME49_305850	0.00427333
246	TGME49_235540-TGME49_279420	0.00424818	TGME49_235540_eukaryotic_initiation_factor-2_beta,_putative	0	0	0	2	0	0	0	5	4	3	0	0	0	2	0	0	0	0	0	0	0	0	0	0	0	0	0	0	0	0	0	0	0	0	0	0	0	0	0	0	0	0	0	0	0	0
	TGME49_235540-TGME49_279420	0.00424818	TGME49_279420_hypothetical_protein	0	0	0	0	0	0	0	0	0	0	0	0	0	0	0	0	0	0	0	0	0	0	0	0	0	0	0	0	0	0	0	0	0	0	0	0	0	0	0	0	0	0	0	0	0	0
	TGME49_235540-TGME49_279420	0.00424818
247	TGME49_202870-TGME49_242820	0.00423181	TGME49_202870_SAP_domain-containing_protein	2	0	1	0	0	0	0	0	2	2	0	2	2	0	0	0	0	0	0	0	0	0	0	0	0	0	0	0	0	0	0	0	0	0	0	0	0	0	0	0	0	0	0	0	0	0
	TGME49_202870-TGME49_242820	0.00423181	TGME49_242820_hypothetical_protein	0	0	0	0	0	0	0	0	0	0	0	0	0	0	0	0	0	0	0	0	0	0	0	0	0	0	0	0	0	0	0	0	0	0	0	0	0	0	0	0	0	0	0	0	0	0
	TGME49_202870-TGME49_242820	0.00423181
248	TGME49_209950-TGME49_305850	0.0042256	TGME49_209950_thioredoxin,_putative	0	0	0	0	0	0	0	0	0	0	0	0	0	9	19	0	0	0	0	0	0	0	0	0	0	0	0	0	0	0	0	0	0	0	0	0	0	0	0	0	0	0	0	0	0	0
	TGME49_209950-TGME49_305850	0.0042256	TGME49_305850_RNA_recognition_motif-containing_protein	0	0	0	0	0	0	0	0	0	0	0	0	0	0	0	0	0	0	0	0	0	0	0	0	0	0	0	0	0	0	0	0	0	0	0	0	0	0	0	0	0	0	0	0	0	0
	TGME49_209950-TGME49_305850	0.0042256
249	TGME49_212300-TGME49_262720	0.00419795	TGME49_212300_hypothetical_protein	0	0	0	0	0	0	0	0	0	0	0	0	0	0	0	0	0	0	0	0	0	0	0	0	0	0	0	0	0	0	0	0	0	0	0	0	0	0	0	0	0	0	0	0	0	0
	TGME49_212300-TGME49_262720	0.00419795	TGME49_262720_eukaryotic_initiation_factor-1A,_putative	0	0	0	0	0	0	0	0	0	0	0	0	0	0	0	0	0	0	0	0	0	0	0	0	0	0	0	0	0	0	0	0	0	0	0	0	0	0	0	0	0	0	0	0	0	0
	TGME49_212300-TGME49_262720	0.00419795
250	TGME49_200250-TGME49_218240	0.00419415	TGME49_200250_microneme_protein_MIC17A_(MIC17A)	0	0	0	0	0	18	11	0	0	0	0	0	0	0	0	0	0	0	0	0	0	0	0	0	0	0	0	0	0	0	0	0	0	0	0	0	0	0	0	0	0	0	0	0	0	0
	TGME49_200250-TGME49_218240	0.00419415	TGME49_218240_hypothetical_protein	0	0	0	0	0	0	0	0	0	0	0	0	0	0	0	0	0	0	0	0	0	0	0	0	0	0	0	0	0	0	0	0	0	0	0	0	0	0	0	0	0	0	0	0	0	0
	TGME49_200250-TGME49_218240	0.00419415
251	TGME49_201860-TGME49_202870	0.00416403	TGME49_201860_hypothetical_protein	0	0	0	0	0	0	0	0	0	0	0	0	0	0	0	2	2	2	2	4	2	0	2	2	0	0	0	0	0	0	0	0	0	0	0	0	0	0	0	0	0	0	0	0	0	0
	TGME49_201860-TGME49_202870	0.00416403	TGME49_202870_SAP_domain-containing_protein	2	0	1	0	0	0	0	0	2	2	0	2	2	0	0	0	0	0	0	0	0	0	0	0	0	0	0	0	0	0	0	0	0	0	0	0	0	0	0	0	0	0	0	0	0	0
	TGME49_201860-TGME49_202870	0.00416403
252	TGME49_242820-TGME49_279420	0.0041623	TGME49_242820_hypothetical_protein	0	0	0	0	0	0	0	0	0	0	0	0	0	0	0	0	0	0	0	0	0	0	0	0	0	0	0	0	0	0	0	0	0	0	0	0	0	0	0	0	0	0	0	0	0	0
	TGME49_242820-TGME49_279420	0.0041623	TGME49_279420_hypothetical_protein	0	0	0	0	0	0	0	0	0	0	0	0	0	0	0	0	0	0	0	0	0	0	0	0	0	0	0	0	0	0	0	0	0	0	0	0	0	0	0	0	0	0	0	0	0	0
	TGME49_242820-TGME49_279420	0.0041623
253	TGME49_200240-TGME49_209290	0.00414078	TGME49_200240_microneme_protein_MIC17B_(MIC17B)	2	0	0	0	2	7	1	0	0	0	0	0	0	0	0	0	0	0	0	0	0	0	0	0	0	0	0	0	0	0	0	0	0	0	0	0	0	0	0	0	0	0	0	0	0	0
	TGME49_200240-TGME49_209290	0.00414078	TGME49_209290_ribosomal_protein_RPS28_(RPS28)	0	0	0	0	0	2	0	0	0	0	0	2	0	0	0	0	0	0	0	0	0	0	0	0	0	0	0	0	0	0	0	0	0	0	0	0	0	0	0	0	0	0	0	0	0	0
	TGME49_200240-TGME49_209290	0.00414078
254	TGME49_254000-TGME49_305850	0.00413631	TGME49_254000_hypothetical_protein	0	0	0	0	0	0	0	0	0	0	0	0	0	0	0	0	0	0	0	0	0	0	0	0	0	0	0	0	0	0	0	0	0	0	0	0	0	0	0	0	0	0	0	0	0	0
	TGME49_254000-TGME49_305850	0.00413631	TGME49_305850_RNA_recognition_motif-containing_protein	0	0	0	0	0	0	0	0	0	0	0	0	0	0	0	0	0	0	0	0	0	0	0	0	0	0	0	0	0	0	0	0	0	0	0	0	0	0	0	0	0	0	0	0	0	0
	TGME49_254000-TGME49_305850	0.00413631
255	TGME49_200250-TGME49_279420	0.00413596	TGME49_200250_microneme_protein_MIC17A_(MIC17A)	0	0	0	0	0	18	11	0	0	0	0	0	0	0	0	0	0	0	0	0	0	0	0	0	0	0	0	0	0	0	0	0	0	0	0	0	0	0	0	0	0	0	0	0	0	0
	TGME49_200250-TGME49_279420	0.00413596	TGME49_279420_hypothetical_protein	0	0	0	0	0	0	0	0	0	0	0	0	0	0	0	0	0	0	0	0	0	0	0	0	0	0	0	0	0	0	0	0	0	0	0	0	0	0	0	0	0	0	0	0	0	0
	TGME49_200250-TGME49_279420	0.00413596
256	TGME49_235540-TGME49_305850	0.00412279	TGME49_235540_eukaryotic_initiation_factor-2_beta,_putative	0	0	0	2	0	0	0	5	4	3	0	0	0	2	0	0	0	0	0	0	0	0	0	0	0	0	0	0	0	0	0	0	0	0	0	0	0	0	0	0	0	0	0	0	0	0
	TGME49_235540-TGME49_305850	0.00412279	TGME49_305850_RNA_recognition_motif-containing_protein	0	0	0	0	0	0	0	0	0	0	0	0	0	0	0	0	0	0	0	0	0	0	0	0	0	0	0	0	0	0	0	0	0	0	0	0	0	0	0	0	0	0	0	0	0	0
	TGME49_235540-TGME49_305850	0.00412279
257	TGME49_268570-TGME49_305850	0.00409518	TGME49_268570_zinc_finger_(CCCH_type)_motif-containing_protein	0	0	0	0	0	0	0	0	0	0	0	0	0	0	0	0	0	0	0	0	0	0	0	0	0	0	0	0	0	0	0	0	0	0	0	0	0	0	0	0	0	0	0	0	0	0
	TGME49_268570-TGME49_305850	0.00409518	TGME49_305850_RNA_recognition_motif-containing_protein	0	0	0	0	0	0	0	0	0	0	0	0	0	0	0	0	0	0	0	0	0	0	0	0	0	0	0	0	0	0	0	0	0	0	0	0	0	0	0	0	0	0	0	0	0	0
	TGME49_268570-TGME49_305850	0.00409518
258	TGME49_235740-TGME49_242820	0.00402447	TGME49_235740_hypothetical_protein	0	0	0	0	0	0	0	0	0	0	0	0	0	0	0	0	0	0	0	0	0	0	0	0	0	0	0	0	0	0	0	0	0	0	0	0	0	0	0	0	0	0	0	0	0	0
	TGME49_235740-TGME49_242820	0.00402447	TGME49_242820_hypothetical_protein	0	0	0	0	0	0	0	0	0	0	0	0	0	0	0	0	0	0	0	0	0	0	0	0	0	0	0	0	0	0	0	0	0	0	0	0	0	0	0	0	0	0	0	0	0	0
	TGME49_235740-TGME49_242820	0.00402447
259	TGME49_200250-TGME49_242820	0.00397982	TGME49_200250_microneme_protein_MIC17A_(MIC17A)	0	0	0	0	0	18	11	0	0	0	0	0	0	0	0	0	0	0	0	0	0	0	0	0	0	0	0	0	0	0	0	0	0	0	0	0	0	0	0	0	0	0	0	0	0	0
	TGME49_200250-TGME49_242820	0.00397982	TGME49_242820_hypothetical_protein	0	0	0	0	0	0	0	0	0	0	0	0	0	0	0	0	0	0	0	0	0	0	0	0	0	0	0	0	0	0	0	0	0	0	0	0	0	0	0	0	0	0	0	0	0	0
	TGME49_200250-TGME49_242820	0.00397982
260	TGME49_200240-TGME49_290300	0.0039631	TGME49_200240_microneme_protein_MIC17B_(MIC17B)	2	0	0	0	2	7	1	0	0	0	0	0	0	0	0	0	0	0	0	0	0	0	0	0	0	0	0	0	0	0	0	0	0	0	0	0	0	0	0	0	0	0	0	0	0	0
	TGME49_200240-TGME49_290300	0.0039631	TGME49_290300_hypothetical_protein	0	0	0	0	0	0	0	0	0	0	0	0	0	0	0	0	0	0	0	0	0	0	0	0	0	0	0	0	0	0	0	0	0	0	0	0	0	0	0	0	0	0	0	0	0	0
	TGME49_200240-TGME49_290300	0.0039631
261	TGME49_200240-TGME49_243580	0.00394875	TGME49_200240_microneme_protein_MIC17B_(MIC17B)	2	0	0	0	2	7	1	0	0	0	0	0	0	0	0	0	0	0	0	0	0	0	0	0	0	0	0	0	0	0	0	0	0	0	0	0	0	0	0	0	0	0	0	0	0	0
	TGME49_200240-TGME49_243580	0.00394875	TGME49_243580_Hit_family_protein_involved_in_cell-cycle_regulation,_putative	0	0	0	0	0	0	0	0	0	0	0	0	0	0	0	0	0	0	0	0	0	0	0	0	0	0	0	0	0	0	0	0	0	0	0	0	0	0	0	0	0	0	0	0	0	0
	TGME49_200240-TGME49_243580	0.00394875
262	TGME49_311310-TGME49_314820	0.00390162	TGME49_311310_protein_phosphatase_2B_catalytic_subunit,_calcineurin_family_phosphatse_superfamily_protein	0	0	0	0	0	0	0	0	0	0	0	0	0	0	0	0	0	0	0	0	0	0	0	0	0	0	0	0	0	0	0	0	0	0	0	0	0	0	0	0	0	0	0	0	0	0
	TGME49_311310-TGME49_314820	0.00390162	TGME49_314820_atp_synthase_F1,_epsilon_subunit,_putative	0	0	0	0	0	0	0	0	0	0	0	0	0	0	0	0	0	0	0	0	0	0	0	0	0	0	0	0	0	0	0	0	0	0	0	0	0	0	0	0	0	0	0	0	0	0
	TGME49_311310-TGME49_314820	0.00390162
263	TGME49_209950-TGME49_258940	0.0038479	TGME49_209950_thioredoxin,_putative	0	0	0	0	0	0	0	0	0	0	0	0	0	9	19	0	0	0	0	0	0	0	0	0	0	0	0	0	0	0	0	0	0	0	0	0	0	0	0	0	0	0	0	0	0	0
	TGME49_209950-TGME49_258940	0.0038479	TGME49_258940_acylphosphatase_family_protein	0	0	0	0	0	0	0	0	0	0	0	0	0	0	0	0	0	0	0	0	0	0	0	0	0	0	0	0	0	0	0	0	0	0	0	0	0	0	0	0	0	0	0	0	0	0
	TGME49_209950-TGME49_258940	0.0038479
264	TGME49_211260-TGME49_216860	0.00384593	TGME49_211260_rhoptry_kinase_family_protein_ROP26_(incomplete_catalytic_triad)_(ROP26)	0	0	0	0	0	0	0	0	0	0	0	0	0	0	0	0	0	0	0	0	0	0	0	0	0	0	0	0	0	0	0	0	0	0	0	0	0	0	0	0	0	0	0	0	0	0
	TGME49_211260-TGME49_216860	0.00384593	TGME49_216860_DEAD_(Asp-Glu-Ala-Asp)_box_polypeptide_DDX39_(DDX39)	0	0	0	0	0	0	0	0	0	0	0	0	0	0	0	0	0	0	0	0	0	0	0	0	0	0	0	0	0	0	0	0	0	0	0	0	0	0	0	0	0	0	0	0	0	0
	TGME49_211260-TGME49_216860	0.00384593
265	TGME49_254000-TGME49_258940	0.00375555	TGME49_254000_hypothetical_protein	0	0	0	0	0	0	0	0	0	0	0	0	0	0	0	0	0	0	0	0	0	0	0	0	0	0	0	0	0	0	0	0	0	0	0	0	0	0	0	0	0	0	0	0	0	0
	TGME49_254000-TGME49_258940	0.00375555	TGME49_258940_acylphosphatase_family_protein	0	0	0	0	0	0	0	0	0	0	0	0	0	0	0	0	0	0	0	0	0	0	0	0	0	0	0	0	0	0	0	0	0	0	0	0	0	0	0	0	0	0	0	0	0	0
	TGME49_254000-TGME49_258940	0.00375555
266	TGME49_240640-TGME49_308810	0.00375154	TGME49_240640_casein_kinase_I	0	0	0	0	0	0	0	0	0	0	0	0	0	0	0	0	0	0	0	0	0	0	0	0	0	0	0	0	0	0	0	0	0	0	0	0	0	0	0	0	0	0	0	0	0	0
	TGME49_240640-TGME49_308810	0.00375154	TGME49_308810_rhoptry_neck_protein_RON9_(RON9)	0	0	0	0	0	0	0	0	0	0	0	0	0	0	0	4	15	23	11	14	7	0	7	3	0	0	0	0	0	0	0	0	0	0	0	0	0	0	0	0	0	0	0	0	0	0
	TGME49_240640-TGME49_308810	0.00375154
267	TGME49_258940-TGME49_305850	0.00369785	TGME49_258940_acylphosphatase_family_protein	0	0	0	0	0	0	0	0	0	0	0	0	0	0	0	0	0	0	0	0	0	0	0	0	0	0	0	0	0	0	0	0	0	0	0	0	0	0	0	0	0	0	0	0	0	0
	TGME49_258940-TGME49_305850	0.00369785	TGME49_305850_RNA_recognition_motif-containing_protein	0	0	0	0	0	0	0	0	0	0	0	0	0	0	0	0	0	0	0	0	0	0	0	0	0	0	0	0	0	0	0	0	0	0	0	0	0	0	0	0	0	0	0	0	0	0
	TGME49_258940-TGME49_305850	0.00369785
268	TGME49_200240-TGME49_202870	0.00369085	TGME49_200240_microneme_protein_MIC17B_(MIC17B)	2	0	0	0	2	7	1	0	0	0	0	0	0	0	0	0	0	0	0	0	0	0	0	0	0	0	0	0	0	0	0	0	0	0	0	0	0	0	0	0	0	0	0	0	0	0
	TGME49_200240-TGME49_202870	0.00369085	TGME49_202870_SAP_domain-containing_protein	2	0	1	0	0	0	0	0	2	2	0	2	2	0	0	0	0	0	0	0	0	0	0	0	0	0	0	0	0	0	0	0	0	0	0	0	0	0	0	0	0	0	0	0	0	0
	TGME49_200240-TGME49_202870	0.00369085
269	TGME49_200240-TGME49_218240	0.00367831	TGME49_200240_microneme_protein_MIC17B_(MIC17B)	2	0	0	0	2	7	1	0	0	0	0	0	0	0	0	0	0	0	0	0	0	0	0	0	0	0	0	0	0	0	0	0	0	0	0	0	0	0	0	0	0	0	0	0	0	0
	TGME49_200240-TGME49_218240	0.00367831	TGME49_218240_hypothetical_protein	0	0	0	0	0	0	0	0	0	0	0	0	0	0	0	0	0	0	0	0	0	0	0	0	0	0	0	0	0	0	0	0	0	0	0	0	0	0	0	0	0	0	0	0	0	0
	TGME49_200240-TGME49_218240	0.00367831
270	TGME49_200240-TGME49_279420	0.00362449	TGME49_200240_microneme_protein_MIC17B_(MIC17B)	2	0	0	0	2	7	1	0	0	0	0	0	0	0	0	0	0	0	0	0	0	0	0	0	0	0	0	0	0	0	0	0	0	0	0	0	0	0	0	0	0	0	0	0	0	0
	TGME49_200240-TGME49_279420	0.00362449	TGME49_279420_hypothetical_protein	0	0	0	0	0	0	0	0	0	0	0	0	0	0	0	0	0	0	0	0	0	0	0	0	0	0	0	0	0	0	0	0	0	0	0	0	0	0	0	0	0	0	0	0	0	0
	TGME49_200240-TGME49_279420	0.00362449
271	TGME49_200240-TGME49_200250	0.00345583	TGME49_200240_microneme_protein_MIC17B_(MIC17B)	2	0	0	0	2	7	1	0	0	0	0	0	0	0	0	0	0	0	0	0	0	0	0	0	0	0	0	0	0	0	0	0	0	0	0	0	0	0	0	0	0	0	0	0	0	0
	TGME49_200240-TGME49_200250	0.00345583	TGME49_200250_microneme_protein_MIC17A_(MIC17A)	0	0	0	0	0	18	11	0	0	0	0	0	0	0	0	0	0	0	0	0	0	0	0	0	0	0	0	0	0	0	0	0	0	0	0	0	0	0	0	0	0	0	0	0	0	0
	TGME49_200240-TGME49_200250	0.00345583
272	TGME49_228210-TGME49_233480	0.0031998	TGME49_228210_26S_proteasome_regulatory_subunit	0	0	0	0	0	0	0	0	0	0	0	0	0	0	0	0	0	0	0	0	0	0	0	0	0	0	0	0	0	0	0	0	0	0	0	0	0	0	0	0	0	0	0	0	0	0
	TGME49_228210-TGME49_233480	0.0031998	TGME49_233480_SAG-related_sequence_SRS29C_(SRS2)	0	0	6	0	0	0	0	3	6	4	0	8	8	3	4	5	4	4	3	0	3	0	0	0	0	0	0	0	0	0	0	0	0	0	0	0	0	0	0	0	0	0	0	0	0	0
	TGME49_228210-TGME49_233480	0.0031998
273	TGME49_211260-TGME49_278050	0.00311052	TGME49_211260_rhoptry_kinase_family_protein_ROP26_(incomplete_catalytic_triad)_(ROP26)	0	0	0	0	0	0	0	0	0	0	0	0	0	0	0	0	0	0	0	0	0	0	0	0	0	0	0	0	0	0	0	0	0	0	0	0	0	0	0	0	0	0	0	0	0	0
	TGME49_211260-TGME49_278050	0.00311052	TGME49_278050_proteasome_subunit_alpha_type_1,_putative	0	0	0	0	0	0	0	0	0	0	0	0	0	0	0	0	0	0	0	0	0	0	0	0	0	0	0	0	0	0	0	0	0	0	0	0	0	0	0	0	0	0	0	0	0	0
	TGME49_211260-TGME49_278050	0.00311052
274	TGME49_205470-TGME49_309010	0.00304358	TGME49_205470_translation_elongation_factor_2_family_protein,_putative	4	2	3	1	0	1	1	1	0	0	0	0	0	0	0	0	0	0	0	0	0	0	0	0	0	0	0	0	0	0	0	0	0	0	0	0	0	0	0	0	0	0	0	0	0	0
	TGME49_205470-TGME49_309010	0.00304358	TGME49_309010_elongation_factor_P,_putative	0	0	0	0	0	0	0	0	0	0	0	0	0	0	0	0	0	0	0	0	0	0	0	0	0	0	0	0	0	0	0	0	0	0	0	0	0	0	0	0	0	0	0	0	0	0
	TGME49_205470-TGME49_309010	0.00304358
275	TGME49_216880-TGME49_249590	0.00300965	TGME49_216880_guanine_nucleotide-binding_protein	32	24	23	24	17	16	17	16	19	10	0	13	11	7	9	7	6	4	5	4	2	0	5	4	3	5	0	0	0	0	0	0	0	0	1	0	2	0	2	0	0	0	0	0	0	1
	TGME49_216880-TGME49_249590	0.00300965	TGME49_249590_proteasome_subunit_alpha_type_5-2,_putative	0	0	0	0	0	0	0	0	0	0	0	0	0	0	0	5	4	0	0	0	0	0	0	0	0	0	0	0	0	0	0	0	0	0	0	0	0	0	0	0	0	0	0	0	0	0
	TGME49_216880-TGME49_249590	0.00300965
276	TGME49_214770-TGME49_233480	0.00296487	TGME49_214770_small_GTP_binding_protein_rab1a,_putative	0	0	0	0	0	0	0	0	0	0	0	0	0	0	0	0	0	0	0	0	0	0	0	0	0	0	0	0	0	0	0	0	0	0	0	0	0	0	0	0	0	0	0	0	0	0
	TGME49_214770-TGME49_233480	0.00296487	TGME49_233480_SAG-related_sequence_SRS29C_(SRS2)	0	0	6	0	0	0	0	3	6	4	0	8	8	3	4	5	4	4	3	0	3	0	0	0	0	0	0	0	0	0	0	0	0	0	0	0	0	0	0	0	0	0	0	0	0	0
	TGME49_214770-TGME49_233480	0.00296487
277	TGME49_233480-TGME49_287210	0.00286512	TGME49_233480_SAG-related_sequence_SRS29C_(SRS2)	0	0	6	0	0	0	0	3	6	4	0	8	8	3	4	5	4	4	3	0	3	0	0	0	0	0	0	0	0	0	0	0	0	0	0	0	0	0	0	0	0	0	0	0	0	0
	TGME49_233480-TGME49_287210	0.00286512	TGME49_287210_proteasome_subunit_alpha2,_protease_of_the_acylase_family_and_NTN_hydrolase_fold,_putative	0	0	0	0	0	0	0	0	0	0	0	0	0	0	0	0	1	0	0	0	0	0	0	0	0	0	0	0	0	0	0	0	0	0	0	0	0	0	0	0	0	0	0	0	0	0
	TGME49_233480-TGME49_287210	0.00286512
278	TGME49_224480-TGME49_237250	0.00273223	TGME49_224480_cell-cycle-associated_protein_kinase_CLK,_putative	0	0	0	0	0	0	0	0	0	0	0	0	0	0	0	0	0	0	0	0	0	0	0	0	0	0	0	0	0	0	0	0	0	0	0	0	0	0	0	0	0	0	0	0	0	0
	TGME49_224480-TGME49_237250	0.00273223	TGME49_237250_hypothetical_protein	0	0	0	0	0	0	0	0	0	0	0	0	0	0	0	0	0	0	0	0	0	0	0	0	0	0	0	0	0	0	0	0	0	0	0	0	0	0	0	0	0	0	0	0	0	0
	TGME49_224480-TGME49_237250	0.00273223
279	TGME49_249590-TGME49_314820	0.0027151	TGME49_249590_proteasome_subunit_alpha_type_5-2,_putative	0	0	0	0	0	0	0	0	0	0	0	0	0	0	0	5	4	0	0	0	0	0	0	0	0	0	0	0	0	0	0	0	0	0	0	0	0	0	0	0	0	0	0	0	0	0
	TGME49_249590-TGME49_314820	0.0027151	TGME49_314820_atp_synthase_F1,_epsilon_subunit,_putative	0	0	0	0	0	0	0	0	0	0	0	0	0	0	0	0	0	0	0	0	0	0	0	0	0	0	0	0	0	0	0	0	0	0	0	0	0	0	0	0	0	0	0	0	0	0
	TGME49_249590-TGME49_314820	0.0027151
280	TGME49_236580-TGME49_287210	0.00270886	TGME49_236580_Prp31-15.5k-U4_Snrna_Complex_family_protein	0	0	0	0	0	0	0	0	0	0	0	0	0	0	0	0	0	0	0	0	0	0	0	0	0	0	0	0	0	0	0	0	0	0	0	0	0	0	0	0	0	0	0	0	0	0
	TGME49_236580-TGME49_287210	0.00270886	TGME49_287210_proteasome_subunit_alpha2,_protease_of_the_acylase_family_and_NTN_hydrolase_fold,_putative	0	0	0	0	0	0	0	0	0	0	0	0	0	0	0	0	1	0	0	0	0	0	0	0	0	0	0	0	0	0	0	0	0	0	0	0	0	0	0	0	0	0	0	0	0	0
	TGME49_236580-TGME49_287210	0.00270886
281	TGME49_205470-TGME49_310640	0.00262435	TGME49_205470_translation_elongation_factor_2_family_protein,_putative	4	2	3	1	0	1	1	1	0	0	0	0	0	0	0	0	0	0	0	0	0	0	0	0	0	0	0	0	0	0	0	0	0	0	0	0	0	0	0	0	0	0	0	0	0	0
	TGME49_205470-TGME49_310640	0.00262435	TGME49_310640_phosphorylase_family_protein	3	0	1	0	0	1	0	0	0	0	0	0	0	0	0	0	0	0	0	0	0	0	0	0	0	0	0	0	0	0	0	0	0	0	0	0	0	0	0	0	0	0	0	0	0	0
	TGME49_205470-TGME49_310640	0.00262435
282	TGME49_205470-TGME49_285710	0.00260914	TGME49_205470_translation_elongation_factor_2_family_protein,_putative	4	2	3	1	0	1	1	1	0	0	0	0	0	0	0	0	0	0	0	0	0	0	0	0	0	0	0	0	0	0	0	0	0	0	0	0	0	0	0	0	0	0	0	0	0	0
	TGME49_205470-TGME49_285710	0.00260914	TGME49_285710_hypothetical_protein	0	0	0	0	0	0	0	0	0	0	0	0	0	0	1	7	0	0	0	0	0	0	0	0	0	0	0	0	0	0	0	0	0	0	0	0	0	0	0	0	0	0	0	0	0	0
	TGME49_205470-TGME49_285710	0.00260914
283	TGME49_225320-TGME49_249590	0.00259076	TGME49_225320_hypothetical_protein	0	0	0	0	0	0	0	0	0	0	0	0	0	0	0	0	0	0	0	0	0	0	0	0	0	0	0	0	0	0	0	0	0	0	0	0	0	0	0	0	0	0	0	0	0	0
	TGME49_225320-TGME49_249590	0.00259076	TGME49_249590_proteasome_subunit_alpha_type_5-2,_putative	0	0	0	0	0	0	0	0	0	0	0	0	0	0	0	5	4	0	0	0	0	0	0	0	0	0	0	0	0	0	0	0	0	0	0	0	0	0	0	0	0	0	0	0	0	0
	TGME49_225320-TGME49_249590	0.00259076
284	TGME49_205470-TGME49_289210	0.00258513	TGME49_205470_translation_elongation_factor_2_family_protein,_putative	4	2	3	1	0	1	1	1	0	0	0	0	0	0	0	0	0	0	0	0	0	0	0	0	0	0	0	0	0	0	0	0	0	0	0	0	0	0	0	0	0	0	0	0	0	0
	TGME49_205470-TGME49_289210	0.00258513	TGME49_289210_prefoldin_subunit_protein	0	0	0	0	0	0	0	0	0	0	0	0	0	0	0	0	0	0	0	0	0	0	0	0	0	0	0	0	0	0	0	0	0	0	0	0	0	0	0	0	0	0	0	0	0	0
	TGME49_205470-TGME49_289210	0.00258513
285	TGME49_205470-TGME49_265260	0.00258152	TGME49_205470_translation_elongation_factor_2_family_protein,_putative	4	2	3	1	0	1	1	1	0	0	0	0	0	0	0	0	0	0	0	0	0	0	0	0	0	0	0	0	0	0	0	0	0	0	0	0	0	0	0	0	0	0	0	0	0	0
	TGME49_205470-TGME49_265260	0.00258152	TGME49_265260_hypothetical_protein	0	0	0	0	0	0	0	0	0	0	0	0	0	0	0	0	0	0	0	0	0	0	0	0	0	0	0	0	0	0	0	0	0	0	0	0	0	0	0	0	0	0	0	0	0	0
	TGME49_205470-TGME49_265260	0.00258152
286	TGME49_203990-TGME49_205470	0.00258113	TGME49_203990_rhoptry_protein_ROP12_(ROP12)	0	0	0	0	0	0	0	0	0	0	0	0	0	0	2	5	0	0	0	0	0	0	0	0	0	0	0	0	0	0	0	0	0	0	0	0	0	0	0	0	0	0	0	0	0	0
	TGME49_203990-TGME49_205470	0.00258113	TGME49_205470_translation_elongation_factor_2_family_protein,_putative	4	2	3	1	0	1	1	1	0	0	0	0	0	0	0	0	0	0	0	0	0	0	0	0	0	0	0	0	0	0	0	0	0	0	0	0	0	0	0	0	0	0	0	0	0	0
	TGME49_203990-TGME49_205470	0.00258113
287	TGME49_205470-TGME49_220270	0.00257547	TGME49_205470_translation_elongation_factor_2_family_protein,_putative	4	2	3	1	0	1	1	1	0	0	0	0	0	0	0	0	0	0	0	0	0	0	0	0	0	0	0	0	0	0	0	0	0	0	0	0	0	0	0	0	0	0	0	0	0	0
	TGME49_205470-TGME49_220270	0.00257547	TGME49_220270_alveolin_domain_containing_intermediate_filament_IMC6_(IMC6)	0	0	0	0	0	0	0	0	0	0	0	0	0	0	0	0	0	0	0	0	0	0	0	0	0	0	0	0	0	0	0	0	0	0	0	0	0	0	0	0	0	0	0	0	0	0
	TGME49_205470-TGME49_220270	0.00257547
288	TGME49_205470-TGME49_259240	0.00256741	TGME49_205470_translation_elongation_factor_2_family_protein,_putative	4	2	3	1	0	1	1	1	0	0	0	0	0	0	0	0	0	0	0	0	0	0	0	0	0	0	0	0	0	0	0	0	0	0	0	0	0	0	0	0	0	0	0	0	0	0
	TGME49_205470-TGME49_259240	0.00256741	TGME49_259240_ribosomal_protein_RPS21_(RPS21)	0	0	0	0	0	0	0	0	0	0	0	0	0	0	0	0	0	0	0	0	0	0	0	0	0	0	0	0	0	0	0	0	0	0	0	0	0	0	0	0	0	0	0	0	0	0
	TGME49_205470-TGME49_259240	0.00256741
289	TGME49_205470-TGME49_310070	0.00256535	TGME49_205470_translation_elongation_factor_2_family_protein,_putative	4	2	3	1	0	1	1	1	0	0	0	0	0	0	0	0	0	0	0	0	0	0	0	0	0	0	0	0	0	0	0	0	0	0	0	0	0	0	0	0	0	0	0	0	0	0
	TGME49_205470-TGME49_310070	0.00256535	TGME49_310070_methyltransferase,_putative	0	0	0	0	0	0	0	0	0	0	0	0	0	0	0	0	0	0	0	0	0	0	0	0	0	0	0	0	0	0	0	0	0	0	0	0	0	0	0	0	0	0	0	0	0	0
	TGME49_205470-TGME49_310070	0.00256535
290	TGME49_205470-TGME49_223050	0.00256506	TGME49_205470_translation_elongation_factor_2_family_protein,_putative	4	2	3	1	0	1	1	1	0	0	0	0	0	0	0	0	0	0	0	0	0	0	0	0	0	0	0	0	0	0	0	0	0	0	0	0	0	0	0	0	0	0	0	0	0	0
	TGME49_205470-TGME49_223050	0.00256506	TGME49_223050_ribosomal_protein_RPS20_(RPS20)	0	0	0	0	0	0	0	0	0	0	0	0	0	0	0	0	0	0	0	0	0	0	0	0	0	0	0	0	0	0	0	0	0	0	0	0	0	0	0	0	0	0	0	0	0	0
	TGME49_205470-TGME49_223050	0.00256506
291	TGME49_205470-TGME49_285180	0.0025631	TGME49_205470_translation_elongation_factor_2_family_protein,_putative	4	2	3	1	0	1	1	1	0	0	0	0	0	0	0	0	0	0	0	0	0	0	0	0	0	0	0	0	0	0	0	0	0	0	0	0	0	0	0	0	0	0	0	0	0	0
	TGME49_205470-TGME49_285180	0.0025631	TGME49_285180_hypothetical_protein	0	0	0	0	0	0	0	0	0	0	0	0	0	0	0	0	0	0	0	0	0	0	0	0	0	0	0	0	0	0	0	0	0	0	0	0	0	0	0	0	0	0	0	0	0	0
	TGME49_205470-TGME49_285180	0.0025631
292	TGME49_205470-TGME49_244530	0.00256296	TGME49_205470_translation_elongation_factor_2_family_protein,_putative	4	2	3	1	0	1	1	1	0	0	0	0	0	0	0	0	0	0	0	0	0	0	0	0	0	0	0	0	0	0	0	0	0	0	0	0	0	0	0	0	0	0	0	0	0	0
	TGME49_205470-TGME49_244530	0.00256296	TGME49_244530_hypothetical_protein	0	0	0	0	0	0	0	0	0	0	0	0	0	0	0	0	0	0	0	0	0	0	0	0	0	0	0	0	0	0	0	0	0	0	0	0	0	0	0	0	0	0	0	0	0	0
	TGME49_205470-TGME49_244530	0.00256296
293	TGME49_205470-TGME49_293900	0.00256038	TGME49_205470_translation_elongation_factor_2_family_protein,_putative	4	2	3	1	0	1	1	1	0	0	0	0	0	0	0	0	0	0	0	0	0	0	0	0	0	0	0	0	0	0	0	0	0	0	0	0	0	0	0	0	0	0	0	0	0	0
	TGME49_205470-TGME49_293900	0.00256038	TGME49_293900_sporozoite_protein_with_an_altered_thrombospondin_repeat_SPATR	0	0	0	0	0	0	0	0	0	0	0	0	0	0	0	0	0	0	0	0	0	0	0	0	0	0	0	0	0	0	0	0	0	0	0	0	0	0	0	0	0	0	0	0	0	0
	TGME49_205470-TGME49_293900	0.00256038
294	TGME49_205470-TGME49_226420	0.00255779	TGME49_205470_translation_elongation_factor_2_family_protein,_putative	4	2	3	1	0	1	1	1	0	0	0	0	0	0	0	0	0	0	0	0	0	0	0	0	0	0	0	0	0	0	0	0	0	0	0	0	0	0	0	0	0	0	0	0	0	0
	TGME49_205470-TGME49_226420	0.00255779	TGME49_226420_peptidase_family_M3_protein	0	0	0	0	0	0	0	0	0	0	0	0	0	0	0	0	0	0	0	0	0	0	0	0	0	0	0	0	0	0	0	0	0	0	0	0	0	0	0	0	0	0	0	0	0	0
	TGME49_205470-TGME49_226420	0.00255779
295	TGME49_205470-TGME49_277230	0.00255767	TGME49_205470_translation_elongation_factor_2_family_protein,_putative	4	2	3	1	0	1	1	1	0	0	0	0	0	0	0	0	0	0	0	0	0	0	0	0	0	0	0	0	0	0	0	0	0	0	0	0	0	0	0	0	0	0	0	0	0	0
	TGME49_205470-TGME49_277230	0.00255767	TGME49_277230_hypothetical_protein	0	0	0	0	0	0	0	0	0	0	0	0	0	0	0	0	0	0	0	0	0	0	0	0	0	0	0	0	0	0	0	0	0	0	0	0	0	0	0	0	0	0	0	0	0	0
	TGME49_205470-TGME49_277230	0.00255767
296	TGME49_205470-TGME49_215350	0.00254617	TGME49_205470_translation_elongation_factor_2_family_protein,_putative	4	2	3	1	0	1	1	1	0	0	0	0	0	0	0	0	0	0	0	0	0	0	0	0	0	0	0	0	0	0	0	0	0	0	0	0	0	0	0	0	0	0	0	0	0	0
	TGME49_205470-TGME49_215350	0.00254617	TGME49_215350_hypothetical_protein	0	0	0	0	0	0	0	0	0	0	0	0	0	0	0	0	0	0	0	0	0	0	0	0	0	0	0	0	0	0	0	0	0	0	0	0	0	0	0	0	0	0	0	0	0	0
	TGME49_205470-TGME49_215350	0.00254617
297	TGME49_205470-TGME49_219250	0.00254447	TGME49_205470_translation_elongation_factor_2_family_protein,_putative	4	2	3	1	0	1	1	1	0	0	0	0	0	0	0	0	0	0	0	0	0	0	0	0	0	0	0	0	0	0	0	0	0	0	0	0	0	0	0	0	0	0	0	0	0	0
	TGME49_205470-TGME49_219250	0.00254447	TGME49_219250_acetyltransferase,_GNAT_family_protein	0	0	0	0	0	0	0	0	0	0	0	0	0	0	0	0	0	0	0	0	0	0	0	0	0	0	0	0	0	0	0	0	0	0	0	0	0	0	0	0	0	0	0	0	0	0
	TGME49_205470-TGME49_219250	0.00254447
298	TGME49_205470-TGME49_319730	0.00254252	TGME49_205470_translation_elongation_factor_2_family_protein,_putative	4	2	3	1	0	1	1	1	0	0	0	0	0	0	0	0	0	0	0	0	0	0	0	0	0	0	0	0	0	0	0	0	0	0	0	0	0	0	0	0	0	0	0	0	0	0
	TGME49_205470-TGME49_319730	0.00254252	TGME49_319730_YOU2_family_C2C2_zinc_finger_protein	0	0	0	0	0	0	0	0	0	0	0	0	0	0	0	0	0	0	0	0	0	0	0	0	0	0	0	0	0	0	0	0	0	0	0	0	0	0	0	0	0	0	0	0	0	0
	TGME49_205470-TGME49_319730	0.00254252
299	TGME49_220270-TGME49_249990	0.00253906	TGME49_220270_alveolin_domain_containing_intermediate_filament_IMC6_(IMC6)	0	0	0	0	0	0	0	0	0	0	0	0	0	0	0	0	0	0	0	0	0	0	0	0	0	0	0	0	0	0	0	0	0	0	0	0	0	0	0	0	0	0	0	0	0	0
	TGME49_220270-TGME49_249990	0.00253906	TGME49_249990_hypothetical_protein	0	0	0	0	0	0	0	0	0	0	0	0	0	0	0	0	0	0	0	0	0	0	0	0	0	0	0	0	0	0	0	0	0	0	0	0	0	0	0	0	0	0	0	0	0	0
	TGME49_220270-TGME49_249990	0.00253906
300	TGME49_205470-TGME49_312600	0.00253844	TGME49_205470_translation_elongation_factor_2_family_protein,_putative	4	2	3	1	0	1	1	1	0	0	0	0	0	0	0	0	0	0	0	0	0	0	0	0	0	0	0	0	0	0	0	0	0	0	0	0	0	0	0	0	0	0	0	0	0	0
	TGME49_205470-TGME49_312600	0.00253844	TGME49_312600_heat_shock_protein_HSP21_(HSP21)	0	0	0	0	0	0	0	0	0	0	0	0	0	0	0	0	0	0	0	0	0	0	0	0	0	0	0	0	0	0	0	0	0	0	0	0	0	0	0	0	0	0	0	0	0	0
	TGME49_205470-TGME49_312600	0.00253844
301	TGME49_205470-TGME49_289600	0.0025368	TGME49_205470_translation_elongation_factor_2_family_protein,_putative	4	2	3	1	0	1	1	1	0	0	0	0	0	0	0	0	0	0	0	0	0	0	0	0	0	0	0	0	0	0	0	0	0	0	0	0	0	0	0	0	0	0	0	0	0	0
	TGME49_205470-TGME49_289600	0.0025368	TGME49_289600_heat_shock_protein_HSP29_(HSP29)	0	0	0	0	0	0	0	0	0	0	0	0	0	0	0	0	0	0	0	0	0	0	0	0	0	0	0	0	0	0	0	0	0	0	0	0	0	0	0	0	0	0	0	0	0	0
	TGME49_205470-TGME49_289600	0.0025368
302	TGME49_205470-TGME49_311470	0.00253551	TGME49_205470_translation_elongation_factor_2_family_protein,_putative	4	2	3	1	0	1	1	1	0	0	0	0	0	0	0	0	0	0	0	0	0	0	0	0	0	0	0	0	0	0	0	0	0	0	0	0	0	0	0	0	0	0	0	0	0	0
	TGME49_205470-TGME49_311470	0.00253551	TGME49_311470_rhoptry_neck_protein_RON5_(RON5)	0	0	0	0	0	0	5	6	7	6	0	3	0	0	0	0	0	0	0	0	0	0	0	0	0	0	0	0	0	0	0	0	0	0	0	0	0	0	0	0	0	0	0	0	0	0
	TGME49_205470-TGME49_311470	0.00253551
303	TGME49_205470-TGME49_293810	0.00253457	TGME49_205470_translation_elongation_factor_2_family_protein,_putative	4	2	3	1	0	1	1	1	0	0	0	0	0	0	0	0	0	0	0	0	0	0	0	0	0	0	0	0	0	0	0	0	0	0	0	0	0	0	0	0	0	0	0	0	0	0
	TGME49_205470-TGME49_293810	0.00253457	TGME49_293810_carboxyvinyl-carboxyphosphonatephosphorylmutase	0	0	0	0	0	0	0	0	0	0	0	0	0	0	0	0	0	0	0	0	0	0	0	0	0	0	0	0	0	0	0	0	0	0	0	0	0	0	0	0	0	0	0	0	0	0
	TGME49_205470-TGME49_293810	0.00253457
304	TGME49_202890-TGME49_205470	0.00253072	TGME49_202890_hypothetical_protein	1	0	0	0	0	0	0	0	0	0	0	0	0	0	0	0	0	0	0	0	0	0	0	0	0	0	0	0	0	0	0	0	0	0	0	0	0	0	0	0	0	0	0	0	0	0
	TGME49_202890-TGME49_205470	0.00253072	TGME49_205470_translation_elongation_factor_2_family_protein,_putative	4	2	3	1	0	1	1	1	0	0	0	0	0	0	0	0	0	0	0	0	0	0	0	0	0	0	0	0	0	0	0	0	0	0	0	0	0	0	0	0	0	0	0	0	0	0
	TGME49_202890-TGME49_205470	0.00253072
305	TGME49_205470-TGME49_293610	0.00252661	TGME49_205470_translation_elongation_factor_2_family_protein,_putative	4	2	3	1	0	1	1	1	0	0	0	0	0	0	0	0	0	0	0	0	0	0	0	0	0	0	0	0	0	0	0	0	0	0	0	0	0	0	0	0	0	0	0	0	0	0
	TGME49_205470-TGME49_293610	0.00252661	TGME49_293610_dihydroorotase	0	0	0	0	0	0	0	0	0	0	0	0	0	0	0	0	0	0	0	0	0	0	0	0	0	0	0	0	0	0	0	0	0	0	0	0	0	0	0	0	0	0	0	0	0	0
	TGME49_205470-TGME49_293610	0.00252661
306	TGME49_205470-TGME49_230210	0.00252454	TGME49_205470_translation_elongation_factor_2_family_protein,_putative	4	2	3	1	0	1	1	1	0	0	0	0	0	0	0	0	0	0	0	0	0	0	0	0	0	0	0	0	0	0	0	0	0	0	0	0	0	0	0	0	0	0	0	0	0	0
	TGME49_205470-TGME49_230210	0.00252454	TGME49_230210_alveolin_domain_containing_intermediate_filament_IMC10_(ALV12)	0	0	0	0	0	0	0	0	0	0	0	0	0	0	0	0	0	0	0	0	0	0	0	0	0	0	0	0	0	0	0	0	0	0	0	0	0	0	0	0	0	0	0	0	0	0
	TGME49_205470-TGME49_230210	0.00252454
307	TGME49_205470-TGME49_288620	0.00252213	TGME49_205470_translation_elongation_factor_2_family_protein,_putative	4	2	3	1	0	1	1	1	0	0	0	0	0	0	0	0	0	0	0	0	0	0	0	0	0	0	0	0	0	0	0	0	0	0	0	0	0	0	0	0	0	0	0	0	0	0
	TGME49_205470-TGME49_288620	0.00252213	TGME49_288620_Erv1_/_Alr_family_protein	0	0	0	0	0	0	0	0	0	0	0	0	0	0	0	0	0	0	0	0	0	0	0	0	0	0	0	0	0	0	0	0	0	0	0	0	0	0	0	0	0	0	0	0	0	0
	TGME49_205470-TGME49_288620	0.00252213
308	TGME49_204400-TGME49_233480	0.00251807	TGME49_204400_ATPase_synthase_subunit_alpha,_putative	0	0	0	0	0	0	0	0	0	0	0	0	0	0	0	0	0	0	0	0	0	0	0	0	0	0	0	0	0	0	0	0	0	0	0	0	0	0	0	0	0	0	0	0	0	0
	TGME49_204400-TGME49_233480	0.00251807	TGME49_233480_SAG-related_sequence_SRS29C_(SRS2)	0	0	6	0	0	0	0	3	6	4	0	8	8	3	4	5	4	4	3	0	3	0	0	0	0	0	0	0	0	0	0	0	0	0	0	0	0	0	0	0	0	0	0	0	0	0
	TGME49_204400-TGME49_233480	0.00251807
309	TGME49_205470-TGME49_217900	0.00251613	TGME49_205470_translation_elongation_factor_2_family_protein,_putative	4	2	3	1	0	1	1	1	0	0	0	0	0	0	0	0	0	0	0	0	0	0	0	0	0	0	0	0	0	0	0	0	0	0	0	0	0	0	0	0	0	0	0	0	0	0
	TGME49_205470-TGME49_217900	0.00251613	TGME49_217900_hypothetical_protein	0	0	0	0	0	0	0	0	0	0	0	0	0	0	0	0	0	0	0	0	0	0	0	0	0	0	0	0	0	0	0	0	0	0	0	0	0	0	0	0	0	0	0	0	0	0
	TGME49_205470-TGME49_217900	0.00251613
310	TGME49_205470-TGME49_215220	0.00251407	TGME49_205470_translation_elongation_factor_2_family_protein,_putative	4	2	3	1	0	1	1	1	0	0	0	0	0	0	0	0	0	0	0	0	0	0	0	0	0	0	0	0	0	0	0	0	0	0	0	0	0	0	0	0	0	0	0	0	0	0
	TGME49_205470-TGME49_215220	0.00251407	TGME49_215220_hypothetical_protein	0	0	0	0	0	0	0	0	0	0	0	0	0	0	0	0	0	0	0	0	0	0	0	0	0	0	0	0	0	0	0	0	0	0	0	0	0	0	0	0	0	0	0	0	0	0
	TGME49_205470-TGME49_215220	0.00251407
311	TGME49_233480-TGME49_258150	0.00250376	TGME49_233480_SAG-related_sequence_SRS29C_(SRS2)	0	0	6	0	0	0	0	3	6	4	0	8	8	3	4	5	4	4	3	0	3	0	0	0	0	0	0	0	0	0	0	0	0	0	0	0	0	0	0	0	0	0	0	0	0	0
	TGME49_233480-TGME49_258150	0.00250376	TGME49_258150_proteasome_subunit_alpha_type_7,_putative	0	0	0	0	0	0	0	0	0	0	0	0	0	0	0	3	0	0	0	0	0	0	0	0	0	0	0	0	0	0	0	0	0	0	0	0	0	0	0	0	0	0	0	0	0	0
	TGME49_233480-TGME49_258150	0.00250376
312	TGME49_205470-TGME49_243910	0.00250073	TGME49_205470_translation_elongation_factor_2_family_protein,_putative	4	2	3	1	0	1	1	1	0	0	0	0	0	0	0	0	0	0	0	0	0	0	0	0	0	0	0	0	0	0	0	0	0	0	0	0	0	0	0	0	0	0	0	0	0	0
	TGME49_205470-TGME49_243910	0.00250073	TGME49_243910_Cof_family_hydrolase_subfamily_protein	0	0	0	0	0	0	0	0	0	0	0	0	0	0	0	0	0	0	0	0	0	0	0	0	0	0	0	0	0	0	0	0	0	0	0	0	0	0	0	0	0	0	0	0	0	0
	TGME49_205470-TGME49_243910	0.00250073
313	TGME49_205470-TGME49_257990	0.0024941	TGME49_205470_translation_elongation_factor_2_family_protein,_putative	4	2	3	1	0	1	1	1	0	0	0	0	0	0	0	0	0	0	0	0	0	0	0	0	0	0	0	0	0	0	0	0	0	0	0	0	0	0	0	0	0	0	0	0	0	0
	TGME49_205470-TGME49_257990	0.0024941	TGME49_257990_heat_shock_protein_101,_putative	0	0	0	0	0	0	0	0	0	0	0	0	0	0	0	0	0	0	0	0	0	0	0	0	0	0	0	0	0	0	0	0	0	0	0	0	0	0	0	0	0	0	0	0	0	0
	TGME49_205470-TGME49_257990	0.0024941
314	TGME49_205470-TGME49_257680	0.00249197	TGME49_205470_translation_elongation_factor_2_family_protein,_putative	4	2	3	1	0	1	1	1	0	0	0	0	0	0	0	0	0	0	0	0	0	0	0	0	0	0	0	0	0	0	0	0	0	0	0	0	0	0	0	0	0	0	0	0	0	0
	TGME49_205470-TGME49_257680	0.00249197	TGME49_257680_myosin_light_chain_MLC1	0	0	0	0	0	0	0	0	0	0	0	0	0	0	0	0	0	0	0	0	0	0	0	0	0	0	0	0	0	0	0	0	0	0	0	0	0	0	0	0	0	0	0	0	0	0
	TGME49_205470-TGME49_257680	0.00249197
315	TGME49_205470-TGME49_233450	0.00249098	TGME49_205470_translation_elongation_factor_2_family_protein,_putative	4	2	3	1	0	1	1	1	0	0	0	0	0	0	0	0	0	0	0	0	0	0	0	0	0	0	0	0	0	0	0	0	0	0	0	0	0	0	0	0	0	0	0	0	0	0
	TGME49_205470-TGME49_233450	0.00249098	TGME49_233450_SAG-related_sequence_SRS29A_(SRS1)	0	0	0	0	0	0	0	0	0	0	0	0	0	0	0	0	0	0	0	0	0	0	0	0	0	0	0	0	0	0	0	0	0	0	0	0	0	0	0	0	0	0	0	0	0	0
	TGME49_205470-TGME49_233450	0.00249098
316	TGME49_205470-TGME49_248180	0.00248747	TGME49_205470_translation_elongation_factor_2_family_protein,_putative	4	2	3	1	0	1	1	1	0	0	0	0	0	0	0	0	0	0	0	0	0	0	0	0	0	0	0	0	0	0	0	0	0	0	0	0	0	0	0	0	0	0	0	0	0	0
	TGME49_205470-TGME49_248180	0.00248747	TGME49_248180_hypothetical_protein	0	0	0	0	0	0	0	0	0	0	0	0	0	0	0	0	0	0	0	0	0	0	0	0	0	0	0	0	0	0	0	0	0	0	0	0	0	0	0	0	0	0	0	0	0	0
	TGME49_205470-TGME49_248180	0.00248747
317	TGME49_205470-TGME49_294980	0.0024838	TGME49_205470_translation_elongation_factor_2_family_protein,_putative	4	2	3	1	0	1	1	1	0	0	0	0	0	0	0	0	0	0	0	0	0	0	0	0	0	0	0	0	0	0	0	0	0	0	0	0	0	0	0	0	0	0	0	0	0	0
	TGME49_205470-TGME49_294980	0.0024838	TGME49_294980_hypothetical_protein	0	0	0	0	0	0	0	0	0	0	0	0	0	0	0	0	0	0	0	0	0	0	0	0	0	0	0	0	0	0	0	0	0	0	0	0	0	0	0	0	0	0	0	0	0	0
	TGME49_205470-TGME49_294980	0.0024838
318	TGME49_205470-TGME49_290040	0.00248244	TGME49_205470_translation_elongation_factor_2_family_protein,_putative	4	2	3	1	0	1	1	1	0	0	0	0	0	0	0	0	0	0	0	0	0	0	0	0	0	0	0	0	0	0	0	0	0	0	0	0	0	0	0	0	0	0	0	0	0	0
	TGME49_205470-TGME49_290040	0.00248244	TGME49_290040_macrophage_migration_inhibitory_factor,_putative	0	0	0	0	0	0	0	0	0	0	0	0	0	0	0	0	0	0	0	0	0	0	0	0	0	0	0	0	0	0	0	0	0	0	0	0	0	0	0	0	0	0	0	0	0	0
	TGME49_205470-TGME49_290040	0.00248244
319	TGME49_205470-TGME49_229010	0.00248083	TGME49_205470_translation_elongation_factor_2_family_protein,_putative	4	2	3	1	0	1	1	1	0	0	0	0	0	0	0	0	0	0	0	0	0	0	0	0	0	0	0	0	0	0	0	0	0	0	0	0	0	0	0	0	0	0	0	0	0	0
	TGME49_205470-TGME49_229010	0.00248083	TGME49_229010_rhoptry_neck_protein_RON4_(RON4)	0	0	0	0	0	5	4	4	2	2	0	1	1	0	0	0	0	1	0	0	0	0	0	0	0	0	0	0	0	0	0	0	0	0	0	0	0	0	0	0	0	0	0	0	0	0
	TGME49_205470-TGME49_229010	0.00248083
320	TGME49_205470-TGME49_259710	0.00247583	TGME49_205470_translation_elongation_factor_2_family_protein,_putative	4	2	3	1	0	1	1	1	0	0	0	0	0	0	0	0	0	0	0	0	0	0	0	0	0	0	0	0	0	0	0	0	0	0	0	0	0	0	0	0	0	0	0	0	0	0
	TGME49_205470-TGME49_259710	0.00247583	TGME49_259710_protein_kinase	0	0	0	0	0	0	0	0	0	0	0	0	0	0	0	0	0	0	0	0	0	0	0	0	0	0	0	0	0	0	0	0	0	0	0	0	0	0	0	0	0	0	0	0	0	0
	TGME49_205470-TGME49_259710	0.00247583
321	TGME49_205470-TGME49_244690	0.00247401	TGME49_205470_translation_elongation_factor_2_family_protein,_putative	4	2	3	1	0	1	1	1	0	0	0	0	0	0	0	0	0	0	0	0	0	0	0	0	0	0	0	0	0	0	0	0	0	0	0	0	0	0	0	0	0	0	0	0	0	0
	TGME49_205470-TGME49_244690	0.00247401	TGME49_244690_hypothetical_protein	0	0	0	0	0	0	0	0	0	0	0	0	0	0	0	0	0	0	0	0	0	0	0	0	0	0	0	0	0	0	0	0	0	0	0	0	0	0	0	0	0	0	0	0	0	0
	TGME49_205470-TGME49_244690	0.00247401
322	TGME49_205470-TGME49_258170	0.00247329	TGME49_205470_translation_elongation_factor_2_family_protein,_putative	4	2	3	1	0	1	1	1	0	0	0	0	0	0	0	0	0	0	0	0	0	0	0	0	0	0	0	0	0	0	0	0	0	0	0	0	0	0	0	0	0	0	0	0	0	0
	TGME49_205470-TGME49_258170	0.00247329	TGME49_258170_hypothetical_protein	0	0	0	0	0	0	0	0	0	2	0	4	0	0	0	0	0	0	0	0	0	0	0	0	0	0	0	0	0	0	0	0	0	0	0	0	0	0	0	0	0	0	0	0	0	0
	TGME49_205470-TGME49_258170	0.00247329
323	TGME49_219820-TGME49_230520	0.00247128	TGME49_219820_polyubiquitin_UbC,_putative	4	0	4	2	0	6	3	3	0	4	5	4	3	3	4	0	5	5	2	1	0	0	0	0	0	0	0	0	0	0	0	0	0	0	0	0	0	0	0	0	0	0	2	0	0	0
	TGME49_219820-TGME49_230520	0.00247128	TGME49_230520_cyclophilin_1,_putative	0	0	0	0	0	15	0	0	0	0	0	0	0	0	0	0	0	0	0	0	0	0	0	0	0	0	0	0	0	0	0	0	0	0	0	0	0	0	0	0	0	0	0	0	0	0
	TGME49_219820-TGME49_230520	0.00247128
324	TGME49_239500-TGME49_244000	0.00246913	TGME49_239500_proteasome_subunit_alpha_type,_putative	2	0	0	0	0	0	0	0	0	0	0	0	0	0	0	4	0	0	0	0	0	0	0	0	0	0	0	0	0	0	0	0	0	0	0	0	0	0	0	0	0	0	0	0	0	0
	TGME49_239500-TGME49_244000	0.00246913	TGME49_244000_DEAD/DEAH_box_helicase_domain-containing_protein	0	0	0	0	0	0	0	0	0	0	0	0	0	0	0	0	0	0	0	0	0	0	0	0	0	0	0	0	0	0	0	0	0	0	0	0	0	0	0	0	0	0	0	0	0	0
	TGME49_239500-TGME49_244000	0.00246913
325	TGME49_205470-TGME49_286090	0.00246799	TGME49_205470_translation_elongation_factor_2_family_protein,_putative	4	2	3	1	0	1	1	1	0	0	0	0	0	0	0	0	0	0	0	0	0	0	0	0	0	0	0	0	0	0	0	0	0	0	0	0	0	0	0	0	0	0	0	0	0	0
	TGME49_205470-TGME49_286090	0.00246799	TGME49_286090_translation_initiation_factor_SUI1,_putative	0	0	0	0	0	0	0	0	0	0	0	0	0	0	0	0	0	0	0	0	0	0	0	0	0	0	0	0	0	0	0	0	0	0	0	0	0	0	0	0	0	0	0	0	0	0
	TGME49_205470-TGME49_286090	0.00246799
326	TGME49_205470-TGME49_254900	0.00246638	TGME49_205470_translation_elongation_factor_2_family_protein,_putative	4	2	3	1	0	1	1	1	0	0	0	0	0	0	0	0	0	0	0	0	0	0	0	0	0	0	0	0	0	0	0	0	0	0	0	0	0	0	0	0	0	0	0	0	0	0
	TGME49_205470-TGME49_254900	0.00246638	TGME49_254900_proteasome_subunit_beta_type_2,_putative	0	0	0	0	0	0	0	0	0	0	0	0	0	0	0	0	0	0	0	0	0	0	0	0	0	0	0	0	0	0	0	0	0	0	0	0	0	0	0	0	0	0	0	0	0	0
	TGME49_205470-TGME49_254900	0.00246638
327	TGME49_279420-TGME49_304710	0.00246357	TGME49_279420_hypothetical_protein	0	0	0	0	0	0	0	0	0	0	0	0	0	0	0	0	0	0	0	0	0	0	0	0	0	0	0	0	0	0	0	0	0	0	0	0	0	0	0	0	0	0	0	0	0	0
	TGME49_279420-TGME49_304710	0.00246357	TGME49_304710_eukaryotic_peptide_chain_release_factor,_putative	0	0	0	0	0	0	0	0	0	0	0	0	0	0	0	0	0	0	0	0	0	0	0	0	0	0	0	0	0	0	0	0	0	0	0	0	0	0	0	0	0	0	0	0	0	0
	TGME49_279420-TGME49_304710	0.00246357
328	TGME49_205470-TGME49_222952	0.00245659	TGME49_205470_translation_elongation_factor_2_family_protein,_putative	4	2	3	1	0	1	1	1	0	0	0	0	0	0	0	0	0	0	0	0	0	0	0	0	0	0	0	0	0	0	0	0	0	0	0	0	0	0	0	0	0	0	0	0	0	0
	TGME49_205470-TGME49_222952	0.00245659	TGME49_222952_phosphohistidine_phosphatase	0	0	0	0	0	0	0	0	0	0	0	0	0	0	0	0	0	0	0	0	0	0	0	0	0	0	0	0	0	0	0	0	0	0	0	0	0	0	0	0	0	0	0	0	0	0
	TGME49_205470-TGME49_222952	0.00245659
329	TGME49_205470-TGME49_223020	0.00245623	TGME49_205470_translation_elongation_factor_2_family_protein,_putative	4	2	3	1	0	1	1	1	0	0	0	0	0	0	0	0	0	0	0	0	0	0	0	0	0	0	0	0	0	0	0	0	0	0	0	0	0	0	0	0	0	0	0	0	0	0
	TGME49_205470-TGME49_223020	0.00245623	TGME49_223020_coproporphyrinogen_III_oxidase	0	0	0	0	0	0	0	0	0	0	0	0	0	0	0	0	0	0	0	0	0	0	0	0	0	0	0	0	0	0	0	0	0	0	0	0	0	0	0	0	0	0	0	0	0	0
	TGME49_205470-TGME49_223020	0.00245623
330	TGME49_251840-TGME49_306195	0.00245188	TGME49_251840_hypothetical_protein	0	0	0	0	0	0	0	0	0	0	0	0	0	0	0	0	0	0	0	0	0	0	0	0	0	0	0	0	0	0	0	0	0	0	0	0	0	0	0	0	0	0	0	0	0	0
	TGME49_251840-TGME49_306195	0.00245188	TGME49_306195_hypothetical_protein	0	0	0	0	0	0	0	0	0	0	0	0	0	0	0	0	0	0	0	0	0	0	0	0	0	0	0	0	0	0	0	0	0	0	0	0	0	0	0	0	0	0	0	0	0	0
	TGME49_251840-TGME49_306195	0.00245188
331	TGME49_205470-TGME49_231630	0.00245073	TGME49_205470_translation_elongation_factor_2_family_protein,_putative	4	2	3	1	0	1	1	1	0	0	0	0	0	0	0	0	0	0	0	0	0	0	0	0	0	0	0	0	0	0	0	0	0	0	0	0	0	0	0	0	0	0	0	0	0	0
	TGME49_205470-TGME49_231630	0.00245073	TGME49_231630_alveolin_domain_containing_intermediate_filament_IMC4_(ALV4)	0	0	0	0	0	0	0	0	0	0	0	0	0	0	0	0	0	0	0	0	0	0	0	0	0	0	0	0	0	0	1	0	0	0	0	0	0	0	0	0	0	0	0	0	0	0
	TGME49_205470-TGME49_231630	0.00245073
332	TGME49_205470-TGME49_309810	0.00245	TGME49_205470_translation_elongation_factor_2_family_protein,_putative	4	2	3	1	0	1	1	1	0	0	0	0	0	0	0	0	0	0	0	0	0	0	0	0	0	0	0	0	0	0	0	0	0	0	0	0	0	0	0	0	0	0	0	0	0	0
	TGME49_205470-TGME49_309810	0.00245	TGME49_309810_ribosomal_protein_RPP2_(RPP2)	0	0	0	0	0	0	0	0	0	0	0	0	0	1	0	0	0	0	0	0	0	0	0	0	0	0	0	0	0	0	0	0	0	0	0	0	0	0	0	0	0	0	0	0	0	0
	TGME49_205470-TGME49_309810	0.00245
333	TGME49_289970-TGME49_306195	0.00244556	TGME49_289970_hypothetical_protein	0	0	0	0	0	0	0	0	0	0	0	0	0	0	0	0	0	0	0	0	0	0	0	0	0	0	0	0	0	0	0	0	0	0	0	0	0	0	0	0	0	0	0	0	0	0
	TGME49_289970-TGME49_306195	0.00244556	TGME49_306195_hypothetical_protein	0	0	0	0	0	0	0	0	0	0	0	0	0	0	0	0	0	0	0	0	0	0	0	0	0	0	0	0	0	0	0	0	0	0	0	0	0	0	0	0	0	0	0	0	0	0
	TGME49_289970-TGME49_306195	0.00244556
334	TGME49_205470-TGME49_318310	0.00244553	TGME49_205470_translation_elongation_factor_2_family_protein,_putative	4	2	3	1	0	1	1	1	0	0	0	0	0	0	0	0	0	0	0	0	0	0	0	0	0	0	0	0	0	0	0	0	0	0	0	0	0	0	0	0	0	0	0	0	0	0
	TGME49_205470-TGME49_318310	0.00244553	TGME49_318310_transketolase	0	0	0	0	0	0	0	2	0	3	0	4	8	4	0	0	0	0	0	0	0	0	0	0	0	0	0	0	0	0	0	0	0	0	0	0	0	0	0	0	0	0	0	0	0	0
	TGME49_205470-TGME49_318310	0.00244553
335	TGME49_205470-TGME49_217680	0.00244529	TGME49_205470_translation_elongation_factor_2_family_protein,_putative	4	2	3	1	0	1	1	1	0	0	0	0	0	0	0	0	0	0	0	0	0	0	0	0	0	0	0	0	0	0	0	0	0	0	0	0	0	0	0	0	0	0	0	0	0	0
	TGME49_205470-TGME49_217680	0.00244529	TGME49_217680_hypothetical_protein	0	0	0	0	0	5	0	0	0	0	0	0	0	0	0	3	0	0	0	0	0	0	0	0	0	0	0	0	0	0	0	0	0	0	0	0	0	0	0	0	0	0	0	0	0	0
	TGME49_205470-TGME49_217680	0.00244529
336	TGME49_205470-TGME49_270010	0.00243739	TGME49_205470_translation_elongation_factor_2_family_protein,_putative	4	2	3	1	0	1	1	1	0	0	0	0	0	0	0	0	0	0	0	0	0	0	0	0	0	0	0	0	0	0	0	0	0	0	0	0	0	0	0	0	0	0	0	0	0	0
	TGME49_205470-TGME49_270010	0.00243739	TGME49_270010_hypothetical_protein	0	0	0	0	0	0	0	0	0	0	0	0	0	0	0	0	0	0	0	0	0	0	0	0	0	0	0	0	0	0	0	0	0	0	0	0	0	0	0	0	0	0	0	0	0	0
	TGME49_205470-TGME49_270010	0.00243739
337	TGME49_205470-TGME49_310780	0.00242476	TGME49_205470_translation_elongation_factor_2_family_protein,_putative	4	2	3	1	0	1	1	1	0	0	0	0	0	0	0	0	0	0	0	0	0	0	0	0	0	0	0	0	0	0	0	0	0	0	0	0	0	0	0	0	0	0	0	0	0	0
	TGME49_205470-TGME49_310780	0.00242476	TGME49_310780_dense_granule_protein_GRA4_(GRA4)	2	0	2	1	0	1	3	0	0	0	0	0	0	0	0	0	0	0	0	0	0	0	0	0	0	0	0	0	0	0	0	0	0	0	0	0	0	0	0	0	0	0	0	0	0	0
	TGME49_205470-TGME49_310780	0.00242476
338	TGME49_205470-TGME49_273960	0.00242123	TGME49_205470_translation_elongation_factor_2_family_protein,_putative	4	2	3	1	0	1	1	1	0	0	0	0	0	0	0	0	0	0	0	0	0	0	0	0	0	0	0	0	0	0	0	0	0	0	0	0	0	0	0	0	0	0	0	0	0	0
	TGME49_205470-TGME49_273960	0.00242123	TGME49_273960_chaperonin_GroS_protein	0	0	0	0	0	0	0	0	0	0	0	0	0	0	0	0	0	0	0	0	0	0	0	0	0	0	0	0	0	0	0	0	0	0	0	0	0	0	0	0	0	0	0	0	0	0
	TGME49_205470-TGME49_273960	0.00242123
339	TGME49_235540-TGME49_304710	0.00242061	TGME49_235540_eukaryotic_initiation_factor-2_beta,_putative	0	0	0	2	0	0	0	5	4	3	0	0	0	2	0	0	0	0	0	0	0	0	0	0	0	0	0	0	0	0	0	0	0	0	0	0	0	0	0	0	0	0	0	0	0	0
	TGME49_235540-TGME49_304710	0.00242061	TGME49_304710_eukaryotic_peptide_chain_release_factor,_putative	0	0	0	0	0	0	0	0	0	0	0	0	0	0	0	0	0	0	0	0	0	0	0	0	0	0	0	0	0	0	0	0	0	0	0	0	0	0	0	0	0	0	0	0	0	0
	TGME49_235540-TGME49_304710	0.00242061
340	TGME49_265510-TGME49_306195	0.00241448	TGME49_265510_hypothetical_protein	0	0	0	0	0	0	0	0	0	0	0	0	0	0	0	0	0	0	0	0	0	0	0	0	0	0	0	0	0	0	0	0	0	0	0	0	0	0	0	0	0	0	0	0	0	0
	TGME49_265510-TGME49_306195	0.00241448	TGME49_306195_hypothetical_protein	0	0	0	0	0	0	0	0	0	0	0	0	0	0	0	0	0	0	0	0	0	0	0	0	0	0	0	0	0	0	0	0	0	0	0	0	0	0	0	0	0	0	0	0	0	0
	TGME49_265510-TGME49_306195	0.00241448
341	TGME49_205470-TGME49_214790	0.00241299	TGME49_205470_translation_elongation_factor_2_family_protein,_putative	4	2	3	1	0	1	1	1	0	0	0	0	0	0	0	0	0	0	0	0	0	0	0	0	0	0	0	0	0	0	0	0	0	0	0	0	0	0	0	0	0	0	0	0	0	0
	TGME49_205470-TGME49_214790	0.00241299	TGME49_214790_glycoprotein	0	0	0	0	0	0	0	0	0	0	0	0	0	0	0	0	0	0	0	0	3	0	0	0	0	0	0	0	0	0	0	0	0	0	0	0	0	0	0	0	0	0	0	0	0	0
	TGME49_205470-TGME49_214790	0.00241299
342	TGME49_205470-TGME49_233830	0.00241047	TGME49_205470_translation_elongation_factor_2_family_protein,_putative	4	2	3	1	0	1	1	1	0	0	0	0	0	0	0	0	0	0	0	0	0	0	0	0	0	0	0	0	0	0	0	0	0	0	0	0	0	0	0	0	0	0	0	0	0	0
	TGME49_205470-TGME49_233830	0.00241047	TGME49_233830_hypothetical_protein	0	0	0	0	0	0	0	0	0	0	0	0	0	0	0	0	0	0	0	0	0	0	0	0	0	0	0	0	0	0	0	0	0	0	0	0	0	0	0	0	0	0	0	0	0	0
	TGME49_205470-TGME49_233830	0.00241047
343	TGME49_295125-TGME49_313560	0.00240633	TGME49_295125_rhoptry_protein_ROP4_(ROP4)	0	0	0	0	0	0	0	2	2	2	0	0	0	0	0	0	0	2	0	0	2	0	1	2	2	2	0	0	0	0	2	2	0	2	1	0	0	0	0	0	0	0	0	0	0	0
	TGME49_295125-TGME49_313560	0.00240633	TGME49_313560_60S_ribosomal_protein_L7a,_putative	0	0	0	0	0	0	0	0	0	0	0	0	0	0	0	0	0	0	0	0	0	0	0	0	0	0	0	0	0	0	0	0	0	0	0	0	0	0	0	0	0	0	0	0	0	0
	TGME49_295125-TGME49_313560	0.00240633
344	TGME49_205470-TGME49_208450	0.00238613	TGME49_205470_translation_elongation_factor_2_family_protein,_putative	4	2	3	1	0	1	1	1	0	0	0	0	0	0	0	0	0	0	0	0	0	0	0	0	0	0	0	0	0	0	0	0	0	0	0	0	0	0	0	0	0	0	0	0	0	0
	TGME49_205470-TGME49_208450	0.00238613	TGME49_208450_protease_inhibitor_PI2_(PI2)	0	0	0	0	0	0	0	0	0	0	0	0	0	2	0	20	2	0	0	0	0	0	0	0	0	0	0	0	0	0	0	0	0	0	0	0	0	0	0	0	0	0	0	0	0	0
	TGME49_205470-TGME49_208450	0.00238613
345	TGME49_205470-TGME49_222100	0.00238086	TGME49_205470_translation_elongation_factor_2_family_protein,_putative	4	2	3	1	0	1	1	1	0	0	0	0	0	0	0	0	0	0	0	0	0	0	0	0	0	0	0	0	0	0	0	0	0	0	0	0	0	0	0	0	0	0	0	0	0	0
	TGME49_205470-TGME49_222100	0.00238086	TGME49_222100_hypothetical_protein	0	0	0	0	0	0	0	0	0	0	0	0	0	0	0	0	0	0	0	0	0	0	0	0	0	0	0	0	0	0	0	0	0	0	0	0	0	0	0	0	0	0	0	0	0	0
	TGME49_205470-TGME49_222100	0.00238086
346	TGME49_298020-TGME49_314820	0.00237445	TGME49_298020_DEAD-family_helicase	0	0	0	0	0	0	0	0	0	0	0	0	0	0	0	0	0	0	0	0	0	0	0	0	0	0	0	0	0	0	0	0	0	0	0	0	0	0	0	0	0	0	0	0	0	0
	TGME49_298020-TGME49_314820	0.00237445	TGME49_314820_atp_synthase_F1,_epsilon_subunit,_putative	0	0	0	0	0	0	0	0	0	0	0	0	0	0	0	0	0	0	0	0	0	0	0	0	0	0	0	0	0	0	0	0	0	0	0	0	0	0	0	0	0	0	0	0	0	0
	TGME49_298020-TGME49_314820	0.00237445
347	TGME49_217740-TGME49_254570	0.00236564	TGME49_217740_3-ketoacyl-(acyl-carrier-protein)_reductase	0	0	0	0	0	0	0	0	0	0	0	0	0	0	0	0	0	0	0	0	0	0	0	0	0	0	0	0	0	0	0	0	0	0	0	0	0	0	0	0	0	0	0	0	0	0
	TGME49_217740-TGME49_254570	0.00236564	TGME49_254570_hypothetical_protein	0	0	0	0	0	0	0	0	0	0	0	0	0	0	0	3	4	4	3	4	4	0	2	0	0	0	0	0	0	0	0	0	0	0	0	0	0	0	0	0	0	0	0	0	0	0
	TGME49_217740-TGME49_254570	0.00236564
348	TGME49_294790-TGME49_295125	0.00236267	TGME49_294790_hypothetical_protein	0	0	0	0	0	0	0	0	0	0	0	0	0	0	0	0	0	0	0	0	0	0	0	0	0	0	0	0	0	0	0	0	0	0	0	0	0	0	0	0	0	0	0	0	0	0
	TGME49_294790-TGME49_295125	0.00236267	TGME49_295125_rhoptry_protein_ROP4_(ROP4)	0	0	0	0	0	0	0	2	2	2	0	0	0	0	0	0	0	2	0	0	2	0	1	2	2	2	0	0	0	0	2	2	0	2	1	0	0	0	0	0	0	0	0	0	0	0
	TGME49_294790-TGME49_295125	0.00236267
349	TGME49_235930-TGME49_295125	0.0023593	TGME49_235930_domain_K-_type_RNA_binding_proteins_family_protein	0	0	0	0	0	0	0	0	0	0	0	0	0	0	0	0	0	0	0	0	0	0	0	0	0	0	0	0	0	0	0	0	0	0	0	0	0	0	0	0	0	0	0	0	0	0
	TGME49_235930-TGME49_295125	0.0023593	TGME49_295125_rhoptry_protein_ROP4_(ROP4)	0	0	0	0	0	0	0	2	2	2	0	0	0	0	0	0	0	2	0	0	2	0	1	2	2	2	0	0	0	0	2	2	0	2	1	0	0	0	0	0	0	0	0	0	0	0
	TGME49_235930-TGME49_295125	0.0023593
350	TGME49_251840-TGME49_295125	0.0023588	TGME49_251840_hypothetical_protein	0	0	0	0	0	0	0	0	0	0	0	0	0	0	0	0	0	0	0	0	0	0	0	0	0	0	0	0	0	0	0	0	0	0	0	0	0	0	0	0	0	0	0	0	0	0
	TGME49_251840-TGME49_295125	0.0023588	TGME49_295125_rhoptry_protein_ROP4_(ROP4)	0	0	0	0	0	0	0	2	2	2	0	0	0	0	0	0	0	2	0	0	2	0	1	2	2	2	0	0	0	0	2	2	0	2	1	0	0	0	0	0	0	0	0	0	0	0
	TGME49_251840-TGME49_295125	0.0023588
351	TGME49_249425-TGME49_268950	0.00235783	TGME49_249425_hypothetical_protein	0	0	0	0	0	0	0	0	2	0	0	0	0	0	0	0	0	0	0	0	0	0	0	0	0	0	0	0	0	0	0	0	0	0	0	0	0	0	0	0	0	0	0	0	0	0
	TGME49_249425-TGME49_268950	0.00235783	TGME49_268950_hypothetical_protein	0	0	0	0	0	0	0	1	1	0	0	0	0	0	0	0	0	0	0	0	0	0	0	0	0	0	0	0	0	0	0	0	0	0	0	0	0	0	0	0	0	0	0	0	0	0
	TGME49_249425-TGME49_268950	0.00235783
352	TGME49_270010-TGME49_312600	0.00235566	TGME49_270010_hypothetical_protein	0	0	0	0	0	0	0	0	0	0	0	0	0	0	0	0	0	0	0	0	0	0	0	0	0	0	0	0	0	0	0	0	0	0	0	0	0	0	0	0	0	0	0	0	0	0
	TGME49_270010-TGME49_312600	0.00235566	TGME49_312600_heat_shock_protein_HSP21_(HSP21)	0	0	0	0	0	0	0	0	0	0	0	0	0	0	0	0	0	0	0	0	0	0	0	0	0	0	0	0	0	0	0	0	0	0	0	0	0	0	0	0	0	0	0	0	0	0
	TGME49_270010-TGME49_312600	0.00235566
353	TGME49_289970-TGME49_295125	0.00235201	TGME49_289970_hypothetical_protein	0	0	0	0	0	0	0	0	0	0	0	0	0	0	0	0	0	0	0	0	0	0	0	0	0	0	0	0	0	0	0	0	0	0	0	0	0	0	0	0	0	0	0	0	0	0
	TGME49_289970-TGME49_295125	0.00235201	TGME49_295125_rhoptry_protein_ROP4_(ROP4)	0	0	0	0	0	0	0	2	2	2	0	0	0	0	0	0	0	2	0	0	2	0	1	2	2	2	0	0	0	0	2	2	0	2	1	0	0	0	0	0	0	0	0	0	0	0
	TGME49_289970-TGME49_295125	0.00235201
354	TGME49_259040-TGME49_306195	0.00234657	TGME49_259040_hypothetical_protein	0	0	0	0	0	0	0	0	0	0	0	0	0	0	0	0	0	0	0	0	0	0	0	0	0	0	0	0	0	0	0	0	0	0	0	0	0	0	0	0	0	0	0	0	0	0
	TGME49_259040-TGME49_306195	0.00234657	TGME49_306195_hypothetical_protein	0	0	0	0	0	0	0	0	0	0	0	0	0	0	0	0	0	0	0	0	0	0	0	0	0	0	0	0	0	0	0	0	0	0	0	0	0	0	0	0	0	0	0	0	0	0
	TGME49_259040-TGME49_306195	0.00234657
355	TGME49_259690-TGME49_309010	0.00234182	TGME49_259690_orotidine-5-phosphate_decarboxylase/orotate_phosphoribosyltransferase	0	0	0	0	0	0	0	0	0	0	0	0	0	0	0	0	0	0	0	0	0	0	0	0	0	0	0	0	0	0	0	0	0	0	0	0	0	0	0	0	0	0	0	0	0	0
	TGME49_259690-TGME49_309010	0.00234182	TGME49_309010_elongation_factor_P,_putative	0	0	0	0	0	0	0	0	0	0	0	0	0	0	0	0	0	0	0	0	0	0	0	0	0	0	0	0	0	0	0	0	0	0	0	0	0	0	0	0	0	0	0	0	0	0
	TGME49_259690-TGME49_309010	0.00234182
356	TGME49_226960-TGME49_309010	0.00233589	TGME49_226960_phosphofructokinase_PFKII_(PFKII)	4	0	2	0	0	1	0	0	0	0	0	0	0	0	0	0	0	0	0	0	0	0	0	0	0	0	0	0	0	0	0	0	0	0	0	0	0	0	0	0	0	0	0	0	0	0
	TGME49_226960-TGME49_309010	0.00233589	TGME49_309010_elongation_factor_P,_putative	0	0	0	0	0	0	0	0	0	0	0	0	0	0	0	0	0	0	0	0	0	0	0	0	0	0	0	0	0	0	0	0	0	0	0	0	0	0	0	0	0	0	0	0	0	0
	TGME49_226960-TGME49_309010	0.00233589
357	TGME49_226980-TGME49_295125	0.00233145	TGME49_226980_hypothetical_protein	0	0	0	0	0	0	0	0	0	0	0	0	0	0	0	0	0	0	0	0	0	0	0	0	0	0	0	0	0	0	0	0	0	0	0	0	0	0	0	0	0	0	0	0	0	0
	TGME49_226980-TGME49_295125	0.00233145	TGME49_295125_rhoptry_protein_ROP4_(ROP4)	0	0	0	0	0	0	0	2	2	2	0	0	0	0	0	0	0	2	0	0	2	0	1	2	2	2	0	0	0	0	2	2	0	2	1	0	0	0	0	0	0	0	0	0	0	0
	TGME49_226980-TGME49_295125	0.00233145
358	TGME49_309010-TGME49_319730	0.00232621	TGME49_309010_elongation_factor_P,_putative	0	0	0	0	0	0	0	0	0	0	0	0	0	0	0	0	0	0	0	0	0	0	0	0	0	0	0	0	0	0	0	0	0	0	0	0	0	0	0	0	0	0	0	0	0	0
	TGME49_309010-TGME49_319730	0.00232621	TGME49_319730_YOU2_family_C2C2_zinc_finger_protein	0	0	0	0	0	0	0	0	0	0	0	0	0	0	0	0	0	0	0	0	0	0	0	0	0	0	0	0	0	0	0	0	0	0	0	0	0	0	0	0	0	0	0	0	0	0
	TGME49_309010-TGME49_319730	0.00232621
359	TGME49_265510-TGME49_295125	0.00232433	TGME49_265510_hypothetical_protein	0	0	0	0	0	0	0	0	0	0	0	0	0	0	0	0	0	0	0	0	0	0	0	0	0	0	0	0	0	0	0	0	0	0	0	0	0	0	0	0	0	0	0	0	0	0
	TGME49_265510-TGME49_295125	0.00232433	TGME49_295125_rhoptry_protein_ROP4_(ROP4)	0	0	0	0	0	0	0	2	2	2	0	0	0	0	0	0	0	2	0	0	2	0	1	2	2	2	0	0	0	0	2	2	0	2	1	0	0	0	0	0	0	0	0	0	0	0
	TGME49_265510-TGME49_295125	0.00232433
360	TGME49_219250-TGME49_309010	0.00232301	TGME49_219250_acetyltransferase,_GNAT_family_protein	0	0	0	0	0	0	0	0	0	0	0	0	0	0	0	0	0	0	0	0	0	0	0	0	0	0	0	0	0	0	0	0	0	0	0	0	0	0	0	0	0	0	0	0	0	0
	TGME49_219250-TGME49_309010	0.00232301	TGME49_309010_elongation_factor_P,_putative	0	0	0	0	0	0	0	0	0	0	0	0	0	0	0	0	0	0	0	0	0	0	0	0	0	0	0	0	0	0	0	0	0	0	0	0	0	0	0	0	0	0	0	0	0	0
	TGME49_219250-TGME49_309010	0.00232301
361	TGME49_205470-TGME49_306650	0.00231037	TGME49_205470_translation_elongation_factor_2_family_protein,_putative	4	2	3	1	0	1	1	1	0	0	0	0	0	0	0	0	0	0	0	0	0	0	0	0	0	0	0	0	0	0	0	0	0	0	0	0	0	0	0	0	0	0	0	0	0	0
	TGME49_205470-TGME49_306650	0.00231037	TGME49_306650_hypothetical_protein	0	0	0	0	0	0	0	0	0	0	0	0	0	0	0	0	0	0	0	0	0	0	0	0	0	0	0	0	0	0	0	0	0	0	0	0	0	0	0	0	0	0	0	0	0	0
	TGME49_205470-TGME49_306650	0.00231037
362	TGME49_215220-TGME49_309010	0.0023101	TGME49_215220_hypothetical_protein	0	0	0	0	0	0	0	0	0	0	0	0	0	0	0	0	0	0	0	0	0	0	0	0	0	0	0	0	0	0	0	0	0	0	0	0	0	0	0	0	0	0	0	0	0	0
	TGME49_215220-TGME49_309010	0.0023101	TGME49_309010_elongation_factor_P,_putative	0	0	0	0	0	0	0	0	0	0	0	0	0	0	0	0	0	0	0	0	0	0	0	0	0	0	0	0	0	0	0	0	0	0	0	0	0	0	0	0	0	0	0	0	0	0
	TGME49_215220-TGME49_309010	0.0023101
363	TGME49_309010-TGME49_312600	0.00231	TGME49_309010_elongation_factor_P,_putative	0	0	0	0	0	0	0	0	0	0	0	0	0	0	0	0	0	0	0	0	0	0	0	0	0	0	0	0	0	0	0	0	0	0	0	0	0	0	0	0	0	0	0	0	0	0
	TGME49_309010-TGME49_312600	0.00231	TGME49_312600_heat_shock_protein_HSP21_(HSP21)	0	0	0	0	0	0	0	0	0	0	0	0	0	0	0	0	0	0	0	0	0	0	0	0	0	0	0	0	0	0	0	0	0	0	0	0	0	0	0	0	0	0	0	0	0	0
	TGME49_309010-TGME49_312600	0.00231
364	TGME49_289600-TGME49_309010	0.00230305	TGME49_289600_heat_shock_protein_HSP29_(HSP29)	0	0	0	0	0	0	0	0	0	0	0	0	0	0	0	0	0	0	0	0	0	0	0	0	0	0	0	0	0	0	0	0	0	0	0	0	0	0	0	0	0	0	0	0	0	0
	TGME49_289600-TGME49_309010	0.00230305	TGME49_309010_elongation_factor_P,_putative	0	0	0	0	0	0	0	0	0	0	0	0	0	0	0	0	0	0	0	0	0	0	0	0	0	0	0	0	0	0	0	0	0	0	0	0	0	0	0	0	0	0	0	0	0	0
	TGME49_289600-TGME49_309010	0.00230305
365	TGME49_233480-TGME49_314740	0.0023017	TGME49_233480_SAG-related_sequence_SRS29C_(SRS2)	0	0	6	0	0	0	0	3	6	4	0	8	8	3	4	5	4	4	3	0	3	0	0	0	0	0	0	0	0	0	0	0	0	0	0	0	0	0	0	0	0	0	0	0	0	0
	TGME49_233480-TGME49_314740	0.0023017	TGME49_314740_PSP_protein	0	0	0	0	0	0	0	0	0	0	0	0	0	0	0	0	0	0	0	0	0	0	0	0	0	0	0	0	0	0	0	0	0	0	0	0	0	0	0	0	0	0	0	0	0	0
	TGME49_233480-TGME49_314740	0.0023017
366	TGME49_215470-TGME49_295125	0.00229818	TGME49_215470_ribosomal_protein_RPL10A_(RPL10A)	0	0	0	0	0	0	0	0	0	0	0	0	0	0	0	0	0	0	0	0	0	0	0	0	0	0	0	0	0	0	0	0	0	0	0	0	2	0	0	0	0	2	2	0	2	0
	TGME49_215470-TGME49_295125	0.00229818	TGME49_295125_rhoptry_protein_ROP4_(ROP4)	0	0	0	0	0	0	0	2	2	2	0	0	0	0	0	0	0	2	0	0	2	0	1	2	2	2	0	0	0	0	2	2	0	2	1	0	0	0	0	0	0	0	0	0	0	0
	TGME49_215470-TGME49_295125	0.00229818
367	TGME49_205470-TGME49_214940	0.00229813	TGME49_205470_translation_elongation_factor_2_family_protein,_putative	4	2	3	1	0	1	1	1	0	0	0	0	0	0	0	0	0	0	0	0	0	0	0	0	0	0	0	0	0	0	0	0	0	0	0	0	0	0	0	0	0	0	0	0	0	0
	TGME49_205470-TGME49_214940	0.00229813	TGME49_214940_MIC2-associated_protein_M2AP	4	0	1	0	0	0	0	0	0	0	0	0	0	1	0	4	1	0	0	0	0	0	0	0	0	0	0	0	0	0	0	0	0	0	0	0	0	0	0	0	0	0	0	0	0	0
	TGME49_205470-TGME49_214940	0.00229813
368	TGME49_215775-TGME49_306195	0.00229469	TGME49_215775_rhoptry_protein_ROP8_(ROP8)	0	0	0	0	0	0	0	0	0	0	0	0	0	0	0	0	0	0	0	0	0	0	0	0	0	0	0	0	0	0	0	2	0	0	0	0	0	0	0	0	0	0	0	0	0	0
	TGME49_215775-TGME49_306195	0.00229469	TGME49_306195_hypothetical_protein	0	0	0	0	0	0	0	0	0	0	0	0	0	0	0	0	0	0	0	0	0	0	0	0	0	0	0	0	0	0	0	0	0	0	0	0	0	0	0	0	0	0	0	0	0	0
	TGME49_215775-TGME49_306195	0.00229469
369	TGME49_267980-TGME49_289530	0.0022895	TGME49_267980_hypothetical_protein	0	0	0	0	0	0	0	0	0	3	0	0	0	0	0	0	0	0	0	0	0	0	0	0	0	0	0	0	0	0	0	0	0	0	0	0	0	0	0	0	0	0	0	0	0	0
	TGME49_267980-TGME49_289530	0.0022895	TGME49_289530_ribosomal_protein_RPL19_(RPL19)	0	0	0	0	0	0	0	0	0	0	0	0	0	0	2	0	0	0	0	0	0	0	0	0	0	0	0	0	0	0	0	0	0	0	0	0	0	0	0	0	0	0	0	0	0	0
	TGME49_267980-TGME49_289530	0.0022895
370	TGME49_295125-TGME49_324600	0.00228696	TGME49_295125_rhoptry_protein_ROP4_(ROP4)	0	0	0	0	0	0	0	2	2	2	0	0	0	0	0	0	0	2	0	0	2	0	1	2	2	2	0	0	0	0	2	2	0	2	1	0	0	0	0	0	0	0	0	0	0	0
	TGME49_295125-TGME49_324600	0.00228696	TGME49_324600_heat_shock_protein	0	0	0	0	0	0	0	0	0	0	0	0	0	0	0	0	0	0	0	0	0	0	0	0	0	0	0	0	0	0	0	0	0	0	0	0	0	0	0	0	0	0	0	0	0	0
	TGME49_295125-TGME49_324600	0.00228696
371	TGME49_213410-TGME49_306195	0.00228628	TGME49_213410_small_nuclear_ribonucleoprotein_f_(snrnp-f),_putative	0	0	0	0	0	0	0	0	0	0	0	0	0	0	0	0	0	0	0	0	0	0	0	0	0	0	0	0	0	0	0	0	0	0	0	0	0	0	0	0	0	0	0	0	0	0
	TGME49_213410-TGME49_306195	0.00228628	TGME49_306195_hypothetical_protein	0	0	0	0	0	0	0	0	0	0	0	0	0	0	0	0	0	0	0	0	0	0	0	0	0	0	0	0	0	0	0	0	0	0	0	0	0	0	0	0	0	0	0	0	0	0
	TGME49_213410-TGME49_306195	0.00228628
372	TGME49_214770-TGME49_293690	0.00228628	TGME49_214770_small_GTP_binding_protein_rab1a,_putative	0	0	0	0	0	0	0	0	0	0	0	0	0	0	0	0	0	0	0	0	0	0	0	0	0	0	0	0	0	0	0	0	0	0	0	0	0	0	0	0	0	0	0	0	0	0
	TGME49_214770-TGME49_293690	0.00228628	TGME49_293690_profilin_PRF_(PRF)	0	0	0	0	0	0	0	0	0	0	0	0	0	0	0	6	0	0	0	4	0	0	0	0	0	0	0	0	0	0	0	0	0	0	0	0	0	0	0	0	0	0	0	0	0	0
	TGME49_214770-TGME49_293690	0.00228628
373	TGME49_277230-TGME49_295125	0.00227441	TGME49_277230_hypothetical_protein	0	0	0	0	0	0	0	0	0	0	0	0	0	0	0	0	0	0	0	0	0	0	0	0	0	0	0	0	0	0	0	0	0	0	0	0	0	0	0	0	0	0	0	0	0	0
	TGME49_277230-TGME49_295125	0.00227441	TGME49_295125_rhoptry_protein_ROP4_(ROP4)	0	0	0	0	0	0	0	2	2	2	0	0	0	0	0	0	0	2	0	0	2	0	1	2	2	2	0	0	0	0	2	2	0	2	1	0	0	0	0	0	0	0	0	0	0	0
	TGME49_277230-TGME49_295125	0.00227441
374	TGME49_243910-TGME49_309010	0.00227175	TGME49_243910_Cof_family_hydrolase_subfamily_protein	0	0	0	0	0	0	0	0	0	0	0	0	0	0	0	0	0	0	0	0	0	0	0	0	0	0	0	0	0	0	0	0	0	0	0	0	0	0	0	0	0	0	0	0	0	0
	TGME49_243910-TGME49_309010	0.00227175	TGME49_309010_elongation_factor_P,_putative	0	0	0	0	0	0	0	0	0	0	0	0	0	0	0	0	0	0	0	0	0	0	0	0	0	0	0	0	0	0	0	0	0	0	0	0	0	0	0	0	0	0	0	0	0	0
	TGME49_243910-TGME49_309010	0.00227175
375	TGME49_242330-TGME49_295125	0.00226765	TGME49_242330_ribosomal_protein_RPS5_(RPS5)	0	0	0	0	0	0	0	0	0	0	0	0	0	0	0	0	0	0	0	0	0	0	0	0	0	0	0	0	0	0	0	0	0	0	0	0	0	0	0	0	0	0	0	0	0	0
	TGME49_242330-TGME49_295125	0.00226765	TGME49_295125_rhoptry_protein_ROP4_(ROP4)	0	0	0	0	0	0	0	2	2	2	0	0	0	0	0	0	0	2	0	0	2	0	1	2	2	2	0	0	0	0	2	2	0	2	1	0	0	0	0	0	0	0	0	0	0	0
	TGME49_242330-TGME49_295125	0.00226765
376	TGME49_225320-TGME49_298020	0.00226474	TGME49_225320_hypothetical_protein	0	0	0	0	0	0	0	0	0	0	0	0	0	0	0	0	0	0	0	0	0	0	0	0	0	0	0	0	0	0	0	0	0	0	0	0	0	0	0	0	0	0	0	0	0	0
	TGME49_225320-TGME49_298020	0.00226474	TGME49_298020_DEAD-family_helicase	0	0	0	0	0	0	0	0	0	0	0	0	0	0	0	0	0	0	0	0	0	0	0	0	0	0	0	0	0	0	0	0	0	0	0	0	0	0	0	0	0	0	0	0	0	0
	TGME49_225320-TGME49_298020	0.00226474
377	TGME49_216880-TGME49_306930	0.00226363	TGME49_216880_guanine_nucleotide-binding_protein	32	24	23	24	17	16	17	16	19	10	0	13	11	7	9	7	6	4	5	4	2	0	5	4	3	5	0	0	0	0	0	0	0	0	1	0	2	0	2	0	0	0	0	0	0	1
	TGME49_216880-TGME49_306930	0.00226363	TGME49_306930_proteasome_subunit_beta_type_7_precursor,_putative	0	0	0	0	0	0	0	0	0	0	0	0	0	0	0	4	0	0	0	0	0	0	0	0	0	0	0	0	0	0	0	0	0	0	0	0	0	0	0	0	0	0	0	0	0	0
	TGME49_216880-TGME49_306930	0.00226363
378	TGME49_259040-TGME49_295125	0.00226158	TGME49_259040_hypothetical_protein	0	0	0	0	0	0	0	0	0	0	0	0	0	0	0	0	0	0	0	0	0	0	0	0	0	0	0	0	0	0	0	0	0	0	0	0	0	0	0	0	0	0	0	0	0	0
	TGME49_259040-TGME49_295125	0.00226158	TGME49_295125_rhoptry_protein_ROP4_(ROP4)	0	0	0	0	0	0	0	2	2	2	0	0	0	0	0	0	0	2	0	0	2	0	1	2	2	2	0	0	0	0	2	2	0	2	1	0	0	0	0	0	0	0	0	0	0	0
	TGME49_259040-TGME49_295125	0.00226158
379	TGME49_249425-TGME49_261710	0.00225886	TGME49_249425_hypothetical_protein	0	0	0	0	0	0	0	0	2	0	0	0	0	0	0	0	0	0	0	0	0	0	0	0	0	0	0	0	0	0	0	0	0	0	0	0	0	0	0	0	0	0	0	0	0	0
	TGME49_249425-TGME49_261710	0.00225886	TGME49_261710_ankyrin_repeat-containing_protein	0	0	0	0	0	0	0	0	0	2	0	1	0	0	0	0	0	0	0	0	0	0	0	0	0	0	0	0	0	0	0	0	0	0	0	0	0	0	0	0	0	0	0	0	0	0
	TGME49_249425-TGME49_261710	0.00225886
380	TGME49_295125-TGME49_299050	0.00225337	TGME49_295125_rhoptry_protein_ROP4_(ROP4)	0	0	0	0	0	0	0	2	2	2	0	0	0	0	0	0	0	2	0	0	2	0	1	2	2	2	0	0	0	0	2	2	0	2	1	0	0	0	0	0	0	0	0	0	0	0
	TGME49_295125-TGME49_299050	0.00225337	TGME49_299050_ribosomal_protein_RPL17_(RPL17)	0	0	0	0	0	0	0	0	0	0	0	0	0	0	0	0	0	0	0	0	0	0	0	0	0	0	0	0	0	0	0	0	0	0	0	0	0	0	0	0	0	0	0	0	0	0
	TGME49_295125-TGME49_299050	0.00225337
381	TGME49_232050-TGME49_295125	0.00224896	TGME49_232050_DnaJ_domain-containing_protein	0	0	0	0	0	0	0	0	0	0	0	0	0	0	0	2	0	0	0	0	0	0	0	0	0	0	0	0	0	0	0	0	0	0	0	0	0	0	0	0	0	0	0	0	0	0
	TGME49_232050-TGME49_295125	0.00224896	TGME49_295125_rhoptry_protein_ROP4_(ROP4)	0	0	0	0	0	0	0	2	2	2	0	0	0	0	0	0	0	2	0	0	2	0	1	2	2	2	0	0	0	0	2	2	0	2	1	0	0	0	0	0	0	0	0	0	0	0
	TGME49_232050-TGME49_295125	0.00224896
382	TGME49_249425-TGME49_311470	0.00224705	TGME49_249425_hypothetical_protein	0	0	0	0	0	0	0	0	2	0	0	0	0	0	0	0	0	0	0	0	0	0	0	0	0	0	0	0	0	0	0	0	0	0	0	0	0	0	0	0	0	0	0	0	0	0
	TGME49_249425-TGME49_311470	0.00224705	TGME49_311470_rhoptry_neck_protein_RON5_(RON5)	0	0	0	0	0	0	5	6	7	6	0	3	0	0	0	0	0	0	0	0	0	0	0	0	0	0	0	0	0	0	0	0	0	0	0	0	0	0	0	0	0	0	0	0	0	0
	TGME49_249425-TGME49_311470	0.00224705
383	TGME49_204080-TGME49_295125	0.00224121	TGME49_204080_histidine_acid_phosphatase_superfamily_protein	0	0	0	0	0	0	0	0	0	0	0	0	0	0	0	0	0	0	3	0	0	0	0	0	0	0	0	0	0	0	0	0	0	0	0	0	0	0	0	0	0	0	0	0	0	0
	TGME49_204080-TGME49_295125	0.00224121	TGME49_295125_rhoptry_protein_ROP4_(ROP4)	0	0	0	0	0	0	0	2	2	2	0	0	0	0	0	0	0	2	0	0	2	0	1	2	2	2	0	0	0	0	2	2	0	2	1	0	0	0	0	0	0	0	0	0	0	0
	TGME49_204080-TGME49_295125	0.00224121
384	TGME49_230210-TGME49_295125	0.00223909	TGME49_230210_alveolin_domain_containing_intermediate_filament_IMC10_(ALV12)	0	0	0	0	0	0	0	0	0	0	0	0	0	0	0	0	0	0	0	0	0	0	0	0	0	0	0	0	0	0	0	0	0	0	0	0	0	0	0	0	0	0	0	0	0	0
	TGME49_230210-TGME49_295125	0.00223909	TGME49_295125_rhoptry_protein_ROP4_(ROP4)	0	0	0	0	0	0	0	2	2	2	0	0	0	0	0	0	0	2	0	0	2	0	1	2	2	2	0	0	0	0	2	2	0	2	1	0	0	0	0	0	0	0	0	0	0	0
	TGME49_230210-TGME49_295125	0.00223909
385	TGME49_249610-TGME49_295125	0.00223704	TGME49_249610_hypothetical_protein	0	0	0	0	0	0	0	0	0	0	0	0	0	0	0	0	0	0	0	0	0	0	0	0	0	0	0	0	0	0	0	0	0	0	0	0	0	0	0	0	0	0	0	0	0	0
	TGME49_249610-TGME49_295125	0.00223704	TGME49_295125_rhoptry_protein_ROP4_(ROP4)	0	0	0	0	0	0	0	2	2	2	0	0	0	0	0	0	0	2	0	0	2	0	1	2	2	2	0	0	0	0	2	2	0	2	1	0	0	0	0	0	0	0	0	0	0	0
	TGME49_249610-TGME49_295125	0.00223704
386	TGME49_295125-TGME49_311470	0.00223337	TGME49_295125_rhoptry_protein_ROP4_(ROP4)	0	0	0	0	0	0	0	2	2	2	0	0	0	0	0	0	0	2	0	0	2	0	1	2	2	2	0	0	0	0	2	2	0	2	1	0	0	0	0	0	0	0	0	0	0	0
	TGME49_295125-TGME49_311470	0.00223337	TGME49_311470_rhoptry_neck_protein_RON5_(RON5)	0	0	0	0	0	0	5	6	7	6	0	3	0	0	0	0	0	0	0	0	0	0	0	0	0	0	0	0	0	0	0	0	0	0	0	0	0	0	0	0	0	0	0	0	0	0
	TGME49_295125-TGME49_311470	0.00223337
387	TGME49_263300-TGME49_295125	0.00222796	TGME49_263300_eukaryotic_porin_protein	0	0	0	0	0	0	0	0	0	0	0	0	0	0	0	0	0	0	0	0	0	0	0	0	0	0	0	0	0	0	0	0	0	0	0	0	0	0	0	0	0	0	0	0	0	0
	TGME49_263300-TGME49_295125	0.00222796	TGME49_295125_rhoptry_protein_ROP4_(ROP4)	0	0	0	0	0	0	0	2	2	2	0	0	0	0	0	0	0	2	0	0	2	0	1	2	2	2	0	0	0	0	2	2	0	2	1	0	0	0	0	0	0	0	0	0	0	0
	TGME49_263300-TGME49_295125	0.00222796
388	TGME49_212290-TGME49_295125	0.00222788	TGME49_212290_ribosomal_protein_RPS19_(RPS19)	0	0	0	0	0	0	0	0	0	0	0	0	0	0	0	0	0	0	0	0	0	0	0	0	0	0	0	0	0	0	0	0	0	0	0	0	0	0	0	0	0	0	0	0	0	0
	TGME49_212290-TGME49_295125	0.00222788	TGME49_295125_rhoptry_protein_ROP4_(ROP4)	0	0	0	0	0	0	0	2	2	2	0	0	0	0	0	0	0	2	0	0	2	0	1	2	2	2	0	0	0	0	2	2	0	2	1	0	0	0	0	0	0	0	0	0	0	0
	TGME49_212290-TGME49_295125	0.00222788
389	TGME49_295125-TGME49_313230	0.00222494	TGME49_295125_rhoptry_protein_ROP4_(ROP4)	0	0	0	0	0	0	0	2	2	2	0	0	0	0	0	0	0	2	0	0	2	0	1	2	2	2	0	0	0	0	2	2	0	2	1	0	0	0	0	0	0	0	0	0	0	0
	TGME49_295125-TGME49_313230	0.00222494	TGME49_313230_eukaryotic_initiation_factor-2,_alpha_subunit	0	0	0	0	0	0	0	0	0	0	0	0	0	0	0	0	0	0	0	0	0	0	0	0	0	0	0	0	0	0	0	0	0	0	0	0	0	0	0	0	0	0	0	0	0	0
	TGME49_295125-TGME49_313230	0.00222494
390	TGME49_249990-TGME49_295125	0.00222268	TGME49_249990_hypothetical_protein	0	0	0	0	0	0	0	0	0	0	0	0	0	0	0	0	0	0	0	0	0	0	0	0	0	0	0	0	0	0	0	0	0	0	0	0	0	0	0	0	0	0	0	0	0	0
	TGME49_249990-TGME49_295125	0.00222268	TGME49_295125_rhoptry_protein_ROP4_(ROP4)	0	0	0	0	0	0	0	2	2	2	0	0	0	0	0	0	0	2	0	0	2	0	1	2	2	2	0	0	0	0	2	2	0	2	1	0	0	0	0	0	0	0	0	0	0	0
	TGME49_249990-TGME49_295125	0.00222268
391	TGME49_243570-TGME49_295125	0.00221851	TGME49_243570_ribosomal_protein_RPS26_(RPS26)	0	0	0	0	0	0	0	0	0	0	0	0	0	0	0	0	0	0	0	0	0	0	0	0	0	0	0	0	0	0	0	0	0	0	0	0	0	0	0	0	0	0	0	0	0	0
	TGME49_243570-TGME49_295125	0.00221851	TGME49_295125_rhoptry_protein_ROP4_(ROP4)	0	0	0	0	0	0	0	2	2	2	0	0	0	0	0	0	0	2	0	0	2	0	1	2	2	2	0	0	0	0	2	2	0	2	1	0	0	0	0	0	0	0	0	0	0	0
	TGME49_243570-TGME49_295125	0.00221851
392	TGME49_257990-TGME49_309010	0.00221813	TGME49_257990_heat_shock_protein_101,_putative	0	0	0	0	0	0	0	0	0	0	0	0	0	0	0	0	0	0	0	0	0	0	0	0	0	0	0	0	0	0	0	0	0	0	0	0	0	0	0	0	0	0	0	0	0	0
	TGME49_257990-TGME49_309010	0.00221813	TGME49_309010_elongation_factor_P,_putative	0	0	0	0	0	0	0	0	0	0	0	0	0	0	0	0	0	0	0	0	0	0	0	0	0	0	0	0	0	0	0	0	0	0	0	0	0	0	0	0	0	0	0	0	0	0
	TGME49_257990-TGME49_309010	0.00221813
393	TGME49_241240-TGME49_295125	0.00221191	TGME49_241240_hypothetical_protein	0	0	0	0	0	0	0	0	0	0	0	0	0	0	0	0	0	0	0	0	0	0	0	0	0	0	0	0	0	0	0	0	0	0	0	0	0	0	0	0	0	0	0	0	0	0
	TGME49_241240-TGME49_295125	0.00221191	TGME49_295125_rhoptry_protein_ROP4_(ROP4)	0	0	0	0	0	0	0	2	2	2	0	0	0	0	0	0	0	2	0	0	2	0	1	2	2	2	0	0	0	0	2	2	0	2	1	0	0	0	0	0	0	0	0	0	0	0
	TGME49_241240-TGME49_295125	0.00221191
394	TGME49_263040-TGME49_295125	0.00220759	TGME49_263040_ribosomal_protein_RPS16_(RPS16)	0	0	0	0	0	0	0	0	0	0	0	0	0	0	0	0	0	0	0	0	0	0	0	0	0	0	0	0	0	0	0	0	0	0	0	0	0	0	0	0	0	0	0	0	0	0
	TGME49_263040-TGME49_295125	0.00220759	TGME49_295125_rhoptry_protein_ROP4_(ROP4)	0	0	0	0	0	0	0	2	2	2	0	0	0	0	0	0	0	2	0	0	2	0	1	2	2	2	0	0	0	0	2	2	0	2	1	0	0	0	0	0	0	0	0	0	0	0
	TGME49_263040-TGME49_295125	0.00220759
395	TGME49_244690-TGME49_259240	0.0022067	TGME49_244690_hypothetical_protein	0	0	0	0	0	0	0	0	0	0	0	0	0	0	0	0	0	0	0	0	0	0	0	0	0	0	0	0	0	0	0	0	0	0	0	0	0	0	0	0	0	0	0	0	0	0
	TGME49_244690-TGME49_259240	0.0022067	TGME49_259240_ribosomal_protein_RPS21_(RPS21)	0	0	0	0	0	0	0	0	0	0	0	0	0	0	0	0	0	0	0	0	0	0	0	0	0	0	0	0	0	0	0	0	0	0	0	0	0	0	0	0	0	0	0	0	0	0
	TGME49_244690-TGME49_259240	0.0022067
396	TGME49_298020-TGME49_311310	0.00220446	TGME49_298020_DEAD-family_helicase	0	0	0	0	0	0	0	0	0	0	0	0	0	0	0	0	0	0	0	0	0	0	0	0	0	0	0	0	0	0	0	0	0	0	0	0	0	0	0	0	0	0	0	0	0	0
	TGME49_298020-TGME49_311310	0.00220446	TGME49_311310_protein_phosphatase_2B_catalytic_subunit,_calcineurin_family_phosphatse_superfamily_protein	0	0	0	0	0	0	0	0	0	0	0	0	0	0	0	0	0	0	0	0	0	0	0	0	0	0	0	0	0	0	0	0	0	0	0	0	0	0	0	0	0	0	0	0	0	0
	TGME49_298020-TGME49_311310	0.00220446
397	TGME49_309010-TGME49_310780	0.00220212	TGME49_309010_elongation_factor_P,_putative	0	0	0	0	0	0	0	0	0	0	0	0	0	0	0	0	0	0	0	0	0	0	0	0	0	0	0	0	0	0	0	0	0	0	0	0	0	0	0	0	0	0	0	0	0	0
	TGME49_309010-TGME49_310780	0.00220212	TGME49_310780_dense_granule_protein_GRA4_(GRA4)	2	0	2	1	0	1	3	0	0	0	0	0	0	0	0	0	0	0	0	0	0	0	0	0	0	0	0	0	0	0	0	0	0	0	0	0	0	0	0	0	0	0	0	0	0	0
	TGME49_309010-TGME49_310780	0.00220212
398	TGME49_223920-TGME49_306195	0.00219996	TGME49_223920_rhoptry_neck_protein_RON3_(RON3)	0	0	0	0	0	0	0	0	0	0	0	0	0	0	0	0	0	0	0	0	0	0	0	0	0	0	0	0	0	0	0	0	0	0	0	0	0	0	0	0	0	0	0	0	0	0
	TGME49_223920-TGME49_306195	0.00219996	TGME49_306195_hypothetical_protein	0	0	0	0	0	0	0	0	0	0	0	0	0	0	0	0	0	0	0	0	0	0	0	0	0	0	0	0	0	0	0	0	0	0	0	0	0	0	0	0	0	0	0	0	0	0
	TGME49_223920-TGME49_306195	0.00219996
399	TGME49_285710-TGME49_310640	0.00219797	TGME49_285710_hypothetical_protein	0	0	0	0	0	0	0	0	0	0	0	0	0	0	1	7	0	0	0	0	0	0	0	0	0	0	0	0	0	0	0	0	0	0	0	0	0	0	0	0	0	0	0	0	0	0
	TGME49_285710-TGME49_310640	0.00219797	TGME49_310640_phosphorylase_family_protein	3	0	1	0	0	1	0	0	0	0	0	0	0	0	0	0	0	0	0	0	0	0	0	0	0	0	0	0	0	0	0	0	0	0	0	0	0	0	0	0	0	0	0	0	0	0
	TGME49_285710-TGME49_310640	0.00219797
400	TGME49_244690-TGME49_309010	0.00219179	TGME49_244690_hypothetical_protein	0	0	0	0	0	0	0	0	0	0	0	0	0	0	0	0	0	0	0	0	0	0	0	0	0	0	0	0	0	0	0	0	0	0	0	0	0	0	0	0	0	0	0	0	0	0
	TGME49_244690-TGME49_309010	0.00219179	TGME49_309010_elongation_factor_P,_putative	0	0	0	0	0	0	0	0	0	0	0	0	0	0	0	0	0	0	0	0	0	0	0	0	0	0	0	0	0	0	0	0	0	0	0	0	0	0	0	0	0	0	0	0	0	0
	TGME49_244690-TGME49_309010	0.00219179
401	TGME49_258170-TGME49_309010	0.00218568	TGME49_258170_hypothetical_protein	0	0	0	0	0	0	0	0	0	2	0	4	0	0	0	0	0	0	0	0	0	0	0	0	0	0	0	0	0	0	0	0	0	0	0	0	0	0	0	0	0	0	0	0	0	0
	TGME49_258170-TGME49_309010	0.00218568	TGME49_309010_elongation_factor_P,_putative	0	0	0	0	0	0	0	0	0	0	0	0	0	0	0	0	0	0	0	0	0	0	0	0	0	0	0	0	0	0	0	0	0	0	0	0	0	0	0	0	0	0	0	0	0	0
	TGME49_258170-TGME49_309010	0.00218568
402	TGME49_216860-TGME49_236580	0.00218267	TGME49_216860_DEAD_(Asp-Glu-Ala-Asp)_box_polypeptide_DDX39_(DDX39)	0	0	0	0	0	0	0	0	0	0	0	0	0	0	0	0	0	0	0	0	0	0	0	0	0	0	0	0	0	0	0	0	0	0	0	0	0	0	0	0	0	0	0	0	0	0
	TGME49_216860-TGME49_236580	0.00218267	TGME49_236580_Prp31-15.5k-U4_Snrna_Complex_family_protein	0	0	0	0	0	0	0	0	0	0	0	0	0	0	0	0	0	0	0	0	0	0	0	0	0	0	0	0	0	0	0	0	0	0	0	0	0	0	0	0	0	0	0	0	0	0
	TGME49_216860-TGME49_236580	0.00218267
403	TGME49_294790-TGME49_313560	0.00218196	TGME49_294790_hypothetical_protein	0	0	0	0	0	0	0	0	0	0	0	0	0	0	0	0	0	0	0	0	0	0	0	0	0	0	0	0	0	0	0	0	0	0	0	0	0	0	0	0	0	0	0	0	0	0
	TGME49_294790-TGME49_313560	0.00218196	TGME49_313560_60S_ribosomal_protein_L7a,_putative	0	0	0	0	0	0	0	0	0	0	0	0	0	0	0	0	0	0	0	0	0	0	0	0	0	0	0	0	0	0	0	0	0	0	0	0	0	0	0	0	0	0	0	0	0	0
	TGME49_294790-TGME49_313560	0.00218196
404	TGME49_215460-TGME49_313560	0.0021813	TGME49_215460_ribosomal_protein_RPS24_(RPS24)	0	0	0	0	0	0	0	0	0	0	0	0	0	0	0	0	0	0	0	0	0	0	0	0	0	0	0	0	0	0	0	0	0	0	0	0	0	0	0	0	0	0	0	0	0	0
	TGME49_215460-TGME49_313560	0.0021813	TGME49_313560_60S_ribosomal_protein_L7a,_putative	0	0	0	0	0	0	0	0	0	0	0	0	0	0	0	0	0	0	0	0	0	0	0	0	0	0	0	0	0	0	0	0	0	0	0	0	0	0	0	0	0	0	0	0	0	0
	TGME49_215460-TGME49_313560	0.0021813
405	TGME49_259710-TGME49_309010	0.00218033	TGME49_259710_protein_kinase	0	0	0	0	0	0	0	0	0	0	0	0	0	0	0	0	0	0	0	0	0	0	0	0	0	0	0	0	0	0	0	0	0	0	0	0	0	0	0	0	0	0	0	0	0	0
	TGME49_259710-TGME49_309010	0.00218033	TGME49_309010_elongation_factor_P,_putative	0	0	0	0	0	0	0	0	0	0	0	0	0	0	0	0	0	0	0	0	0	0	0	0	0	0	0	0	0	0	0	0	0	0	0	0	0	0	0	0	0	0	0	0	0	0
	TGME49_259710-TGME49_309010	0.00218033
406	TGME49_284630-TGME49_285850	0.00217752	TGME49_284630_hypothetical_protein	0	0	0	0	0	0	0	0	0	0	0	3	4	3	3	3	0	0	0	0	0	0	0	0	0	0	0	0	0	0	0	0	0	0	0	0	0	0	0	0	0	0	0	0	0	0
	TGME49_284630-TGME49_285850	0.00217752	TGME49_285850_peptidyl-prolyl_cis-trans_isomerase,_FKBP-type_domain-containing_protein	0	0	0	0	0	0	0	0	0	0	0	1	0	2	0	0	0	0	0	0	0	0	0	0	0	0	0	0	0	0	0	0	0	0	0	0	0	0	0	0	0	0	0	0	0	0
	TGME49_284630-TGME49_285850	0.00217752
407	TGME49_227970-TGME49_228490	0.00217661	TGME49_227970_histone_family_DNA-binding_protein	0	0	0	0	0	0	0	0	0	0	0	0	0	0	0	0	0	0	0	0	0	0	0	0	0	0	0	0	0	0	0	0	0	0	0	0	0	0	0	0	0	0	0	0	0	0
	TGME49_227970-TGME49_228490	0.00217661	TGME49_228490_hypothetical_protein	0	0	0	0	0	0	0	0	0	0	0	0	0	0	0	0	2	2	2	0	0	0	0	0	0	0	0	0	0	0	0	0	0	0	0	0	0	0	0	0	0	0	0	0	0	0
	TGME49_227970-TGME49_228490	0.00217661
408	TGME49_233450-TGME49_295125	0.00217496	TGME49_233450_SAG-related_sequence_SRS29A_(SRS1)	0	0	0	0	0	0	0	0	0	0	0	0	0	0	0	0	0	0	0	0	0	0	0	0	0	0	0	0	0	0	0	0	0	0	0	0	0	0	0	0	0	0	0	0	0	0
	TGME49_233450-TGME49_295125	0.00217496	TGME49_295125_rhoptry_protein_ROP4_(ROP4)	0	0	0	0	0	0	0	2	2	2	0	0	0	0	0	0	0	2	0	0	2	0	1	2	2	2	0	0	0	0	2	2	0	2	1	0	0	0	0	0	0	0	0	0	0	0
	TGME49_233450-TGME49_295125	0.00217496
409	TGME49_289970-TGME49_313560	0.00217234	TGME49_289970_hypothetical_protein	0	0	0	0	0	0	0	0	0	0	0	0	0	0	0	0	0	0	0	0	0	0	0	0	0	0	0	0	0	0	0	0	0	0	0	0	0	0	0	0	0	0	0	0	0	0
	TGME49_289970-TGME49_313560	0.00217234	TGME49_313560_60S_ribosomal_protein_L7a,_putative	0	0	0	0	0	0	0	0	0	0	0	0	0	0	0	0	0	0	0	0	0	0	0	0	0	0	0	0	0	0	0	0	0	0	0	0	0	0	0	0	0	0	0	0	0	0
	TGME49_289970-TGME49_313560	0.00217234
410	TGME49_229470-TGME49_295125	0.00217019	TGME49_229470_hypothetical_protein	0	0	0	0	0	0	0	0	0	0	0	0	0	0	0	0	0	0	0	0	0	0	0	0	0	0	0	0	0	0	0	0	0	0	0	0	0	0	0	0	0	0	0	0	0	0
	TGME49_229470-TGME49_295125	0.00217019	TGME49_295125_rhoptry_protein_ROP4_(ROP4)	0	0	0	0	0	0	0	2	2	2	0	0	0	0	0	0	0	2	0	0	2	0	1	2	2	2	0	0	0	0	2	2	0	2	1	0	0	0	0	0	0	0	0	0	0	0
	TGME49_229470-TGME49_295125	0.00217019
411	TGME49_232230-TGME49_295125	0.00217017	TGME49_232230_ribosomal_protein_RPL30_(RPL30)	0	0	0	0	0	0	0	0	0	0	0	0	0	0	0	0	0	0	0	0	0	0	0	0	0	0	0	0	0	0	0	0	0	0	0	0	0	0	0	0	0	0	0	0	0	0
	TGME49_232230-TGME49_295125	0.00217017	TGME49_295125_rhoptry_protein_ROP4_(ROP4)	0	0	0	0	0	0	0	2	2	2	0	0	0	0	0	0	0	2	0	0	2	0	1	2	2	2	0	0	0	0	2	2	0	2	1	0	0	0	0	0	0	0	0	0	0	0
	TGME49_232230-TGME49_295125	0.00217017
412	TGME49_219320-TGME49_295125	0.00216326	TGME49_219320_acid_phosphatase_GAP50_(GAP50)	0	0	0	0	0	0	0	0	0	0	0	0	0	0	0	0	0	0	0	0	0	0	0	0	0	0	0	0	0	0	0	0	0	0	0	0	0	0	0	0	0	0	0	0	0	0
	TGME49_219320-TGME49_295125	0.00216326	TGME49_295125_rhoptry_protein_ROP4_(ROP4)	0	0	0	0	0	0	0	2	2	2	0	0	0	0	0	0	0	2	0	0	2	0	1	2	2	2	0	0	0	0	2	2	0	2	1	0	0	0	0	0	0	0	0	0	0	0
	TGME49_219320-TGME49_295125	0.00216326
413	TGME49_289210-TGME49_310640	0.00216157	TGME49_289210_prefoldin_subunit_protein	0	0	0	0	0	0	0	0	0	0	0	0	0	0	0	0	0	0	0	0	0	0	0	0	0	0	0	0	0	0	0	0	0	0	0	0	0	0	0	0	0	0	0	0	0	0
	TGME49_289210-TGME49_310640	0.00216157	TGME49_310640_phosphorylase_family_protein	3	0	1	0	0	1	0	0	0	0	0	0	0	0	0	0	0	0	0	0	0	0	0	0	0	0	0	0	0	0	0	0	0	0	0	0	0	0	0	0	0	0	0	0	0	0
	TGME49_289210-TGME49_310640	0.00216157
414	TGME49_262690-TGME49_313560	0.0021591	TGME49_262690_ribosomal_protein_RPL27_(RPL27)	0	0	0	0	0	0	0	0	0	0	0	0	0	0	0	0	0	0	0	0	0	0	0	0	0	0	0	0	0	0	0	0	0	0	0	0	0	0	0	0	0	0	0	0	0	0
	TGME49_262690-TGME49_313560	0.0021591	TGME49_313560_60S_ribosomal_protein_L7a,_putative	0	0	0	0	0	0	0	0	0	0	0	0	0	0	0	0	0	0	0	0	0	0	0	0	0	0	0	0	0	0	0	0	0	0	0	0	0	0	0	0	0	0	0	0	0	0
	TGME49_262690-TGME49_313560	0.0021591
415	TGME49_265260-TGME49_285850	0.00215742	TGME49_265260_hypothetical_protein	0	0	0	0	0	0	0	0	0	0	0	0	0	0	0	0	0	0	0	0	0	0	0	0	0	0	0	0	0	0	0	0	0	0	0	0	0	0	0	0	0	0	0	0	0	0
	TGME49_265260-TGME49_285850	0.00215742	TGME49_285850_peptidyl-prolyl_cis-trans_isomerase,_FKBP-type_domain-containing_protein	0	0	0	0	0	0	0	0	0	0	0	1	0	2	0	0	0	0	0	0	0	0	0	0	0	0	0	0	0	0	0	0	0	0	0	0	0	0	0	0	0	0	0	0	0	0
	TGME49_265260-TGME49_285850	0.00215742
416	TGME49_226980-TGME49_313560	0.00215665	TGME49_226980_hypothetical_protein	0	0	0	0	0	0	0	0	0	0	0	0	0	0	0	0	0	0	0	0	0	0	0	0	0	0	0	0	0	0	0	0	0	0	0	0	0	0	0	0	0	0	0	0	0	0
	TGME49_226980-TGME49_313560	0.00215665	TGME49_313560_60S_ribosomal_protein_L7a,_putative	0	0	0	0	0	0	0	0	0	0	0	0	0	0	0	0	0	0	0	0	0	0	0	0	0	0	0	0	0	0	0	0	0	0	0	0	0	0	0	0	0	0	0	0	0	0
	TGME49_226980-TGME49_313560	0.00215665
417	TGME49_257680-TGME49_295125	0.0021563	TGME49_257680_myosin_light_chain_MLC1	0	0	0	0	0	0	0	0	0	0	0	0	0	0	0	0	0	0	0	0	0	0	0	0	0	0	0	0	0	0	0	0	0	0	0	0	0	0	0	0	0	0	0	0	0	0
	TGME49_257680-TGME49_295125	0.0021563	TGME49_295125_rhoptry_protein_ROP4_(ROP4)	0	0	0	0	0	0	0	2	2	2	0	0	0	0	0	0	0	2	0	0	2	0	1	2	2	2	0	0	0	0	2	2	0	2	1	0	0	0	0	0	0	0	0	0	0	0
	TGME49_257680-TGME49_295125	0.0021563
418	TGME49_251810-TGME49_285850	0.00215505	TGME49_251810_translation_initiation_factor_eIF-5A,_putative	0	0	0	0	0	0	0	0	0	0	0	0	2	8	2	2	0	0	0	0	0	0	1	0	0	0	0	0	0	0	0	0	0	0	0	0	0	0	0	0	0	0	0	0	0	0
	TGME49_251810-TGME49_285850	0.00215505	TGME49_285850_peptidyl-prolyl_cis-trans_isomerase,_FKBP-type_domain-containing_protein	0	0	0	0	0	0	0	0	0	0	0	1	0	2	0	0	0	0	0	0	0	0	0	0	0	0	0	0	0	0	0	0	0	0	0	0	0	0	0	0	0	0	0	0	0	0
	TGME49_251810-TGME49_285850	0.00215505
419	TGME49_251810-TGME49_310640	0.0021549	TGME49_251810_translation_initiation_factor_eIF-5A,_putative	0	0	0	0	0	0	0	0	0	0	0	0	2	8	2	2	0	0	0	0	0	0	1	0	0	0	0	0	0	0	0	0	0	0	0	0	0	0	0	0	0	0	0	0	0	0
	TGME49_251810-TGME49_310640	0.0021549	TGME49_310640_phosphorylase_family_protein	3	0	1	0	0	1	0	0	0	0	0	0	0	0	0	0	0	0	0	0	0	0	0	0	0	0	0	0	0	0	0	0	0	0	0	0	0	0	0	0	0	0	0	0	0	0
	TGME49_251810-TGME49_310640	0.0021549
420	TGME49_203990-TGME49_310640	0.00215478	TGME49_203990_rhoptry_protein_ROP12_(ROP12)	0	0	0	0	0	0	0	0	0	0	0	0	0	0	2	5	0	0	0	0	0	0	0	0	0	0	0	0	0	0	0	0	0	0	0	0	0	0	0	0	0	0	0	0	0	0
	TGME49_203990-TGME49_310640	0.00215478	TGME49_310640_phosphorylase_family_protein	3	0	1	0	0	1	0	0	0	0	0	0	0	0	0	0	0	0	0	0	0	0	0	0	0	0	0	0	0	0	0	0	0	0	0	0	0	0	0	0	0	0	0	0	0	0
	TGME49_203990-TGME49_310640	0.00215478
421	TGME49_220270-TGME49_310640	0.00215108	TGME49_220270_alveolin_domain_containing_intermediate_filament_IMC6_(IMC6)	0	0	0	0	0	0	0	0	0	0	0	0	0	0	0	0	0	0	0	0	0	0	0	0	0	0	0	0	0	0	0	0	0	0	0	0	0	0	0	0	0	0	0	0	0	0
	TGME49_220270-TGME49_310640	0.00215108	TGME49_310640_phosphorylase_family_protein	3	0	1	0	0	1	0	0	0	0	0	0	0	0	0	0	0	0	0	0	0	0	0	0	0	0	0	0	0	0	0	0	0	0	0	0	0	0	0	0	0	0	0	0	0	0
	TGME49_220270-TGME49_310640	0.00215108
422	TGME49_284630-TGME49_285710	0.0021507	TGME49_284630_hypothetical_protein	0	0	0	0	0	0	0	0	0	0	0	3	4	3	3	3	0	0	0	0	0	0	0	0	0	0	0	0	0	0	0	0	0	0	0	0	0	0	0	0	0	0	0	0	0	0
	TGME49_284630-TGME49_285710	0.0021507	TGME49_285710_hypothetical_protein	0	0	0	0	0	0	0	0	0	0	0	0	0	0	1	7	0	0	0	0	0	0	0	0	0	0	0	0	0	0	0	0	0	0	0	0	0	0	0	0	0	0	0	0	0	0
	TGME49_284630-TGME49_285710	0.0021507
423	TGME49_227970-TGME49_284630	0.00215042	TGME49_227970_histone_family_DNA-binding_protein	0	0	0	0	0	0	0	0	0	0	0	0	0	0	0	0	0	0	0	0	0	0	0	0	0	0	0	0	0	0	0	0	0	0	0	0	0	0	0	0	0	0	0	0	0	0
	TGME49_227970-TGME49_284630	0.00215042	TGME49_284630_hypothetical_protein	0	0	0	0	0	0	0	0	0	0	0	3	4	3	3	3	0	0	0	0	0	0	0	0	0	0	0	0	0	0	0	0	0	0	0	0	0	0	0	0	0	0	0	0	0	0
	TGME49_227970-TGME49_284630	0.00215042
424	TGME49_229670-TGME49_295125	0.00215023	TGME49_229670_ribosomal_protein_RPS23_(RPS23)	0	0	0	0	0	0	0	0	0	0	0	0	0	0	0	0	0	0	0	0	0	0	0	0	0	0	0	0	0	0	0	0	0	0	0	0	0	0	0	0	0	0	0	0	0	0
	TGME49_229670-TGME49_295125	0.00215023	TGME49_295125_rhoptry_protein_ROP4_(ROP4)	0	0	0	0	0	0	0	2	2	2	0	0	0	0	0	0	0	2	0	0	2	0	1	2	2	2	0	0	0	0	2	2	0	2	1	0	0	0	0	0	0	0	0	0	0	0
	TGME49_229670-TGME49_295125	0.00215023
425	TGME49_222952-TGME49_309010	0.00214922	TGME49_222952_phosphohistidine_phosphatase	0	0	0	0	0	0	0	0	0	0	0	0	0	0	0	0	0	0	0	0	0	0	0	0	0	0	0	0	0	0	0	0	0	0	0	0	0	0	0	0	0	0	0	0	0	0
	TGME49_222952-TGME49_309010	0.00214922	TGME49_309010_elongation_factor_P,_putative	0	0	0	0	0	0	0	0	0	0	0	0	0	0	0	0	0	0	0	0	0	0	0	0	0	0	0	0	0	0	0	0	0	0	0	0	0	0	0	0	0	0	0	0	0	0
	TGME49_222952-TGME49_309010	0.00214922
426	TGME49_235930-TGME49_294790	0.00214755	TGME49_235930_domain_K-_type_RNA_binding_proteins_family_protein	0	0	0	0	0	0	0	0	0	0	0	0	0	0	0	0	0	0	0	0	0	0	0	0	0	0	0	0	0	0	0	0	0	0	0	0	0	0	0	0	0	0	0	0	0	0
	TGME49_235930-TGME49_294790	0.00214755	TGME49_294790_hypothetical_protein	0	0	0	0	0	0	0	0	0	0	0	0	0	0	0	0	0	0	0	0	0	0	0	0	0	0	0	0	0	0	0	0	0	0	0	0	0	0	0	0	0	0	0	0	0	0
	TGME49_235930-TGME49_294790	0.00214755
427	TGME49_215460-TGME49_262690	0.00214735	TGME49_215460_ribosomal_protein_RPS24_(RPS24)	0	0	0	0	0	0	0	0	0	0	0	0	0	0	0	0	0	0	0	0	0	0	0	0	0	0	0	0	0	0	0	0	0	0	0	0	0	0	0	0	0	0	0	0	0	0
	TGME49_215460-TGME49_262690	0.00214735	TGME49_262690_ribosomal_protein_RPL27_(RPL27)	0	0	0	0	0	0	0	0	0	0	0	0	0	0	0	0	0	0	0	0	0	0	0	0	0	0	0	0	0	0	0	0	0	0	0	0	0	0	0	0	0	0	0	0	0	0
	TGME49_215460-TGME49_262690	0.00214735
428	TGME49_259240-TGME49_310640	0.00214628	TGME49_259240_ribosomal_protein_RPS21_(RPS21)	0	0	0	0	0	0	0	0	0	0	0	0	0	0	0	0	0	0	0	0	0	0	0	0	0	0	0	0	0	0	0	0	0	0	0	0	0	0	0	0	0	0	0	0	0	0
	TGME49_259240-TGME49_310640	0.00214628	TGME49_310640_phosphorylase_family_protein	3	0	1	0	0	1	0	0	0	0	0	0	0	0	0	0	0	0	0	0	0	0	0	0	0	0	0	0	0	0	0	0	0	0	0	0	0	0	0	0	0	0	0	0	0	0
	TGME49_259240-TGME49_310640	0.00214628
429	TGME49_220270-TGME49_313560	0.00214543	TGME49_220270_alveolin_domain_containing_intermediate_filament_IMC6_(IMC6)	0	0	0	0	0	0	0	0	0	0	0	0	0	0	0	0	0	0	0	0	0	0	0	0	0	0	0	0	0	0	0	0	0	0	0	0	0	0	0	0	0	0	0	0	0	0
	TGME49_220270-TGME49_313560	0.00214543	TGME49_313560_60S_ribosomal_protein_L7a,_putative	0	0	0	0	0	0	0	0	0	0	0	0	0	0	0	0	0	0	0	0	0	0	0	0	0	0	0	0	0	0	0	0	0	0	0	0	0	0	0	0	0	0	0	0	0	0
	TGME49_220270-TGME49_313560	0.00214543
430	TGME49_295125-TGME49_312090	0.00214453	TGME49_295125_rhoptry_protein_ROP4_(ROP4)	0	0	0	0	0	0	0	2	2	2	0	0	0	0	0	0	0	2	0	0	2	0	1	2	2	2	0	0	0	0	2	2	0	2	1	0	0	0	0	0	0	0	0	0	0	0
	TGME49_295125-TGME49_312090	0.00214453	TGME49_312090_ribosomal_protein_RPL23_(RPL23)	0	0	0	0	0	0	0	0	0	0	0	0	0	0	0	0	0	0	0	0	0	0	0	0	0	0	0	0	0	0	0	0	0	0	0	0	0	0	0	0	0	0	0	0	0	0
	TGME49_295125-TGME49_312090	0.00214453
431	TGME49_228490-TGME49_288680	0.00214369	TGME49_228490_hypothetical_protein	0	0	0	0	0	0	0	0	0	0	0	0	0	0	0	0	2	2	2	0	0	0	0	0	0	0	0	0	0	0	0	0	0	0	0	0	0	0	0	0	0	0	0	0	0	0
	TGME49_228490-TGME49_288680	0.00214369	TGME49_288680_endonuclease_IV_APN	0	0	0	0	0	0	0	0	0	4	0	0	2	3	8	10	0	0	0	0	0	0	0	0	0	0	0	0	0	0	0	0	0	0	0	0	0	0	0	0	0	0	0	0	0	0
	TGME49_228490-TGME49_288680	0.00214369
432	TGME49_223050-TGME49_310640	0.00214344	TGME49_223050_ribosomal_protein_RPS20_(RPS20)	0	0	0	0	0	0	0	0	0	0	0	0	0	0	0	0	0	0	0	0	0	0	0	0	0	0	0	0	0	0	0	0	0	0	0	0	0	0	0	0	0	0	0	0	0	0
	TGME49_223050-TGME49_310640	0.00214344	TGME49_310640_phosphorylase_family_protein	3	0	1	0	0	1	0	0	0	0	0	0	0	0	0	0	0	0	0	0	0	0	0	0	0	0	0	0	0	0	0	0	0	0	0	0	0	0	0	0	0	0	0	0	0	0
	TGME49_223050-TGME49_310640	0.00214344
433	TGME49_226980-TGME49_228490	0.00214186	TGME49_226980_hypothetical_protein	0	0	0	0	0	0	0	0	0	0	0	0	0	0	0	0	0	0	0	0	0	0	0	0	0	0	0	0	0	0	0	0	0	0	0	0	0	0	0	0	0	0	0	0	0	0
	TGME49_226980-TGME49_228490	0.00214186	TGME49_228490_hypothetical_protein	0	0	0	0	0	0	0	0	0	0	0	0	0	0	0	0	2	2	2	0	0	0	0	0	0	0	0	0	0	0	0	0	0	0	0	0	0	0	0	0	0	0	0	0	0	0
	TGME49_226980-TGME49_228490	0.00214186
434	TGME49_289970-TGME49_294790	0.00214031	TGME49_289970_hypothetical_protein	0	0	0	0	0	0	0	0	0	0	0	0	0	0	0	0	0	0	0	0	0	0	0	0	0	0	0	0	0	0	0	0	0	0	0	0	0	0	0	0	0	0	0	0	0	0
	TGME49_289970-TGME49_294790	0.00214031	TGME49_294790_hypothetical_protein	0	0	0	0	0	0	0	0	0	0	0	0	0	0	0	0	0	0	0	0	0	0	0	0	0	0	0	0	0	0	0	0	0	0	0	0	0	0	0	0	0	0	0	0	0	0
	TGME49_289970-TGME49_294790	0.00214031
435	TGME49_218280-TGME49_310640	0.00214027	TGME49_218280_eukaryotic_porin,_putative	0	0	0	0	0	0	0	0	0	0	0	0	0	0	0	0	0	0	0	0	0	0	0	0	0	0	0	0	0	0	0	0	0	0	0	0	0	0	0	0	0	0	0	0	0	0
	TGME49_218280-TGME49_310640	0.00214027	TGME49_310640_phosphorylase_family_protein	3	0	1	0	0	1	0	0	0	0	0	0	0	0	0	0	0	0	0	0	0	0	0	0	0	0	0	0	0	0	0	0	0	0	0	0	0	0	0	0	0	0	0	0	0	0
	TGME49_218280-TGME49_310640	0.00214027
436	TGME49_267400-TGME49_313560	0.00213982	TGME49_267400_ribosomal_protein_RPL32_(RPL32)	0	0	0	0	0	0	0	0	0	0	0	0	0	0	0	0	0	0	0	0	0	0	0	0	0	0	0	0	0	0	0	0	0	0	0	0	0	0	0	0	0	0	0	0	0	0
	TGME49_267400-TGME49_313560	0.00213982	TGME49_313560_60S_ribosomal_protein_L7a,_putative	0	0	0	0	0	0	0	0	0	0	0	0	0	0	0	0	0	0	0	0	0	0	0	0	0	0	0	0	0	0	0	0	0	0	0	0	0	0	0	0	0	0	0	0	0	0
	TGME49_267400-TGME49_313560	0.00213982
437	TGME49_251840-TGME49_289970	0.00213851	TGME49_251840_hypothetical_protein	0	0	0	0	0	0	0	0	0	0	0	0	0	0	0	0	0	0	0	0	0	0	0	0	0	0	0	0	0	0	0	0	0	0	0	0	0	0	0	0	0	0	0	0	0	0
	TGME49_251840-TGME49_289970	0.00213851	TGME49_289970_hypothetical_protein	0	0	0	0	0	0	0	0	0	0	0	0	0	0	0	0	0	0	0	0	0	0	0	0	0	0	0	0	0	0	0	0	0	0	0	0	0	0	0	0	0	0	0	0	0	0
	TGME49_251840-TGME49_289970	0.00213851
438	TGME49_228490-TGME49_265510	0.00213768	TGME49_228490_hypothetical_protein	0	0	0	0	0	0	0	0	0	0	0	0	0	0	0	0	2	2	2	0	0	0	0	0	0	0	0	0	0	0	0	0	0	0	0	0	0	0	0	0	0	0	0	0	0	0
	TGME49_228490-TGME49_265510	0.00213768	TGME49_265510_hypothetical_protein	0	0	0	0	0	0	0	0	0	0	0	0	0	0	0	0	0	0	0	0	0	0	0	0	0	0	0	0	0	0	0	0	0	0	0	0	0	0	0	0	0	0	0	0	0	0
	TGME49_228490-TGME49_265510	0.00213768
439	TGME49_285710-TGME49_288680	0.00213764	TGME49_285710_hypothetical_protein	0	0	0	0	0	0	0	0	0	0	0	0	0	0	1	7	0	0	0	0	0	0	0	0	0	0	0	0	0	0	0	0	0	0	0	0	0	0	0	0	0	0	0	0	0	0
	TGME49_285710-TGME49_288680	0.00213764	TGME49_288680_endonuclease_IV_APN	0	0	0	0	0	0	0	0	0	4	0	0	2	3	8	10	0	0	0	0	0	0	0	0	0	0	0	0	0	0	0	0	0	0	0	0	0	0	0	0	0	0	0	0	0	0
	TGME49_285710-TGME49_288680	0.00213764
440	TGME49_229010-TGME49_295125	0.00213606	TGME49_229010_rhoptry_neck_protein_RON4_(RON4)	0	0	0	0	0	5	4	4	2	2	0	1	1	0	0	0	0	1	0	0	0	0	0	0	0	0	0	0	0	0	0	0	0	0	0	0	0	0	0	0	0	0	0	0	0	0
	TGME49_229010-TGME49_295125	0.00213606	TGME49_295125_rhoptry_protein_ROP4_(ROP4)	0	0	0	0	0	0	0	2	2	2	0	0	0	0	0	0	0	2	0	0	2	0	1	2	2	2	0	0	0	0	2	2	0	2	1	0	0	0	0	0	0	0	0	0	0	0
	TGME49_229010-TGME49_295125	0.00213606
441	TGME49_226980-TGME49_285710	0.00213582	TGME49_226980_hypothetical_protein	0	0	0	0	0	0	0	0	0	0	0	0	0	0	0	0	0	0	0	0	0	0	0	0	0	0	0	0	0	0	0	0	0	0	0	0	0	0	0	0	0	0	0	0	0	0
	TGME49_226980-TGME49_285710	0.00213582	TGME49_285710_hypothetical_protein	0	0	0	0	0	0	0	0	0	0	0	0	0	0	1	7	0	0	0	0	0	0	0	0	0	0	0	0	0	0	0	0	0	0	0	0	0	0	0	0	0	0	0	0	0	0
	TGME49_226980-TGME49_285710	0.00213582
442	TGME49_227970-TGME49_268950	0.00213449	TGME49_227970_histone_family_DNA-binding_protein	0	0	0	0	0	0	0	0	0	0	0	0	0	0	0	0	0	0	0	0	0	0	0	0	0	0	0	0	0	0	0	0	0	0	0	0	0	0	0	0	0	0	0	0	0	0
	TGME49_227970-TGME49_268950	0.00213449	TGME49_268950_hypothetical_protein	0	0	0	0	0	0	0	1	1	0	0	0	0	0	0	0	0	0	0	0	0	0	0	0	0	0	0	0	0	0	0	0	0	0	0	0	0	0	0	0	0	0	0	0	0	0
	TGME49_227970-TGME49_268950	0.00213449
443	TGME49_310070-TGME49_310640	0.00213377	TGME49_310070_methyltransferase,_putative	0	0	0	0	0	0	0	0	0	0	0	0	0	0	0	0	0	0	0	0	0	0	0	0	0	0	0	0	0	0	0	0	0	0	0	0	0	0	0	0	0	0	0	0	0	0
	TGME49_310070-TGME49_310640	0.00213377	TGME49_310640_phosphorylase_family_protein	3	0	1	0	0	1	0	0	0	0	0	0	0	0	0	0	0	0	0	0	0	0	0	0	0	0	0	0	0	0	0	0	0	0	0	0	0	0	0	0	0	0	0	0	0	0
	TGME49_310070-TGME49_310640	0.00213377
444	TGME49_215470-TGME49_313560	0.00213308	TGME49_215470_ribosomal_protein_RPL10A_(RPL10A)	0	0	0	0	0	0	0	0	0	0	0	0	0	0	0	0	0	0	0	0	0	0	0	0	0	0	0	0	0	0	0	0	0	0	0	0	2	0	0	0	0	2	2	0	2	0
	TGME49_215470-TGME49_313560	0.00213308	TGME49_313560_60S_ribosomal_protein_L7a,_putative	0	0	0	0	0	0	0	0	0	0	0	0	0	0	0	0	0	0	0	0	0	0	0	0	0	0	0	0	0	0	0	0	0	0	0	0	0	0	0	0	0	0	0	0	0	0
	TGME49_215470-TGME49_313560	0.00213308
445	TGME49_285180-TGME49_310640	0.00212973	TGME49_285180_hypothetical_protein	0	0	0	0	0	0	0	0	0	0	0	0	0	0	0	0	0	0	0	0	0	0	0	0	0	0	0	0	0	0	0	0	0	0	0	0	0	0	0	0	0	0	0	0	0	0
	TGME49_285180-TGME49_310640	0.00212973	TGME49_310640_phosphorylase_family_protein	3	0	1	0	0	1	0	0	0	0	0	0	0	0	0	0	0	0	0	0	0	0	0	0	0	0	0	0	0	0	0	0	0	0	0	0	0	0	0	0	0	0	0	0	0	0
	TGME49_285180-TGME49_310640	0.00212973
446	TGME49_244530-TGME49_285850	0.00212963	TGME49_244530_hypothetical_protein	0	0	0	0	0	0	0	0	0	0	0	0	0	0	0	0	0	0	0	0	0	0	0	0	0	0	0	0	0	0	0	0	0	0	0	0	0	0	0	0	0	0	0	0	0	0
	TGME49_244530-TGME49_285850	0.00212963	TGME49_285850_peptidyl-prolyl_cis-trans_isomerase,_FKBP-type_domain-containing_protein	0	0	0	0	0	0	0	0	0	0	0	1	0	2	0	0	0	0	0	0	0	0	0	0	0	0	0	0	0	0	0	0	0	0	0	0	0	0	0	0	0	0	0	0	0	0
	TGME49_244530-TGME49_285850	0.00212963
447	TGME49_244530-TGME49_310640	0.00212944	TGME49_244530_hypothetical_protein	0	0	0	0	0	0	0	0	0	0	0	0	0	0	0	0	0	0	0	0	0	0	0	0	0	0	0	0	0	0	0	0	0	0	0	0	0	0	0	0	0	0	0	0	0	0
	TGME49_244530-TGME49_310640	0.00212944	TGME49_310640_phosphorylase_family_protein	3	0	1	0	0	1	0	0	0	0	0	0	0	0	0	0	0	0	0	0	0	0	0	0	0	0	0	0	0	0	0	0	0	0	0	0	0	0	0	0	0	0	0	0	0	0
	TGME49_244530-TGME49_310640	0.00212944
448	TGME49_203990-TGME49_285710	0.00212825	TGME49_203990_rhoptry_protein_ROP12_(ROP12)	0	0	0	0	0	0	0	0	0	0	0	0	0	0	2	5	0	0	0	0	0	0	0	0	0	0	0	0	0	0	0	0	0	0	0	0	0	0	0	0	0	0	0	0	0	0
	TGME49_203990-TGME49_285710	0.00212825	TGME49_285710_hypothetical_protein	0	0	0	0	0	0	0	0	0	0	0	0	0	0	1	7	0	0	0	0	0	0	0	0	0	0	0	0	0	0	0	0	0	0	0	0	0	0	0	0	0	0	0	0	0	0
	TGME49_203990-TGME49_285710	0.00212825
449	TGME49_309010-TGME49_318310	0.00212739	TGME49_309010_elongation_factor_P,_putative	0	0	0	0	0	0	0	0	0	0	0	0	0	0	0	0	0	0	0	0	0	0	0	0	0	0	0	0	0	0	0	0	0	0	0	0	0	0	0	0	0	0	0	0	0	0
	TGME49_309010-TGME49_318310	0.00212739	TGME49_318310_transketolase	0	0	0	0	0	0	0	2	0	3	0	4	8	4	0	0	0	0	0	0	0	0	0	0	0	0	0	0	0	0	0	0	0	0	0	0	0	0	0	0	0	0	0	0	0	0
	TGME49_309010-TGME49_318310	0.00212739
450	TGME49_263090-TGME49_286580	0.00212556	TGME49_263090_14-3-3_protein	6	4	6	5	4	5	5	3	6	5	0	4	4	4	3	39	13	7	4	4	3	0	4	2	4	2	0	0	0	0	0	0	0	0	0	0	0	0	0	0	0	0	0	0	0	0
	TGME49_263090-TGME49_286580	0.00212556	TGME49_286580_hypothetical_protein	0	0	0	0	0	0	0	0	0	0	0	0	0	0	0	0	0	0	0	0	0	0	0	0	0	0	0	0	0	0	0	0	0	0	0	0	0	0	0	0	0	0	0	0	0	0
	TGME49_263090-TGME49_286580	0.00212556
451	TGME49_270830-TGME49_306195	0.00212482	TGME49_270830_small_nuclear_ribonucleoprotein	0	0	0	0	0	0	0	0	0	0	0	0	0	0	0	0	0	0	0	0	0	0	0	0	0	0	0	0	0	0	0	0	0	0	0	0	0	0	0	0	0	0	0	0	0	0
	TGME49_270830-TGME49_306195	0.00212482	TGME49_306195_hypothetical_protein	0	0	0	0	0	0	0	0	0	0	0	0	0	0	0	0	0	0	0	0	0	0	0	0	0	0	0	0	0	0	0	0	0	0	0	0	0	0	0	0	0	0	0	0	0	0
	TGME49_270830-TGME49_306195	0.00212482
452	TGME49_226980-TGME49_294790	0.0021239	TGME49_226980_hypothetical_protein	0	0	0	0	0	0	0	0	0	0	0	0	0	0	0	0	0	0	0	0	0	0	0	0	0	0	0	0	0	0	0	0	0	0	0	0	0	0	0	0	0	0	0	0	0	0
	TGME49_226980-TGME49_294790	0.0021239	TGME49_294790_hypothetical_protein	0	0	0	0	0	0	0	0	0	0	0	0	0	0	0	0	0	0	0	0	0	0	0	0	0	0	0	0	0	0	0	0	0	0	0	0	0	0	0	0	0	0	0	0	0	0
	TGME49_226980-TGME49_294790	0.0021239
453	TGME49_293900-TGME49_310640	0.0021225	TGME49_293900_sporozoite_protein_with_an_altered_thrombospondin_repeat_SPATR	0	0	0	0	0	0	0	0	0	0	0	0	0	0	0	0	0	0	0	0	0	0	0	0	0	0	0	0	0	0	0	0	0	0	0	0	0	0	0	0	0	0	0	0	0	0
	TGME49_293900-TGME49_310640	0.0021225	TGME49_310640_phosphorylase_family_protein	3	0	1	0	0	1	0	0	0	0	0	0	0	0	0	0	0	0	0	0	0	0	0	0	0	0	0	0	0	0	0	0	0	0	0	0	0	0	0	0	0	0	0	0	0	0
	TGME49_293900-TGME49_310640	0.0021225
454	TGME49_313560-TGME49_324600	0.00212231	TGME49_313560_60S_ribosomal_protein_L7a,_putative	0	0	0	0	0	0	0	0	0	0	0	0	0	0	0	0	0	0	0	0	0	0	0	0	0	0	0	0	0	0	0	0	0	0	0	0	0	0	0	0	0	0	0	0	0	0
	TGME49_313560-TGME49_324600	0.00212231	TGME49_324600_heat_shock_protein	0	0	0	0	0	0	0	0	0	0	0	0	0	0	0	0	0	0	0	0	0	0	0	0	0	0	0	0	0	0	0	0	0	0	0	0	0	0	0	0	0	0	0	0	0	0
	TGME49_313560-TGME49_324600	0.00212231
455	TGME49_226980-TGME49_235930	0.00212105	TGME49_226980_hypothetical_protein	0	0	0	0	0	0	0	0	0	0	0	0	0	0	0	0	0	0	0	0	0	0	0	0	0	0	0	0	0	0	0	0	0	0	0	0	0	0	0	0	0	0	0	0	0	0
	TGME49_226980-TGME49_235930	0.00212105	TGME49_235930_domain_K-_type_RNA_binding_proteins_family_protein	0	0	0	0	0	0	0	0	0	0	0	0	0	0	0	0	0	0	0	0	0	0	0	0	0	0	0	0	0	0	0	0	0	0	0	0	0	0	0	0	0	0	0	0	0	0
	TGME49_226980-TGME49_235930	0.00212105
456	TGME49_251810-TGME49_285710	0.00212026	TGME49_251810_translation_initiation_factor_eIF-5A,_putative	0	0	0	0	0	0	0	0	0	0	0	0	2	8	2	2	0	0	0	0	0	0	1	0	0	0	0	0	0	0	0	0	0	0	0	0	0	0	0	0	0	0	0	0	0	0
	TGME49_251810-TGME49_285710	0.00212026	TGME49_285710_hypothetical_protein	0	0	0	0	0	0	0	0	0	0	0	0	0	0	1	7	0	0	0	0	0	0	0	0	0	0	0	0	0	0	0	0	0	0	0	0	0	0	0	0	0	0	0	0	0	0
	TGME49_251810-TGME49_285710	0.00212026
457	TGME49_259240-TGME49_285710	0.00212007	TGME49_259240_ribosomal_protein_RPS21_(RPS21)	0	0	0	0	0	0	0	0	0	0	0	0	0	0	0	0	0	0	0	0	0	0	0	0	0	0	0	0	0	0	0	0	0	0	0	0	0	0	0	0	0	0	0	0	0	0
	TGME49_259240-TGME49_285710	0.00212007	TGME49_285710_hypothetical_protein	0	0	0	0	0	0	0	0	0	0	0	0	0	0	1	7	0	0	0	0	0	0	0	0	0	0	0	0	0	0	0	0	0	0	0	0	0	0	0	0	0	0	0	0	0	0
	TGME49_259240-TGME49_285710	0.00212007
458	TGME49_226420-TGME49_310640	0.00211922	TGME49_226420_peptidase_family_M3_protein	0	0	0	0	0	0	0	0	0	0	0	0	0	0	0	0	0	0	0	0	0	0	0	0	0	0	0	0	0	0	0	0	0	0	0	0	0	0	0	0	0	0	0	0	0	0
	TGME49_226420-TGME49_310640	0.00211922	TGME49_310640_phosphorylase_family_protein	3	0	1	0	0	1	0	0	0	0	0	0	0	0	0	0	0	0	0	0	0	0	0	0	0	0	0	0	0	0	0	0	0	0	0	0	0	0	0	0	0	0	0	0	0	0
	TGME49_226420-TGME49_310640	0.00211922
459	TGME49_227970-TGME49_259240	0.00211917	TGME49_227970_histone_family_DNA-binding_protein	0	0	0	0	0	0	0	0	0	0	0	0	0	0	0	0	0	0	0	0	0	0	0	0	0	0	0	0	0	0	0	0	0	0	0	0	0	0	0	0	0	0	0	0	0	0
	TGME49_227970-TGME49_259240	0.00211917	TGME49_259240_ribosomal_protein_RPS21_(RPS21)	0	0	0	0	0	0	0	0	0	0	0	0	0	0	0	0	0	0	0	0	0	0	0	0	0	0	0	0	0	0	0	0	0	0	0	0	0	0	0	0	0	0	0	0	0	0
	TGME49_227970-TGME49_259240	0.00211917
460	TGME49_277230-TGME49_310640	0.00211866	TGME49_277230_hypothetical_protein	0	0	0	0	0	0	0	0	0	0	0	0	0	0	0	0	0	0	0	0	0	0	0	0	0	0	0	0	0	0	0	0	0	0	0	0	0	0	0	0	0	0	0	0	0	0
	TGME49_277230-TGME49_310640	0.00211866	TGME49_310640_phosphorylase_family_protein	3	0	1	0	0	1	0	0	0	0	0	0	0	0	0	0	0	0	0	0	0	0	0	0	0	0	0	0	0	0	0	0	0	0	0	0	0	0	0	0	0	0	0	0	0	0
	TGME49_277230-TGME49_310640	0.00211866
461	TGME49_251840-TGME49_265510	0.00211743	TGME49_251840_hypothetical_protein	0	0	0	0	0	0	0	0	0	0	0	0	0	0	0	0	0	0	0	0	0	0	0	0	0	0	0	0	0	0	0	0	0	0	0	0	0	0	0	0	0	0	0	0	0	0
	TGME49_251840-TGME49_265510	0.00211743	TGME49_265510_hypothetical_protein	0	0	0	0	0	0	0	0	0	0	0	0	0	0	0	0	0	0	0	0	0	0	0	0	0	0	0	0	0	0	0	0	0	0	0	0	0	0	0	0	0	0	0	0	0	0
	TGME49_251840-TGME49_265510	0.00211743
462	TGME49_223050-TGME49_285710	0.00211717	TGME49_223050_ribosomal_protein_RPS20_(RPS20)	0	0	0	0	0	0	0	0	0	0	0	0	0	0	0	0	0	0	0	0	0	0	0	0	0	0	0	0	0	0	0	0	0	0	0	0	0	0	0	0	0	0	0	0	0	0
	TGME49_223050-TGME49_285710	0.00211717	TGME49_285710_hypothetical_protein	0	0	0	0	0	0	0	0	0	0	0	0	0	0	1	7	0	0	0	0	0	0	0	0	0	0	0	0	0	0	0	0	0	0	0	0	0	0	0	0	0	0	0	0	0	0
	TGME49_223050-TGME49_285710	0.00211717
463	TGME49_284630-TGME49_288680	0.00211671	TGME49_284630_hypothetical_protein	0	0	0	0	0	0	0	0	0	0	0	3	4	3	3	3	0	0	0	0	0	0	0	0	0	0	0	0	0	0	0	0	0	0	0	0	0	0	0	0	0	0	0	0	0	0
	TGME49_284630-TGME49_288680	0.00211671	TGME49_288680_endonuclease_IV_APN	0	0	0	0	0	0	0	0	0	4	0	0	2	3	8	10	0	0	0	0	0	0	0	0	0	0	0	0	0	0	0	0	0	0	0	0	0	0	0	0	0	0	0	0	0	0
	TGME49_284630-TGME49_288680	0.00211671
464	TGME49_223050-TGME49_227970	0.00211632	TGME49_223050_ribosomal_protein_RPS20_(RPS20)	0	0	0	0	0	0	0	0	0	0	0	0	0	0	0	0	0	0	0	0	0	0	0	0	0	0	0	0	0	0	0	0	0	0	0	0	0	0	0	0	0	0	0	0	0	0
	TGME49_223050-TGME49_227970	0.00211632	TGME49_227970_histone_family_DNA-binding_protein	0	0	0	0	0	0	0	0	0	0	0	0	0	0	0	0	0	0	0	0	0	0	0	0	0	0	0	0	0	0	0	0	0	0	0	0	0	0	0	0	0	0	0	0	0	0
	TGME49_223050-TGME49_227970	0.00211632
465	TGME49_286090-TGME49_295125	0.00211616	TGME49_286090_translation_initiation_factor_SUI1,_putative	0	0	0	0	0	0	0	0	0	0	0	0	0	0	0	0	0	0	0	0	0	0	0	0	0	0	0	0	0	0	0	0	0	0	0	0	0	0	0	0	0	0	0	0	0	0
	TGME49_286090-TGME49_295125	0.00211616	TGME49_295125_rhoptry_protein_ROP4_(ROP4)	0	0	0	0	0	0	0	2	2	2	0	0	0	0	0	0	0	2	0	0	2	0	1	2	2	2	0	0	0	0	2	2	0	2	1	0	0	0	0	0	0	0	0	0	0	0
	TGME49_286090-TGME49_295125	0.00211616
466	TGME49_270010-TGME49_309010	0.00211563	TGME49_270010_hypothetical_protein	0	0	0	0	0	0	0	0	0	0	0	0	0	0	0	0	0	0	0	0	0	0	0	0	0	0	0	0	0	0	0	0	0	0	0	0	0	0	0	0	0	0	0	0	0	0
	TGME49_270010-TGME49_309010	0.00211563	TGME49_309010_elongation_factor_P,_putative	0	0	0	0	0	0	0	0	0	0	0	0	0	0	0	0	0	0	0	0	0	0	0	0	0	0	0	0	0	0	0	0	0	0	0	0	0	0	0	0	0	0	0	0	0	0
	TGME49_270010-TGME49_309010	0.00211563
467	TGME49_245460-TGME49_295125	0.00211514	TGME49_245460_ribosomal_protein_RPS8_(RPS8)	0	0	0	0	0	0	0	0	0	0	0	0	0	0	0	0	0	0	0	0	0	0	0	0	0	0	0	0	0	0	0	0	0	0	0	0	0	0	0	0	0	0	0	0	0	0
	TGME49_245460-TGME49_295125	0.00211514	TGME49_295125_rhoptry_protein_ROP4_(ROP4)	0	0	0	0	0	0	0	2	2	2	0	0	0	0	0	0	0	2	0	0	2	0	1	2	2	2	0	0	0	0	2	2	0	2	1	0	0	0	0	0	0	0	0	0	0	0
	TGME49_245460-TGME49_295125	0.00211514
468	TGME49_226980-TGME49_284630	0.00211422	TGME49_226980_hypothetical_protein	0	0	0	0	0	0	0	0	0	0	0	0	0	0	0	0	0	0	0	0	0	0	0	0	0	0	0	0	0	0	0	0	0	0	0	0	0	0	0	0	0	0	0	0	0	0
	TGME49_226980-TGME49_284630	0.00211422	TGME49_284630_hypothetical_protein	0	0	0	0	0	0	0	0	0	0	0	3	4	3	3	3	0	0	0	0	0	0	0	0	0	0	0	0	0	0	0	0	0	0	0	0	0	0	0	0	0	0	0	0	0	0
	TGME49_226980-TGME49_284630	0.00211422
469	TGME49_277230-TGME49_313560	0.00211414	TGME49_277230_hypothetical_protein	0	0	0	0	0	0	0	0	0	0	0	0	0	0	0	0	0	0	0	0	0	0	0	0	0	0	0	0	0	0	0	0	0	0	0	0	0	0	0	0	0	0	0	0	0	0
	TGME49_277230-TGME49_313560	0.00211414	TGME49_313560_60S_ribosomal_protein_L7a,_putative	0	0	0	0	0	0	0	0	0	0	0	0	0	0	0	0	0	0	0	0	0	0	0	0	0	0	0	0	0	0	0	0	0	0	0	0	0	0	0	0	0	0	0	0	0	0
	TGME49_277230-TGME49_313560	0.00211414
470	TGME49_268950-TGME49_284630	0.00211406	TGME49_268950_hypothetical_protein	0	0	0	0	0	0	0	1	1	0	0	0	0	0	0	0	0	0	0	0	0	0	0	0	0	0	0	0	0	0	0	0	0	0	0	0	0	0	0	0	0	0	0	0	0	0
	TGME49_268950-TGME49_284630	0.00211406	TGME49_284630_hypothetical_protein	0	0	0	0	0	0	0	0	0	0	0	3	4	3	3	3	0	0	0	0	0	0	0	0	0	0	0	0	0	0	0	0	0	0	0	0	0	0	0	0	0	0	0	0	0	0
	TGME49_268950-TGME49_284630	0.00211406
471	TGME49_238010-TGME49_295125	0.00211376	TGME49_238010_ribosomal_protein_RPL23A_(RPL23A)	0	0	0	0	0	0	0	0	0	0	0	0	0	0	0	0	0	0	0	0	0	0	0	0	0	0	0	0	0	0	0	0	0	0	0	0	0	0	0	0	0	0	0	0	0	0
	TGME49_238010-TGME49_295125	0.00211376	TGME49_295125_rhoptry_protein_ROP4_(ROP4)	0	0	0	0	0	0	0	2	2	2	0	0	0	0	0	0	0	2	0	0	2	0	1	2	2	2	0	0	0	0	2	2	0	2	1	0	0	0	0	0	0	0	0	0	0	0
	TGME49_238010-TGME49_295125	0.00211376
472	TGME49_220270-TGME49_294790	0.00211226	TGME49_220270_alveolin_domain_containing_intermediate_filament_IMC6_(IMC6)	0	0	0	0	0	0	0	0	0	0	0	0	0	0	0	0	0	0	0	0	0	0	0	0	0	0	0	0	0	0	0	0	0	0	0	0	0	0	0	0	0	0	0	0	0	0
	TGME49_220270-TGME49_294790	0.00211226	TGME49_294790_hypothetical_protein	0	0	0	0	0	0	0	0	0	0	0	0	0	0	0	0	0	0	0	0	0	0	0	0	0	0	0	0	0	0	0	0	0	0	0	0	0	0	0	0	0	0	0	0	0	0
	TGME49_220270-TGME49_294790	0.00211226
473	TGME49_226960-TGME49_310640	0.00211204	TGME49_226960_phosphofructokinase_PFKII_(PFKII)	4	0	2	0	0	1	0	0	0	0	0	0	0	0	0	0	0	0	0	0	0	0	0	0	0	0	0	0	0	0	0	0	0	0	0	0	0	0	0	0	0	0	0	0	0	0
	TGME49_226960-TGME49_310640	0.00211204	TGME49_310640_phosphorylase_family_protein	3	0	1	0	0	1	0	0	0	0	0	0	0	0	0	0	0	0	0	0	0	0	0	0	0	0	0	0	0	0	0	0	0	0	0	0	0	0	0	0	0	0	0	0	0	0
	TGME49_226960-TGME49_310640	0.00211204
474	TGME49_265510-TGME49_289970	0.00211144	TGME49_265510_hypothetical_protein	0	0	0	0	0	0	0	0	0	0	0	0	0	0	0	0	0	0	0	0	0	0	0	0	0	0	0	0	0	0	0	0	0	0	0	0	0	0	0	0	0	0	0	0	0	0
	TGME49_265510-TGME49_289970	0.00211144	TGME49_289970_hypothetical_protein	0	0	0	0	0	0	0	0	0	0	0	0	0	0	0	0	0	0	0	0	0	0	0	0	0	0	0	0	0	0	0	0	0	0	0	0	0	0	0	0	0	0	0	0	0	0
	TGME49_265510-TGME49_289970	0.00211144
475	TGME49_242330-TGME49_313560	0.00211015	TGME49_242330_ribosomal_protein_RPS5_(RPS5)	0	0	0	0	0	0	0	0	0	0	0	0	0	0	0	0	0	0	0	0	0	0	0	0	0	0	0	0	0	0	0	0	0	0	0	0	0	0	0	0	0	0	0	0	0	0
	TGME49_242330-TGME49_313560	0.00211015	TGME49_313560_60S_ribosomal_protein_L7a,_putative	0	0	0	0	0	0	0	0	0	0	0	0	0	0	0	0	0	0	0	0	0	0	0	0	0	0	0	0	0	0	0	0	0	0	0	0	0	0	0	0	0	0	0	0	0	0
	TGME49_242330-TGME49_313560	0.00211015
476	TGME49_215460-TGME49_267400	0.00210963	TGME49_215460_ribosomal_protein_RPS24_(RPS24)	0	0	0	0	0	0	0	0	0	0	0	0	0	0	0	0	0	0	0	0	0	0	0	0	0	0	0	0	0	0	0	0	0	0	0	0	0	0	0	0	0	0	0	0	0	0
	TGME49_215460-TGME49_267400	0.00210963	TGME49_267400_ribosomal_protein_RPL32_(RPL32)	0	0	0	0	0	0	0	0	0	0	0	0	0	0	0	0	0	0	0	0	0	0	0	0	0	0	0	0	0	0	0	0	0	0	0	0	0	0	0	0	0	0	0	0	0	0
	TGME49_215460-TGME49_267400	0.00210963
477	TGME49_220270-TGME49_235930	0.00210941	TGME49_220270_alveolin_domain_containing_intermediate_filament_IMC6_(IMC6)	0	0	0	0	0	0	0	0	0	0	0	0	0	0	0	0	0	0	0	0	0	0	0	0	0	0	0	0	0	0	0	0	0	0	0	0	0	0	0	0	0	0	0	0	0	0
	TGME49_220270-TGME49_235930	0.00210941	TGME49_235930_domain_K-_type_RNA_binding_proteins_family_protein	0	0	0	0	0	0	0	0	0	0	0	0	0	0	0	0	0	0	0	0	0	0	0	0	0	0	0	0	0	0	0	0	0	0	0	0	0	0	0	0	0	0	0	0	0	0
	TGME49_220270-TGME49_235930	0.00210941
478	TGME49_265260-TGME49_284630	0.00210918	TGME49_265260_hypothetical_protein	0	0	0	0	0	0	0	0	0	0	0	0	0	0	0	0	0	0	0	0	0	0	0	0	0	0	0	0	0	0	0	0	0	0	0	0	0	0	0	0	0	0	0	0	0	0
	TGME49_265260-TGME49_284630	0.00210918	TGME49_284630_hypothetical_protein	0	0	0	0	0	0	0	0	0	0	0	3	4	3	3	3	0	0	0	0	0	0	0	0	0	0	0	0	0	0	0	0	0	0	0	0	0	0	0	0	0	0	0	0	0	0
	TGME49_265260-TGME49_284630	0.00210918
479	TGME49_228490-TGME49_324600	0.00210696	TGME49_228490_hypothetical_protein	0	0	0	0	0	0	0	0	0	0	0	0	0	0	0	0	2	2	2	0	0	0	0	0	0	0	0	0	0	0	0	0	0	0	0	0	0	0	0	0	0	0	0	0	0	0
	TGME49_228490-TGME49_324600	0.00210696	TGME49_324600_heat_shock_protein	0	0	0	0	0	0	0	0	0	0	0	0	0	0	0	0	0	0	0	0	0	0	0	0	0	0	0	0	0	0	0	0	0	0	0	0	0	0	0	0	0	0	0	0	0	0
	TGME49_228490-TGME49_324600	0.00210696
480	TGME49_285710-TGME49_310070	0.00210692	TGME49_285710_hypothetical_protein	0	0	0	0	0	0	0	0	0	0	0	0	0	0	1	7	0	0	0	0	0	0	0	0	0	0	0	0	0	0	0	0	0	0	0	0	0	0	0	0	0	0	0	0	0	0
	TGME49_285710-TGME49_310070	0.00210692	TGME49_310070_methyltransferase,_putative	0	0	0	0	0	0	0	0	0	0	0	0	0	0	0	0	0	0	0	0	0	0	0	0	0	0	0	0	0	0	0	0	0	0	0	0	0	0	0	0	0	0	0	0	0	0
	TGME49_285710-TGME49_310070	0.00210692
481	TGME49_203990-TGME49_284630	0.00210643	TGME49_203990_rhoptry_protein_ROP12_(ROP12)	0	0	0	0	0	0	0	0	0	0	0	0	0	0	2	5	0	0	0	0	0	0	0	0	0	0	0	0	0	0	0	0	0	0	0	0	0	0	0	0	0	0	0	0	0	0
	TGME49_203990-TGME49_284630	0.00210643	TGME49_284630_hypothetical_protein	0	0	0	0	0	0	0	0	0	0	0	3	4	3	3	3	0	0	0	0	0	0	0	0	0	0	0	0	0	0	0	0	0	0	0	0	0	0	0	0	0	0	0	0	0	0
	TGME49_203990-TGME49_284630	0.00210643
482	TGME49_310640-TGME49_319730	0.00210643	TGME49_310640_phosphorylase_family_protein	3	0	1	0	0	1	0	0	0	0	0	0	0	0	0	0	0	0	0	0	0	0	0	0	0	0	0	0	0	0	0	0	0	0	0	0	0	0	0	0	0	0	0	0	0	0
	TGME49_310640-TGME49_319730	0.00210643	TGME49_319730_YOU2_family_C2C2_zinc_finger_protein	0	0	0	0	0	0	0	0	0	0	0	0	0	0	0	0	0	0	0	0	0	0	0	0	0	0	0	0	0	0	0	0	0	0	0	0	0	0	0	0	0	0	0	0	0	0
	TGME49_310640-TGME49_319730	0.00210643
483	TGME49_275810-TGME49_295125	0.00210528	TGME49_275810_ribosomal_protein_RPS10_(RPS10)	0	0	0	0	0	0	0	0	0	0	0	0	0	0	0	0	0	0	0	0	0	0	0	0	0	0	0	0	0	0	0	0	0	0	0	0	0	0	0	0	0	0	0	0	0	0
	TGME49_275810-TGME49_295125	0.00210528	TGME49_295125_rhoptry_protein_ROP4_(ROP4)	0	0	0	0	0	0	0	2	2	2	0	0	0	0	0	0	0	2	0	0	2	0	1	2	2	2	0	0	0	0	2	2	0	2	1	0	0	0	0	0	0	0	0	0	0	0
	TGME49_275810-TGME49_295125	0.00210528
484	TGME49_215350-TGME49_310640	0.00210416	TGME49_215350_hypothetical_protein	0	0	0	0	0	0	0	0	0	0	0	0	0	0	0	0	0	0	0	0	0	0	0	0	0	0	0	0	0	0	0	0	0	0	0	0	0	0	0	0	0	0	0	0	0	0
	TGME49_215350-TGME49_310640	0.00210416	TGME49_310640_phosphorylase_family_protein	3	0	1	0	0	1	0	0	0	0	0	0	0	0	0	0	0	0	0	0	0	0	0	0	0	0	0	0	0	0	0	0	0	0	0	0	0	0	0	0	0	0	0	0	0	0
	TGME49_215350-TGME49_310640	0.00210416
485	TGME49_244530-TGME49_285710	0.00210247	TGME49_244530_hypothetical_protein	0	0	0	0	0	0	0	0	0	0	0	0	0	0	0	0	0	0	0	0	0	0	0	0	0	0	0	0	0	0	0	0	0	0	0	0	0	0	0	0	0	0	0	0	0	0
	TGME49_244530-TGME49_285710	0.00210247	TGME49_285710_hypothetical_protein	0	0	0	0	0	0	0	0	0	0	0	0	0	0	1	7	0	0	0	0	0	0	0	0	0	0	0	0	0	0	0	0	0	0	0	0	0	0	0	0	0	0	0	0	0	0
	TGME49_244530-TGME49_285710	0.00210247
486	TGME49_209420-TGME49_285710	0.00210175	TGME49_209420_hypothetical_protein	0	0	0	0	0	0	0	0	0	0	0	0	0	0	0	0	0	0	0	0	0	0	0	0	0	0	0	0	0	0	0	0	0	0	0	0	0	0	0	0	0	0	0	0	0	0
	TGME49_209420-TGME49_285710	0.00210175	TGME49_285710_hypothetical_protein	0	0	0	0	0	0	0	0	0	0	0	0	0	0	1	7	0	0	0	0	0	0	0	0	0	0	0	0	0	0	0	0	0	0	0	0	0	0	0	0	0	0	0	0	0	0
	TGME49_209420-TGME49_285710	0.00210175
487	TGME49_218280-TGME49_294790	0.00210097	TGME49_218280_eukaryotic_porin,_putative	0	0	0	0	0	0	0	0	0	0	0	0	0	0	0	0	0	0	0	0	0	0	0	0	0	0	0	0	0	0	0	0	0	0	0	0	0	0	0	0	0	0	0	0	0	0
	TGME49_218280-TGME49_294790	0.00210097	TGME49_294790_hypothetical_protein	0	0	0	0	0	0	0	0	0	0	0	0	0	0	0	0	0	0	0	0	0	0	0	0	0	0	0	0	0	0	0	0	0	0	0	0	0	0	0	0	0	0	0	0	0	0
	TGME49_218280-TGME49_294790	0.00210097
488	TGME49_226980-TGME49_288680	0.00210088	TGME49_226980_hypothetical_protein	0	0	0	0	0	0	0	0	0	0	0	0	0	0	0	0	0	0	0	0	0	0	0	0	0	0	0	0	0	0	0	0	0	0	0	0	0	0	0	0	0	0	0	0	0	0
	TGME49_226980-TGME49_288680	0.00210088	TGME49_288680_endonuclease_IV_APN	0	0	0	0	0	0	0	0	0	4	0	0	2	3	8	10	0	0	0	0	0	0	0	0	0	0	0	0	0	0	0	0	0	0	0	0	0	0	0	0	0	0	0	0	0	0
	TGME49_226980-TGME49_288680	0.00210088
489	TGME49_268950-TGME49_288680	0.00210085	TGME49_268950_hypothetical_protein	0	0	0	0	0	0	0	1	1	0	0	0	0	0	0	0	0	0	0	0	0	0	0	0	0	0	0	0	0	0	0	0	0	0	0	0	0	0	0	0	0	0	0	0	0	0
	TGME49_268950-TGME49_288680	0.00210085	TGME49_288680_endonuclease_IV_APN	0	0	0	0	0	0	0	0	0	4	0	0	2	3	8	10	0	0	0	0	0	0	0	0	0	0	0	0	0	0	0	0	0	0	0	0	0	0	0	0	0	0	0	0	0	0
	TGME49_268950-TGME49_288680	0.00210085
490	TGME49_215350-TGME49_313560	0.00209981	TGME49_215350_hypothetical_protein	0	0	0	0	0	0	0	0	0	0	0	0	0	0	0	0	0	0	0	0	0	0	0	0	0	0	0	0	0	0	0	0	0	0	0	0	0	0	0	0	0	0	0	0	0	0
	TGME49_215350-TGME49_313560	0.00209981	TGME49_313560_60S_ribosomal_protein_L7a,_putative	0	0	0	0	0	0	0	0	0	0	0	0	0	0	0	0	0	0	0	0	0	0	0	0	0	0	0	0	0	0	0	0	0	0	0	0	0	0	0	0	0	0	0	0	0	0
	TGME49_215350-TGME49_313560	0.00209981
491	TGME49_267400-TGME49_289970	0.0020993	TGME49_267400_ribosomal_protein_RPL32_(RPL32)	0	0	0	0	0	0	0	0	0	0	0	0	0	0	0	0	0	0	0	0	0	0	0	0	0	0	0	0	0	0	0	0	0	0	0	0	0	0	0	0	0	0	0	0	0	0
	TGME49_267400-TGME49_289970	0.0020993	TGME49_289970_hypothetical_protein	0	0	0	0	0	0	0	0	0	0	0	0	0	0	0	0	0	0	0	0	0	0	0	0	0	0	0	0	0	0	0	0	0	0	0	0	0	0	0	0	0	0	0	0	0	0
	TGME49_267400-TGME49_289970	0.0020993
492	TGME49_299050-TGME49_313560	0.00209883	TGME49_299050_ribosomal_protein_RPL17_(RPL17)	0	0	0	0	0	0	0	0	0	0	0	0	0	0	0	0	0	0	0	0	0	0	0	0	0	0	0	0	0	0	0	0	0	0	0	0	0	0	0	0	0	0	0	0	0	0
	TGME49_299050-TGME49_313560	0.00209883	TGME49_313560_60S_ribosomal_protein_L7a,_putative	0	0	0	0	0	0	0	0	0	0	0	0	0	0	0	0	0	0	0	0	0	0	0	0	0	0	0	0	0	0	0	0	0	0	0	0	0	0	0	0	0	0	0	0	0	0
	TGME49_299050-TGME49_313560	0.00209883
493	TGME49_259240-TGME49_284630	0.00209858	TGME49_259240_ribosomal_protein_RPS21_(RPS21)	0	0	0	0	0	0	0	0	0	0	0	0	0	0	0	0	0	0	0	0	0	0	0	0	0	0	0	0	0	0	0	0	0	0	0	0	0	0	0	0	0	0	0	0	0	0
	TGME49_259240-TGME49_284630	0.00209858	TGME49_284630_hypothetical_protein	0	0	0	0	0	0	0	0	0	0	0	3	4	3	3	3	0	0	0	0	0	0	0	0	0	0	0	0	0	0	0	0	0	0	0	0	0	0	0	0	0	0	0	0	0	0
	TGME49_259240-TGME49_284630	0.00209858
494	TGME49_226980-TGME49_268950	0.00209839	TGME49_226980_hypothetical_protein	0	0	0	0	0	0	0	0	0	0	0	0	0	0	0	0	0	0	0	0	0	0	0	0	0	0	0	0	0	0	0	0	0	0	0	0	0	0	0	0	0	0	0	0	0	0
	TGME49_226980-TGME49_268950	0.00209839	TGME49_268950_hypothetical_protein	0	0	0	0	0	0	0	1	1	0	0	0	0	0	0	0	0	0	0	0	0	0	0	0	0	0	0	0	0	0	0	0	0	0	0	0	0	0	0	0	0	0	0	0	0	0
	TGME49_226980-TGME49_268950	0.00209839
495	TGME49_216880-TGME49_262380	0.00209812	TGME49_216880_guanine_nucleotide-binding_protein	32	24	23	24	17	16	17	16	19	10	0	13	11	7	9	7	6	4	5	4	2	0	5	4	3	5	0	0	0	0	0	0	0	0	1	0	2	0	2	0	0	0	0	0	0	1
	TGME49_216880-TGME49_262380	0.00209812	TGME49_262380_elongation_factor_Tu,_putative	0	0	0	0	0	0	0	0	0	0	0	0	0	0	0	0	0	0	0	0	0	0	0	0	0	0	0	0	0	0	0	0	0	0	0	0	0	0	0	0	0	0	0	0	0	0
	TGME49_216880-TGME49_262380	0.00209812
496	TGME49_228490-TGME49_277230	0.00209782	TGME49_228490_hypothetical_protein	0	0	0	0	0	0	0	0	0	0	0	0	0	0	0	0	2	2	2	0	0	0	0	0	0	0	0	0	0	0	0	0	0	0	0	0	0	0	0	0	0	0	0	0	0	0
	TGME49_228490-TGME49_277230	0.00209782	TGME49_277230_hypothetical_protein	0	0	0	0	0	0	0	0	0	0	0	0	0	0	0	0	0	0	0	0	0	0	0	0	0	0	0	0	0	0	0	0	0	0	0	0	0	0	0	0	0	0	0	0	0	0
	TGME49_228490-TGME49_277230	0.00209782
497	TGME49_265260-TGME49_288680	0.00209583	TGME49_265260_hypothetical_protein	0	0	0	0	0	0	0	0	0	0	0	0	0	0	0	0	0	0	0	0	0	0	0	0	0	0	0	0	0	0	0	0	0	0	0	0	0	0	0	0	0	0	0	0	0	0
	TGME49_265260-TGME49_288680	0.00209583	TGME49_288680_endonuclease_IV_APN	0	0	0	0	0	0	0	0	0	4	0	0	2	3	8	10	0	0	0	0	0	0	0	0	0	0	0	0	0	0	0	0	0	0	0	0	0	0	0	0	0	0	0	0	0	0
	TGME49_265260-TGME49_288680	0.00209583
498	TGME49_223050-TGME49_284630	0.00209568	TGME49_223050_ribosomal_protein_RPS20_(RPS20)	0	0	0	0	0	0	0	0	0	0	0	0	0	0	0	0	0	0	0	0	0	0	0	0	0	0	0	0	0	0	0	0	0	0	0	0	0	0	0	0	0	0	0	0	0	0
	TGME49_223050-TGME49_284630	0.00209568	TGME49_284630_hypothetical_protein	0	0	0	0	0	0	0	0	0	0	0	3	4	3	3	3	0	0	0	0	0	0	0	0	0	0	0	0	0	0	0	0	0	0	0	0	0	0	0	0	0	0	0	0	0	0
	TGME49_223050-TGME49_284630	0.00209568
499	TGME49_285710-TGME49_293900	0.00209529	TGME49_285710_hypothetical_protein	0	0	0	0	0	0	0	0	0	0	0	0	0	0	1	7	0	0	0	0	0	0	0	0	0	0	0	0	0	0	0	0	0	0	0	0	0	0	0	0	0	0	0	0	0	0
	TGME49_285710-TGME49_293900	0.00209529	TGME49_293900_sporozoite_protein_with_an_altered_thrombospondin_repeat_SPATR	0	0	0	0	0	0	0	0	0	0	0	0	0	0	0	0	0	0	0	0	0	0	0	0	0	0	0	0	0	0	0	0	0	0	0	0	0	0	0	0	0	0	0	0	0	0
	TGME49_285710-TGME49_293900	0.00209529
500	TGME49_232050-TGME49_313560	0.0020952	TGME49_232050_DnaJ_domain-containing_protein	0	0	0	0	0	0	0	0	0	0	0	0	0	0	0	2	0	0	0	0	0	0	0	0	0	0	0	0	0	0	0	0	0	0	0	0	0	0	0	0	0	0	0	0	0	0
	TGME49_232050-TGME49_313560	0.0020952	TGME49_313560_60S_ribosomal_protein_L7a,_putative	0	0	0	0	0	0	0	0	0	0	0	0	0	0	0	0	0	0	0	0	0	0	0	0	0	0	0	0	0	0	0	0	0	0	0	0	0	0	0	0	0	0	0	0	0	0
	TGME49_232050-TGME49_313560	0.0020952
501	TGME49_203990-TGME49_288680	0.00209487	TGME49_203990_rhoptry_protein_ROP12_(ROP12)	0	0	0	0	0	0	0	0	0	0	0	0	0	0	2	5	0	0	0	0	0	0	0	0	0	0	0	0	0	0	0	0	0	0	0	0	0	0	0	0	0	0	0	0	0	0
	TGME49_203990-TGME49_288680	0.00209487	TGME49_288680_endonuclease_IV_APN	0	0	0	0	0	0	0	0	0	4	0	0	2	3	8	10	0	0	0	0	0	0	0	0	0	0	0	0	0	0	0	0	0	0	0	0	0	0	0	0	0	0	0	0	0	0
	TGME49_203990-TGME49_288680	0.00209487
502	TGME49_215470-TGME49_289970	0.00209412	TGME49_215470_ribosomal_protein_RPL10A_(RPL10A)	0	0	0	0	0	0	0	0	0	0	0	0	0	0	0	0	0	0	0	0	0	0	0	0	0	0	0	0	0	0	0	0	0	0	0	0	2	0	0	0	0	2	2	0	2	0
	TGME49_215470-TGME49_289970	0.00209412	TGME49_289970_hypothetical_protein	0	0	0	0	0	0	0	0	0	0	0	0	0	0	0	0	0	0	0	0	0	0	0	0	0	0	0	0	0	0	0	0	0	0	0	0	0	0	0	0	0	0	0	0	0	0
	TGME49_215470-TGME49_289970	0.00209412
503	TGME49_226980-TGME49_265260	0.00209405	TGME49_226980_hypothetical_protein	0	0	0	0	0	0	0	0	0	0	0	0	0	0	0	0	0	0	0	0	0	0	0	0	0	0	0	0	0	0	0	0	0	0	0	0	0	0	0	0	0	0	0	0	0	0
	TGME49_226980-TGME49_265260	0.00209405	TGME49_265260_hypothetical_protein	0	0	0	0	0	0	0	0	0	0	0	0	0	0	0	0	0	0	0	0	0	0	0	0	0	0	0	0	0	0	0	0	0	0	0	0	0	0	0	0	0	0	0	0	0	0
	TGME49_226980-TGME49_265260	0.00209405
504	TGME49_310640-TGME49_312600	0.00209393	TGME49_310640_phosphorylase_family_protein	3	0	1	0	0	1	0	0	0	0	0	0	0	0	0	0	0	0	0	0	0	0	0	0	0	0	0	0	0	0	0	0	0	0	0	0	0	0	0	0	0	0	0	0	0	0
	TGME49_310640-TGME49_312600	0.00209393	TGME49_312600_heat_shock_protein_HSP21_(HSP21)	0	0	0	0	0	0	0	0	0	0	0	0	0	0	0	0	0	0	0	0	0	0	0	0	0	0	0	0	0	0	0	0	0	0	0	0	0	0	0	0	0	0	0	0	0	0
	TGME49_310640-TGME49_312600	0.00209393
505	TGME49_228490-TGME49_242330	0.00209348	TGME49_228490_hypothetical_protein	0	0	0	0	0	0	0	0	0	0	0	0	0	0	0	0	2	2	2	0	0	0	0	0	0	0	0	0	0	0	0	0	0	0	0	0	0	0	0	0	0	0	0	0	0	0
	TGME49_228490-TGME49_242330	0.00209348	TGME49_242330_ribosomal_protein_RPS5_(RPS5)	0	0	0	0	0	0	0	0	0	0	0	0	0	0	0	0	0	0	0	0	0	0	0	0	0	0	0	0	0	0	0	0	0	0	0	0	0	0	0	0	0	0	0	0	0	0
	TGME49_228490-TGME49_242330	0.00209348
506	TGME49_265260-TGME49_268950	0.00209342	TGME49_265260_hypothetical_protein	0	0	0	0	0	0	0	0	0	0	0	0	0	0	0	0	0	0	0	0	0	0	0	0	0	0	0	0	0	0	0	0	0	0	0	0	0	0	0	0	0	0	0	0	0	0
	TGME49_265260-TGME49_268950	0.00209342	TGME49_268950_hypothetical_protein	0	0	0	0	0	0	0	1	1	0	0	0	0	0	0	0	0	0	0	0	0	0	0	0	0	0	0	0	0	0	0	0	0	0	0	0	0	0	0	0	0	0	0	0	0	0
	TGME49_265260-TGME49_268950	0.00209342
507	TGME49_215220-TGME49_310640	0.00209245	TGME49_215220_hypothetical_protein	0	0	0	0	0	0	0	0	0	0	0	0	0	0	0	0	0	0	0	0	0	0	0	0	0	0	0	0	0	0	0	0	0	0	0	0	0	0	0	0	0	0	0	0	0	0
	TGME49_215220-TGME49_310640	0.00209245	TGME49_310640_phosphorylase_family_protein	3	0	1	0	0	1	0	0	0	0	0	0	0	0	0	0	0	0	0	0	0	0	0	0	0	0	0	0	0	0	0	0	0	0	0	0	0	0	0	0	0	0	0	0	0	0
	TGME49_215220-TGME49_310640	0.00209245
508	TGME49_251810-TGME49_284630	0.00209238	TGME49_251810_translation_initiation_factor_eIF-5A,_putative	0	0	0	0	0	0	0	0	0	0	0	0	2	8	2	2	0	0	0	0	0	0	1	0	0	0	0	0	0	0	0	0	0	0	0	0	0	0	0	0	0	0	0	0	0	0
	TGME49_251810-TGME49_284630	0.00209238	TGME49_284630_hypothetical_protein	0	0	0	0	0	0	0	0	0	0	0	3	4	3	3	3	0	0	0	0	0	0	0	0	0	0	0	0	0	0	0	0	0	0	0	0	0	0	0	0	0	0	0	0	0	0
	TGME49_251810-TGME49_284630	0.00209238
509	TGME49_277230-TGME49_285710	0.00209138	TGME49_277230_hypothetical_protein	0	0	0	0	0	0	0	0	0	0	0	0	0	0	0	0	0	0	0	0	0	0	0	0	0	0	0	0	0	0	0	0	0	0	0	0	0	0	0	0	0	0	0	0	0	0
	TGME49_277230-TGME49_285710	0.00209138	TGME49_285710_hypothetical_protein	0	0	0	0	0	0	0	0	0	0	0	0	0	0	1	7	0	0	0	0	0	0	0	0	0	0	0	0	0	0	0	0	0	0	0	0	0	0	0	0	0	0	0	0	0	0
	TGME49_277230-TGME49_285710	0.00209138
510	TGME49_203990-TGME49_226980	0.00209124	TGME49_203990_rhoptry_protein_ROP12_(ROP12)	0	0	0	0	0	0	0	0	0	0	0	0	0	0	2	5	0	0	0	0	0	0	0	0	0	0	0	0	0	0	0	0	0	0	0	0	0	0	0	0	0	0	0	0	0	0
	TGME49_203990-TGME49_226980	0.00209124	TGME49_226980_hypothetical_protein	0	0	0	0	0	0	0	0	0	0	0	0	0	0	0	0	0	0	0	0	0	0	0	0	0	0	0	0	0	0	0	0	0	0	0	0	0	0	0	0	0	0	0	0	0	0
	TGME49_203990-TGME49_226980	0.00209124
511	TGME49_203990-TGME49_268950	0.0020906	TGME49_203990_rhoptry_protein_ROP12_(ROP12)	0	0	0	0	0	0	0	0	0	0	0	0	0	0	2	5	0	0	0	0	0	0	0	0	0	0	0	0	0	0	0	0	0	0	0	0	0	0	0	0	0	0	0	0	0	0
	TGME49_203990-TGME49_268950	0.0020906	TGME49_268950_hypothetical_protein	0	0	0	0	0	0	0	1	1	0	0	0	0	0	0	0	0	0	0	0	0	0	0	0	0	0	0	0	0	0	0	0	0	0	0	0	0	0	0	0	0	0	0	0	0	0
	TGME49_203990-TGME49_268950	0.0020906
512	TGME49_230210-TGME49_310640	0.00209047	TGME49_230210_alveolin_domain_containing_intermediate_filament_IMC10_(ALV12)	0	0	0	0	0	0	0	0	0	0	0	0	0	0	0	0	0	0	0	0	0	0	0	0	0	0	0	0	0	0	0	0	0	0	0	0	0	0	0	0	0	0	0	0	0	0
	TGME49_230210-TGME49_310640	0.00209047	TGME49_310640_phosphorylase_family_protein	3	0	1	0	0	1	0	0	0	0	0	0	0	0	0	0	0	0	0	0	0	0	0	0	0	0	0	0	0	0	0	0	0	0	0	0	0	0	0	0	0	0	0	0	0	0
	TGME49_230210-TGME49_310640	0.00209047
513	TGME49_289600-TGME49_310640	0.00208947	TGME49_289600_heat_shock_protein_HSP29_(HSP29)	0	0	0	0	0	0	0	0	0	0	0	0	0	0	0	0	0	0	0	0	0	0	0	0	0	0	0	0	0	0	0	0	0	0	0	0	0	0	0	0	0	0	0	0	0	0
	TGME49_289600-TGME49_310640	0.00208947	TGME49_310640_phosphorylase_family_protein	3	0	1	0	0	1	0	0	0	0	0	0	0	0	0	0	0	0	0	0	0	0	0	0	0	0	0	0	0	0	0	0	0	0	0	0	0	0	0	0	0	0	0	0	0	0
	TGME49_289600-TGME49_310640	0.00208947
514	TGME49_294790-TGME49_324600	0.00208879	TGME49_294790_hypothetical_protein	0	0	0	0	0	0	0	0	0	0	0	0	0	0	0	0	0	0	0	0	0	0	0	0	0	0	0	0	0	0	0	0	0	0	0	0	0	0	0	0	0	0	0	0	0	0
	TGME49_294790-TGME49_324600	0.00208879	TGME49_324600_heat_shock_protein	0	0	0	0	0	0	0	0	0	0	0	0	0	0	0	0	0	0	0	0	0	0	0	0	0	0	0	0	0	0	0	0	0	0	0	0	0	0	0	0	0	0	0	0	0	0
	TGME49_294790-TGME49_324600	0.00208879
515	TGME49_310640-TGME49_311470	0.00208843	TGME49_310640_phosphorylase_family_protein	3	0	1	0	0	1	0	0	0	0	0	0	0	0	0	0	0	0	0	0	0	0	0	0	0	0	0	0	0	0	0	0	0	0	0	0	0	0	0	0	0	0	0	0	0	0
	TGME49_310640-TGME49_311470	0.00208843	TGME49_311470_rhoptry_neck_protein_RON5_(RON5)	0	0	0	0	0	0	5	6	7	6	0	3	0	0	0	0	0	0	0	0	0	0	0	0	0	0	0	0	0	0	0	0	0	0	0	0	0	0	0	0	0	0	0	0	0	0
	TGME49_310640-TGME49_311470	0.00208843
516	TGME49_220270-TGME49_226980	0.00208789	TGME49_220270_alveolin_domain_containing_intermediate_filament_IMC6_(IMC6)	0	0	0	0	0	0	0	0	0	0	0	0	0	0	0	0	0	0	0	0	0	0	0	0	0	0	0	0	0	0	0	0	0	0	0	0	0	0	0	0	0	0	0	0	0	0
	TGME49_220270-TGME49_226980	0.00208789	TGME49_226980_hypothetical_protein	0	0	0	0	0	0	0	0	0	0	0	0	0	0	0	0	0	0	0	0	0	0	0	0	0	0	0	0	0	0	0	0	0	0	0	0	0	0	0	0	0	0	0	0	0	0
	TGME49_220270-TGME49_226980	0.00208789
517	TGME49_220270-TGME49_289210	0.00208714	TGME49_220270_alveolin_domain_containing_intermediate_filament_IMC6_(IMC6)	0	0	0	0	0	0	0	0	0	0	0	0	0	0	0	0	0	0	0	0	0	0	0	0	0	0	0	0	0	0	0	0	0	0	0	0	0	0	0	0	0	0	0	0	0	0
	TGME49_220270-TGME49_289210	0.00208714	TGME49_289210_prefoldin_subunit_protein	0	0	0	0	0	0	0	0	0	0	0	0	0	0	0	0	0	0	0	0	0	0	0	0	0	0	0	0	0	0	0	0	0	0	0	0	0	0	0	0	0	0	0	0	0	0
	TGME49_220270-TGME49_289210	0.00208714
518	TGME49_228490-TGME49_259040	0.00208714	TGME49_228490_hypothetical_protein	0	0	0	0	0	0	0	0	0	0	0	0	0	0	0	0	2	2	2	0	0	0	0	0	0	0	0	0	0	0	0	0	0	0	0	0	0	0	0	0	0	0	0	0	0	0
	TGME49_228490-TGME49_259040	0.00208714	TGME49_259040_hypothetical_protein	0	0	0	0	0	0	0	0	0	0	0	0	0	0	0	0	0	0	0	0	0	0	0	0	0	0	0	0	0	0	0	0	0	0	0	0	0	0	0	0	0	0	0	0	0	0
	TGME49_228490-TGME49_259040	0.00208714
519	TGME49_235930-TGME49_244530	0.00208689	TGME49_235930_domain_K-_type_RNA_binding_proteins_family_protein	0	0	0	0	0	0	0	0	0	0	0	0	0	0	0	0	0	0	0	0	0	0	0	0	0	0	0	0	0	0	0	0	0	0	0	0	0	0	0	0	0	0	0	0	0	0
	TGME49_235930-TGME49_244530	0.00208689	TGME49_244530_hypothetical_protein	0	0	0	0	0	0	0	0	0	0	0	0	0	0	0	0	0	0	0	0	0	0	0	0	0	0	0	0	0	0	0	0	0	0	0	0	0	0	0	0	0	0	0	0	0	0
	TGME49_235930-TGME49_244530	0.00208689
520	TGME49_227970-TGME49_242330	0.00208634	TGME49_227970_histone_family_DNA-binding_protein	0	0	0	0	0	0	0	0	0	0	0	0	0	0	0	0	0	0	0	0	0	0	0	0	0	0	0	0	0	0	0	0	0	0	0	0	0	0	0	0	0	0	0	0	0	0
	TGME49_227970-TGME49_242330	0.00208634	TGME49_242330_ribosomal_protein_RPS5_(RPS5)	0	0	0	0	0	0	0	0	0	0	0	0	0	0	0	0	0	0	0	0	0	0	0	0	0	0	0	0	0	0	0	0	0	0	0	0	0	0	0	0	0	0	0	0	0	0
	TGME49_227970-TGME49_242330	0.00208634
521	TGME49_235930-TGME49_324600	0.00208627	TGME49_235930_domain_K-_type_RNA_binding_proteins_family_protein	0	0	0	0	0	0	0	0	0	0	0	0	0	0	0	0	0	0	0	0	0	0	0	0	0	0	0	0	0	0	0	0	0	0	0	0	0	0	0	0	0	0	0	0	0	0
	TGME49_235930-TGME49_324600	0.00208627	TGME49_324600_heat_shock_protein	0	0	0	0	0	0	0	0	0	0	0	0	0	0	0	0	0	0	0	0	0	0	0	0	0	0	0	0	0	0	0	0	0	0	0	0	0	0	0	0	0	0	0	0	0	0
	TGME49_235930-TGME49_324600	0.00208627
522	TGME49_203990-TGME49_265260	0.00208612	TGME49_203990_rhoptry_protein_ROP12_(ROP12)	0	0	0	0	0	0	0	0	0	0	0	0	0	0	2	5	0	0	0	0	0	0	0	0	0	0	0	0	0	0	0	0	0	0	0	0	0	0	0	0	0	0	0	0	0	0
	TGME49_203990-TGME49_265260	0.00208612	TGME49_265260_hypothetical_protein	0	0	0	0	0	0	0	0	0	0	0	0	0	0	0	0	0	0	0	0	0	0	0	0	0	0	0	0	0	0	0	0	0	0	0	0	0	0	0	0	0	0	0	0	0	0
	TGME49_203990-TGME49_265260	0.00208612
523	TGME49_293810-TGME49_310640	0.00208561	TGME49_293810_carboxyvinyl-carboxyphosphonatephosphorylmutase	0	0	0	0	0	0	0	0	0	0	0	0	0	0	0	0	0	0	0	0	0	0	0	0	0	0	0	0	0	0	0	0	0	0	0	0	0	0	0	0	0	0	0	0	0	0
	TGME49_293810-TGME49_310640	0.00208561	TGME49_310640_phosphorylase_family_protein	3	0	1	0	0	1	0	0	0	0	0	0	0	0	0	0	0	0	0	0	0	0	0	0	0	0	0	0	0	0	0	0	0	0	0	0	0	0	0	0	0	0	0	0	0	0
	TGME49_293810-TGME49_310640	0.00208561
524	TGME49_226960-TGME49_285710	0.00208521	TGME49_226960_phosphofructokinase_PFKII_(PFKII)	4	0	2	0	0	1	0	0	0	0	0	0	0	0	0	0	0	0	0	0	0	0	0	0	0	0	0	0	0	0	0	0	0	0	0	0	0	0	0	0	0	0	0	0	0	0
	TGME49_226960-TGME49_285710	0.00208521	TGME49_285710_hypothetical_protein	0	0	0	0	0	0	0	0	0	0	0	0	0	0	1	7	0	0	0	0	0	0	0	0	0	0	0	0	0	0	0	0	0	0	0	0	0	0	0	0	0	0	0	0	0	0
	TGME49_226960-TGME49_285710	0.00208521
525	TGME49_311470-TGME49_313560	0.0020842	TGME49_311470_rhoptry_neck_protein_RON5_(RON5)	0	0	0	0	0	0	5	6	7	6	0	3	0	0	0	0	0	0	0	0	0	0	0	0	0	0	0	0	0	0	0	0	0	0	0	0	0	0	0	0	0	0	0	0	0	0
	TGME49_311470-TGME49_313560	0.0020842	TGME49_313560_60S_ribosomal_protein_L7a,_putative	0	0	0	0	0	0	0	0	0	0	0	0	0	0	0	0	0	0	0	0	0	0	0	0	0	0	0	0	0	0	0	0	0	0	0	0	0	0	0	0	0	0	0	0	0	0
	TGME49_311470-TGME49_313560	0.0020842
526	TGME49_259240-TGME49_268950	0.00208288	TGME49_259240_ribosomal_protein_RPS21_(RPS21)	0	0	0	0	0	0	0	0	0	0	0	0	0	0	0	0	0	0	0	0	0	0	0	0	0	0	0	0	0	0	0	0	0	0	0	0	0	0	0	0	0	0	0	0	0	0
	TGME49_259240-TGME49_268950	0.00208288	TGME49_268950_hypothetical_protein	0	0	0	0	0	0	0	1	1	0	0	0	0	0	0	0	0	0	0	0	0	0	0	0	0	0	0	0	0	0	0	0	0	0	0	0	0	0	0	0	0	0	0	0	0	0
	TGME49_259240-TGME49_268950	0.00208288
527	TGME49_259240-TGME49_289210	0.00208278	TGME49_259240_ribosomal_protein_RPS21_(RPS21)	0	0	0	0	0	0	0	0	0	0	0	0	0	0	0	0	0	0	0	0	0	0	0	0	0	0	0	0	0	0	0	0	0	0	0	0	0	0	0	0	0	0	0	0	0	0
	TGME49_259240-TGME49_289210	0.00208278	TGME49_289210_prefoldin_subunit_protein	0	0	0	0	0	0	0	0	0	0	0	0	0	0	0	0	0	0	0	0	0	0	0	0	0	0	0	0	0	0	0	0	0	0	0	0	0	0	0	0	0	0	0	0	0	0
	TGME49_259240-TGME49_289210	0.00208278
528	TGME49_202890-TGME49_310640	0.0020822	TGME49_202890_hypothetical_protein	1	0	0	0	0	0	0	0	0	0	0	0	0	0	0	0	0	0	0	0	0	0	0	0	0	0	0	0	0	0	0	0	0	0	0	0	0	0	0	0	0	0	0	0	0	0
	TGME49_202890-TGME49_310640	0.0020822	TGME49_310640_phosphorylase_family_protein	3	0	1	0	0	1	0	0	0	0	0	0	0	0	0	0	0	0	0	0	0	0	0	0	0	0	0	0	0	0	0	0	0	0	0	0	0	0	0	0	0	0	0	0	0	0
	TGME49_202890-TGME49_310640	0.0020822
529	TGME49_263300-TGME49_313560	0.00208191	TGME49_263300_eukaryotic_porin_protein	0	0	0	0	0	0	0	0	0	0	0	0	0	0	0	0	0	0	0	0	0	0	0	0	0	0	0	0	0	0	0	0	0	0	0	0	0	0	0	0	0	0	0	0	0	0
	TGME49_263300-TGME49_313560	0.00208191	TGME49_313560_60S_ribosomal_protein_L7a,_putative	0	0	0	0	0	0	0	0	0	0	0	0	0	0	0	0	0	0	0	0	0	0	0	0	0	0	0	0	0	0	0	0	0	0	0	0	0	0	0	0	0	0	0	0	0	0
	TGME49_263300-TGME49_313560	0.00208191
530	TGME49_295125-TGME49_309810	0.0020812	TGME49_295125_rhoptry_protein_ROP4_(ROP4)	0	0	0	0	0	0	0	2	2	2	0	0	0	0	0	0	0	2	0	0	2	0	1	2	2	2	0	0	0	0	2	2	0	2	1	0	0	0	0	0	0	0	0	0	0	0
	TGME49_295125-TGME49_309810	0.0020812	TGME49_309810_ribosomal_protein_RPP2_(RPP2)	0	0	0	0	0	0	0	0	0	0	0	0	0	1	0	0	0	0	0	0	0	0	0	0	0	0	0	0	0	0	0	0	0	0	0	0	0	0	0	0	0	0	0	0	0	0
	TGME49_295125-TGME49_309810	0.0020812
531	TGME49_289970-TGME49_324600	0.00208112	TGME49_289970_hypothetical_protein	0	0	0	0	0	0	0	0	0	0	0	0	0	0	0	0	0	0	0	0	0	0	0	0	0	0	0	0	0	0	0	0	0	0	0	0	0	0	0	0	0	0	0	0	0	0
	TGME49_289970-TGME49_324600	0.00208112	TGME49_324600_heat_shock_protein	0	0	0	0	0	0	0	0	0	0	0	0	0	0	0	0	0	0	0	0	0	0	0	0	0	0	0	0	0	0	0	0	0	0	0	0	0	0	0	0	0	0	0	0	0	0
	TGME49_289970-TGME49_324600	0.00208112
532	TGME49_212290-TGME49_313560	0.00208063	TGME49_212290_ribosomal_protein_RPS19_(RPS19)	0	0	0	0	0	0	0	0	0	0	0	0	0	0	0	0	0	0	0	0	0	0	0	0	0	0	0	0	0	0	0	0	0	0	0	0	0	0	0	0	0	0	0	0	0	0
	TGME49_212290-TGME49_313560	0.00208063	TGME49_313560_60S_ribosomal_protein_L7a,_putative	0	0	0	0	0	0	0	0	0	0	0	0	0	0	0	0	0	0	0	0	0	0	0	0	0	0	0	0	0	0	0	0	0	0	0	0	0	0	0	0	0	0	0	0	0	0
	TGME49_212290-TGME49_313560	0.00208063
533	TGME49_223050-TGME49_268950	0.00208003	TGME49_223050_ribosomal_protein_RPS20_(RPS20)	0	0	0	0	0	0	0	0	0	0	0	0	0	0	0	0	0	0	0	0	0	0	0	0	0	0	0	0	0	0	0	0	0	0	0	0	0	0	0	0	0	0	0	0	0	0
	TGME49_223050-TGME49_268950	0.00208003	TGME49_268950_hypothetical_protein	0	0	0	0	0	0	0	1	1	0	0	0	0	0	0	0	0	0	0	0	0	0	0	0	0	0	0	0	0	0	0	0	0	0	0	0	0	0	0	0	0	0	0	0	0	0
	TGME49_223050-TGME49_268950	0.00208003
534	TGME49_285710-TGME49_319730	0.00207935	TGME49_285710_hypothetical_protein	0	0	0	0	0	0	0	0	0	0	0	0	0	0	1	7	0	0	0	0	0	0	0	0	0	0	0	0	0	0	0	0	0	0	0	0	0	0	0	0	0	0	0	0	0	0
	TGME49_285710-TGME49_319730	0.00207935	TGME49_319730_YOU2_family_C2C2_zinc_finger_protein	0	0	0	0	0	0	0	0	0	0	0	0	0	0	0	0	0	0	0	0	0	0	0	0	0	0	0	0	0	0	0	0	0	0	0	0	0	0	0	0	0	0	0	0	0	0
	TGME49_285710-TGME49_319730	0.00207935
535	TGME49_231630-TGME49_295125	0.00207877	TGME49_231630_alveolin_domain_containing_intermediate_filament_IMC4_(ALV4)	0	0	0	0	0	0	0	0	0	0	0	0	0	0	0	0	0	0	0	0	0	0	0	0	0	0	0	0	0	0	1	0	0	0	0	0	0	0	0	0	0	0	0	0	0	0
	TGME49_231630-TGME49_295125	0.00207877	TGME49_295125_rhoptry_protein_ROP4_(ROP4)	0	0	0	0	0	0	0	2	2	2	0	0	0	0	0	0	0	2	0	0	2	0	1	2	2	2	0	0	0	0	2	2	0	2	1	0	0	0	0	0	0	0	0	0	0	0
	TGME49_231630-TGME49_295125	0.00207877
536	TGME49_277230-TGME49_294790	0.00207861	TGME49_277230_hypothetical_protein	0	0	0	0	0	0	0	0	0	0	0	0	0	0	0	0	0	0	0	0	0	0	0	0	0	0	0	0	0	0	0	0	0	0	0	0	0	0	0	0	0	0	0	0	0	0
	TGME49_277230-TGME49_294790	0.00207861	TGME49_294790_hypothetical_protein	0	0	0	0	0	0	0	0	0	0	0	0	0	0	0	0	0	0	0	0	0	0	0	0	0	0	0	0	0	0	0	0	0	0	0	0	0	0	0	0	0	0	0	0	0	0
	TGME49_277230-TGME49_294790	0.00207861
537	TGME49_209420-TGME49_284630	0.00207797	TGME49_209420_hypothetical_protein	0	0	0	0	0	0	0	0	0	0	0	0	0	0	0	0	0	0	0	0	0	0	0	0	0	0	0	0	0	0	0	0	0	0	0	0	0	0	0	0	0	0	0	0	0	0
	TGME49_209420-TGME49_284630	0.00207797	TGME49_284630_hypothetical_protein	0	0	0	0	0	0	0	0	0	0	0	3	4	3	3	3	0	0	0	0	0	0	0	0	0	0	0	0	0	0	0	0	0	0	0	0	0	0	0	0	0	0	0	0	0	0
	TGME49_209420-TGME49_284630	0.00207797
538	TGME49_228490-TGME49_232050	0.00207777	TGME49_228490_hypothetical_protein	0	0	0	0	0	0	0	0	0	0	0	0	0	0	0	0	2	2	2	0	0	0	0	0	0	0	0	0	0	0	0	0	0	0	0	0	0	0	0	0	0	0	0	0	0	0
	TGME49_228490-TGME49_232050	0.00207777	TGME49_232050_DnaJ_domain-containing_protein	0	0	0	0	0	0	0	0	0	0	0	0	0	0	0	2	0	0	0	0	0	0	0	0	0	0	0	0	0	0	0	0	0	0	0	0	0	0	0	0	0	0	0	0	0	0
	TGME49_228490-TGME49_232050	0.00207777
539	TGME49_313230-TGME49_313560	0.00207774	TGME49_313230_eukaryotic_initiation_factor-2,_alpha_subunit	0	0	0	0	0	0	0	0	0	0	0	0	0	0	0	0	0	0	0	0	0	0	0	0	0	0	0	0	0	0	0	0	0	0	0	0	0	0	0	0	0	0	0	0	0	0
	TGME49_313230-TGME49_313560	0.00207774	TGME49_313560_60S_ribosomal_protein_L7a,_putative	0	0	0	0	0	0	0	0	0	0	0	0	0	0	0	0	0	0	0	0	0	0	0	0	0	0	0	0	0	0	0	0	0	0	0	0	0	0	0	0	0	0	0	0	0	0
	TGME49_313230-TGME49_313560	0.00207774
540	TGME49_215350-TGME49_285710	0.0020767	TGME49_215350_hypothetical_protein	0	0	0	0	0	0	0	0	0	0	0	0	0	0	0	0	0	0	0	0	0	0	0	0	0	0	0	0	0	0	0	0	0	0	0	0	0	0	0	0	0	0	0	0	0	0
	TGME49_215350-TGME49_285710	0.0020767	TGME49_285710_hypothetical_protein	0	0	0	0	0	0	0	0	0	0	0	0	0	0	1	7	0	0	0	0	0	0	0	0	0	0	0	0	0	0	0	0	0	0	0	0	0	0	0	0	0	0	0	0	0	0
	TGME49_215350-TGME49_285710	0.0020767
541	TGME49_218280-TGME49_226980	0.00207648	TGME49_218280_eukaryotic_porin,_putative	0	0	0	0	0	0	0	0	0	0	0	0	0	0	0	0	0	0	0	0	0	0	0	0	0	0	0	0	0	0	0	0	0	0	0	0	0	0	0	0	0	0	0	0	0	0
	TGME49_218280-TGME49_226980	0.00207648	TGME49_226980_hypothetical_protein	0	0	0	0	0	0	0	0	0	0	0	0	0	0	0	0	0	0	0	0	0	0	0	0	0	0	0	0	0	0	0	0	0	0	0	0	0	0	0	0	0	0	0	0	0	0
	TGME49_218280-TGME49_226980	0.00207648
542	TGME49_249990-TGME49_313560	0.00207612	TGME49_249990_hypothetical_protein	0	0	0	0	0	0	0	0	0	0	0	0	0	0	0	0	0	0	0	0	0	0	0	0	0	0	0	0	0	0	0	0	0	0	0	0	0	0	0	0	0	0	0	0	0	0
	TGME49_249990-TGME49_313560	0.00207612	TGME49_313560_60S_ribosomal_protein_L7a,_putative	0	0	0	0	0	0	0	0	0	0	0	0	0	0	0	0	0	0	0	0	0	0	0	0	0	0	0	0	0	0	0	0	0	0	0	0	0	0	0	0	0	0	0	0	0	0
	TGME49_249990-TGME49_313560	0.00207612
543	TGME49_235930-TGME49_277230	0.00207565	TGME49_235930_domain_K-_type_RNA_binding_proteins_family_protein	0	0	0	0	0	0	0	0	0	0	0	0	0	0	0	0	0	0	0	0	0	0	0	0	0	0	0	0	0	0	0	0	0	0	0	0	0	0	0	0	0	0	0	0	0	0
	TGME49_235930-TGME49_277230	0.00207565	TGME49_277230_hypothetical_protein	0	0	0	0	0	0	0	0	0	0	0	0	0	0	0	0	0	0	0	0	0	0	0	0	0	0	0	0	0	0	0	0	0	0	0	0	0	0	0	0	0	0	0	0	0	0
	TGME49_235930-TGME49_277230	0.00207565
544	TGME49_203990-TGME49_259240	0.00207561	TGME49_203990_rhoptry_protein_ROP12_(ROP12)	0	0	0	0	0	0	0	0	0	0	0	0	0	0	2	5	0	0	0	0	0	0	0	0	0	0	0	0	0	0	0	0	0	0	0	0	0	0	0	0	0	0	0	0	0	0
	TGME49_203990-TGME49_259240	0.00207561	TGME49_259240_ribosomal_protein_RPS21_(RPS21)	0	0	0	0	0	0	0	0	0	0	0	0	0	0	0	0	0	0	0	0	0	0	0	0	0	0	0	0	0	0	0	0	0	0	0	0	0	0	0	0	0	0	0	0	0	0
	TGME49_203990-TGME49_259240	0.00207561
545	TGME49_242330-TGME49_294790	0.00207488	TGME49_242330_ribosomal_protein_RPS5_(RPS5)	0	0	0	0	0	0	0	0	0	0	0	0	0	0	0	0	0	0	0	0	0	0	0	0	0	0	0	0	0	0	0	0	0	0	0	0	0	0	0	0	0	0	0	0	0	0
	TGME49_242330-TGME49_294790	0.00207488	TGME49_294790_hypothetical_protein	0	0	0	0	0	0	0	0	0	0	0	0	0	0	0	0	0	0	0	0	0	0	0	0	0	0	0	0	0	0	0	0	0	0	0	0	0	0	0	0	0	0	0	0	0	0
	TGME49_242330-TGME49_294790	0.00207488
546	TGME49_251810-TGME49_288680	0.00207484	TGME49_251810_translation_initiation_factor_eIF-5A,_putative	0	0	0	0	0	0	0	0	0	0	0	0	2	8	2	2	0	0	0	0	0	0	1	0	0	0	0	0	0	0	0	0	0	0	0	0	0	0	0	0	0	0	0	0	0	0
	TGME49_251810-TGME49_288680	0.00207484	TGME49_288680_endonuclease_IV_APN	0	0	0	0	0	0	0	0	0	4	0	0	2	3	8	10	0	0	0	0	0	0	0	0	0	0	0	0	0	0	0	0	0	0	0	0	0	0	0	0	0	0	0	0	0	0
	TGME49_251810-TGME49_288680	0.00207484
547	TGME49_251810-TGME49_268950	0.00207411	TGME49_251810_translation_initiation_factor_eIF-5A,_putative	0	0	0	0	0	0	0	0	0	0	0	0	2	8	2	2	0	0	0	0	0	0	1	0	0	0	0	0	0	0	0	0	0	0	0	0	0	0	0	0	0	0	0	0	0	0
	TGME49_251810-TGME49_268950	0.00207411	TGME49_268950_hypothetical_protein	0	0	0	0	0	0	0	1	1	0	0	0	0	0	0	0	0	0	0	0	0	0	0	0	0	0	0	0	0	0	0	0	0	0	0	0	0	0	0	0	0	0	0	0	0	0
	TGME49_251810-TGME49_268950	0.00207411
548	TGME49_217680-TGME49_295125	0.00207405	TGME49_217680_hypothetical_protein	0	0	0	0	0	5	0	0	0	0	0	0	0	0	0	3	0	0	0	0	0	0	0	0	0	0	0	0	0	0	0	0	0	0	0	0	0	0	0	0	0	0	0	0	0	0
	TGME49_217680-TGME49_295125	0.00207405	TGME49_295125_rhoptry_protein_ROP4_(ROP4)	0	0	0	0	0	0	0	2	2	2	0	0	0	0	0	0	0	2	0	0	2	0	1	2	2	2	0	0	0	0	2	2	0	2	1	0	0	0	0	0	0	0	0	0	0	0
	TGME49_217680-TGME49_295125	0.00207405
549	TGME49_228490-TGME49_250730	0.00207387	TGME49_228490_hypothetical_protein	0	0	0	0	0	0	0	0	0	0	0	0	0	0	0	0	2	2	2	0	0	0	0	0	0	0	0	0	0	0	0	0	0	0	0	0	0	0	0	0	0	0	0	0	0	0
	TGME49_228490-TGME49_250730	0.00207387	TGME49_250730_60S_ribosomal_protein_L7-B,_putative	0	0	0	0	0	0	0	0	0	0	0	0	0	0	0	0	0	0	0	0	0	0	0	0	0	0	0	0	0	0	0	0	0	0	0	0	0	0	0	0	0	0	0	0	0	0
	TGME49_228490-TGME49_250730	0.00207387
550	TGME49_243570-TGME49_313560	0.00207358	TGME49_243570_ribosomal_protein_RPS26_(RPS26)	0	0	0	0	0	0	0	0	0	0	0	0	0	0	0	0	0	0	0	0	0	0	0	0	0	0	0	0	0	0	0	0	0	0	0	0	0	0	0	0	0	0	0	0	0	0
	TGME49_243570-TGME49_313560	0.00207358	TGME49_313560_60S_ribosomal_protein_L7a,_putative	0	0	0	0	0	0	0	0	0	0	0	0	0	0	0	0	0	0	0	0	0	0	0	0	0	0	0	0	0	0	0	0	0	0	0	0	0	0	0	0	0	0	0	0	0	0
	TGME49_243570-TGME49_313560	0.00207358
551	TGME49_226980-TGME49_251810	0.00207326	TGME49_226980_hypothetical_protein	0	0	0	0	0	0	0	0	0	0	0	0	0	0	0	0	0	0	0	0	0	0	0	0	0	0	0	0	0	0	0	0	0	0	0	0	0	0	0	0	0	0	0	0	0	0
	TGME49_226980-TGME49_251810	0.00207326	TGME49_251810_translation_initiation_factor_eIF-5A,_putative	0	0	0	0	0	0	0	0	0	0	0	0	2	8	2	2	0	0	0	0	0	0	1	0	0	0	0	0	0	0	0	0	0	0	0	0	0	0	0	0	0	0	0	0	0	0
	TGME49_226980-TGME49_251810	0.00207326
552	TGME49_284630-TGME49_293900	0.00207302	TGME49_284630_hypothetical_protein	0	0	0	0	0	0	0	0	0	0	0	3	4	3	3	3	0	0	0	0	0	0	0	0	0	0	0	0	0	0	0	0	0	0	0	0	0	0	0	0	0	0	0	0	0	0
	TGME49_284630-TGME49_293900	0.00207302	TGME49_293900_sporozoite_protein_with_an_altered_thrombospondin_repeat_SPATR	0	0	0	0	0	0	0	0	0	0	0	0	0	0	0	0	0	0	0	0	0	0	0	0	0	0	0	0	0	0	0	0	0	0	0	0	0	0	0	0	0	0	0	0	0	0
	TGME49_284630-TGME49_293900	0.00207302
553	TGME49_204080-TGME49_228490	0.00207297	TGME49_204080_histidine_acid_phosphatase_superfamily_protein	0	0	0	0	0	0	0	0	0	0	0	0	0	0	0	0	0	0	3	0	0	0	0	0	0	0	0	0	0	0	0	0	0	0	0	0	0	0	0	0	0	0	0	0	0	0
	TGME49_204080-TGME49_228490	0.00207297	TGME49_228490_hypothetical_protein	0	0	0	0	0	0	0	0	0	0	0	0	0	0	0	0	2	2	2	0	0	0	0	0	0	0	0	0	0	0	0	0	0	0	0	0	0	0	0	0	0	0	0	0	0	0
	TGME49_204080-TGME49_228490	0.00207297
554	TGME49_259040-TGME49_294790	0.00207251	TGME49_259040_hypothetical_protein	0	0	0	0	0	0	0	0	0	0	0	0	0	0	0	0	0	0	0	0	0	0	0	0	0	0	0	0	0	0	0	0	0	0	0	0	0	0	0	0	0	0	0	0	0	0
	TGME49_259040-TGME49_294790	0.00207251	TGME49_294790_hypothetical_protein	0	0	0	0	0	0	0	0	0	0	0	0	0	0	0	0	0	0	0	0	0	0	0	0	0	0	0	0	0	0	0	0	0	0	0	0	0	0	0	0	0	0	0	0	0	0
	TGME49_259040-TGME49_294790	0.00207251
555	TGME49_293610-TGME49_310640	0.00207239	TGME49_293610_dihydroorotase	0	0	0	0	0	0	0	0	0	0	0	0	0	0	0	0	0	0	0	0	0	0	0	0	0	0	0	0	0	0	0	0	0	0	0	0	0	0	0	0	0	0	0	0	0	0
	TGME49_293610-TGME49_310640	0.00207239	TGME49_310640_phosphorylase_family_protein	3	0	1	0	0	1	0	0	0	0	0	0	0	0	0	0	0	0	0	0	0	0	0	0	0	0	0	0	0	0	0	0	0	0	0	0	0	0	0	0	0	0	0	0	0	0
	TGME49_293610-TGME49_310640	0.00207239
556	TGME49_220270-TGME49_259240	0.00207233	TGME49_220270_alveolin_domain_containing_intermediate_filament_IMC6_(IMC6)	0	0	0	0	0	0	0	0	0	0	0	0	0	0	0	0	0	0	0	0	0	0	0	0	0	0	0	0	0	0	0	0	0	0	0	0	0	0	0	0	0	0	0	0	0	0
	TGME49_220270-TGME49_259240	0.00207233	TGME49_259240_ribosomal_protein_RPS21_(RPS21)	0	0	0	0	0	0	0	0	0	0	0	0	0	0	0	0	0	0	0	0	0	0	0	0	0	0	0	0	0	0	0	0	0	0	0	0	0	0	0	0	0	0	0	0	0	0
	TGME49_220270-TGME49_259240	0.00207233
557	TGME49_251810-TGME49_289210	0.00207233	TGME49_251810_translation_initiation_factor_eIF-5A,_putative	0	0	0	0	0	0	0	0	0	0	0	0	2	8	2	2	0	0	0	0	0	0	1	0	0	0	0	0	0	0	0	0	0	0	0	0	0	0	0	0	0	0	0	0	0	0
	TGME49_251810-TGME49_289210	0.00207233	TGME49_289210_prefoldin_subunit_protein	0	0	0	0	0	0	0	0	0	0	0	0	0	0	0	0	0	0	0	0	0	0	0	0	0	0	0	0	0	0	0	0	0	0	0	0	0	0	0	0	0	0	0	0	0	0
	TGME49_251810-TGME49_289210	0.00207233
558	TGME49_235930-TGME49_242330	0.00207186	TGME49_235930_domain_K-_type_RNA_binding_proteins_family_protein	0	0	0	0	0	0	0	0	0	0	0	0	0	0	0	0	0	0	0	0	0	0	0	0	0	0	0	0	0	0	0	0	0	0	0	0	0	0	0	0	0	0	0	0	0	0
	TGME49_235930-TGME49_242330	0.00207186	TGME49_242330_ribosomal_protein_RPS5_(RPS5)	0	0	0	0	0	0	0	0	0	0	0	0	0	0	0	0	0	0	0	0	0	0	0	0	0	0	0	0	0	0	0	0	0	0	0	0	0	0	0	0	0	0	0	0	0	0
	TGME49_235930-TGME49_242330	0.00207186
559	TGME49_232050-TGME49_285710	0.00207127	TGME49_232050_DnaJ_domain-containing_protein	0	0	0	0	0	0	0	0	0	0	0	0	0	0	0	2	0	0	0	0	0	0	0	0	0	0	0	0	0	0	0	0	0	0	0	0	0	0	0	0	0	0	0	0	0	0
	TGME49_232050-TGME49_285710	0.00207127	TGME49_285710_hypothetical_protein	0	0	0	0	0	0	0	0	0	0	0	0	0	0	1	7	0	0	0	0	0	0	0	0	0	0	0	0	0	0	0	0	0	0	0	0	0	0	0	0	0	0	0	0	0	0
	TGME49_232050-TGME49_285710	0.00207127
560	TGME49_295110-TGME49_306195	0.00207065	TGME49_295110_rhoptry_protein_ROP7_(ROP7)	0	0	0	0	0	0	0	0	0	0	0	0	0	0	0	0	0	1	0	0	0	0	2	1	2	2	0	0	0	1	2	2	0	1	0	0	0	0	0	0	0	0	0	0	0	0
	TGME49_295110-TGME49_306195	0.00207065	TGME49_306195_hypothetical_protein	0	0	0	0	0	0	0	0	0	0	0	0	0	0	0	0	0	0	0	0	0	0	0	0	0	0	0	0	0	0	0	0	0	0	0	0	0	0	0	0	0	0	0	0	0	0
	TGME49_295110-TGME49_306195	0.00207065
561	TGME49_227970-TGME49_232050	0.00207055	TGME49_227970_histone_family_DNA-binding_protein	0	0	0	0	0	0	0	0	0	0	0	0	0	0	0	0	0	0	0	0	0	0	0	0	0	0	0	0	0	0	0	0	0	0	0	0	0	0	0	0	0	0	0	0	0	0
	TGME49_227970-TGME49_232050	0.00207055	TGME49_232050_DnaJ_domain-containing_protein	0	0	0	0	0	0	0	0	0	0	0	0	0	0	0	2	0	0	0	0	0	0	0	0	0	0	0	0	0	0	0	0	0	0	0	0	0	0	0	0	0	0	0	0	0	0
	TGME49_227970-TGME49_232050	0.00207055
562	TGME49_228490-TGME49_230210	0.00206988	TGME49_228490_hypothetical_protein	0	0	0	0	0	0	0	0	0	0	0	0	0	0	0	0	2	2	2	0	0	0	0	0	0	0	0	0	0	0	0	0	0	0	0	0	0	0	0	0	0	0	0	0	0	0
	TGME49_228490-TGME49_230210	0.00206988	TGME49_230210_alveolin_domain_containing_intermediate_filament_IMC10_(ALV12)	0	0	0	0	0	0	0	0	0	0	0	0	0	0	0	0	0	0	0	0	0	0	0	0	0	0	0	0	0	0	0	0	0	0	0	0	0	0	0	0	0	0	0	0	0	0
	TGME49_228490-TGME49_230210	0.00206988
563	TGME49_215775-TGME49_313560	0.00206941	TGME49_215775_rhoptry_protein_ROP8_(ROP8)	0	0	0	0	0	0	0	0	0	0	0	0	0	0	0	0	0	0	0	0	0	0	0	0	0	0	0	0	0	0	0	2	0	0	0	0	0	0	0	0	0	0	0	0	0	0
	TGME49_215775-TGME49_313560	0.00206941	TGME49_313560_60S_ribosomal_protein_L7a,_putative	0	0	0	0	0	0	0	0	0	0	0	0	0	0	0	0	0	0	0	0	0	0	0	0	0	0	0	0	0	0	0	0	0	0	0	0	0	0	0	0	0	0	0	0	0	0
	TGME49_215775-TGME49_313560	0.00206941
564	TGME49_289210-TGME49_310070	0.00206879	TGME49_289210_prefoldin_subunit_protein	0	0	0	0	0	0	0	0	0	0	0	0	0	0	0	0	0	0	0	0	0	0	0	0	0	0	0	0	0	0	0	0	0	0	0	0	0	0	0	0	0	0	0	0	0	0
	TGME49_289210-TGME49_310070	0.00206879	TGME49_310070_methyltransferase,_putative	0	0	0	0	0	0	0	0	0	0	0	0	0	0	0	0	0	0	0	0	0	0	0	0	0	0	0	0	0	0	0	0	0	0	0	0	0	0	0	0	0	0	0	0	0	0
	TGME49_289210-TGME49_310070	0.00206879
565	TGME49_233830-TGME49_309010	0.00206863	TGME49_233830_hypothetical_protein	0	0	0	0	0	0	0	0	0	0	0	0	0	0	0	0	0	0	0	0	0	0	0	0	0	0	0	0	0	0	0	0	0	0	0	0	0	0	0	0	0	0	0	0	0	0
	TGME49_233830-TGME49_309010	0.00206863	TGME49_309010_elongation_factor_P,_putative	0	0	0	0	0	0	0	0	0	0	0	0	0	0	0	0	0	0	0	0	0	0	0	0	0	0	0	0	0	0	0	0	0	0	0	0	0	0	0	0	0	0	0	0	0	0
	TGME49_233830-TGME49_309010	0.00206863
566	TGME49_215350-TGME49_215460	0.00206848	TGME49_215350_hypothetical_protein	0	0	0	0	0	0	0	0	0	0	0	0	0	0	0	0	0	0	0	0	0	0	0	0	0	0	0	0	0	0	0	0	0	0	0	0	0	0	0	0	0	0	0	0	0	0
	TGME49_215350-TGME49_215460	0.00206848	TGME49_215460_ribosomal_protein_RPS24_(RPS24)	0	0	0	0	0	0	0	0	0	0	0	0	0	0	0	0	0	0	0	0	0	0	0	0	0	0	0	0	0	0	0	0	0	0	0	0	0	0	0	0	0	0	0	0	0	0
	TGME49_215350-TGME49_215460	0.00206848
567	TGME49_228490-TGME49_249610	0.00206792	TGME49_228490_hypothetical_protein	0	0	0	0	0	0	0	0	0	0	0	0	0	0	0	0	2	2	2	0	0	0	0	0	0	0	0	0	0	0	0	0	0	0	0	0	0	0	0	0	0	0	0	0	0	0
	TGME49_228490-TGME49_249610	0.00206792	TGME49_249610_hypothetical_protein	0	0	0	0	0	0	0	0	0	0	0	0	0	0	0	0	0	0	0	0	0	0	0	0	0	0	0	0	0	0	0	0	0	0	0	0	0	0	0	0	0	0	0	0	0	0
	TGME49_228490-TGME49_249610	0.00206792
568	TGME49_235930-TGME49_259040	0.00206789	TGME49_235930_domain_K-_type_RNA_binding_proteins_family_protein	0	0	0	0	0	0	0	0	0	0	0	0	0	0	0	0	0	0	0	0	0	0	0	0	0	0	0	0	0	0	0	0	0	0	0	0	0	0	0	0	0	0	0	0	0	0
	TGME49_235930-TGME49_259040	0.00206789	TGME49_259040_hypothetical_protein	0	0	0	0	0	0	0	0	0	0	0	0	0	0	0	0	0	0	0	0	0	0	0	0	0	0	0	0	0	0	0	0	0	0	0	0	0	0	0	0	0	0	0	0	0	0
	TGME49_235930-TGME49_259040	0.00206789
569	TGME49_215460-TGME49_308860	0.00206734	TGME49_215460_ribosomal_protein_RPS24_(RPS24)	0	0	0	0	0	0	0	0	0	0	0	0	0	0	0	0	0	0	0	0	0	0	0	0	0	0	0	0	0	0	0	0	0	0	0	0	0	0	0	0	0	0	0	0	0	0
	TGME49_215460-TGME49_308860	0.00206734	TGME49_308860_hypothetical_protein	0	0	0	0	0	0	0	0	0	0	0	0	0	0	0	0	0	0	0	0	0	0	0	0	0	0	0	0	0	0	0	0	0	0	0	0	0	0	0	0	0	0	0	0	0	0
	TGME49_215460-TGME49_308860	0.00206734
570	TGME49_241240-TGME49_313560	0.00206707	TGME49_241240_hypothetical_protein	0	0	0	0	0	0	0	0	0	0	0	0	0	0	0	0	0	0	0	0	0	0	0	0	0	0	0	0	0	0	0	0	0	0	0	0	0	0	0	0	0	0	0	0	0	0
	TGME49_241240-TGME49_313560	0.00206707	TGME49_313560_60S_ribosomal_protein_L7a,_putative	0	0	0	0	0	0	0	0	0	0	0	0	0	0	0	0	0	0	0	0	0	0	0	0	0	0	0	0	0	0	0	0	0	0	0	0	0	0	0	0	0	0	0	0	0	0
	TGME49_241240-TGME49_313560	0.00206707
571	TGME49_228490-TGME49_311470	0.00206672	TGME49_228490_hypothetical_protein	0	0	0	0	0	0	0	0	0	0	0	0	0	0	0	0	2	2	2	0	0	0	0	0	0	0	0	0	0	0	0	0	0	0	0	0	0	0	0	0	0	0	0	0	0	0
	TGME49_228490-TGME49_311470	0.00206672	TGME49_311470_rhoptry_neck_protein_RON5_(RON5)	0	0	0	0	0	0	5	6	7	6	0	3	0	0	0	0	0	0	0	0	0	0	0	0	0	0	0	0	0	0	0	0	0	0	0	0	0	0	0	0	0	0	0	0	0	0
	TGME49_228490-TGME49_311470	0.00206672
572	TGME49_285710-TGME49_312600	0.00206621	TGME49_285710_hypothetical_protein	0	0	0	0	0	0	0	0	0	0	0	0	0	0	1	7	0	0	0	0	0	0	0	0	0	0	0	0	0	0	0	0	0	0	0	0	0	0	0	0	0	0	0	0	0	0
	TGME49_285710-TGME49_312600	0.00206621	TGME49_312600_heat_shock_protein_HSP21_(HSP21)	0	0	0	0	0	0	0	0	0	0	0	0	0	0	0	0	0	0	0	0	0	0	0	0	0	0	0	0	0	0	0	0	0	0	0	0	0	0	0	0	0	0	0	0	0	0
	TGME49_285710-TGME49_312600	0.00206621
573	TGME49_215220-TGME49_285710	0.00206618	TGME49_215220_hypothetical_protein	0	0	0	0	0	0	0	0	0	0	0	0	0	0	0	0	0	0	0	0	0	0	0	0	0	0	0	0	0	0	0	0	0	0	0	0	0	0	0	0	0	0	0	0	0	0
	TGME49_215220-TGME49_285710	0.00206618	TGME49_285710_hypothetical_protein	0	0	0	0	0	0	0	0	0	0	0	0	0	0	1	7	0	0	0	0	0	0	0	0	0	0	0	0	0	0	0	0	0	0	0	0	0	0	0	0	0	0	0	0	0	0
	TGME49_215220-TGME49_285710	0.00206618
574	TGME49_251840-TGME49_259040	0.00206613	TGME49_251840_hypothetical_protein	0	0	0	0	0	0	0	0	0	0	0	0	0	0	0	0	0	0	0	0	0	0	0	0	0	0	0	0	0	0	0	0	0	0	0	0	0	0	0	0	0	0	0	0	0	0
	TGME49_251840-TGME49_259040	0.00206613	TGME49_259040_hypothetical_protein	0	0	0	0	0	0	0	0	0	0	0	0	0	0	0	0	0	0	0	0	0	0	0	0	0	0	0	0	0	0	0	0	0	0	0	0	0	0	0	0	0	0	0	0	0	0
	TGME49_251840-TGME49_259040	0.00206613
575	TGME49_223050-TGME49_259240	0.00206518	TGME49_223050_ribosomal_protein_RPS20_(RPS20)	0	0	0	0	0	0	0	0	0	0	0	0	0	0	0	0	0	0	0	0	0	0	0	0	0	0	0	0	0	0	0	0	0	0	0	0	0	0	0	0	0	0	0	0	0	0
	TGME49_223050-TGME49_259240	0.00206518	TGME49_259240_ribosomal_protein_RPS21_(RPS21)	0	0	0	0	0	0	0	0	0	0	0	0	0	0	0	0	0	0	0	0	0	0	0	0	0	0	0	0	0	0	0	0	0	0	0	0	0	0	0	0	0	0	0	0	0	0
	TGME49_223050-TGME49_259240	0.00206518
576	TGME49_226980-TGME49_244530	0.00206505	TGME49_226980_hypothetical_protein	0	0	0	0	0	0	0	0	0	0	0	0	0	0	0	0	0	0	0	0	0	0	0	0	0	0	0	0	0	0	0	0	0	0	0	0	0	0	0	0	0	0	0	0	0	0
	TGME49_226980-TGME49_244530	0.00206505	TGME49_244530_hypothetical_protein	0	0	0	0	0	0	0	0	0	0	0	0	0	0	0	0	0	0	0	0	0	0	0	0	0	0	0	0	0	0	0	0	0	0	0	0	0	0	0	0	0	0	0	0	0	0
	TGME49_226980-TGME49_244530	0.00206505
577	TGME49_212290-TGME49_228490	0.00206466	TGME49_212290_ribosomal_protein_RPS19_(RPS19)	0	0	0	0	0	0	0	0	0	0	0	0	0	0	0	0	0	0	0	0	0	0	0	0	0	0	0	0	0	0	0	0	0	0	0	0	0	0	0	0	0	0	0	0	0	0
	TGME49_212290-TGME49_228490	0.00206466	TGME49_228490_hypothetical_protein	0	0	0	0	0	0	0	0	0	0	0	0	0	0	0	0	2	2	2	0	0	0	0	0	0	0	0	0	0	0	0	0	0	0	0	0	0	0	0	0	0	0	0	0	0	0
	TGME49_212290-TGME49_228490	0.00206466
578	TGME49_226980-TGME49_324600	0.00206451	TGME49_226980_hypothetical_protein	0	0	0	0	0	0	0	0	0	0	0	0	0	0	0	0	0	0	0	0	0	0	0	0	0	0	0	0	0	0	0	0	0	0	0	0	0	0	0	0	0	0	0	0	0	0
	TGME49_226980-TGME49_324600	0.00206451	TGME49_324600_heat_shock_protein	0	0	0	0	0	0	0	0	0	0	0	0	0	0	0	0	0	0	0	0	0	0	0	0	0	0	0	0	0	0	0	0	0	0	0	0	0	0	0	0	0	0	0	0	0	0
	TGME49_226980-TGME49_324600	0.00206451
579	TGME49_285180-TGME49_289210	0.00206442	TGME49_285180_hypothetical_protein	0	0	0	0	0	0	0	0	0	0	0	0	0	0	0	0	0	0	0	0	0	0	0	0	0	0	0	0	0	0	0	0	0	0	0	0	0	0	0	0	0	0	0	0	0	0
	TGME49_285180-TGME49_289210	0.00206442	TGME49_289210_prefoldin_subunit_protein	0	0	0	0	0	0	0	0	0	0	0	0	0	0	0	0	0	0	0	0	0	0	0	0	0	0	0	0	0	0	0	0	0	0	0	0	0	0	0	0	0	0	0	0	0	0
	TGME49_285180-TGME49_289210	0.00206442
580	TGME49_209420-TGME49_288680	0.00206424	TGME49_209420_hypothetical_protein	0	0	0	0	0	0	0	0	0	0	0	0	0	0	0	0	0	0	0	0	0	0	0	0	0	0	0	0	0	0	0	0	0	0	0	0	0	0	0	0	0	0	0	0	0	0
	TGME49_209420-TGME49_288680	0.00206424	TGME49_288680_endonuclease_IV_APN	0	0	0	0	0	0	0	0	0	4	0	0	2	3	8	10	0	0	0	0	0	0	0	0	0	0	0	0	0	0	0	0	0	0	0	0	0	0	0	0	0	0	0	0	0	0
	TGME49_209420-TGME49_288680	0.00206424
581	TGME49_215350-TGME49_294790	0.0020639	TGME49_215350_hypothetical_protein	0	0	0	0	0	0	0	0	0	0	0	0	0	0	0	0	0	0	0	0	0	0	0	0	0	0	0	0	0	0	0	0	0	0	0	0	0	0	0	0	0	0	0	0	0	0
	TGME49_215350-TGME49_294790	0.0020639	TGME49_294790_hypothetical_protein	0	0	0	0	0	0	0	0	0	0	0	0	0	0	0	0	0	0	0	0	0	0	0	0	0	0	0	0	0	0	0	0	0	0	0	0	0	0	0	0	0	0	0	0	0	0
	TGME49_215350-TGME49_294790	0.0020639
582	TGME49_230210-TGME49_285710	0.00206348	TGME49_230210_alveolin_domain_containing_intermediate_filament_IMC10_(ALV12)	0	0	0	0	0	0	0	0	0	0	0	0	0	0	0	0	0	0	0	0	0	0	0	0	0	0	0	0	0	0	0	0	0	0	0	0	0	0	0	0	0	0	0	0	0	0
	TGME49_230210-TGME49_285710	0.00206348	TGME49_285710_hypothetical_protein	0	0	0	0	0	0	0	0	0	0	0	0	0	0	1	7	0	0	0	0	0	0	0	0	0	0	0	0	0	0	0	0	0	0	0	0	0	0	0	0	0	0	0	0	0	0
	TGME49_230210-TGME49_285710	0.00206348
583	TGME49_209420-TGME49_268950	0.00206224	TGME49_209420_hypothetical_protein	0	0	0	0	0	0	0	0	0	0	0	0	0	0	0	0	0	0	0	0	0	0	0	0	0	0	0	0	0	0	0	0	0	0	0	0	0	0	0	0	0	0	0	0	0	0
	TGME49_209420-TGME49_268950	0.00206224	TGME49_268950_hypothetical_protein	0	0	0	0	0	0	0	1	1	0	0	0	0	0	0	0	0	0	0	0	0	0	0	0	0	0	0	0	0	0	0	0	0	0	0	0	0	0	0	0	0	0	0	0	0	0
	TGME49_209420-TGME49_268950	0.00206224
584	TGME49_203990-TGME49_310070	0.00206199	TGME49_203990_rhoptry_protein_ROP12_(ROP12)	0	0	0	0	0	0	0	0	0	0	0	0	0	0	2	5	0	0	0	0	0	0	0	0	0	0	0	0	0	0	0	0	0	0	0	0	0	0	0	0	0	0	0	0	0	0
	TGME49_203990-TGME49_310070	0.00206199	TGME49_310070_methyltransferase,_putative	0	0	0	0	0	0	0	0	0	0	0	0	0	0	0	0	0	0	0	0	0	0	0	0	0	0	0	0	0	0	0	0	0	0	0	0	0	0	0	0	0	0	0	0	0	0
	TGME49_203990-TGME49_310070	0.00206199
585	TGME49_209420-TGME49_226980	0.00206185	TGME49_209420_hypothetical_protein	0	0	0	0	0	0	0	0	0	0	0	0	0	0	0	0	0	0	0	0	0	0	0	0	0	0	0	0	0	0	0	0	0	0	0	0	0	0	0	0	0	0	0	0	0	0
	TGME49_209420-TGME49_226980	0.00206185	TGME49_226980_hypothetical_protein	0	0	0	0	0	0	0	0	0	0	0	0	0	0	0	0	0	0	0	0	0	0	0	0	0	0	0	0	0	0	0	0	0	0	0	0	0	0	0	0	0	0	0	0	0	0
	TGME49_209420-TGME49_226980	0.00206185
586	TGME49_285710-TGME49_289600	0.00206171	TGME49_285710_hypothetical_protein	0	0	0	0	0	0	0	0	0	0	0	0	0	0	1	7	0	0	0	0	0	0	0	0	0	0	0	0	0	0	0	0	0	0	0	0	0	0	0	0	0	0	0	0	0	0
	TGME49_285710-TGME49_289600	0.00206171	TGME49_289600_heat_shock_protein_HSP29_(HSP29)	0	0	0	0	0	0	0	0	0	0	0	0	0	0	0	0	0	0	0	0	0	0	0	0	0	0	0	0	0	0	0	0	0	0	0	0	0	0	0	0	0	0	0	0	0	0
	TGME49_285710-TGME49_289600	0.00206171
587	TGME49_203990-TGME49_251810	0.00206133	TGME49_203990_rhoptry_protein_ROP12_(ROP12)	0	0	0	0	0	0	0	0	0	0	0	0	0	0	2	5	0	0	0	0	0	0	0	0	0	0	0	0	0	0	0	0	0	0	0	0	0	0	0	0	0	0	0	0	0	0
	TGME49_203990-TGME49_251810	0.00206133	TGME49_251810_translation_initiation_factor_eIF-5A,_putative	0	0	0	0	0	0	0	0	0	0	0	0	2	8	2	2	0	0	0	0	0	0	1	0	0	0	0	0	0	0	0	0	0	0	0	0	0	0	0	0	0	0	0	0	0	0
	TGME49_203990-TGME49_251810	0.00206133
588	TGME49_285710-TGME49_311470	0.00206059	TGME49_285710_hypothetical_protein	0	0	0	0	0	0	0	0	0	0	0	0	0	0	1	7	0	0	0	0	0	0	0	0	0	0	0	0	0	0	0	0	0	0	0	0	0	0	0	0	0	0	0	0	0	0
	TGME49_285710-TGME49_311470	0.00206059	TGME49_311470_rhoptry_neck_protein_RON5_(RON5)	0	0	0	0	0	0	5	6	7	6	0	3	0	0	0	0	0	0	0	0	0	0	0	0	0	0	0	0	0	0	0	0	0	0	0	0	0	0	0	0	0	0	0	0	0	0
	TGME49_285710-TGME49_311470	0.00206059
589	TGME49_259040-TGME49_289970	0.00206042	TGME49_259040_hypothetical_protein	0	0	0	0	0	0	0	0	0	0	0	0	0	0	0	0	0	0	0	0	0	0	0	0	0	0	0	0	0	0	0	0	0	0	0	0	0	0	0	0	0	0	0	0	0	0
	TGME49_259040-TGME49_289970	0.00206042	TGME49_289970_hypothetical_protein	0	0	0	0	0	0	0	0	0	0	0	0	0	0	0	0	0	0	0	0	0	0	0	0	0	0	0	0	0	0	0	0	0	0	0	0	0	0	0	0	0	0	0	0	0	0
	TGME49_259040-TGME49_289970	0.00206042
590	TGME49_220270-TGME49_251810	0.00206004	TGME49_220270_alveolin_domain_containing_intermediate_filament_IMC6_(IMC6)	0	0	0	0	0	0	0	0	0	0	0	0	0	0	0	0	0	0	0	0	0	0	0	0	0	0	0	0	0	0	0	0	0	0	0	0	0	0	0	0	0	0	0	0	0	0
	TGME49_220270-TGME49_251810	0.00206004	TGME49_251810_translation_initiation_factor_eIF-5A,_putative	0	0	0	0	0	0	0	0	0	0	0	0	2	8	2	2	0	0	0	0	0	0	1	0	0	0	0	0	0	0	0	0	0	0	0	0	0	0	0	0	0	0	0	0	0	0
	TGME49_220270-TGME49_251810	0.00206004
591	TGME49_222100-TGME49_309010	0.00206003	TGME49_222100_hypothetical_protein	0	0	0	0	0	0	0	0	0	0	0	0	0	0	0	0	0	0	0	0	0	0	0	0	0	0	0	0	0	0	0	0	0	0	0	0	0	0	0	0	0	0	0	0	0	0
	TGME49_222100-TGME49_309010	0.00206003	TGME49_309010_elongation_factor_P,_putative	0	0	0	0	0	0	0	0	0	0	0	0	0	0	0	0	0	0	0	0	0	0	0	0	0	0	0	0	0	0	0	0	0	0	0	0	0	0	0	0	0	0	0	0	0	0
	TGME49_222100-TGME49_309010	0.00206003
592	TGME49_217900-TGME49_310640	0.00205995	TGME49_217900_hypothetical_protein	0	0	0	0	0	0	0	0	0	0	0	0	0	0	0	0	0	0	0	0	0	0	0	0	0	0	0	0	0	0	0	0	0	0	0	0	0	0	0	0	0	0	0	0	0	0
	TGME49_217900-TGME49_310640	0.00205995	TGME49_310640_phosphorylase_family_protein	3	0	1	0	0	1	0	0	0	0	0	0	0	0	0	0	0	0	0	0	0	0	0	0	0	0	0	0	0	0	0	0	0	0	0	0	0	0	0	0	0	0	0	0	0	0
	TGME49_217900-TGME49_310640	0.00205995
593	TGME49_244530-TGME49_265260	0.00205984	TGME49_244530_hypothetical_protein	0	0	0	0	0	0	0	0	0	0	0	0	0	0	0	0	0	0	0	0	0	0	0	0	0	0	0	0	0	0	0	0	0	0	0	0	0	0	0	0	0	0	0	0	0	0
	TGME49_244530-TGME49_265260	0.00205984	TGME49_265260_hypothetical_protein	0	0	0	0	0	0	0	0	0	0	0	0	0	0	0	0	0	0	0	0	0	0	0	0	0	0	0	0	0	0	0	0	0	0	0	0	0	0	0	0	0	0	0	0	0	0
	TGME49_244530-TGME49_265260	0.00205984
594	TGME49_232050-TGME49_294790	0.00205891	TGME49_232050_DnaJ_domain-containing_protein	0	0	0	0	0	0	0	0	0	0	0	0	0	0	0	2	0	0	0	0	0	0	0	0	0	0	0	0	0	0	0	0	0	0	0	0	0	0	0	0	0	0	0	0	0	0
	TGME49_232050-TGME49_294790	0.00205891	TGME49_294790_hypothetical_protein	0	0	0	0	0	0	0	0	0	0	0	0	0	0	0	0	0	0	0	0	0	0	0	0	0	0	0	0	0	0	0	0	0	0	0	0	0	0	0	0	0	0	0	0	0	0
	TGME49_232050-TGME49_294790	0.00205891
595	TGME49_220270-TGME49_310070	0.00205881	TGME49_220270_alveolin_domain_containing_intermediate_filament_IMC6_(IMC6)	0	0	0	0	0	0	0	0	0	0	0	0	0	0	0	0	0	0	0	0	0	0	0	0	0	0	0	0	0	0	0	0	0	0	0	0	0	0	0	0	0	0	0	0	0	0
	TGME49_220270-TGME49_310070	0.00205881	TGME49_310070_methyltransferase,_putative	0	0	0	0	0	0	0	0	0	0	0	0	0	0	0	0	0	0	0	0	0	0	0	0	0	0	0	0	0	0	0	0	0	0	0	0	0	0	0	0	0	0	0	0	0	0
	TGME49_220270-TGME49_310070	0.00205881
596	TGME49_228490-TGME49_249990	0.00205777	TGME49_228490_hypothetical_protein	0	0	0	0	0	0	0	0	0	0	0	0	0	0	0	0	2	2	2	0	0	0	0	0	0	0	0	0	0	0	0	0	0	0	0	0	0	0	0	0	0	0	0	0	0	0
	TGME49_228490-TGME49_249990	0.00205777	TGME49_249990_hypothetical_protein	0	0	0	0	0	0	0	0	0	0	0	0	0	0	0	0	0	0	0	0	0	0	0	0	0	0	0	0	0	0	0	0	0	0	0	0	0	0	0	0	0	0	0	0	0	0
	TGME49_228490-TGME49_249990	0.00205777
597	TGME49_212290-TGME49_227970	0.0020576	TGME49_212290_ribosomal_protein_RPS19_(RPS19)	0	0	0	0	0	0	0	0	0	0	0	0	0	0	0	0	0	0	0	0	0	0	0	0	0	0	0	0	0	0	0	0	0	0	0	0	0	0	0	0	0	0	0	0	0	0
	TGME49_212290-TGME49_227970	0.0020576	TGME49_227970_histone_family_DNA-binding_protein	0	0	0	0	0	0	0	0	0	0	0	0	0	0	0	0	0	0	0	0	0	0	0	0	0	0	0	0	0	0	0	0	0	0	0	0	0	0	0	0	0	0	0	0	0	0
	TGME49_212290-TGME49_227970	0.0020576
598	TGME49_203990-TGME49_244530	0.00205735	TGME49_203990_rhoptry_protein_ROP12_(ROP12)	0	0	0	0	0	0	0	0	0	0	0	0	0	0	2	5	0	0	0	0	0	0	0	0	0	0	0	0	0	0	0	0	0	0	0	0	0	0	0	0	0	0	0	0	0	0
	TGME49_203990-TGME49_244530	0.00205735	TGME49_244530_hypothetical_protein	0	0	0	0	0	0	0	0	0	0	0	0	0	0	0	0	0	0	0	0	0	0	0	0	0	0	0	0	0	0	0	0	0	0	0	0	0	0	0	0	0	0	0	0	0	0
	TGME49_203990-TGME49_244530	0.00205735
599	TGME49_268950-TGME49_293900	0.00205728	TGME49_268950_hypothetical_protein	0	0	0	0	0	0	0	1	1	0	0	0	0	0	0	0	0	0	0	0	0	0	0	0	0	0	0	0	0	0	0	0	0	0	0	0	0	0	0	0	0	0	0	0	0	0
	TGME49_268950-TGME49_293900	0.00205728	TGME49_293900_sporozoite_protein_with_an_altered_thrombospondin_repeat_SPATR	0	0	0	0	0	0	0	0	0	0	0	0	0	0	0	0	0	0	0	0	0	0	0	0	0	0	0	0	0	0	0	0	0	0	0	0	0	0	0	0	0	0	0	0	0	0
	TGME49_268950-TGME49_293900	0.00205728
600	TGME49_226420-TGME49_289210	0.00205725	TGME49_226420_peptidase_family_M3_protein	0	0	0	0	0	0	0	0	0	0	0	0	0	0	0	0	0	0	0	0	0	0	0	0	0	0	0	0	0	0	0	0	0	0	0	0	0	0	0	0	0	0	0	0	0	0
	TGME49_226420-TGME49_289210	0.00205725	TGME49_289210_prefoldin_subunit_protein	0	0	0	0	0	0	0	0	0	0	0	0	0	0	0	0	0	0	0	0	0	0	0	0	0	0	0	0	0	0	0	0	0	0	0	0	0	0	0	0	0	0	0	0	0	0
	TGME49_226420-TGME49_289210	0.00205725
601	TGME49_289210-TGME49_293900	0.00205671	TGME49_289210_prefoldin_subunit_protein	0	0	0	0	0	0	0	0	0	0	0	0	0	0	0	0	0	0	0	0	0	0	0	0	0	0	0	0	0	0	0	0	0	0	0	0	0	0	0	0	0	0	0	0	0	0
	TGME49_289210-TGME49_293900	0.00205671	TGME49_293900_sporozoite_protein_with_an_altered_thrombospondin_repeat_SPATR	0	0	0	0	0	0	0	0	0	0	0	0	0	0	0	0	0	0	0	0	0	0	0	0	0	0	0	0	0	0	0	0	0	0	0	0	0	0	0	0	0	0	0	0	0	0
	TGME49_289210-TGME49_293900	0.00205671
602	TGME49_209420-TGME49_265260	0.00205659	TGME49_209420_hypothetical_protein	0	0	0	0	0	0	0	0	0	0	0	0	0	0	0	0	0	0	0	0	0	0	0	0	0	0	0	0	0	0	0	0	0	0	0	0	0	0	0	0	0	0	0	0	0	0
	TGME49_209420-TGME49_265260	0.00205659	TGME49_265260_hypothetical_protein	0	0	0	0	0	0	0	0	0	0	0	0	0	0	0	0	0	0	0	0	0	0	0	0	0	0	0	0	0	0	0	0	0	0	0	0	0	0	0	0	0	0	0	0	0	0
	TGME49_209420-TGME49_265260	0.00205659
603	TGME49_228490-TGME49_243570	0.00205596	TGME49_228490_hypothetical_protein	0	0	0	0	0	0	0	0	0	0	0	0	0	0	0	0	2	2	2	0	0	0	0	0	0	0	0	0	0	0	0	0	0	0	0	0	0	0	0	0	0	0	0	0	0	0
	TGME49_228490-TGME49_243570	0.00205596	TGME49_243570_ribosomal_protein_RPS26_(RPS26)	0	0	0	0	0	0	0	0	0	0	0	0	0	0	0	0	0	0	0	0	0	0	0	0	0	0	0	0	0	0	0	0	0	0	0	0	0	0	0	0	0	0	0	0	0	0
	TGME49_228490-TGME49_243570	0.00205596
604	TGME49_232050-TGME49_235930	0.00205588	TGME49_232050_DnaJ_domain-containing_protein	0	0	0	0	0	0	0	0	0	0	0	0	0	0	0	2	0	0	0	0	0	0	0	0	0	0	0	0	0	0	0	0	0	0	0	0	0	0	0	0	0	0	0	0	0	0
	TGME49_232050-TGME49_235930	0.00205588	TGME49_235930_domain_K-_type_RNA_binding_proteins_family_protein	0	0	0	0	0	0	0	0	0	0	0	0	0	0	0	0	0	0	0	0	0	0	0	0	0	0	0	0	0	0	0	0	0	0	0	0	0	0	0	0	0	0	0	0	0	0
	TGME49_232050-TGME49_235930	0.00205588
605	TGME49_270830-TGME49_295125	0.00205546	TGME49_270830_small_nuclear_ribonucleoprotein	0	0	0	0	0	0	0	0	0	0	0	0	0	0	0	0	0	0	0	0	0	0	0	0	0	0	0	0	0	0	0	0	0	0	0	0	0	0	0	0	0	0	0	0	0	0
	TGME49_270830-TGME49_295125	0.00205546	TGME49_295125_rhoptry_protein_ROP4_(ROP4)	0	0	0	0	0	0	0	2	2	2	0	0	0	0	0	0	0	2	0	0	2	0	1	2	2	2	0	0	0	0	2	2	0	2	1	0	0	0	0	0	0	0	0	0	0	0
	TGME49_270830-TGME49_295125	0.00205546
606	TGME49_228490-TGME49_293510	0.00205525	TGME49_228490_hypothetical_protein	0	0	0	0	0	0	0	0	0	0	0	0	0	0	0	0	2	2	2	0	0	0	0	0	0	0	0	0	0	0	0	0	0	0	0	0	0	0	0	0	0	0	0	0	0	0
	TGME49_228490-TGME49_293510	0.00205525	TGME49_293510_poly(ADP-ribose)_polymerase_and_DNA-Ligase_Zn-finger_region_domain-containing_protein	0	0	0	0	0	0	0	0	0	0	0	0	0	0	0	0	0	0	0	0	0	0	0	0	0	0	0	0	0	0	0	0	0	0	0	0	0	0	0	0	0	0	0	0	0	0
	TGME49_228490-TGME49_293510	0.00205525
607	TGME49_220270-TGME49_244530	0.00205424	TGME49_220270_alveolin_domain_containing_intermediate_filament_IMC6_(IMC6)	0	0	0	0	0	0	0	0	0	0	0	0	0	0	0	0	0	0	0	0	0	0	0	0	0	0	0	0	0	0	0	0	0	0	0	0	0	0	0	0	0	0	0	0	0	0
	TGME49_220270-TGME49_244530	0.00205424	TGME49_244530_hypothetical_protein	0	0	0	0	0	0	0	0	0	0	0	0	0	0	0	0	0	0	0	0	0	0	0	0	0	0	0	0	0	0	0	0	0	0	0	0	0	0	0	0	0	0	0	0	0	0
	TGME49_220270-TGME49_244530	0.00205424
608	TGME49_259240-TGME49_310070	0.00205404	TGME49_259240_ribosomal_protein_RPS21_(RPS21)	0	0	0	0	0	0	0	0	0	0	0	0	0	0	0	0	0	0	0	0	0	0	0	0	0	0	0	0	0	0	0	0	0	0	0	0	0	0	0	0	0	0	0	0	0	0
	TGME49_259240-TGME49_310070	0.00205404	TGME49_310070_methyltransferase,_putative	0	0	0	0	0	0	0	0	0	0	0	0	0	0	0	0	0	0	0	0	0	0	0	0	0	0	0	0	0	0	0	0	0	0	0	0	0	0	0	0	0	0	0	0	0	0
	TGME49_259240-TGME49_310070	0.00205404
609	TGME49_220270-TGME49_285180	0.00205392	TGME49_220270_alveolin_domain_containing_intermediate_filament_IMC6_(IMC6)	0	0	0	0	0	0	0	0	0	0	0	0	0	0	0	0	0	0	0	0	0	0	0	0	0	0	0	0	0	0	0	0	0	0	0	0	0	0	0	0	0	0	0	0	0	0
	TGME49_220270-TGME49_285180	0.00205392	TGME49_285180_hypothetical_protein	0	0	0	0	0	0	0	0	0	0	0	0	0	0	0	0	0	0	0	0	0	0	0	0	0	0	0	0	0	0	0	0	0	0	0	0	0	0	0	0	0	0	0	0	0	0
	TGME49_220270-TGME49_285180	0.00205392
610	TGME49_251810-TGME49_259240	0.00205378	TGME49_251810_translation_initiation_factor_eIF-5A,_putative	0	0	0	0	0	0	0	0	0	0	0	0	2	8	2	2	0	0	0	0	0	0	1	0	0	0	0	0	0	0	0	0	0	0	0	0	0	0	0	0	0	0	0	0	0	0
	TGME49_251810-TGME49_259240	0.00205378	TGME49_259240_ribosomal_protein_RPS21_(RPS21)	0	0	0	0	0	0	0	0	0	0	0	0	0	0	0	0	0	0	0	0	0	0	0	0	0	0	0	0	0	0	0	0	0	0	0	0	0	0	0	0	0	0	0	0	0	0
	TGME49_251810-TGME49_259240	0.00205378
611	TGME49_226980-TGME49_277230	0.00205362	TGME49_226980_hypothetical_protein	0	0	0	0	0	0	0	0	0	0	0	0	0	0	0	0	0	0	0	0	0	0	0	0	0	0	0	0	0	0	0	0	0	0	0	0	0	0	0	0	0	0	0	0	0	0
	TGME49_226980-TGME49_277230	0.00205362	TGME49_277230_hypothetical_protein	0	0	0	0	0	0	0	0	0	0	0	0	0	0	0	0	0	0	0	0	0	0	0	0	0	0	0	0	0	0	0	0	0	0	0	0	0	0	0	0	0	0	0	0	0	0
	TGME49_226980-TGME49_277230	0.00205362
612	TGME49_203990-TGME49_209420	0.00205353	TGME49_203990_rhoptry_protein_ROP12_(ROP12)	0	0	0	0	0	0	0	0	0	0	0	0	0	0	2	5	0	0	0	0	0	0	0	0	0	0	0	0	0	0	0	0	0	0	0	0	0	0	0	0	0	0	0	0	0	0
	TGME49_203990-TGME49_209420	0.00205353	TGME49_209420_hypothetical_protein	0	0	0	0	0	0	0	0	0	0	0	0	0	0	0	0	0	0	0	0	0	0	0	0	0	0	0	0	0	0	0	0	0	0	0	0	0	0	0	0	0	0	0	0	0	0
	TGME49_203990-TGME49_209420	0.00205353
613	TGME49_220270-TGME49_324600	0.00205285	TGME49_220270_alveolin_domain_containing_intermediate_filament_IMC6_(IMC6)	0	0	0	0	0	0	0	0	0	0	0	0	0	0	0	0	0	0	0	0	0	0	0	0	0	0	0	0	0	0	0	0	0	0	0	0	0	0	0	0	0	0	0	0	0	0
	TGME49_220270-TGME49_324600	0.00205285	TGME49_324600_heat_shock_protein	0	0	0	0	0	0	0	0	0	0	0	0	0	0	0	0	0	0	0	0	0	0	0	0	0	0	0	0	0	0	0	0	0	0	0	0	0	0	0	0	0	0	0	0	0	0
	TGME49_220270-TGME49_324600	0.00205285
614	TGME49_277230-TGME49_289210	0.00205273	TGME49_277230_hypothetical_protein	0	0	0	0	0	0	0	0	0	0	0	0	0	0	0	0	0	0	0	0	0	0	0	0	0	0	0	0	0	0	0	0	0	0	0	0	0	0	0	0	0	0	0	0	0	0
	TGME49_277230-TGME49_289210	0.00205273	TGME49_289210_prefoldin_subunit_protein	0	0	0	0	0	0	0	0	0	0	0	0	0	0	0	0	0	0	0	0	0	0	0	0	0	0	0	0	0	0	0	0	0	0	0	0	0	0	0	0	0	0	0	0	0	0
	TGME49_277230-TGME49_289210	0.00205273
615	TGME49_265260-TGME49_293900	0.00205231	TGME49_265260_hypothetical_protein	0	0	0	0	0	0	0	0	0	0	0	0	0	0	0	0	0	0	0	0	0	0	0	0	0	0	0	0	0	0	0	0	0	0	0	0	0	0	0	0	0	0	0	0	0	0
	TGME49_265260-TGME49_293900	0.00205231	TGME49_293900_sporozoite_protein_with_an_altered_thrombospondin_repeat_SPATR	0	0	0	0	0	0	0	0	0	0	0	0	0	0	0	0	0	0	0	0	0	0	0	0	0	0	0	0	0	0	0	0	0	0	0	0	0	0	0	0	0	0	0	0	0	0
	TGME49_265260-TGME49_293900	0.00205231
616	TGME49_215775-TGME49_228490	0.00205187	TGME49_215775_rhoptry_protein_ROP8_(ROP8)	0	0	0	0	0	0	0	0	0	0	0	0	0	0	0	0	0	0	0	0	0	0	0	0	0	0	0	0	0	0	0	2	0	0	0	0	0	0	0	0	0	0	0	0	0	0
	TGME49_215775-TGME49_228490	0.00205187	TGME49_228490_hypothetical_protein	0	0	0	0	0	0	0	0	0	0	0	0	0	0	0	0	2	2	2	0	0	0	0	0	0	0	0	0	0	0	0	0	0	0	0	0	0	0	0	0	0	0	0	0	0	0
	TGME49_215775-TGME49_228490	0.00205187
617	TGME49_249610-TGME49_294790	0.00205145	TGME49_249610_hypothetical_protein	0	0	0	0	0	0	0	0	0	0	0	0	0	0	0	0	0	0	0	0	0	0	0	0	0	0	0	0	0	0	0	0	0	0	0	0	0	0	0	0	0	0	0	0	0	0
	TGME49_249610-TGME49_294790	0.00205145	TGME49_294790_hypothetical_protein	0	0	0	0	0	0	0	0	0	0	0	0	0	0	0	0	0	0	0	0	0	0	0	0	0	0	0	0	0	0	0	0	0	0	0	0	0	0	0	0	0	0	0	0	0	0
	TGME49_249610-TGME49_294790	0.00205145
618	TGME49_203990-TGME49_293900	0.00205104	TGME49_203990_rhoptry_protein_ROP12_(ROP12)	0	0	0	0	0	0	0	0	0	0	0	0	0	0	2	5	0	0	0	0	0	0	0	0	0	0	0	0	0	0	0	0	0	0	0	0	0	0	0	0	0	0	0	0	0	0
	TGME49_203990-TGME49_293900	0.00205104	TGME49_293900_sporozoite_protein_with_an_altered_thrombospondin_repeat_SPATR	0	0	0	0	0	0	0	0	0	0	0	0	0	0	0	0	0	0	0	0	0	0	0	0	0	0	0	0	0	0	0	0	0	0	0	0	0	0	0	0	0	0	0	0	0	0
	TGME49_203990-TGME49_293900	0.00205104
619	TGME49_285710-TGME49_289530	0.00205099	TGME49_285710_hypothetical_protein	0	0	0	0	0	0	0	0	0	0	0	0	0	0	1	7	0	0	0	0	0	0	0	0	0	0	0	0	0	0	0	0	0	0	0	0	0	0	0	0	0	0	0	0	0	0
	TGME49_285710-TGME49_289530	0.00205099	TGME49_289530_ribosomal_protein_RPL19_(RPL19)	0	0	0	0	0	0	0	0	0	0	0	0	0	0	2	0	0	0	0	0	0	0	0	0	0	0	0	0	0	0	0	0	0	0	0	0	0	0	0	0	0	0	0	0	0	0
	TGME49_285710-TGME49_289530	0.00205099
620	TGME49_232050-TGME49_289970	0.00205094	TGME49_232050_DnaJ_domain-containing_protein	0	0	0	0	0	0	0	0	0	0	0	0	0	0	0	2	0	0	0	0	0	0	0	0	0	0	0	0	0	0	0	0	0	0	0	0	0	0	0	0	0	0	0	0	0	0
	TGME49_232050-TGME49_289970	0.00205094	TGME49_289970_hypothetical_protein	0	0	0	0	0	0	0	0	0	0	0	0	0	0	0	0	0	0	0	0	0	0	0	0	0	0	0	0	0	0	0	0	0	0	0	0	0	0	0	0	0	0	0	0	0	0
	TGME49_232050-TGME49_289970	0.00205094
621	TGME49_230210-TGME49_294790	0.00205093	TGME49_230210_alveolin_domain_containing_intermediate_filament_IMC10_(ALV12)	0	0	0	0	0	0	0	0	0	0	0	0	0	0	0	0	0	0	0	0	0	0	0	0	0	0	0	0	0	0	0	0	0	0	0	0	0	0	0	0	0	0	0	0	0	0
	TGME49_230210-TGME49_294790	0.00205093	TGME49_294790_hypothetical_protein	0	0	0	0	0	0	0	0	0	0	0	0	0	0	0	0	0	0	0	0	0	0	0	0	0	0	0	0	0	0	0	0	0	0	0	0	0	0	0	0	0	0	0	0	0	0
	TGME49_230210-TGME49_294790	0.00205093
622	TGME49_226980-TGME49_242330	0.00205007	TGME49_226980_hypothetical_protein	0	0	0	0	0	0	0	0	0	0	0	0	0	0	0	0	0	0	0	0	0	0	0	0	0	0	0	0	0	0	0	0	0	0	0	0	0	0	0	0	0	0	0	0	0	0
	TGME49_226980-TGME49_242330	0.00205007	TGME49_242330_ribosomal_protein_RPS5_(RPS5)	0	0	0	0	0	0	0	0	0	0	0	0	0	0	0	0	0	0	0	0	0	0	0	0	0	0	0	0	0	0	0	0	0	0	0	0	0	0	0	0	0	0	0	0	0	0
	TGME49_226980-TGME49_242330	0.00205007
623	TGME49_223050-TGME49_251810	0.00204986	TGME49_223050_ribosomal_protein_RPS20_(RPS20)	0	0	0	0	0	0	0	0	0	0	0	0	0	0	0	0	0	0	0	0	0	0	0	0	0	0	0	0	0	0	0	0	0	0	0	0	0	0	0	0	0	0	0	0	0	0
	TGME49_223050-TGME49_251810	0.00204986	TGME49_251810_translation_initiation_factor_eIF-5A,_putative	0	0	0	0	0	0	0	0	0	0	0	0	2	8	2	2	0	0	0	0	0	0	1	0	0	0	0	0	0	0	0	0	0	0	0	0	0	0	0	0	0	0	0	0	0	0
	TGME49_223050-TGME49_251810	0.00204986
624	TGME49_259240-TGME49_285180	0.00204978	TGME49_259240_ribosomal_protein_RPS21_(RPS21)	0	0	0	0	0	0	0	0	0	0	0	0	0	0	0	0	0	0	0	0	0	0	0	0	0	0	0	0	0	0	0	0	0	0	0	0	0	0	0	0	0	0	0	0	0	0
	TGME49_259240-TGME49_285180	0.00204978	TGME49_285180_hypothetical_protein	0	0	0	0	0	0	0	0	0	0	0	0	0	0	0	0	0	0	0	0	0	0	0	0	0	0	0	0	0	0	0	0	0	0	0	0	0	0	0	0	0	0	0	0	0	0
	TGME49_259240-TGME49_285180	0.00204978
625	TGME49_259690-TGME49_265260	0.00204974	TGME49_259690_orotidine-5-phosphate_decarboxylase/orotate_phosphoribosyltransferase	0	0	0	0	0	0	0	0	0	0	0	0	0	0	0	0	0	0	0	0	0	0	0	0	0	0	0	0	0	0	0	0	0	0	0	0	0	0	0	0	0	0	0	0	0	0
	TGME49_259690-TGME49_265260	0.00204974	TGME49_265260_hypothetical_protein	0	0	0	0	0	0	0	0	0	0	0	0	0	0	0	0	0	0	0	0	0	0	0	0	0	0	0	0	0	0	0	0	0	0	0	0	0	0	0	0	0	0	0	0	0	0
	TGME49_259690-TGME49_265260	0.00204974
626	TGME49_244530-TGME49_259240	0.00204951	TGME49_244530_hypothetical_protein	0	0	0	0	0	0	0	0	0	0	0	0	0	0	0	0	0	0	0	0	0	0	0	0	0	0	0	0	0	0	0	0	0	0	0	0	0	0	0	0	0	0	0	0	0	0
	TGME49_244530-TGME49_259240	0.00204951	TGME49_259240_ribosomal_protein_RPS21_(RPS21)	0	0	0	0	0	0	0	0	0	0	0	0	0	0	0	0	0	0	0	0	0	0	0	0	0	0	0	0	0	0	0	0	0	0	0	0	0	0	0	0	0	0	0	0	0	0
	TGME49_244530-TGME49_259240	0.00204951
627	TGME49_285850-TGME49_321570	0.00204924	TGME49_285850_peptidyl-prolyl_cis-trans_isomerase,_FKBP-type_domain-containing_protein	0	0	0	0	0	0	0	0	0	0	0	1	0	2	0	0	0	0	0	0	0	0	0	0	0	0	0	0	0	0	0	0	0	0	0	0	0	0	0	0	0	0	0	0	0	0
	TGME49_285850-TGME49_321570	0.00204924	TGME49_321570_beta-hydroxyacyl-acyl_carrier_protein_dehydratase_(FABZ)	0	0	0	0	0	0	0	0	0	0	0	0	2	3	4	3	2	0	0	0	0	0	0	0	0	0	0	0	0	0	0	0	0	0	0	0	0	0	0	0	0	0	0	0	0	0
	TGME49_285850-TGME49_321570	0.00204924
628	TGME49_232050-TGME49_284630	0.00204879	TGME49_232050_DnaJ_domain-containing_protein	0	0	0	0	0	0	0	0	0	0	0	0	0	0	0	2	0	0	0	0	0	0	0	0	0	0	0	0	0	0	0	0	0	0	0	0	0	0	0	0	0	0	0	0	0	0
	TGME49_232050-TGME49_284630	0.00204879	TGME49_284630_hypothetical_protein	0	0	0	0	0	0	0	0	0	0	0	3	4	3	3	3	0	0	0	0	0	0	0	0	0	0	0	0	0	0	0	0	0	0	0	0	0	0	0	0	0	0	0	0	0	0
	TGME49_232050-TGME49_284630	0.00204879
629	TGME49_227970-TGME49_293510	0.00204868	TGME49_227970_histone_family_DNA-binding_protein	0	0	0	0	0	0	0	0	0	0	0	0	0	0	0	0	0	0	0	0	0	0	0	0	0	0	0	0	0	0	0	0	0	0	0	0	0	0	0	0	0	0	0	0	0	0
	TGME49_227970-TGME49_293510	0.00204868	TGME49_293510_poly(ADP-ribose)_polymerase_and_DNA-Ligase_Zn-finger_region_domain-containing_protein	0	0	0	0	0	0	0	0	0	0	0	0	0	0	0	0	0	0	0	0	0	0	0	0	0	0	0	0	0	0	0	0	0	0	0	0	0	0	0	0	0	0	0	0	0	0
	TGME49_227970-TGME49_293510	0.00204868
630	TGME49_265510-TGME49_277230	0.00204867	TGME49_265510_hypothetical_protein	0	0	0	0	0	0	0	0	0	0	0	0	0	0	0	0	0	0	0	0	0	0	0	0	0	0	0	0	0	0	0	0	0	0	0	0	0	0	0	0	0	0	0	0	0	0
	TGME49_265510-TGME49_277230	0.00204867	TGME49_277230_hypothetical_protein	0	0	0	0	0	0	0	0	0	0	0	0	0	0	0	0	0	0	0	0	0	0	0	0	0	0	0	0	0	0	0	0	0	0	0	0	0	0	0	0	0	0	0	0	0	0
	TGME49_265510-TGME49_277230	0.00204867
631	TGME49_242330-TGME49_289210	0.0020486	TGME49_242330_ribosomal_protein_RPS5_(RPS5)	0	0	0	0	0	0	0	0	0	0	0	0	0	0	0	0	0	0	0	0	0	0	0	0	0	0	0	0	0	0	0	0	0	0	0	0	0	0	0	0	0	0	0	0	0	0
	TGME49_242330-TGME49_289210	0.0020486	TGME49_289210_prefoldin_subunit_protein	0	0	0	0	0	0	0	0	0	0	0	0	0	0	0	0	0	0	0	0	0	0	0	0	0	0	0	0	0	0	0	0	0	0	0	0	0	0	0	0	0	0	0	0	0	0
	TGME49_242330-TGME49_289210	0.0020486
632	TGME49_235930-TGME49_249610	0.00204834	TGME49_235930_domain_K-_type_RNA_binding_proteins_family_protein	0	0	0	0	0	0	0	0	0	0	0	0	0	0	0	0	0	0	0	0	0	0	0	0	0	0	0	0	0	0	0	0	0	0	0	0	0	0	0	0	0	0	0	0	0	0
	TGME49_235930-TGME49_249610	0.00204834	TGME49_249610_hypothetical_protein	0	0	0	0	0	0	0	0	0	0	0	0	0	0	0	0	0	0	0	0	0	0	0	0	0	0	0	0	0	0	0	0	0	0	0	0	0	0	0	0	0	0	0	0	0	0
	TGME49_235930-TGME49_249610	0.00204834
633	TGME49_225080-TGME49_295125	0.00204766	TGME49_225080_ribosomal_protein_RPS18_(RPS18)	0	0	0	0	0	0	0	0	0	0	0	0	0	0	0	0	0	0	0	0	0	0	0	0	0	0	0	0	0	0	0	0	0	0	0	0	0	0	0	0	0	0	0	0	0	0
	TGME49_225080-TGME49_295125	0.00204766	TGME49_295125_rhoptry_protein_ROP4_(ROP4)	0	0	0	0	0	0	0	2	2	2	0	0	0	0	0	0	0	2	0	0	2	0	1	2	2	2	0	0	0	0	2	2	0	2	1	0	0	0	0	0	0	0	0	0	0	0
	TGME49_225080-TGME49_295125	0.00204766
634	TGME49_226960-TGME49_289210	0.00204723	TGME49_226960_phosphofructokinase_PFKII_(PFKII)	4	0	2	0	0	1	0	0	0	0	0	0	0	0	0	0	0	0	0	0	0	0	0	0	0	0	0	0	0	0	0	0	0	0	0	0	0	0	0	0	0	0	0	0	0	0
	TGME49_226960-TGME49_289210	0.00204723	TGME49_289210_prefoldin_subunit_protein	0	0	0	0	0	0	0	0	0	0	0	0	0	0	0	0	0	0	0	0	0	0	0	0	0	0	0	0	0	0	0	0	0	0	0	0	0	0	0	0	0	0	0	0	0	0
	TGME49_226960-TGME49_289210	0.00204723
635	TGME49_294790-TGME49_311470	0.00204715	TGME49_294790_hypothetical_protein	0	0	0	0	0	0	0	0	0	0	0	0	0	0	0	0	0	0	0	0	0	0	0	0	0	0	0	0	0	0	0	0	0	0	0	0	0	0	0	0	0	0	0	0	0	0
	TGME49_294790-TGME49_311470	0.00204715	TGME49_311470_rhoptry_neck_protein_RON5_(RON5)	0	0	0	0	0	0	5	6	7	6	0	3	0	0	0	0	0	0	0	0	0	0	0	0	0	0	0	0	0	0	0	0	0	0	0	0	0	0	0	0	0	0	0	0	0	0
	TGME49_294790-TGME49_311470	0.00204715
636	TGME49_220270-TGME49_293900	0.00204686	TGME49_220270_alveolin_domain_containing_intermediate_filament_IMC6_(IMC6)	0	0	0	0	0	0	0	0	0	0	0	0	0	0	0	0	0	0	0	0	0	0	0	0	0	0	0	0	0	0	0	0	0	0	0	0	0	0	0	0	0	0	0	0	0	0
	TGME49_220270-TGME49_293900	0.00204686	TGME49_293900_sporozoite_protein_with_an_altered_thrombospondin_repeat_SPATR	0	0	0	0	0	0	0	0	0	0	0	0	0	0	0	0	0	0	0	0	0	0	0	0	0	0	0	0	0	0	0	0	0	0	0	0	0	0	0	0	0	0	0	0	0	0
	TGME49_220270-TGME49_293900	0.00204686
637	TGME49_261710-TGME49_284630	0.00204561	TGME49_261710_ankyrin_repeat-containing_protein	0	0	0	0	0	0	0	0	0	2	0	1	0	0	0	0	0	0	0	0	0	0	0	0	0	0	0	0	0	0	0	0	0	0	0	0	0	0	0	0	0	0	0	0	0	0
	TGME49_261710-TGME49_284630	0.00204561	TGME49_284630_hypothetical_protein	0	0	0	0	0	0	0	0	0	0	0	3	4	3	3	3	0	0	0	0	0	0	0	0	0	0	0	0	0	0	0	0	0	0	0	0	0	0	0	0	0	0	0	0	0	0
	TGME49_261710-TGME49_284630	0.00204561
638	TGME49_285710-TGME49_293610	0.00204547	TGME49_285710_hypothetical_protein	0	0	0	0	0	0	0	0	0	0	0	0	0	0	1	7	0	0	0	0	0	0	0	0	0	0	0	0	0	0	0	0	0	0	0	0	0	0	0	0	0	0	0	0	0	0
	TGME49_285710-TGME49_293610	0.00204547	TGME49_293610_dihydroorotase	0	0	0	0	0	0	0	0	0	0	0	0	0	0	0	0	0	0	0	0	0	0	0	0	0	0	0	0	0	0	0	0	0	0	0	0	0	0	0	0	0	0	0	0	0	0
	TGME49_285710-TGME49_293610	0.00204547
639	TGME49_213410-TGME49_228490	0.00204542	TGME49_213410_small_nuclear_ribonucleoprotein_f_(snrnp-f),_putative	0	0	0	0	0	0	0	0	0	0	0	0	0	0	0	0	0	0	0	0	0	0	0	0	0	0	0	0	0	0	0	0	0	0	0	0	0	0	0	0	0	0	0	0	0	0
	TGME49_213410-TGME49_228490	0.00204542	TGME49_228490_hypothetical_protein	0	0	0	0	0	0	0	0	0	0	0	0	0	0	0	0	2	2	2	0	0	0	0	0	0	0	0	0	0	0	0	0	0	0	0	0	0	0	0	0	0	0	0	0	0	0
	TGME49_213410-TGME49_228490	0.00204542
640	TGME49_203990-TGME49_277230	0.0020452	TGME49_203990_rhoptry_protein_ROP12_(ROP12)	0	0	0	0	0	0	0	0	0	0	0	0	0	0	2	5	0	0	0	0	0	0	0	0	0	0	0	0	0	0	0	0	0	0	0	0	0	0	0	0	0	0	0	0	0	0
	TGME49_203990-TGME49_277230	0.0020452	TGME49_277230_hypothetical_protein	0	0	0	0	0	0	0	0	0	0	0	0	0	0	0	0	0	0	0	0	0	0	0	0	0	0	0	0	0	0	0	0	0	0	0	0	0	0	0	0	0	0	0	0	0	0
	TGME49_203990-TGME49_277230	0.0020452
641	TGME49_215220-TGME49_284630	0.00204485	TGME49_215220_hypothetical_protein	0	0	0	0	0	0	0	0	0	0	0	0	0	0	0	0	0	0	0	0	0	0	0	0	0	0	0	0	0	0	0	0	0	0	0	0	0	0	0	0	0	0	0	0	0	0
	TGME49_215220-TGME49_284630	0.00204485	TGME49_284630_hypothetical_protein	0	0	0	0	0	0	0	0	0	0	0	3	4	3	3	3	0	0	0	0	0	0	0	0	0	0	0	0	0	0	0	0	0	0	0	0	0	0	0	0	0	0	0	0	0	0
	TGME49_215220-TGME49_284630	0.00204485
642	TGME49_263300-TGME49_294790	0.00204444	TGME49_263300_eukaryotic_porin_protein	0	0	0	0	0	0	0	0	0	0	0	0	0	0	0	0	0	0	0	0	0	0	0	0	0	0	0	0	0	0	0	0	0	0	0	0	0	0	0	0	0	0	0	0	0	0
	TGME49_263300-TGME49_294790	0.00204444	TGME49_294790_hypothetical_protein	0	0	0	0	0	0	0	0	0	0	0	0	0	0	0	0	0	0	0	0	0	0	0	0	0	0	0	0	0	0	0	0	0	0	0	0	0	0	0	0	0	0	0	0	0	0
	TGME49_263300-TGME49_294790	0.00204444
643	TGME49_227970-TGME49_288620	0.00204422	TGME49_227970_histone_family_DNA-binding_protein	0	0	0	0	0	0	0	0	0	0	0	0	0	0	0	0	0	0	0	0	0	0	0	0	0	0	0	0	0	0	0	0	0	0	0	0	0	0	0	0	0	0	0	0	0	0
	TGME49_227970-TGME49_288620	0.00204422	TGME49_288620_Erv1_/_Alr_family_protein	0	0	0	0	0	0	0	0	0	0	0	0	0	0	0	0	0	0	0	0	0	0	0	0	0	0	0	0	0	0	0	0	0	0	0	0	0	0	0	0	0	0	0	0	0	0
	TGME49_227970-TGME49_288620	0.00204422
644	TGME49_215775-TGME49_227970	0.00204407	TGME49_215775_rhoptry_protein_ROP8_(ROP8)	0	0	0	0	0	0	0	0	0	0	0	0	0	0	0	0	0	0	0	0	0	0	0	0	0	0	0	0	0	0	0	2	0	0	0	0	0	0	0	0	0	0	0	0	0	0
	TGME49_215775-TGME49_227970	0.00204407	TGME49_227970_histone_family_DNA-binding_protein	0	0	0	0	0	0	0	0	0	0	0	0	0	0	0	0	0	0	0	0	0	0	0	0	0	0	0	0	0	0	0	0	0	0	0	0	0	0	0	0	0	0	0	0	0	0
	TGME49_215775-TGME49_227970	0.00204407
645	TGME49_235930-TGME49_311470	0.00204406	TGME49_235930_domain_K-_type_RNA_binding_proteins_family_protein	0	0	0	0	0	0	0	0	0	0	0	0	0	0	0	0	0	0	0	0	0	0	0	0	0	0	0	0	0	0	0	0	0	0	0	0	0	0	0	0	0	0	0	0	0	0
	TGME49_235930-TGME49_311470	0.00204406	TGME49_311470_rhoptry_neck_protein_RON5_(RON5)	0	0	0	0	0	0	5	6	7	6	0	3	0	0	0	0	0	0	0	0	0	0	0	0	0	0	0	0	0	0	0	0	0	0	0	0	0	0	0	0	0	0	0	0	0	0
	TGME49_235930-TGME49_311470	0.00204406
646	TGME49_212290-TGME49_294790	0.00204387	TGME49_212290_ribosomal_protein_RPS19_(RPS19)	0	0	0	0	0	0	0	0	0	0	0	0	0	0	0	0	0	0	0	0	0	0	0	0	0	0	0	0	0	0	0	0	0	0	0	0	0	0	0	0	0	0	0	0	0	0
	TGME49_212290-TGME49_294790	0.00204387	TGME49_294790_hypothetical_protein	0	0	0	0	0	0	0	0	0	0	0	0	0	0	0	0	0	0	0	0	0	0	0	0	0	0	0	0	0	0	0	0	0	0	0	0	0	0	0	0	0	0	0	0	0	0
	TGME49_212290-TGME49_294790	0.00204387
647	TGME49_284630-TGME49_312600	0.00204373	TGME49_284630_hypothetical_protein	0	0	0	0	0	0	0	0	0	0	0	3	4	3	3	3	0	0	0	0	0	0	0	0	0	0	0	0	0	0	0	0	0	0	0	0	0	0	0	0	0	0	0	0	0	0
	TGME49_284630-TGME49_312600	0.00204373	TGME49_312600_heat_shock_protein_HSP21_(HSP21)	0	0	0	0	0	0	0	0	0	0	0	0	0	0	0	0	0	0	0	0	0	0	0	0	0	0	0	0	0	0	0	0	0	0	0	0	0	0	0	0	0	0	0	0	0	0
	TGME49_284630-TGME49_312600	0.00204373
648	TGME49_226980-TGME49_259040	0.00204334	TGME49_226980_hypothetical_protein	0	0	0	0	0	0	0	0	0	0	0	0	0	0	0	0	0	0	0	0	0	0	0	0	0	0	0	0	0	0	0	0	0	0	0	0	0	0	0	0	0	0	0	0	0	0
	TGME49_226980-TGME49_259040	0.00204334	TGME49_259040_hypothetical_protein	0	0	0	0	0	0	0	0	0	0	0	0	0	0	0	0	0	0	0	0	0	0	0	0	0	0	0	0	0	0	0	0	0	0	0	0	0	0	0	0	0	0	0	0	0	0
	TGME49_226980-TGME49_259040	0.00204334
649	TGME49_215350-TGME49_262690	0.00204294	TGME49_215350_hypothetical_protein	0	0	0	0	0	0	0	0	0	0	0	0	0	0	0	0	0	0	0	0	0	0	0	0	0	0	0	0	0	0	0	0	0	0	0	0	0	0	0	0	0	0	0	0	0	0
	TGME49_215350-TGME49_262690	0.00204294	TGME49_262690_ribosomal_protein_RPL27_(RPL27)	0	0	0	0	0	0	0	0	0	0	0	0	0	0	0	0	0	0	0	0	0	0	0	0	0	0	0	0	0	0	0	0	0	0	0	0	0	0	0	0	0	0	0	0	0	0
	TGME49_215350-TGME49_262690	0.00204294
650	TGME49_226960-TGME49_265260	0.00204291	TGME49_226960_phosphofructokinase_PFKII_(PFKII)	4	0	2	0	0	1	0	0	0	0	0	0	0	0	0	0	0	0	0	0	0	0	0	0	0	0	0	0	0	0	0	0	0	0	0	0	0	0	0	0	0	0	0	0	0	0
	TGME49_226960-TGME49_265260	0.00204291	TGME49_265260_hypothetical_protein	0	0	0	0	0	0	0	0	0	0	0	0	0	0	0	0	0	0	0	0	0	0	0	0	0	0	0	0	0	0	0	0	0	0	0	0	0	0	0	0	0	0	0	0	0	0
	TGME49_226960-TGME49_265260	0.00204291
651	TGME49_220270-TGME49_277230	0.00204289	TGME49_220270_alveolin_domain_containing_intermediate_filament_IMC6_(IMC6)	0	0	0	0	0	0	0	0	0	0	0	0	0	0	0	0	0	0	0	0	0	0	0	0	0	0	0	0	0	0	0	0	0	0	0	0	0	0	0	0	0	0	0	0	0	0
	TGME49_220270-TGME49_277230	0.00204289	TGME49_277230_hypothetical_protein	0	0	0	0	0	0	0	0	0	0	0	0	0	0	0	0	0	0	0	0	0	0	0	0	0	0	0	0	0	0	0	0	0	0	0	0	0	0	0	0	0	0	0	0	0	0
	TGME49_220270-TGME49_277230	0.00204289
652	TGME49_220270-TGME49_226420	0.00204269	TGME49_220270_alveolin_domain_containing_intermediate_filament_IMC6_(IMC6)	0	0	0	0	0	0	0	0	0	0	0	0	0	0	0	0	0	0	0	0	0	0	0	0	0	0	0	0	0	0	0	0	0	0	0	0	0	0	0	0	0	0	0	0	0	0
	TGME49_220270-TGME49_226420	0.00204269	TGME49_226420_peptidase_family_M3_protein	0	0	0	0	0	0	0	0	0	0	0	0	0	0	0	0	0	0	0	0	0	0	0	0	0	0	0	0	0	0	0	0	0	0	0	0	0	0	0	0	0	0	0	0	0	0
	TGME49_220270-TGME49_226420	0.00204269
653	TGME49_235930-TGME49_263300	0.00204246	TGME49_235930_domain_K-_type_RNA_binding_proteins_family_protein	0	0	0	0	0	0	0	0	0	0	0	0	0	0	0	0	0	0	0	0	0	0	0	0	0	0	0	0	0	0	0	0	0	0	0	0	0	0	0	0	0	0	0	0	0	0
	TGME49_235930-TGME49_263300	0.00204246	TGME49_263300_eukaryotic_porin_protein	0	0	0	0	0	0	0	0	0	0	0	0	0	0	0	0	0	0	0	0	0	0	0	0	0	0	0	0	0	0	0	0	0	0	0	0	0	0	0	0	0	0	0	0	0	0
	TGME49_235930-TGME49_263300	0.00204246
654	TGME49_259240-TGME49_293900	0.00204202	TGME49_259240_ribosomal_protein_RPS21_(RPS21)	0	0	0	0	0	0	0	0	0	0	0	0	0	0	0	0	0	0	0	0	0	0	0	0	0	0	0	0	0	0	0	0	0	0	0	0	0	0	0	0	0	0	0	0	0	0
	TGME49_259240-TGME49_293900	0.00204202	TGME49_293900_sporozoite_protein_with_an_altered_thrombospondin_repeat_SPATR	0	0	0	0	0	0	0	0	0	0	0	0	0	0	0	0	0	0	0	0	0	0	0	0	0	0	0	0	0	0	0	0	0	0	0	0	0	0	0	0	0	0	0	0	0	0
	TGME49_259240-TGME49_293900	0.00204202
655	TGME49_262690-TGME49_308860	0.00204198	TGME49_262690_ribosomal_protein_RPL27_(RPL27)	0	0	0	0	0	0	0	0	0	0	0	0	0	0	0	0	0	0	0	0	0	0	0	0	0	0	0	0	0	0	0	0	0	0	0	0	0	0	0	0	0	0	0	0	0	0
	TGME49_262690-TGME49_308860	0.00204198	TGME49_308860_hypothetical_protein	0	0	0	0	0	0	0	0	0	0	0	0	0	0	0	0	0	0	0	0	0	0	0	0	0	0	0	0	0	0	0	0	0	0	0	0	0	0	0	0	0	0	0	0	0	0
	TGME49_262690-TGME49_308860	0.00204198
656	TGME49_233450-TGME49_310640	0.00204195	TGME49_233450_SAG-related_sequence_SRS29A_(SRS1)	0	0	0	0	0	0	0	0	0	0	0	0	0	0	0	0	0	0	0	0	0	0	0	0	0	0	0	0	0	0	0	0	0	0	0	0	0	0	0	0	0	0	0	0	0	0
	TGME49_233450-TGME49_310640	0.00204195	TGME49_310640_phosphorylase_family_protein	3	0	1	0	0	1	0	0	0	0	0	0	0	0	0	0	0	0	0	0	0	0	0	0	0	0	0	0	0	0	0	0	0	0	0	0	0	0	0	0	0	0	0	0	0	0
	TGME49_233450-TGME49_310640	0.00204195
657	TGME49_268950-TGME49_319730	0.00204164	TGME49_268950_hypothetical_protein	0	0	0	0	0	0	0	1	1	0	0	0	0	0	0	0	0	0	0	0	0	0	0	0	0	0	0	0	0	0	0	0	0	0	0	0	0	0	0	0	0	0	0	0	0	0
	TGME49_268950-TGME49_319730	0.00204164	TGME49_319730_YOU2_family_C2C2_zinc_finger_protein	0	0	0	0	0	0	0	0	0	0	0	0	0	0	0	0	0	0	0	0	0	0	0	0	0	0	0	0	0	0	0	0	0	0	0	0	0	0	0	0	0	0	0	0	0	0
	TGME49_268950-TGME49_319730	0.00204164
658	TGME49_230210-TGME49_284630	0.00204149	TGME49_230210_alveolin_domain_containing_intermediate_filament_IMC10_(ALV12)	0	0	0	0	0	0	0	0	0	0	0	0	0	0	0	0	0	0	0	0	0	0	0	0	0	0	0	0	0	0	0	0	0	0	0	0	0	0	0	0	0	0	0	0	0	0
	TGME49_230210-TGME49_284630	0.00204149	TGME49_284630_hypothetical_protein	0	0	0	0	0	0	0	0	0	0	0	3	4	3	3	3	0	0	0	0	0	0	0	0	0	0	0	0	0	0	0	0	0	0	0	0	0	0	0	0	0	0	0	0	0	0
	TGME49_230210-TGME49_284630	0.00204149
659	TGME49_218280-TGME49_324600	0.00204125	TGME49_218280_eukaryotic_porin,_putative	0	0	0	0	0	0	0	0	0	0	0	0	0	0	0	0	0	0	0	0	0	0	0	0	0	0	0	0	0	0	0	0	0	0	0	0	0	0	0	0	0	0	0	0	0	0
	TGME49_218280-TGME49_324600	0.00204125	TGME49_324600_heat_shock_protein	0	0	0	0	0	0	0	0	0	0	0	0	0	0	0	0	0	0	0	0	0	0	0	0	0	0	0	0	0	0	0	0	0	0	0	0	0	0	0	0	0	0	0	0	0	0
	TGME49_218280-TGME49_324600	0.00204125
660	TGME49_289210-TGME49_319730	0.00204085	TGME49_289210_prefoldin_subunit_protein	0	0	0	0	0	0	0	0	0	0	0	0	0	0	0	0	0	0	0	0	0	0	0	0	0	0	0	0	0	0	0	0	0	0	0	0	0	0	0	0	0	0	0	0	0	0
	TGME49_289210-TGME49_319730	0.00204085	TGME49_319730_YOU2_family_C2C2_zinc_finger_protein	0	0	0	0	0	0	0	0	0	0	0	0	0	0	0	0	0	0	0	0	0	0	0	0	0	0	0	0	0	0	0	0	0	0	0	0	0	0	0	0	0	0	0	0	0	0
	TGME49_289210-TGME49_319730	0.00204085
661	TGME49_212290-TGME49_235930	0.00204076	TGME49_212290_ribosomal_protein_RPS19_(RPS19)	0	0	0	0	0	0	0	0	0	0	0	0	0	0	0	0	0	0	0	0	0	0	0	0	0	0	0	0	0	0	0	0	0	0	0	0	0	0	0	0	0	0	0	0	0	0
	TGME49_212290-TGME49_235930	0.00204076	TGME49_235930_domain_K-_type_RNA_binding_proteins_family_protein	0	0	0	0	0	0	0	0	0	0	0	0	0	0	0	0	0	0	0	0	0	0	0	0	0	0	0	0	0	0	0	0	0	0	0	0	0	0	0	0	0	0	0	0	0	0
	TGME49_212290-TGME49_235930	0.00204076
662	TGME49_294790-TGME49_313230	0.00204023	TGME49_294790_hypothetical_protein	0	0	0	0	0	0	0	0	0	0	0	0	0	0	0	0	0	0	0	0	0	0	0	0	0	0	0	0	0	0	0	0	0	0	0	0	0	0	0	0	0	0	0	0	0	0
	TGME49_294790-TGME49_313230	0.00204023	TGME49_313230_eukaryotic_initiation_factor-2,_alpha_subunit	0	0	0	0	0	0	0	0	0	0	0	0	0	0	0	0	0	0	0	0	0	0	0	0	0	0	0	0	0	0	0	0	0	0	0	0	0	0	0	0	0	0	0	0	0	0
	TGME49_294790-TGME49_313230	0.00204023
663	TGME49_285180-TGME49_310070	0.00204013	TGME49_285180_hypothetical_protein	0	0	0	0	0	0	0	0	0	0	0	0	0	0	0	0	0	0	0	0	0	0	0	0	0	0	0	0	0	0	0	0	0	0	0	0	0	0	0	0	0	0	0	0	0	0
	TGME49_285180-TGME49_310070	0.00204013	TGME49_310070_methyltransferase,_putative	0	0	0	0	0	0	0	0	0	0	0	0	0	0	0	0	0	0	0	0	0	0	0	0	0	0	0	0	0	0	0	0	0	0	0	0	0	0	0	0	0	0	0	0	0	0
	TGME49_285180-TGME49_310070	0.00204013
664	TGME49_203990-TGME49_226960	0.00203986	TGME49_203990_rhoptry_protein_ROP12_(ROP12)	0	0	0	0	0	0	0	0	0	0	0	0	0	0	2	5	0	0	0	0	0	0	0	0	0	0	0	0	0	0	0	0	0	0	0	0	0	0	0	0	0	0	0	0	0	0
	TGME49_203990-TGME49_226960	0.00203986	TGME49_226960_phosphofructokinase_PFKII_(PFKII)	4	0	2	0	0	1	0	0	0	0	0	0	0	0	0	0	0	0	0	0	0	0	0	0	0	0	0	0	0	0	0	0	0	0	0	0	0	0	0	0	0	0	0	0	0	0
	TGME49_203990-TGME49_226960	0.00203986
665	TGME49_289970-TGME49_311470	0.0020396	TGME49_289970_hypothetical_protein	0	0	0	0	0	0	0	0	0	0	0	0	0	0	0	0	0	0	0	0	0	0	0	0	0	0	0	0	0	0	0	0	0	0	0	0	0	0	0	0	0	0	0	0	0	0
	TGME49_289970-TGME49_311470	0.0020396	TGME49_311470_rhoptry_neck_protein_RON5_(RON5)	0	0	0	0	0	0	5	6	7	6	0	3	0	0	0	0	0	0	0	0	0	0	0	0	0	0	0	0	0	0	0	0	0	0	0	0	0	0	0	0	0	0	0	0	0	0
	TGME49_289970-TGME49_311470	0.0020396
666	TGME49_223050-TGME49_293900	0.00203909	TGME49_223050_ribosomal_protein_RPS20_(RPS20)	0	0	0	0	0	0	0	0	0	0	0	0	0	0	0	0	0	0	0	0	0	0	0	0	0	0	0	0	0	0	0	0	0	0	0	0	0	0	0	0	0	0	0	0	0	0
	TGME49_223050-TGME49_293900	0.00203909	TGME49_293900_sporozoite_protein_with_an_altered_thrombospondin_repeat_SPATR	0	0	0	0	0	0	0	0	0	0	0	0	0	0	0	0	0	0	0	0	0	0	0	0	0	0	0	0	0	0	0	0	0	0	0	0	0	0	0	0	0	0	0	0	0	0
	TGME49_223050-TGME49_293900	0.00203909
[truncated: 831 more rows]
[truncated: 581 more columns]
