# Supplementary material for: ToxoNet: A high confidence map of protein-protein interactions in Toxoplasma gondii
Source: PLoS Comput Biol. 2024 Jun 20;20(6):e1012208. doi: 10.1371/journal.pcbi.1012208 (PMC11219001; doi:10.1371/journal.pcbi.1012208)
Supplement: S7 Table — (XLSX) [file pcbi.1012208.s015.xlsx]

## Sheet: Combined_HCnetwork.cys
Supplemental Table 7 List of interactions comprising the Combined High Confidence Network
Source	Type	Target	Score	Method
TGME49_200360_hypothetical_protein	pp	TGME49_204530_microneme_protein_MIC11	0.701735	Supervised
TGME49_200360_hypothetical_protein	pp	TGME49_288650_dense_granule_protein_GRA12	0.642082	Supervised
TGME49_200360_hypothetical_protein	pp	TGME49_294790_hypothetical_protein	0.636659	Supervised
TGME49_200360_hypothetical_protein	pp	TGME49_306060_rhoptry_neck_protein_RON8	0.709328	Supervised
TGME49_200360_hypothetical_protein	pp	TGME49_309760_hypothetical_protein	0.76898	Supervised
TGME49_201520_protein_phosphatase_2C_domain-containing_protein	pp	TGME49_266970_hypothetical_protein	0.631236	Supervised
TGME49_201680_eukaryotic_initiation_factor-3_subunit_10,_putative	pp	TGME49_222860_eukaryotic_translation_initiation_factor,_putative	1	Supervised
TGME49_201680_eukaryotic_initiation_factor-3_subunit_10,_putative	pp	TGME49_228190_eukaryotic_initiation_factor-3,_subunit_5,_putative	0.808026	Supervised
TGME49_201680_eukaryotic_initiation_factor-3_subunit_10,_putative	pp	TGME49_251500_eukaryotic_initiation_factor-3,_subunit_3,_putative	0.637744	Supervised
TGME49_201680_eukaryotic_initiation_factor-3_subunit_10,_putative	pp	TGME49_262040_SAC3/GANP_family_protein	0.908894	Supervised
TGME49_201680_eukaryotic_initiation_factor-3_subunit_10,_putative	pp	TGME49_273520_PCI_domain-containing_protein	0.661605	Supervised
TGME49_201680_eukaryotic_initiation_factor-3_subunit_10,_putative	pp	TGME49_294620_eukaryotic_initiation_factor-3,_subunit_8,_putative	0.863341	Supervised
TGME49_201680_eukaryotic_initiation_factor-3_subunit_10,_putative	pp	TGME49_294670_translation_initiation_factor_3_subunit	0.836226	Supervised
TGME49_201780_microneme_protein_MIC2	pp	TGME49_204050_subtilisin_SUB1	0.630152	Supervised
TGME49_201780_microneme_protein_MIC2	pp	TGME49_213280_SAG-related_sequence_SRS25	0.799349	Supervised
TGME49_201780_microneme_protein_MIC2	pp	TGME49_221480_hypothetical_protein	0.671367	Supervised
TGME49_201780_microneme_protein_MIC2	pp	TGME49_233450_SAG-related_sequence_SRS29A	0.703905	Supervised
TGME49_201780_microneme_protein_MIC2	pp	TGME49_240060_hypothetical_protein	0.74295	Supervised
TGME49_201780_microneme_protein_MIC2	pp	TGME49_254470_hypothetical_protein	0.796095	Supervised
TGME49_201780_microneme_protein_MIC2	pp	TGME49_279100_hypothetical_protein	0.697397	Supervised
TGME49_201780_microneme_protein_MIC2	pp	TGME49_291890_microneme_protein_MIC1	0.66269	Supervised
TGME49_201780_microneme_protein_MIC2	pp	TGME49_323100_hypothetical_protein	0.636659	Supervised
TGME49_201860_hypothetical_protein	pp	TGME49_297400_hypothetical_protein	0.643167	Supervised
TGME49_202530_aspartate-tRNA_ligase	pp	TGME49_205470_translation_elongation_factor_2_family_protein,_putative	0.665944	Supervised
TGME49_202530_aspartate-tRNA_ligase	pp	TGME49_205710_lysine-tRNA_ligase	0.812364	Supervised
TGME49_202530_aspartate-tRNA_ligase	pp	TGME49_217460_glutaminyl-tRNA_synthetase_(GlnRS)	0.940347	Supervised
TGME49_202530_aspartate-tRNA_ligase	pp	TGME49_219850_prolyl-tRNA_synthetase_(ProRS)	0.806941	Supervised
TGME49_202530_aspartate-tRNA_ligase	pp	TGME49_256970_vacuolar_ATP_synthase_subunit_A,_putative	0.64859	Supervised
TGME49_202530_aspartate-tRNA_ligase	pp	TGME49_290600_succinyl-CoA-synthetase_alpha_SCSA	0.697397	Supervised
TGME49_202530_aspartate-tRNA_ligase	pp	TGME49_300260_threonyl-tRNA_synthetase_family_protein	0.689805	Supervised
TGME49_202610_protein_phosphatase_2C_domain-containing_protein	pp	TGME49_229470_hypothetical_protein	0.630152	Supervised
TGME49_202620_hypothetical_protein	pp	TGME49_226380_hypothetical_protein	0.670282	Supervised
TGME49_202620_hypothetical_protein	pp	TGME49_309760_hypothetical_protein	0.689805	Supervised
TGME49_202680_peptidase_M16,_alpha_subunit,_putative	pp	TGME49_218280_eukaryotic_porin,_putative	0.644252	Supervised
TGME49_202680_peptidase_M16,_alpha_subunit,_putative	pp	TGME49_222220_alveolin_domain_containing_intermediate_filament_IMC7	0.981562	Supervised
TGME49_202680_peptidase_M16,_alpha_subunit,_putative	pp	TGME49_236210_peptidase_M16_family_potein,_putative	0.97397	Supervised
TGME49_202680_peptidase_M16,_alpha_subunit,_putative	pp	TGME49_246540_cytochrome_c1,_heme_protein	0.658351	Supervised
TGME49_202680_peptidase_M16,_alpha_subunit,_putative	pp	TGME49_284540_ATP_synthase_F1,_delta_subunit_protein	0.63449	Supervised
TGME49_202690_DNA-directed_RNA_polymerase_II_RPB9	pp	TGME49_315920_DNA-directed_RNA_polymerase_II_RPB11A	0.621475	Supervised
TGME49_202770_RNA_recognition_motif-containing_protein	pp	TGME49_219250_acetyltransferase,_GNAT_family_protein	0.632321	Supervised
TGME49_202770_RNA_recognition_motif-containing_protein	pp	TGME49_230960_splicing_factor_3b,_subunit_3,_putative	0.639913	Supervised
TGME49_202770_RNA_recognition_motif-containing_protein	pp	TGME49_233520_ATP-dependent_RNA_helicase	0.752711	Supervised
TGME49_202770_RNA_recognition_motif-containing_protein	pp	TGME49_236910_U2_snRNP_auxiliary_factor,_putative	0.681128	Supervised
TGME49_202770_RNA_recognition_motif-containing_protein	pp	TGME49_246500_surp_module_domain-containing_protein	0.686551	Supervised
TGME49_202770_RNA_recognition_motif-containing_protein	pp	TGME49_247550_heat_shock_protein_HSP60	0.766811	Supervised
TGME49_202770_RNA_recognition_motif-containing_protein	pp	TGME49_289540_hypothetical_protein	0.707158	Supervised
TGME49_202870_SAP_domain-containing_protein	pp	TGME49_232440_Brf1p_family_coiled_coil_protein	0.63449	Supervised
TGME49_203310_dense_granule_protein_GRA7	pp	TGME49_227620_dense_granule_protein_GRA2	0.854664	Supervised
TGME49_203310_dense_granule_protein_GRA7	pp	TGME49_250710_microneme_protein_MIC10	0.663774	Supervised
TGME49_203630_ribosomal_protein_RPL44	pp	TGME49_204020_ribosomal_protein_RPL8	0.646421	Supervised
TGME49_203630_ribosomal_protein_RPL44	pp	TGME49_205340_ribosomal_protein_RPS12	0.792842	Supervised
TGME49_203630_ribosomal_protein_RPL44	pp	TGME49_210690_ribosomal_protein_RPS6	0.663774	Supervised
TGME49_203630_ribosomal_protein_RPL44	pp	TGME49_215460_ribosomal_protein_RPS24	0.618221	Supervised
TGME49_203630_ribosomal_protein_RPL44	pp	TGME49_215470_ribosomal_protein_RPL10A	0.908894	Supervised
TGME49_203630_ribosomal_protein_RPL44	pp	TGME49_238010_ribosomal_protein_RPL23A	0.843818	Supervised
TGME49_203630_ribosomal_protein_RPL44	pp	TGME49_243570_ribosomal_protein_RPS26	0.64859	Supervised
TGME49_203630_ribosomal_protein_RPL44	pp	TGME49_245460_ribosomal_protein_RPS8	0.703905	Supervised
TGME49_203630_ribosomal_protein_RPL44	pp	TGME49_250810_ribosomal_protein_RPL35	0.888286	Supervised
TGME49_203630_ribosomal_protein_RPL44	pp	TGME49_261570_ribosomal_protein_RPL7A	0.663774	Supervised
TGME49_203630_ribosomal_protein_RPL44	pp	TGME49_299050_ribosomal_protein_RPL17	0.738612	Supervised
TGME49_203630_ribosomal_protein_RPL44	pp	TGME49_313390_ribosomal_protein_RPL6	0.700651	Supervised
TGME49_203630_ribosomal_protein_RPL44	pp	TGME49_314810_ribosomal_protein_RPL7	0.690889	Supervised
TGME49_203630_ribosomal_protein_RPL44	pp	TGME49_320050_ribosomal_protein_RPL5	0.722343	Supervised
TGME49_203720_vitamin_k_epoxide_reductase_family_protein	pp	TGME49_219280_actin_like_protein_ALP1	0.629067	Supervised
TGME49_204020_ribosomal_protein_RPL8	pp	TGME49_210690_ribosomal_protein_RPS6	0.817787	Supervised
TGME49_204020_ribosomal_protein_RPL8	pp	TGME49_215460_ribosomal_protein_RPS24	0.671367	Supervised
TGME49_204020_ribosomal_protein_RPL8	pp	TGME49_215470_ribosomal_protein_RPL10A	0.976139	Supervised
TGME49_204020_ribosomal_protein_RPL8	pp	TGME49_222860_eukaryotic_translation_initiation_factor,_putative	0.934924	Supervised
TGME49_204020_ribosomal_protein_RPL8	pp	TGME49_227360_ribosomal_protein_RPL3	0.979393	Supervised
TGME49_204020_ribosomal_protein_RPL8	pp	TGME49_227600_ribosomal_protein_RPL34	0.863341	Supervised
TGME49_204020_ribosomal_protein_RPL8	pp	TGME49_229670_ribosomal_protein_RPS23	0.988069	Supervised
TGME49_204020_ribosomal_protein_RPL8	pp	TGME49_245460_ribosomal_protein_RPS8	0.901302	Supervised
TGME49_204020_ribosomal_protein_RPL8	pp	TGME49_250810_ribosomal_protein_RPL35	0.901302	Supervised
TGME49_204020_ribosomal_protein_RPL8	pp	TGME49_261570_ribosomal_protein_RPL7A	0.994577	Supervised
TGME49_204020_ribosomal_protein_RPL8	pp	TGME49_262690_ribosomal_protein_RPL27	0.805857	Supervised
TGME49_204020_ribosomal_protein_RPL8	pp	TGME49_263040_ribosomal_protein_RPS16	0.880694	Supervised
TGME49_204020_ribosomal_protein_RPL8	pp	TGME49_299050_ribosomal_protein_RPL17	0.950108	Supervised
TGME49_204020_ribosomal_protein_RPL8	pp	TGME49_300000_ribosomal_protein_RPL18	0.960954	Supervised
TGME49_204050_subtilisin_SUB1	pp	TGME49_215980_hypothetical_protein	0.643167	Supervised
TGME49_204050_subtilisin_SUB1	pp	TGME49_218520_microneme_protein_MIC6	0.672451	Supervised
TGME49_204050_subtilisin_SUB1	pp	TGME49_233450_SAG-related_sequence_SRS29A	0.698482	Supervised
TGME49_204050_subtilisin_SUB1	pp	TGME49_240060_hypothetical_protein	0.694143	Supervised
TGME49_204050_subtilisin_SUB1	pp	TGME49_254470_hypothetical_protein	0.779826	Supervised
TGME49_204050_subtilisin_SUB1	pp	TGME49_310780_dense_granule_protein_GRA4	0.685466	Supervised
TGME49_204080_histidine_acid_phosphatase_superfamily_protein	pp	TGME49_225870_hypothetical_protein	0.677874	Supervised
TGME49_204080_histidine_acid_phosphatase_superfamily_protein	pp	TGME49_248740_hypothetical_protein	0.655098	Supervised
TGME49_204080_histidine_acid_phosphatase_superfamily_protein	pp	TGME49_271740_hypothetical_protein	0.732104	Supervised
TGME49_204080_histidine_acid_phosphatase_superfamily_protein	pp	TGME49_283540_hypothetical_protein	0.636659	Supervised
TGME49_204340_hypothetical_protein	pp	TGME49_212300_hypothetical_protein	0.626898	Supervised
TGME49_204340_hypothetical_protein	pp	TGME49_213280_SAG-related_sequence_SRS25	0.637744	Supervised
TGME49_204370_WD-40_repeat_protein	pp	TGME49_274060_2-oxoglutarate/malate_translocase_OMT	0.638829	Supervised
TGME49_204370_WD-40_repeat_protein	pp	TGME49_306670_hypothetical_protein	0.656182	Supervised
TGME49_204400_ATPase_synthase_subunit_alpha,_putative	pp	TGME49_207170_hypothetical_protein	0.740781	Supervised
TGME49_204400_ATPase_synthase_subunit_alpha,_putative	pp	TGME49_218410_ribosomal_protein_RPP0	0.729935	Supervised
TGME49_204400_ATPase_synthase_subunit_alpha,_putative	pp	TGME49_222220_alveolin_domain_containing_intermediate_filament_IMC7	0.747289	Supervised
TGME49_204400_ATPase_synthase_subunit_alpha,_putative	pp	TGME49_226000_ATP_synthase,_putative	0.882863	Supervised
TGME49_204400_ATPase_synthase_subunit_alpha,_putative	pp	TGME49_227360_ribosomal_protein_RPL3	0.958785	Supervised
TGME49_204400_ATPase_synthase_subunit_alpha,_putative	pp	TGME49_228470_ribosomal_protein_RPL15	0.62039	Supervised
TGME49_204400_ATPase_synthase_subunit_alpha,_putative	pp	TGME49_247550_heat_shock_protein_HSP60	0.994577	Supervised
TGME49_204400_ATPase_synthase_subunit_alpha,_putative	pp	TGME49_249900_adenine_nucleotide_translocator,_putative	0.82538	Supervised
TGME49_204400_ATPase_synthase_subunit_alpha,_putative	pp	TGME49_258060_myosin_heavy_chain,_putative	0.630152	Supervised
TGME49_204400_ATPase_synthase_subunit_alpha,_putative	pp	TGME49_261950_ATP_synthase_beta_subunit_ATP-B	1	Supervised
TGME49_204400_ATPase_synthase_subunit_alpha,_putative	pp	TGME49_263700_ribosomal_protein_RPS14	0.832972	Supervised
TGME49_204400_ATPase_synthase_subunit_alpha,_putative	pp	TGME49_288380_heat_shock_protein_HSP90	0.791757	Supervised
TGME49_204400_ATPase_synthase_subunit_alpha,_putative	pp	TGME49_289970_hypothetical_protein	0.740781	Supervised
TGME49_204530_microneme_protein_MIC11	pp	TGME49_288650_dense_granule_protein_GRA12	0.71692	Supervised
TGME49_204530_microneme_protein_MIC11	pp	TGME49_294790_hypothetical_protein	0.82321	Supervised
TGME49_204530_microneme_protein_MIC11	pp	TGME49_306060_rhoptry_neck_protein_RON8	0.665944	Supervised
TGME49_205250_rhoptry_protein_ROP18	pp	TGME49_308090_rhoptry_protein_ROP5	0.671367	Supervised
TGME49_205340_ribosomal_protein_RPS12	pp	TGME49_229670_ribosomal_protein_RPS23	1	Supervised
TGME49_205340_ribosomal_protein_RPS12	pp	TGME49_231140_ribosomal_protein_RPS25	0.895879	Supervised
TGME49_205340_ribosomal_protein_RPS12	pp	TGME49_232230_ribosomal_protein_RPL30	0.659436	Supervised
TGME49_205340_ribosomal_protein_RPS12	pp	TGME49_232710_ribosomal_protein_RPS3A	0.997831	Supervised
TGME49_205340_ribosomal_protein_RPS12	pp	TGME49_238010_ribosomal_protein_RPL23A	0.9718	Supervised
TGME49_205340_ribosomal_protein_RPS12	pp	TGME49_239330_ribosomal_protein_RPL37	0.901302	Supervised
TGME49_205340_ribosomal_protein_RPS12	pp	TGME49_239760_ribosomal_protein_RPL22	0.941432	Supervised
TGME49_205340_ribosomal_protein_RPS12	pp	TGME49_242330_ribosomal_protein_RPS5	0.968547	Supervised
TGME49_205340_ribosomal_protein_RPS12	pp	TGME49_243570_ribosomal_protein_RPS26	0.863341	Supervised
TGME49_205340_ribosomal_protein_RPS12	pp	TGME49_245460_ribosomal_protein_RPS8	1	Supervised
TGME49_205340_ribosomal_protein_RPS12	pp	TGME49_245620_ribosomal-ubiquitin_protein_RPS27A	0.750542	Supervised
TGME49_205340_ribosomal_protein_RPS12	pp	TGME49_247470_nucleolar_protein,_putative	0.735358	Supervised
TGME49_205340_ribosomal_protein_RPS12	pp	TGME49_249900_adenine_nucleotide_translocator,_putative	0.983731	Supervised
TGME49_205340_ribosomal_protein_RPS12	pp	TGME49_259240_ribosomal_protein_RPS21	0.829718	Supervised
TGME49_205340_ribosomal_protein_RPS12	pp	TGME49_260260_ribosomal_protein_RPP1	0.840564	Supervised
TGME49_205340_ribosomal_protein_RPS12	pp	TGME49_261570_ribosomal_protein_RPL7A	0.66269	Supervised
TGME49_205340_ribosomal_protein_RPS12	pp	TGME49_263700_ribosomal_protein_RPS14	0.842733	Supervised
TGME49_205340_ribosomal_protein_RPS12	pp	TGME49_266060_ribosomal_protein_RPSA	0.775488	Supervised
TGME49_205340_ribosomal_protein_RPS12	pp	TGME49_267400_ribosomal_protein_RPL32	0.62256	Supervised
TGME49_205340_ribosomal_protein_RPS12	pp	TGME49_309820_ribosomal_protein_RPL11	0.732104	Supervised
TGME49_205340_ribosomal_protein_RPS12	pp	TGME49_312090_ribosomal_protein_RPL23	0.780911	Supervised
TGME49_205340_ribosomal_protein_RPS12	pp	TGME49_320050_ribosomal_protein_RPL5	0.67679	Supervised
TGME49_205470_translation_elongation_factor_2_family_protein,_putative	pp	TGME49_205710_lysine-tRNA_ligase	0.754881	Supervised
TGME49_205470_translation_elongation_factor_2_family_protein,_putative	pp	TGME49_211680_protein_disulfide_isomerase	0.847072	Supervised
TGME49_205470_translation_elongation_factor_2_family_protein,_putative	pp	TGME49_216860_DEAD_(Asp-Glu-Ala-Asp)_box_polypeptide_DDX39	0.79718	Supervised
TGME49_205470_translation_elongation_factor_2_family_protein,_putative	pp	TGME49_216880_guanine_nucleotide-binding_protein	0.668113	Supervised
TGME49_205470_translation_elongation_factor_2_family_protein,_putative	pp	TGME49_219800_vacuolar_ATP_synthase_subunit_b,_putative	0.82538	Supervised
TGME49_205470_translation_elongation_factor_2_family_protein,_putative	pp	TGME49_223930_RNA_recognition_motif-containing_protein	0.670282	Supervised
TGME49_205470_translation_elongation_factor_2_family_protein,_putative	pp	TGME49_224900_adenylate_kinase,_putative	0.91757	Supervised
TGME49_205470_translation_elongation_factor_2_family_protein,_putative	pp	TGME49_225050_adenosylhomocysteinase,_putative	0.661605	Supervised
TGME49_205470_translation_elongation_factor_2_family_protein,_putative	pp	TGME49_226960_phosphofructokinase_PFKII	0.793926	Supervised
TGME49_205470_translation_elongation_factor_2_family_protein,_putative	pp	TGME49_247510_fructose-bisphospatase_II	0.618221	Supervised
TGME49_205470_translation_elongation_factor_2_family_protein,_putative	pp	TGME49_247550_heat_shock_protein_HSP60	0.685466	Supervised
TGME49_205470_translation_elongation_factor_2_family_protein,_putative	pp	TGME49_251810_translation_initiation_factor_eIF-5A,_putative	0.684382	Supervised
TGME49_205470_translation_elongation_factor_2_family_protein,_putative	pp	TGME49_254520_mediator_complex_subunit_MED11	0.685466	Supervised
TGME49_205470_translation_elongation_factor_2_family_protein,_putative	pp	TGME49_256970_vacuolar_ATP_synthase_subunit_A,_putative	0.726681	Supervised
TGME49_205470_translation_elongation_factor_2_family_protein,_putative	pp	TGME49_259690_orotidine-5-phosphate_decarboxylase/orotate_phosphoribosyltransferase	0.625813	Supervised
TGME49_205470_translation_elongation_factor_2_family_protein,_putative	pp	TGME49_266060_ribosomal_protein_RPSA	0.855748	Supervised
TGME49_205470_translation_elongation_factor_2_family_protein,_putative	pp	TGME49_268850_enolase_2	0.746204	Supervised
TGME49_205470_translation_elongation_factor_2_family_protein,_putative	pp	TGME49_280750_rudimentary_enhancer,_putative	0.62256	Supervised
TGME49_205470_translation_elongation_factor_2_family_protein,_putative	pp	TGME49_283850_peptidyl-prolyl_cis-trans_isomerase	0.773319	Supervised
TGME49_205470_translation_elongation_factor_2_family_protein,_putative	pp	TGME49_290600_succinyl-CoA-synthetase_alpha_SCSA	0.788503	Supervised
TGME49_205470_translation_elongation_factor_2_family_protein,_putative	pp	TGME49_294800_elongation_factor_1-alpha_(EF-1-ALPHA),_putative	0.652928	Supervised
TGME49_205470_translation_elongation_factor_2_family_protein,_putative	pp	TGME49_300260_threonyl-tRNA_synthetase_family_protein	0.82321	Supervised
TGME49_205470_translation_elongation_factor_2_family_protein,_putative	pp	TGME49_305290_vacuolar_atp_synthase_subunit_e,_putative	0.62256	Supervised
TGME49_205510_nucleolar_protein_5,_putative	pp	TGME49_247470_nucleolar_protein,_putative	0.799349	Supervised
TGME49_205558_NAC_domain-containing_protein	pp	TGME49_244320_ribosomal_protein_RPL24	0.657267	Supervised
TGME49_205558_NAC_domain-containing_protein	pp	TGME49_247550_heat_shock_protein_HSP60	0.751627	Supervised
TGME49_205558_NAC_domain-containing_protein	pp	TGME49_257090_NAC_domain-containing_protein	0.630152	Supervised
TGME49_205558_NAC_domain-containing_protein	pp	TGME49_263090_14-3-3_protein	0.638829	Supervised
TGME49_205558_NAC_domain-containing_protein	pp	TGME49_263700_ribosomal_protein_RPS14	0.892625	Supervised
TGME49_205700_cyclophilin_precursor	pp	TGME49_221210_cyclophilin	0.805857	Supervised
TGME49_205700_cyclophilin_precursor	pp	TGME49_230410_peroxiredoxin_PRX3	0.637744	Supervised
TGME49_205710_lysine-tRNA_ligase	pp	TGME49_216860_DEAD_(Asp-Glu-Ala-Asp)_box_polypeptide_DDX39	0.760304	Supervised
TGME49_205710_lysine-tRNA_ligase	pp	TGME49_217460_glutaminyl-tRNA_synthetase_(GlnRS)	0.982646	Supervised
TGME49_205710_lysine-tRNA_ligase	pp	TGME49_219850_prolyl-tRNA_synthetase_(ProRS)	0.824295	Supervised
TGME49_205710_lysine-tRNA_ligase	pp	TGME49_224900_adenylate_kinase,_putative	0.913232	Supervised
TGME49_205710_lysine-tRNA_ligase	pp	TGME49_256970_vacuolar_ATP_synthase_subunit_A,_putative	0.713666	Supervised
TGME49_205710_lysine-tRNA_ligase	pp	TGME49_263870_glutamate-tRNA_ligase	0.776573	Supervised
TGME49_205710_lysine-tRNA_ligase	pp	TGME49_266060_ribosomal_protein_RPSA	0.842733	Supervised
TGME49_205710_lysine-tRNA_ligase	pp	TGME49_270510_asparaginyl-tRNA_synthetase_(NOB+tRNA_synthase)	0.842733	Supervised
TGME49_205710_lysine-tRNA_ligase	pp	TGME49_279390_proliferation-associated_protein_2G4,_putative	0.778742	Supervised
TGME49_205710_lysine-tRNA_ligase	pp	TGME49_290600_succinyl-CoA-synthetase_alpha_SCSA	0.75705	Supervised
TGME49_205710_lysine-tRNA_ligase	pp	TGME49_300260_threonyl-tRNA_synthetase_family_protein	0.878525	Supervised
TGME49_205710_lysine-tRNA_ligase	pp	TGME49_305290_vacuolar_atp_synthase_subunit_e,_putative	0.813449	Supervised
TGME49_207170_hypothetical_protein	pp	TGME49_211040_Sec61beta_family_protein	0.721258	Supervised
TGME49_207170_hypothetical_protein	pp	TGME49_218410_ribosomal_protein_RPP0	0.635575	Supervised
TGME49_207170_hypothetical_protein	pp	TGME49_221510_hypothetical_protein	0.659436	Supervised
TGME49_207170_hypothetical_protein	pp	TGME49_222220_alveolin_domain_containing_intermediate_filament_IMC7	0.627983	Supervised
TGME49_207170_hypothetical_protein	pp	TGME49_226000_ATP_synthase,_putative	0.660521	Supervised
TGME49_207170_hypothetical_protein	pp	TGME49_226410_EF-1_guanine_nucleotide_exchange_domain-containing_protein	0.630152	Supervised
TGME49_207170_hypothetical_protein	pp	TGME49_233100_SPFH_domain_/_Band_7_family_protein	0.694143	Supervised
TGME49_207170_hypothetical_protein	pp	TGME49_243570_ribosomal_protein_RPS26	0.682213	Supervised
TGME49_207170_hypothetical_protein	pp	TGME49_248700_alveolin_domain_containing_intermediate_filament_IMC12	0.62039	Supervised
TGME49_207170_hypothetical_protein	pp	TGME49_258060_myosin_heavy_chain,_putative	0.654013	Supervised
TGME49_207170_hypothetical_protein	pp	TGME49_264040_hypothetical_protein	0.699566	Supervised
TGME49_207170_hypothetical_protein	pp	TGME49_268830_hypothetical_protein	0.700651	Supervised
TGME49_207170_hypothetical_protein	pp	TGME49_300140_elongation_factor_1-gamma,_putative	0.619306	Supervised
TGME49_207170_hypothetical_protein	pp	TGME49_300190_ribosomal_protein_RPL37A	0.657267	Supervised
TGME49_207170_hypothetical_protein	pp	TGME49_300280_LSM_domain-containing_protein	0.62039	Supervised
TGME49_207170_hypothetical_protein	pp	TGME49_306650_hypothetical_protein	0.741866	Supervised
TGME49_207170_hypothetical_protein	pp	TGME49_320220_ubiquinol_cytochrome_c_oxidoreductase,_putative	0.734273	Supervised
TGME49_208030_microneme_protein_MIC4	pp	TGME49_214940_MIC2-associated_protein_M2AP	0.922993	Supervised
TGME49_208030_microneme_protein_MIC4	pp	TGME49_218520_microneme_protein_MIC6	0.89154	Supervised
TGME49_208030_microneme_protein_MIC4	pp	TGME49_227620_dense_granule_protein_GRA2	0.715835	Supervised
TGME49_208030_microneme_protein_MIC4	pp	TGME49_275440_dense_granule_protein_GRA6	0.738612	Supervised
TGME49_208030_microneme_protein_MIC4	pp	TGME49_291890_microneme_protein_MIC1	0.834056	Supervised
TGME49_208370_myosin_heavy_chain,_putative	pp	TGME49_212300_hypothetical_protein	0.840564	Supervised
TGME49_208370_myosin_heavy_chain,_putative	pp	TGME49_226380_hypothetical_protein	0.748373	Supervised
TGME49_208370_myosin_heavy_chain,_putative	pp	TGME49_279100_hypothetical_protein	0.644252	Supervised
TGME49_208370_myosin_heavy_chain,_putative	pp	TGME49_316250_hypothetical_protein	0.852495	Supervised
TGME49_209030_actin_ACT1	pp	TGME49_220400_actin_depolymerizing_factor_ADF	0.708243	Supervised
TGME49_209030_actin_ACT1	pp	TGME49_230210_alveolin_domain_containing_intermediate_filament_IMC10	0.645336	Supervised
TGME49_209030_actin_ACT1	pp	TGME49_243960_nuclear_transport_factor_2_(ntf2)_domain-containing_protein	0.775488	Supervised
TGME49_209030_actin_ACT1	pp	TGME49_263090_14-3-3_protein	0.727766	Supervised
TGME49_209030_actin_ACT1	pp	TGME49_272630_U6_snRNA-associated_Sm_family_protein_LSm8,_putative	0.669197	Supervised
TGME49_209030_actin_ACT1	pp	TGME49_310030_cyclase-associated_protein,_putative	0.706074	Supervised
TGME49_209160_myristoyl_CoA:protein_N-myristoyltransferase	pp	TGME49_290290_ubiquitin-activating_enzyme_E1_family_protein	0.657267	Supervised
TGME49_209290_ribosomal_protein_RPS28	pp	TGME49_224900_adenylate_kinase,_putative	0.629067	Supervised
TGME49_209290_ribosomal_protein_RPS28	pp	TGME49_257090_NAC_domain-containing_protein	0.669197	Supervised
TGME49_209420_hypothetical_protein	pp	TGME49_300260_threonyl-tRNA_synthetase_family_protein	0.842733	Supervised
TGME49_209420_hypothetical_protein	pp	TGME49_310700_serine/threonine_phosophatase_PP1	0.691974	Supervised
TGME49_209420_hypothetical_protein	pp	TGME49_318310_transketolase	0.701735	Supervised
TGME49_209910_histone_H2Bv	pp	TGME49_300200_histone_H2AZ	0.667028	Supervised
TGME49_209910_histone_H2Bv	pp	TGME49_305160_histone_H2Ba	0.619306	Supervised
TGME49_210690_ribosomal_protein_RPS6	pp	TGME49_215460_ribosomal_protein_RPS24	0.67462	Supervised
TGME49_210690_ribosomal_protein_RPS6	pp	TGME49_215470_ribosomal_protein_RPL10A	0.79718	Supervised
TGME49_210690_ribosomal_protein_RPS6	pp	TGME49_225080_ribosomal_protein_RPS18	0.926247	Supervised
TGME49_210690_ribosomal_protein_RPS6	pp	TGME49_227360_ribosomal_protein_RPL3	0.762473	Supervised
TGME49_210690_ribosomal_protein_RPS6	pp	TGME49_229670_ribosomal_protein_RPS23	0.930586	Supervised
TGME49_210690_ribosomal_protein_RPS6	pp	TGME49_232230_ribosomal_protein_RPL30	0.793926	Supervised
TGME49_210690_ribosomal_protein_RPS6	pp	TGME49_238010_ribosomal_protein_RPL23A	0.635575	Supervised
TGME49_210690_ribosomal_protein_RPS6	pp	TGME49_244320_ribosomal_protein_RPL24	0.724512	Supervised
TGME49_210690_ribosomal_protein_RPS6	pp	TGME49_245460_ribosomal_protein_RPS8	0.856833	Supervised
TGME49_210690_ribosomal_protein_RPS6	pp	TGME49_254440_ribosomal_protein_RPL12	0.635575	Supervised
TGME49_210690_ribosomal_protein_RPS6	pp	TGME49_261570_ribosomal_protein_RPL7A	0.772234	Supervised
TGME49_210690_ribosomal_protein_RPS6	pp	TGME49_262690_ribosomal_protein_RPL27	0.869848	Supervised
TGME49_210690_ribosomal_protein_RPS6	pp	TGME49_263040_ribosomal_protein_RPS16	0.703905	Supervised
TGME49_210690_ribosomal_protein_RPS6	pp	TGME49_267060_ribosomal_protein_RPL14	0.748373	Supervised
TGME49_210690_ribosomal_protein_RPS6	pp	TGME49_270380_ribosomal_protein_RPS13	0.812364	Supervised
TGME49_210690_ribosomal_protein_RPS6	pp	TGME49_275810_ribosomal_protein_RPS10	0.673536	Supervised
TGME49_210690_ribosomal_protein_RPS6	pp	TGME49_289970_hypothetical_protein	0.722343	Supervised
TGME49_210690_ribosomal_protein_RPS6	pp	TGME49_299050_ribosomal_protein_RPL17	0.79718	Supervised
TGME49_210690_ribosomal_protein_RPS6	pp	TGME49_300000_ribosomal_protein_RPL18	0.89154	Supervised
TGME49_210840_arginyl-tRNA_synthetase_family_protein	pp	TGME49_235540_eukaryotic_initiation_factor-2_beta,_putative	0.760304	Supervised
TGME49_210840_arginyl-tRNA_synthetase_family_protein	pp	TGME49_246920_glutathione_reductase	0.729935	Supervised
TGME49_210840_arginyl-tRNA_synthetase_family_protein	pp	TGME49_251690_seryl-tRNA_synthetase,_cytoplasmic,_putative	0.738612	Supervised
TGME49_210840_arginyl-tRNA_synthetase_family_protein	pp	TGME49_306960_phenylalanine--tRNA_ligase,_beta_subunit_protein	0.690889	Supervised
TGME49_211040_Sec61beta_family_protein	pp	TGME49_226570_hypothetical_protein	0.638829	Supervised
TGME49_211040_Sec61beta_family_protein	pp	TGME49_266960_beta_tubulin	0.62256	Supervised
TGME49_211040_Sec61beta_family_protein	pp	TGME49_273090_cell_division_protein_CDC48CY	0.767896	Supervised
TGME49_211260_rhoptry_kinase_family_protein_ROP26_(incomplete_catalytic_triad)	pp	TGME49_219810_hypothetical_protein	0.759219	Supervised
TGME49_211290_rhoptry_protein_ROP15	pp	TGME49_258470_hypothetical_protein	0.621475	Supervised
TGME49_211290_rhoptry_protein_ROP15	pp	TGME49_258580_rhoptry_protein_ROP17	0.618221	Supervised
TGME49_211290_rhoptry_protein_ROP15	pp	TGME49_285870_SAG-related_sequence_SRS20A	0.684382	Supervised
TGME49_211290_rhoptry_protein_ROP15	pp	TGME49_297070_hypothetical_protein	0.663774	Supervised
TGME49_211290_rhoptry_protein_ROP15	pp	TGME49_315320_SAG-related_sequence_SRS52A	0.687636	Supervised
TGME49_211680_protein_disulfide_isomerase	pp	TGME49_216880_guanine_nucleotide-binding_protein	0.91757	Supervised
TGME49_211680_protein_disulfide_isomerase	pp	TGME49_224900_adenylate_kinase,_putative	0.626898	Supervised
TGME49_211680_protein_disulfide_isomerase	pp	TGME49_263090_14-3-3_protein	0.803688	Supervised
TGME49_211680_protein_disulfide_isomerase	pp	TGME49_266060_ribosomal_protein_RPSA	0.627983	Supervised
TGME49_211680_protein_disulfide_isomerase	pp	TGME49_293870_thioredoxin,_putative	0.740781	Supervised
TGME49_211680_protein_disulfide_isomerase	pp	TGME49_309730_thioredoxin_reductase	0.766811	Supervised
TGME49_212290_ribosomal_protein_RPS19	pp	TGME49_232300_ribosomal_protein_RPS3	0.790672	Supervised
TGME49_212290_ribosomal_protein_RPS19	pp	TGME49_242330_ribosomal_protein_RPS5	0.624729	Supervised
TGME49_212300_hypothetical_protein	pp	TGME49_223390_activating_signal_cointegrator_1_complex_subunit_3_family_1_ASCC3L1,_putative	0.815618	Supervised
TGME49_212300_hypothetical_protein	pp	TGME49_249990_hypothetical_protein	0.75705	Supervised
TGME49_212300_hypothetical_protein	pp	TGME49_279100_hypothetical_protein	0.793926	Supervised
TGME49_212300_hypothetical_protein	pp	TGME49_316250_hypothetical_protein	0.777657	Supervised
TGME49_213030_hypothetical_protein	pp	TGME49_216450_peptidase,_T1_family_protein	0.661605	Supervised
TGME49_213030_hypothetical_protein	pp	TGME49_242290_proteasome_subunit_alpha1,_putative	0.645336	Supervised
TGME49_213030_hypothetical_protein	pp	TGME49_254900_proteasome_subunit_beta_type_2,_putative	0.712581	Supervised
TGME49_213030_hypothetical_protein	pp	TGME49_287210_proteasome_subunit_alpha2,_protease_of_the_acylase_family_and_NTN_hydrolase_fold,_putative	0.63449	Supervised
TGME49_213280_SAG-related_sequence_SRS25	pp	TGME49_221480_hypothetical_protein	0.765727	Supervised
TGME49_213280_SAG-related_sequence_SRS25	pp	TGME49_230160_hypothetical_protein	0.836226	Supervised
TGME49_213280_SAG-related_sequence_SRS25	pp	TGME49_233450_SAG-related_sequence_SRS29A	0.636659	Supervised
TGME49_213280_SAG-related_sequence_SRS25	pp	TGME49_239740_dense_granule_protein_GRA14	0.706074	Supervised
TGME49_213280_SAG-related_sequence_SRS25	pp	TGME49_249990_hypothetical_protein	0.718004	Supervised
TGME49_213280_SAG-related_sequence_SRS25	pp	TGME49_254470_hypothetical_protein	0.724512	Supervised
TGME49_213280_SAG-related_sequence_SRS25	pp	TGME49_254720_dense_granule_protein_GRA8	0.761388	Supervised
TGME49_213280_SAG-related_sequence_SRS25	pp	TGME49_255260_apical_membrane_antigen_AMA1	0.711497	Supervised
TGME49_213280_SAG-related_sequence_SRS25	pp	TGME49_279100_hypothetical_protein	0.695228	Supervised
TGME49_213280_SAG-related_sequence_SRS25	pp	TGME49_280370_hypothetical_protein	0.741866	Supervised
TGME49_213280_SAG-related_sequence_SRS25	pp	TGME49_323100_hypothetical_protein	0.864425	Supervised
TGME49_213410_small_nuclear_ribonucleoprotein_f_(snrnp-f),_putative	pp	TGME49_223390_activating_signal_cointegrator_1_complex_subunit_3_family_1_ASCC3L1,_putative	0.770065	Supervised
TGME49_213410_small_nuclear_ribonucleoprotein_f_(snrnp-f),_putative	pp	TGME49_267350_LSM_domain-containing_protein	0.868764	Supervised
TGME49_213410_small_nuclear_ribonucleoprotein_f_(snrnp-f),_putative	pp	TGME49_270830_small_nuclear_ribonucleoprotein	0.790672	Supervised
TGME49_213410_small_nuclear_ribonucleoprotein_f_(snrnp-f),_putative	pp	TGME49_275750_small_nuclear_ribonucleoprotein_E,_putative	0.685466	Supervised
TGME49_213410_small_nuclear_ribonucleoprotein_f_(snrnp-f),_putative	pp	TGME49_300280_LSM_domain-containing_protein	0.812364	Supervised
TGME49_213410_small_nuclear_ribonucleoprotein_f_(snrnp-f),_putative	pp	TGME49_309740_LSM_domain-containing_protein	0.869848	Supervised
TGME49_213410_small_nuclear_ribonucleoprotein_f_(snrnp-f),_putative	pp	TGME49_314790_small_nuclear_ribonucleoprotein_G,_putative	0.748373	Supervised
TGME49_214210_rRNA_pseudouridine_synthase	pp	TGME49_320430_cell-cycle-control_protein_(translation_regulation),_putative	0.647505	Supervised
TGME49_214770_small_GTP_binding_protein_rab1a,_putative	pp	TGME49_222220_alveolin_domain_containing_intermediate_filament_IMC7	0.703905	Supervised
TGME49_214770_small_GTP_binding_protein_rab1a,_putative	pp	TGME49_223960_ubiquitin_interaction_motif_family_protein	0.835141	Supervised
TGME49_214770_small_GTP_binding_protein_rab1a,_putative	pp	TGME49_258060_myosin_heavy_chain,_putative	0.721258	Supervised
TGME49_214770_small_GTP_binding_protein_rab1a,_putative	pp	TGME49_300280_LSM_domain-containing_protein	0.669197	Supervised
TGME49_214770_small_GTP_binding_protein_rab1a,_putative	pp	TGME49_300310_26S_proteasome_regulatory_subunit,_S6a_family_AAA_ATpase	0.805857	Supervised
TGME49_214790_glycoprotein	pp	TGME49_215470_ribosomal_protein_RPL10A	0.63449	Supervised
TGME49_214790_glycoprotein	pp	TGME49_245460_ribosomal_protein_RPS8	0.657267	Supervised
TGME49_214790_glycoprotein	pp	TGME49_288500_FAD_Malate-dehydrogenase_(MDH-FAD)	0.627983	Supervised
TGME49_214790_glycoprotein	pp	TGME49_299050_ribosomal_protein_RPL17	0.635575	Supervised
TGME49_214840_AP2_domain_transcription_factor_AP2X-7	pp	TGME49_214940_MIC2-associated_protein_M2AP	0.647505	Supervised
TGME49_214940_MIC2-associated_protein_M2AP	pp	TGME49_215220_hypothetical_protein	0.636659	Supervised
TGME49_214940_MIC2-associated_protein_M2AP	pp	TGME49_218520_microneme_protein_MIC6	0.826464	Supervised
TGME49_214940_MIC2-associated_protein_M2AP	pp	TGME49_227620_dense_granule_protein_GRA2	0.755965	Supervised
TGME49_214940_MIC2-associated_protein_M2AP	pp	TGME49_232250_catalase	0.627983	Supervised
TGME49_214940_MIC2-associated_protein_M2AP	pp	TGME49_257380_hypothetical_protein	0.87961	Supervised
TGME49_214940_MIC2-associated_protein_M2AP	pp	TGME49_269950_hypothetical_protein	0.633406	Supervised
TGME49_214940_MIC2-associated_protein_M2AP	pp	TGME49_275440_dense_granule_protein_GRA6	0.664859	Supervised
TGME49_214940_MIC2-associated_protein_M2AP	pp	TGME49_277080_microneme_protein_MIC5	0.636659	Supervised
TGME49_214940_MIC2-associated_protein_M2AP	pp	TGME49_310780_dense_granule_protein_GRA4	0.736443	Supervised
TGME49_215060_small_GTP-binding_protein_sar1,_putative	pp	TGME49_238070_glutaredoxin_domain-containing_protein	0.62039	Supervised
TGME49_215060_small_GTP-binding_protein_sar1,_putative	pp	TGME49_254520_mediator_complex_subunit_MED11	0.723427	Supervised
TGME49_215060_small_GTP-binding_protein_sar1,_putative	pp	TGME49_257490_prefoldin_subunit_superfamily_protein	0.632321	Supervised
TGME49_215060_small_GTP-binding_protein_sar1,_putative	pp	TGME49_270510_asparaginyl-tRNA_synthetase_(NOB+tRNA_synthase)	0.68872	Supervised
TGME49_215220_hypothetical_protein	pp	TGME49_275440_dense_granule_protein_GRA6	0.697397	Supervised
TGME49_215220_hypothetical_protein	pp	TGME49_277080_microneme_protein_MIC5	0.665944	Supervised
TGME49_215220_hypothetical_protein	pp	TGME49_310780_dense_granule_protein_GRA4	0.722343	Supervised
TGME49_215350_hypothetical_protein	pp	TGME49_282180_hypothetical_protein	0.701735	Supervised
TGME49_215350_hypothetical_protein	pp	TGME49_318160_MSP_(Major_sperm_protein)_domain-containing_protein	0.735358	Supervised
TGME49_215350_hypothetical_protein	pp	TGME49_320220_ubiquinol_cytochrome_c_oxidoreductase,_putative	0.694143	Supervised
TGME49_215460_ribosomal_protein_RPS24	pp	TGME49_215470_ribosomal_protein_RPL10A	0.675705	Supervised
TGME49_215460_ribosomal_protein_RPS24	pp	TGME49_223040_hypothetical_protein	0.633406	Supervised
TGME49_215460_ribosomal_protein_RPS24	pp	TGME49_229670_ribosomal_protein_RPS23	0.684382	Supervised
TGME49_215460_ribosomal_protein_RPS24	pp	TGME49_245460_ribosomal_protein_RPS8	0.798265	Supervised
TGME49_215460_ribosomal_protein_RPS24	pp	TGME49_250810_ribosomal_protein_RPL35	0.668113	Supervised
TGME49_215460_ribosomal_protein_RPS24	pp	TGME49_261570_ribosomal_protein_RPL7A	0.689805	Supervised
TGME49_215460_ribosomal_protein_RPS24	pp	TGME49_263040_ribosomal_protein_RPS16	0.712581	Supervised
TGME49_215460_ribosomal_protein_RPS24	pp	TGME49_299050_ribosomal_protein_RPL17	0.715835	Supervised
TGME49_215460_ribosomal_protein_RPS24	pp	TGME49_300000_ribosomal_protein_RPL18	0.736443	Supervised
TGME49_215470_ribosomal_protein_RPL10A	pp	TGME49_222860_eukaryotic_translation_initiation_factor,_putative	0.839479	Supervised
TGME49_215470_ribosomal_protein_RPL10A	pp	TGME49_225080_ribosomal_protein_RPS18	0.754881	Supervised
TGME49_215470_ribosomal_protein_RPL10A	pp	TGME49_226570_hypothetical_protein	0.799349	Supervised
TGME49_215470_ribosomal_protein_RPL10A	pp	TGME49_227360_ribosomal_protein_RPL3	1	Supervised
TGME49_215470_ribosomal_protein_RPL10A	pp	TGME49_227600_ribosomal_protein_RPL34	0.933839	Supervised
TGME49_215470_ribosomal_protein_RPL10A	pp	TGME49_228470_ribosomal_protein_RPL15	0.953362	Supervised
TGME49_215470_ribosomal_protein_RPL10A	pp	TGME49_229670_ribosomal_protein_RPS23	0.901302	Supervised
TGME49_215470_ribosomal_protein_RPL10A	pp	TGME49_232230_ribosomal_protein_RPL30	0.957701	Supervised
TGME49_215470_ribosomal_protein_RPL10A	pp	TGME49_238010_ribosomal_protein_RPL23A	0.981562	Supervised
TGME49_215470_ribosomal_protein_RPL10A	pp	TGME49_239330_ribosomal_protein_RPL37	0.94577	Supervised
TGME49_215470_ribosomal_protein_RPL10A	pp	TGME49_239760_ribosomal_protein_RPL22	0.735358	Supervised
TGME49_215470_ribosomal_protein_RPL10A	pp	TGME49_243570_ribosomal_protein_RPS26	0.695228	Supervised
TGME49_215470_ribosomal_protein_RPL10A	pp	TGME49_245460_ribosomal_protein_RPS8	0.969631	Supervised
TGME49_215470_ribosomal_protein_RPL10A	pp	TGME49_248390_ribosomal_protein_RPL26	0.831887	Supervised
TGME49_215470_ribosomal_protein_RPL10A	pp	TGME49_250810_ribosomal_protein_RPL35	1	Supervised
TGME49_215470_ribosomal_protein_RPL10A	pp	TGME49_254440_ribosomal_protein_RPL12	0.913232	Supervised
TGME49_215470_ribosomal_protein_RPL10A	pp	TGME49_261570_ribosomal_protein_RPL7A	1	Supervised
TGME49_215470_ribosomal_protein_RPL10A	pp	TGME49_262690_ribosomal_protein_RPL27	0.950108	Supervised
TGME49_215470_ribosomal_protein_RPL10A	pp	TGME49_263040_ribosomal_protein_RPS16	0.715835	Supervised
TGME49_215470_ribosomal_protein_RPL10A	pp	TGME49_263700_ribosomal_protein_RPS14	0.779826	Supervised
TGME49_215470_ribosomal_protein_RPL10A	pp	TGME49_267400_ribosomal_protein_RPL32	0.908894	Supervised
TGME49_215470_ribosomal_protein_RPL10A	pp	TGME49_270380_ribosomal_protein_RPS13	0.847072	Supervised
TGME49_215470_ribosomal_protein_RPL10A	pp	TGME49_299050_ribosomal_protein_RPL17	1	Supervised
TGME49_215470_ribosomal_protein_RPL10A	pp	TGME49_300000_ribosomal_protein_RPL18	0.951193	Supervised
TGME49_215470_ribosomal_protein_RPL10A	pp	TGME49_309810_ribosomal_protein_RPP2	0.696312	Supervised
TGME49_215470_ribosomal_protein_RPL10A	pp	TGME49_313390_ribosomal_protein_RPL6	0.87744	Supervised
TGME49_215470_ribosomal_protein_RPL10A	pp	TGME49_320050_ribosomal_protein_RPL5	0.91757	Supervised
TGME49_215590_flavoprotein_subunit_of_succinate_dehydrogenase	pp	TGME49_224850_polyadenylate_binding_protein,_putative	0.836226	Supervised
TGME49_215590_flavoprotein_subunit_of_succinate_dehydrogenase	pp	TGME49_247550_heat_shock_protein_HSP60	0.802603	Supervised
TGME49_215590_flavoprotein_subunit_of_succinate_dehydrogenase	pp	TGME49_251780_heat_shock_protein	0.715835	Supervised
TGME49_215590_flavoprotein_subunit_of_succinate_dehydrogenase	pp	TGME49_314100_tetratricopeptide_repeat-containing_protein	0.681128	Supervised
TGME49_215775_rhoptry_protein_ROP8	pp	TGME49_231160_hypothetical_protein	0.753796	Supervised
TGME49_215775_rhoptry_protein_ROP8	pp	TGME49_295125_rhoptry_protein_ROP4	0.645336	Supervised
TGME49_215775_rhoptry_protein_ROP8	pp	TGME49_308090_rhoptry_protein_ROP5	0.647505	Supervised
TGME49_215785_rhoptry_protein_ROP2A	pp	TGME49_295125_rhoptry_protein_ROP4	0.624729	Supervised
TGME49_215785_rhoptry_protein_ROP2A	pp	TGME49_308090_rhoptry_protein_ROP5	0.644252	Supervised
TGME49_215980_hypothetical_protein	pp	TGME49_218520_microneme_protein_MIC6	0.627983	Supervised
TGME49_215980_hypothetical_protein	pp	TGME49_277080_microneme_protein_MIC5	0.624729	Supervised
TGME49_215980_hypothetical_protein	pp	TGME49_310780_dense_granule_protein_GRA4	0.681128	Supervised
TGME49_215980_hypothetical_protein	pp	TGME49_312420_hypothetical_protein	0.644252	Supervised
TGME49_216000_alveolin_domain_containing_intermediate_filament_IMC3	pp	TGME49_231640_alveolin_domain_containing_intermediate_filament_IMC1	0.737527	Supervised
TGME49_216450_peptidase,_T1_family_protein	pp	TGME49_218920_proteasome_subunit_beta_type,_putative	0.812364	Supervised
TGME49_216450_peptidase,_T1_family_protein	pp	TGME49_223590_proteasome_subunit	1	Supervised
TGME49_216450_peptidase,_T1_family_protein	pp	TGME49_223960_ubiquitin_interaction_motif_family_protein	0.878525	Supervised
TGME49_216450_peptidase,_T1_family_protein	pp	TGME49_233140_deoxyuridine_5'-triphosphate_nucleotidohydrolase,_putative	0.630152	Supervised
TGME49_216450_peptidase,_T1_family_protein	pp	TGME49_235020_COPI_protein,_putative	0.816703	Supervised
TGME49_216450_peptidase,_T1_family_protein	pp	TGME49_239500_proteasome_subunit_alpha_type,_putative	1	Supervised
TGME49_216450_peptidase,_T1_family_protein	pp	TGME49_242290_proteasome_subunit_alpha1,_putative	1	Supervised
TGME49_216450_peptidase,_T1_family_protein	pp	TGME49_249590_proteasome_subunit_alpha_type_5-2,_putative	1	Supervised
TGME49_216450_peptidase,_T1_family_protein	pp	TGME49_254900_proteasome_subunit_beta_type_2,_putative	0.981562	Supervised
TGME49_216450_peptidase,_T1_family_protein	pp	TGME49_258150_proteasome_subunit_alpha_type_7,_putative	1	Supervised
TGME49_216450_peptidase,_T1_family_protein	pp	TGME49_278050_proteasome_subunit_alpha_type_1,_putative	1	Supervised
TGME49_216450_peptidase,_T1_family_protein	pp	TGME49_280710_20S_proteasome_subunit_beta_7,_putative	1	Supervised
TGME49_216450_peptidase,_T1_family_protein	pp	TGME49_287210_proteasome_subunit_alpha2,_protease_of_the_acylase_family_and_NTN_hydrolase_fold,_putative	0.95987	Supervised
TGME49_216450_peptidase,_T1_family_protein	pp	TGME49_290005_proteasome_subunit_beta_type_1,_putative	0.998915	Supervised
TGME49_216450_peptidase,_T1_family_protein	pp	TGME49_306930_proteasome_subunit_beta_type_7_precursor,_putative	1	Supervised
TGME49_216450_peptidase,_T1_family_protein	pp	TGME49_314090_proteasome_beta_subunit	0.816703	Supervised
TGME49_216450_peptidase,_T1_family_protein	pp	TGME49_319870_ubiquitin-conjugating_enzyme_subfamily_protein	0.639913	Supervised
TGME49_216860_DEAD_(Asp-Glu-Ala-Asp)_box_polypeptide_DDX39	pp	TGME49_219800_vacuolar_ATP_synthase_subunit_b,_putative	0.898048	Supervised
TGME49_216860_DEAD_(Asp-Glu-Ala-Asp)_box_polypeptide_DDX39	pp	TGME49_224900_adenylate_kinase,_putative	0.890456	Supervised
TGME49_216860_DEAD_(Asp-Glu-Ala-Asp)_box_polypeptide_DDX39	pp	TGME49_230960_splicing_factor_3b,_subunit_3,_putative	0.872017	Supervised
TGME49_216860_DEAD_(Asp-Glu-Ala-Asp)_box_polypeptide_DDX39	pp	TGME49_233230_RNA-binding_protein_8A_family_protein	0.75705	Supervised
TGME49_216860_DEAD_(Asp-Glu-Ala-Asp)_box_polypeptide_DDX39	pp	TGME49_243960_nuclear_transport_factor_2_(ntf2)_domain-containing_protein	0.640998	Supervised
TGME49_216860_DEAD_(Asp-Glu-Ala-Asp)_box_polypeptide_DDX39	pp	TGME49_244460_hypothetical_protein	0.729935	Supervised
TGME49_216860_DEAD_(Asp-Glu-Ala-Asp)_box_polypeptide_DDX39	pp	TGME49_256770_eukaryotic_translation_initiation_factor_4A,_isoform_3,_putative	0.862256	Supervised
TGME49_216860_DEAD_(Asp-Glu-Ala-Asp)_box_polypeptide_DDX39	pp	TGME49_266060_ribosomal_protein_RPSA	0.838395	Supervised
TGME49_216860_DEAD_(Asp-Glu-Ala-Asp)_box_polypeptide_DDX39	pp	TGME49_267420_mago_nashi_family_protein_2,_putative	0.647505	Supervised
TGME49_216860_DEAD_(Asp-Glu-Ala-Asp)_box_polypeptide_DDX39	pp	TGME49_268570_zinc_finger_(CCCH_type)_motif-containing_protein	0.680043	Supervised
TGME49_216860_DEAD_(Asp-Glu-Ala-Asp)_box_polypeptide_DDX39	pp	TGME49_300260_threonyl-tRNA_synthetase_family_protein	0.817787	Supervised
TGME49_216860_DEAD_(Asp-Glu-Ala-Asp)_box_polypeptide_DDX39	pp	TGME49_305850_RNA_recognition_motif-containing_protein	0.767896	Supervised
TGME49_216860_DEAD_(Asp-Glu-Ala-Asp)_box_polypeptide_DDX39	pp	TGME49_305860_calcium-dependent_protein_kinase_CDPK3	0.698482	Supervised
TGME49_216860_DEAD_(Asp-Glu-Ala-Asp)_box_polypeptide_DDX39	pp	TGME49_313010_DEAD_(Asp-Glu-Ala-Asp)_box_polypeptide_DDX6	0.759219	Supervised
TGME49_216880_guanine_nucleotide-binding_protein	pp	TGME49_226960_phosphofructokinase_PFKII	0.682213	Supervised
TGME49_216880_guanine_nucleotide-binding_protein	pp	TGME49_251810_translation_initiation_factor_eIF-5A,_putative	0.682213	Supervised
TGME49_216880_guanine_nucleotide-binding_protein	pp	TGME49_261950_ATP_synthase_beta_subunit_ATP-B	0.770065	Supervised
TGME49_216880_guanine_nucleotide-binding_protein	pp	TGME49_268850_enolase_2	0.701735	Supervised
TGME49_216880_guanine_nucleotide-binding_protein	pp	TGME49_295350_nucleoside_diphosphate_kinase,_putative	0.691974	Supervised
TGME49_216970_coronin,_putative	pp	TGME49_289380_hypothetical_protein	0.629067	Supervised
TGME49_217460_glutaminyl-tRNA_synthetase_(GlnRS)	pp	TGME49_219800_vacuolar_ATP_synthase_subunit_b,_putative	0.723427	Supervised
TGME49_217460_glutaminyl-tRNA_synthetase_(GlnRS)	pp	TGME49_219850_prolyl-tRNA_synthetase_(ProRS)	0.822126	Supervised
TGME49_217460_glutaminyl-tRNA_synthetase_(GlnRS)	pp	TGME49_224900_adenylate_kinase,_putative	0.694143	Supervised
TGME49_217460_glutaminyl-tRNA_synthetase_(GlnRS)	pp	TGME49_263870_glutamate-tRNA_ligase	0.835141	Supervised
TGME49_217460_glutaminyl-tRNA_synthetase_(GlnRS)	pp	TGME49_290290_ubiquitin-activating_enzyme_E1_family_protein	0.618221	Supervised
TGME49_217460_glutaminyl-tRNA_synthetase_(GlnRS)	pp	TGME49_300260_threonyl-tRNA_synthetase_family_protein	0.955531	Supervised
TGME49_217460_glutaminyl-tRNA_synthetase_(GlnRS)	pp	TGME49_315110_prefoldin,_alpha_subunit_protein	0.699566	Supervised
TGME49_217510_hypothetical_protein	pp	TGME49_220390_hypothetical_protein	0.651844	Supervised
TGME49_217510_hypothetical_protein	pp	TGME49_232600_phospholipase,_patatin_family_protein	0.623644	Supervised
TGME49_217510_hypothetical_protein	pp	TGME49_254870_hypothetical_protein	0.802603	Supervised
TGME49_217510_hypothetical_protein	pp	TGME49_293360_hypothetical_protein	0.754881	Supervised
TGME49_217510_hypothetical_protein	pp	TGME49_294790_hypothetical_protein	0.723427	Supervised
TGME49_217510_hypothetical_protein	pp	TGME49_316540_IMC_sub-compartment_protein_ISP3	0.817787	Supervised
TGME49_217680_hypothetical_protein	pp	TGME49_254470_hypothetical_protein	0.690889	Supervised
TGME49_217890_alkyl_hydroperoxide_reductase/_Thiol_specific_antioxidant/_Mal_allergen,_putative	pp	TGME49_225930_triose-phosphate_isomerase_TPI-I	0.627983	Supervised
TGME49_217890_alkyl_hydroperoxide_reductase/_Thiol_specific_antioxidant/_Mal_allergen,_putative	pp	TGME49_230410_peroxiredoxin_PRX3	0.774403	Supervised
TGME49_217890_alkyl_hydroperoxide_reductase/_Thiol_specific_antioxidant/_Mal_allergen,_putative	pp	TGME49_236040_fructose-1,6-bisphosphate_aldolase	0.62256	Supervised
TGME49_217890_alkyl_hydroperoxide_reductase/_Thiol_specific_antioxidant/_Mal_allergen,_putative	pp	TGME49_318230_phosphoglycerate_kinase_PGKI	0.727766	Supervised
TGME49_218280_eukaryotic_porin,_putative	pp	TGME49_228490_hypothetical_protein	0.817787	Supervised
TGME49_218280_eukaryotic_porin,_putative	pp	TGME49_233260_GTP-binding_protein,_putative	0.708243	Supervised
TGME49_218280_eukaryotic_porin,_putative	pp	TGME49_236210_peptidase_M16_family_potein,_putative	0.621475	Supervised
TGME49_218280_eukaryotic_porin,_putative	pp	TGME49_249610_hypothetical_protein	0.618221	Supervised
TGME49_218280_eukaryotic_porin,_putative	pp	TGME49_263300_eukaryotic_porin_protein	0.93167	Supervised
TGME49_218280_eukaryotic_porin,_putative	pp	TGME49_300280_LSM_domain-containing_protein	0.657267	Supervised
TGME49_218280_eukaryotic_porin,_putative	pp	TGME49_306380_U1_zinc_finger_protein	0.681128	Supervised
TGME49_218410_ribosomal_protein_RPP0	pp	TGME49_222220_alveolin_domain_containing_intermediate_filament_IMC7	0.788503	Supervised
TGME49_218410_ribosomal_protein_RPP0	pp	TGME49_243570_ribosomal_protein_RPS26	0.629067	Supervised
TGME49_218410_ribosomal_protein_RPP0	pp	TGME49_247550_heat_shock_protein_HSP60	0.967462	Supervised
TGME49_218410_ribosomal_protein_RPP0	pp	TGME49_249900_adenine_nucleotide_translocator,_putative	0.649675	Supervised
TGME49_218410_ribosomal_protein_RPP0	pp	TGME49_261950_ATP_synthase_beta_subunit_ATP-B	0.712581	Supervised
TGME49_218410_ribosomal_protein_RPP0	pp	TGME49_263700_ribosomal_protein_RPS14	0.857918	Supervised
TGME49_218410_ribosomal_protein_RPP0	pp	TGME49_300140_elongation_factor_1-gamma,_putative	0.686551	Supervised
TGME49_218410_ribosomal_protein_RPP0	pp	TGME49_309820_ribosomal_protein_RPL11	0.895879	Supervised
TGME49_218410_ribosomal_protein_RPP0	pp	TGME49_313230_eukaryotic_initiation_factor-2,_alpha_subunit	0.85141	Supervised
TGME49_218410_ribosomal_protein_RPP0	pp	TGME49_314810_ribosomal_protein_RPL7	0.880694	Supervised
TGME49_218520_microneme_protein_MIC6	pp	TGME49_240060_hypothetical_protein	0.697397	Supervised
TGME49_218520_microneme_protein_MIC6	pp	TGME49_254470_hypothetical_protein	0.625813	Supervised
TGME49_218520_microneme_protein_MIC6	pp	TGME49_269950_hypothetical_protein	0.669197	Supervised
TGME49_218520_microneme_protein_MIC6	pp	TGME49_291890_microneme_protein_MIC1	0.801518	Supervised
TGME49_218780_phosphoserine_aminotransferase,_putative	pp	TGME49_239820_D-3-phosphoglycerate_dehydrogenase	0.651844	Supervised
TGME49_218820_alba_2	pp	TGME49_247550_heat_shock_protein_HSP60	0.668113	Supervised
TGME49_218920_proteasome_subunit_beta_type,_putative	pp	TGME49_223590_proteasome_subunit	0.792842	Supervised
TGME49_218920_proteasome_subunit_beta_type,_putative	pp	TGME49_223960_ubiquitin_interaction_motif_family_protein	0.749458	Supervised
TGME49_218920_proteasome_subunit_beta_type,_putative	pp	TGME49_239500_proteasome_subunit_alpha_type,_putative	0.979393	Supervised
TGME49_218920_proteasome_subunit_beta_type,_putative	pp	TGME49_242290_proteasome_subunit_alpha1,_putative	0.943601	Supervised
TGME49_218920_proteasome_subunit_beta_type,_putative	pp	TGME49_249590_proteasome_subunit_alpha_type_5-2,_putative	0.809111	Supervised
TGME49_218920_proteasome_subunit_beta_type,_putative	pp	TGME49_258150_proteasome_subunit_alpha_type_7,_putative	0.760304	Supervised
TGME49_218920_proteasome_subunit_beta_type,_putative	pp	TGME49_278050_proteasome_subunit_alpha_type_1,_putative	0.932755	Supervised
TGME49_218920_proteasome_subunit_beta_type,_putative	pp	TGME49_280710_20S_proteasome_subunit_beta_7,_putative	0.804772	Supervised
TGME49_218920_proteasome_subunit_beta_type,_putative	pp	TGME49_290005_proteasome_subunit_beta_type_1,_putative	0.796095	Supervised
TGME49_218920_proteasome_subunit_beta_type,_putative	pp	TGME49_306930_proteasome_subunit_beta_type_7_precursor,_putative	0.850325	Supervised
TGME49_218920_proteasome_subunit_beta_type,_putative	pp	TGME49_314090_proteasome_beta_subunit	0.968547	Supervised
TGME49_218920_proteasome_subunit_beta_type,_putative	pp	TGME49_319870_ubiquitin-conjugating_enzyme_subfamily_protein	0.784165	Supervised
TGME49_219140_EF-1_guanine_nucleotide_exchange_domain-containing_protein	pp	TGME49_226410_EF-1_guanine_nucleotide_exchange_domain-containing_protein	0.732104	Supervised
TGME49_219140_EF-1_guanine_nucleotide_exchange_domain-containing_protein	pp	TGME49_257160_hypothetical_protein	0.639913	Supervised
TGME49_219250_acetyltransferase,_GNAT_family_protein	pp	TGME49_219810_hypothetical_protein	0.695228	Supervised
TGME49_219250_acetyltransferase,_GNAT_family_protein	pp	TGME49_226250_DEAD_(Asp-Glu-Ala-Asp)_box_polypeptide_DDX3X	0.657267	Supervised
TGME49_219280_actin_like_protein_ALP1	pp	TGME49_221510_hypothetical_protein	0.624729	Supervised
TGME49_219280_actin_like_protein_ALP1	pp	TGME49_226980_hypothetical_protein	0.638829	Supervised
TGME49_219280_actin_like_protein_ALP1	pp	TGME49_232280_hypothetical_protein	0.663774	Supervised
TGME49_219280_actin_like_protein_ALP1	pp	TGME49_232660_Hsp70_interacting_protein_HIP	0.658351	Supervised
TGME49_219280_actin_like_protein_ALP1	pp	TGME49_249610_hypothetical_protein	0.649675	Supervised
TGME49_219280_actin_like_protein_ALP1	pp	TGME49_258060_myosin_heavy_chain,_putative	0.647505	Supervised
TGME49_219280_actin_like_protein_ALP1	pp	TGME49_259040_hypothetical_protein	0.657267	Supervised
TGME49_219280_actin_like_protein_ALP1	pp	TGME49_277230_hypothetical_protein	0.658351	Supervised
TGME49_219310_DnaK_family_protein	pp	TGME49_261600_creatinase_domain-containing_protein	0.810195	Supervised
TGME49_219310_DnaK_family_protein	pp	TGME49_263090_14-3-3_protein	0.893709	Supervised
TGME49_219310_DnaK_family_protein	pp	TGME49_273760_heat_shock_protein_HSP70	0.74295	Supervised
TGME49_219310_DnaK_family_protein	pp	TGME49_300260_threonyl-tRNA_synthetase_family_protein	0.665944	Supervised
TGME49_219310_DnaK_family_protein	pp	TGME49_311720_chaperonin_protein_BiP	0.814534	Supervised
TGME49_219750_cytochrome_c,_putative	pp	TGME49_251810_translation_initiation_factor_eIF-5A,_putative	0.63449	Supervised
TGME49_219800_vacuolar_ATP_synthase_subunit_b,_putative	pp	TGME49_224900_adenylate_kinase,_putative	0.718004	Supervised
TGME49_219800_vacuolar_ATP_synthase_subunit_b,_putative	pp	TGME49_230960_splicing_factor_3b,_subunit_3,_putative	0.71692	Supervised
TGME49_219800_vacuolar_ATP_synthase_subunit_b,_putative	pp	TGME49_243910_Cof_family_hydrolase_subfamily_protein	0.619306	Supervised
TGME49_219800_vacuolar_ATP_synthase_subunit_b,_putative	pp	TGME49_246560_vacuolar_ATP_synthase_subunit_g,_putative	0.784165	Supervised
TGME49_219800_vacuolar_ATP_synthase_subunit_b,_putative	pp	TGME49_256970_vacuolar_ATP_synthase_subunit_A,_putative	0.921909	Supervised
TGME49_219800_vacuolar_ATP_synthase_subunit_b,_putative	pp	TGME49_268570_zinc_finger_(CCCH_type)_motif-containing_protein	0.719089	Supervised
TGME49_219800_vacuolar_ATP_synthase_subunit_b,_putative	pp	TGME49_279390_proliferation-associated_protein_2G4,_putative	0.663774	Supervised
TGME49_219800_vacuolar_ATP_synthase_subunit_b,_putative	pp	TGME49_289300_methionyl-tRNA_synthetase	0.759219	Supervised
TGME49_219800_vacuolar_ATP_synthase_subunit_b,_putative	pp	TGME49_290600_succinyl-CoA-synthetase_alpha_SCSA	0.698482	Supervised
TGME49_219800_vacuolar_ATP_synthase_subunit_b,_putative	pp	TGME49_300260_threonyl-tRNA_synthetase_family_protein	0.772234	Supervised
TGME49_219800_vacuolar_ATP_synthase_subunit_b,_putative	pp	TGME49_305290_vacuolar_atp_synthase_subunit_e,_putative	0.962039	Supervised
TGME49_219810_hypothetical_protein	pp	TGME49_226250_DEAD_(Asp-Glu-Ala-Asp)_box_polypeptide_DDX3X	0.718004	Supervised
TGME49_219810_hypothetical_protein	pp	TGME49_226830_DnaK_family_protein	0.625813	Supervised
TGME49_219810_hypothetical_protein	pp	TGME49_239820_D-3-phosphoglycerate_dehydrogenase	0.635575	Supervised
TGME49_219810_hypothetical_protein	pp	TGME49_248370_prefoldin_subunit_6,_putative	0.633406	Supervised
TGME49_219810_hypothetical_protein	pp	TGME49_254520_mediator_complex_subunit_MED11	0.70282	Supervised
TGME49_219810_hypothetical_protein	pp	TGME49_262380_elongation_factor_Tu,_putative	0.654013	Supervised
TGME49_219810_hypothetical_protein	pp	TGME49_277270_NTPase_II	0.644252	Supervised
TGME49_219810_hypothetical_protein	pp	TGME49_279390_proliferation-associated_protein_2G4,_putative	0.633406	Supervised
TGME49_219810_hypothetical_protein	pp	TGME49_301440_calcium-dependent_protein_kinase_CDPK1	0.691974	Supervised
TGME49_219850_prolyl-tRNA_synthetase_(ProRS)	pp	TGME49_238070_glutaredoxin_domain-containing_protein	0.645336	Supervised
TGME49_219850_prolyl-tRNA_synthetase_(ProRS)	pp	TGME49_254520_mediator_complex_subunit_MED11	0.625813	Supervised
TGME49_219850_prolyl-tRNA_synthetase_(ProRS)	pp	TGME49_289690_glyceraldehyde-3-phosphate_dehydrogenase_GAPDH1	0.759219	Supervised
TGME49_219850_prolyl-tRNA_synthetase_(ProRS)	pp	TGME49_315110_prefoldin,_alpha_subunit_protein	0.736443	Supervised
TGME49_219850_prolyl-tRNA_synthetase_(ProRS)	pp	TGME49_321500_RNA_recognition_motif-containing_protein	0.635575	Supervised
TGME49_220100_phosphoribosylpyrophosphate_synthetase	pp	TGME49_266060_ribosomal_protein_RPSA	0.647505	Supervised
TGME49_220100_phosphoribosylpyrophosphate_synthetase	pp	TGME49_300260_threonyl-tRNA_synthetase_family_protein	0.777657	Supervised
TGME49_220100_phosphoribosylpyrophosphate_synthetase	pp	TGME49_318310_transketolase	0.808026	Supervised
TGME49_220400_actin_depolymerizing_factor_ADF	pp	TGME49_230410_peroxiredoxin_PRX3	0.885033	Supervised
TGME49_220400_actin_depolymerizing_factor_ADF	pp	TGME49_310030_cyclase-associated_protein,_putative	0.683297	Supervised
TGME49_220500_UBX_domain-containing_protein	pp	TGME49_230410_peroxiredoxin_PRX3	0.625813	Supervised
TGME49_221210_cyclophilin	pp	TGME49_230410_peroxiredoxin_PRX3	0.755965	Supervised
TGME49_221210_cyclophilin	pp	TGME49_239500_proteasome_subunit_alpha_type,_putative	0.699566	Supervised
TGME49_221210_cyclophilin	pp	TGME49_280750_rudimentary_enhancer,_putative	0.765727	Supervised
TGME49_221210_cyclophilin	pp	TGME49_290040_macrophage_migration_inhibitory_factor,_putative	0.623644	Supervised
TGME49_221210_cyclophilin	pp	TGME49_290300_hypothetical_protein	0.619306	Supervised
TGME49_221210_cyclophilin	pp	TGME49_293580_prefoldin_subunit_protein	0.654013	Supervised
TGME49_221210_cyclophilin	pp	TGME49_314090_proteasome_beta_subunit	0.708243	Supervised
TGME49_221210_cyclophilin	pp	TGME49_316330_superoxide_dismutase_SOD2	0.696312	Supervised
TGME49_221210_cyclophilin	pp	TGME49_319870_ubiquitin-conjugating_enzyme_subfamily_protein	0.845987	Supervised
TGME49_221470_hypothetical_protein	pp	TGME49_228760_hypothetical_protein	0.62256	Supervised
TGME49_221480_hypothetical_protein	pp	TGME49_228170_inner_membrane_complex_protein_IMC2A	0.630152	Supervised
TGME49_221480_hypothetical_protein	pp	TGME49_230160_hypothetical_protein	0.706074	Supervised
TGME49_221480_hypothetical_protein	pp	TGME49_233450_SAG-related_sequence_SRS29A	0.737527	Supervised
TGME49_221480_hypothetical_protein	pp	TGME49_239740_dense_granule_protein_GRA14	0.632321	Supervised
TGME49_221480_hypothetical_protein	pp	TGME49_249990_hypothetical_protein	0.668113	Supervised
TGME49_221480_hypothetical_protein	pp	TGME49_254470_hypothetical_protein	0.792842	Supervised
TGME49_221480_hypothetical_protein	pp	TGME49_279100_hypothetical_protein	0.661605	Supervised
TGME49_221480_hypothetical_protein	pp	TGME49_280370_hypothetical_protein	0.779826	Supervised
TGME49_221510_hypothetical_protein	pp	TGME49_258060_myosin_heavy_chain,_putative	0.828633	Supervised
TGME49_221510_hypothetical_protein	pp	TGME49_268830_hypothetical_protein	0.83731	Supervised
TGME49_221510_hypothetical_protein	pp	TGME49_300190_ribosomal_protein_RPL37A	0.689805	Supervised
TGME49_221510_hypothetical_protein	pp	TGME49_306650_hypothetical_protein	0.625813	Supervised
TGME49_221620_beta-tubulin,_putative	pp	TGME49_226570_hypothetical_protein	0.649675	Supervised
TGME49_221620_beta-tubulin,_putative	pp	TGME49_266960_beta_tubulin	0.9859	Supervised
TGME49_221620_beta-tubulin,_putative	pp	TGME49_316400_alpha_tubulin_TUBA1	0.91974	Supervised
TGME49_221660_DEAD/DEAH_box_helicase_domain-containing_protein	pp	TGME49_247550_heat_shock_protein_HSP60	0.75705	Supervised
TGME49_222020_phosphoglycerate_kinase_PGKII	pp	TGME49_225930_triose-phosphate_isomerase_TPI-I	0.803688	Supervised
TGME49_222020_phosphoglycerate_kinase_PGKII	pp	TGME49_232350_lactate_dehydrogenase_LDH1	0.834056	Supervised
TGME49_222020_phosphoglycerate_kinase_PGKII	pp	TGME49_236040_fructose-1,6-bisphosphate_aldolase	0.773319	Supervised
TGME49_222020_phosphoglycerate_kinase_PGKII	pp	TGME49_236050_fructose-bisphosphate_aldolase,_putative	0.651844	Supervised
TGME49_222020_phosphoglycerate_kinase_PGKII	pp	TGME49_283780_glucose-6-phosphate_isomerase_GPI	0.850325	Supervised
TGME49_222020_phosphoglycerate_kinase_PGKII	pp	TGME49_289690_glyceraldehyde-3-phosphate_dehydrogenase_GAPDH1	0.764642	Supervised
TGME49_222020_phosphoglycerate_kinase_PGKII	pp	TGME49_318310_transketolase	0.827549	Supervised
TGME49_222160_aldehyde_dehydrogenase	pp	TGME49_257480_NADP-dependent_succinate-semialdehyde_dehydrogenase	0.678959	Supervised
TGME49_222220_alveolin_domain_containing_intermediate_filament_IMC7	pp	TGME49_224850_polyadenylate_binding_protein,_putative	0.867679	Supervised
TGME49_222220_alveolin_domain_containing_intermediate_filament_IMC7	pp	TGME49_225050_adenosylhomocysteinase,_putative	0.636659	Supervised
TGME49_222220_alveolin_domain_containing_intermediate_filament_IMC7	pp	TGME49_226570_hypothetical_protein	0.751627	Supervised
TGME49_222220_alveolin_domain_containing_intermediate_filament_IMC7	pp	TGME49_228210_26S_proteasome_regulatory_subunit	0.658351	Supervised
TGME49_222220_alveolin_domain_containing_intermediate_filament_IMC7	pp	TGME49_229180_HEAT_repeat-containing_protein	0.732104	Supervised
TGME49_222220_alveolin_domain_containing_intermediate_filament_IMC7	pp	TGME49_230160_hypothetical_protein	0.619306	Supervised
TGME49_222220_alveolin_domain_containing_intermediate_filament_IMC7	pp	TGME49_236210_peptidase_M16_family_potein,_putative	0.752711	Supervised
TGME49_222220_alveolin_domain_containing_intermediate_filament_IMC7	pp	TGME49_243570_ribosomal_protein_RPS26	0.64859	Supervised
TGME49_222220_alveolin_domain_containing_intermediate_filament_IMC7	pp	TGME49_246540_cytochrome_c1,_heme_protein	0.95987	Supervised
TGME49_222220_alveolin_domain_containing_intermediate_filament_IMC7	pp	TGME49_247550_heat_shock_protein_HSP60	0.967462	Supervised
TGME49_222220_alveolin_domain_containing_intermediate_filament_IMC7	pp	TGME49_248700_alveolin_domain_containing_intermediate_filament_IMC12	0.9718	Supervised
TGME49_222220_alveolin_domain_containing_intermediate_filament_IMC7	pp	TGME49_249590_proteasome_subunit_alpha_type_5-2,_putative	0.618221	Supervised
TGME49_222220_alveolin_domain_containing_intermediate_filament_IMC7	pp	TGME49_249900_adenine_nucleotide_translocator,_putative	0.646421	Supervised
TGME49_222220_alveolin_domain_containing_intermediate_filament_IMC7	pp	TGME49_258060_myosin_heavy_chain,_putative	0.775488	Supervised
TGME49_222220_alveolin_domain_containing_intermediate_filament_IMC7	pp	TGME49_258150_proteasome_subunit_alpha_type_7,_putative	0.649675	Supervised
TGME49_222220_alveolin_domain_containing_intermediate_filament_IMC7	pp	TGME49_261950_ATP_synthase_beta_subunit_ATP-B	0.933839	Supervised
TGME49_222220_alveolin_domain_containing_intermediate_filament_IMC7	pp	TGME49_262620_RNA_recognition_motif-containing_protein	0.916486	Supervised
TGME49_222220_alveolin_domain_containing_intermediate_filament_IMC7	pp	TGME49_263300_eukaryotic_porin_protein	0.625813	Supervised
TGME49_222220_alveolin_domain_containing_intermediate_filament_IMC7	pp	TGME49_263700_ribosomal_protein_RPS14	0.687636	Supervised
TGME49_222220_alveolin_domain_containing_intermediate_filament_IMC7	pp	TGME49_264040_hypothetical_protein	0.749458	Supervised
TGME49_222220_alveolin_domain_containing_intermediate_filament_IMC7	pp	TGME49_268830_hypothetical_protein	0.77115	Supervised
TGME49_222220_alveolin_domain_containing_intermediate_filament_IMC7	pp	TGME49_272010_Gar1_protein_RNA_binding_region_protein	0.9859	Supervised
TGME49_222220_alveolin_domain_containing_intermediate_filament_IMC7	pp	TGME49_284540_ATP_synthase_F1,_delta_subunit_protein	0.843818	Supervised
TGME49_222220_alveolin_domain_containing_intermediate_filament_IMC7	pp	TGME49_300140_elongation_factor_1-gamma,_putative	0.844902	Supervised
TGME49_222220_alveolin_domain_containing_intermediate_filament_IMC7	pp	TGME49_300260_threonyl-tRNA_synthetase_family_protein	0.708243	Supervised
TGME49_222220_alveolin_domain_containing_intermediate_filament_IMC7	pp	TGME49_300280_LSM_domain-containing_protein	0.89154	Supervised
TGME49_222220_alveolin_domain_containing_intermediate_filament_IMC7	pp	TGME49_300310_26S_proteasome_regulatory_subunit,_S6a_family_AAA_ATpase	0.793926	Supervised
TGME49_222220_alveolin_domain_containing_intermediate_filament_IMC7	pp	TGME49_309740_LSM_domain-containing_protein	0.711497	Supervised
TGME49_222220_alveolin_domain_containing_intermediate_filament_IMC7	pp	TGME49_313230_eukaryotic_initiation_factor-2,_alpha_subunit	0.79718	Supervised
TGME49_222220_alveolin_domain_containing_intermediate_filament_IMC7	pp	TGME49_313560_60S_ribosomal_protein_L7a,_putative	0.816703	Supervised
TGME49_222220_alveolin_domain_containing_intermediate_filament_IMC7	pp	TGME49_320220_ubiquinol_cytochrome_c_oxidoreductase,_putative	0.940347	Supervised
TGME49_222840_Ser/Thr_phosphatase_family_protein	pp	TGME49_258870_hypothetical_protein	0.751627	Supervised
TGME49_222860_eukaryotic_translation_initiation_factor,_putative	pp	TGME49_226570_hypothetical_protein	0.867679	Supervised
TGME49_222860_eukaryotic_translation_initiation_factor,_putative	pp	TGME49_227600_ribosomal_protein_RPL34	0.872017	Supervised
TGME49_222860_eukaryotic_translation_initiation_factor,_putative	pp	TGME49_229670_ribosomal_protein_RPS23	0.926247	Supervised
TGME49_222860_eukaryotic_translation_initiation_factor,_putative	pp	TGME49_245460_ribosomal_protein_RPS8	0.75705	Supervised
TGME49_222860_eukaryotic_translation_initiation_factor,_putative	pp	TGME49_250810_ribosomal_protein_RPL35	0.87744	Supervised
TGME49_222860_eukaryotic_translation_initiation_factor,_putative	pp	TGME49_261570_ribosomal_protein_RPL7A	0.64859	Supervised
TGME49_222860_eukaryotic_translation_initiation_factor,_putative	pp	TGME49_262040_SAC3/GANP_family_protein	0.779826	Supervised
TGME49_222860_eukaryotic_translation_initiation_factor,_putative	pp	TGME49_262690_ribosomal_protein_RPL27	0.888286	Supervised
TGME49_222860_eukaryotic_translation_initiation_factor,_putative	pp	TGME49_294620_eukaryotic_initiation_factor-3,_subunit_8,_putative	0.979393	Supervised
TGME49_222860_eukaryotic_translation_initiation_factor,_putative	pp	TGME49_294670_translation_initiation_factor_3_subunit	0.873102	Supervised
TGME49_222860_eukaryotic_translation_initiation_factor,_putative	pp	TGME49_299050_ribosomal_protein_RPL17	0.909978	Supervised
TGME49_222860_eukaryotic_translation_initiation_factor,_putative	pp	TGME49_312090_ribosomal_protein_RPL23	0.721258	Supervised
TGME49_222952_phosphohistidine_phosphatase	pp	TGME49_226250_DEAD_(Asp-Glu-Ala-Asp)_box_polypeptide_DDX3X	0.655098	Supervised
TGME49_222952_phosphohistidine_phosphatase	pp	TGME49_260370_AtPH1_family_protein	0.665944	Supervised
TGME49_222952_phosphohistidine_phosphatase	pp	TGME49_290290_ubiquitin-activating_enzyme_E1_family_protein	0.644252	Supervised
TGME49_222952_phosphohistidine_phosphatase	pp	TGME49_315110_prefoldin,_alpha_subunit_protein	0.646421	Supervised
TGME49_222952_phosphohistidine_phosphatase	pp	TGME49_321500_RNA_recognition_motif-containing_protein	0.638829	Supervised
TGME49_223040_hypothetical_protein	pp	TGME49_226410_EF-1_guanine_nucleotide_exchange_domain-containing_protein	0.659436	Supervised
TGME49_223040_hypothetical_protein	pp	TGME49_258060_myosin_heavy_chain,_putative	0.727766	Supervised
TGME49_223050_ribosomal_protein_RPS20	pp	TGME49_257090_NAC_domain-containing_protein	0.755965	Supervised
TGME49_223050_ribosomal_protein_RPS20	pp	TGME49_266060_ribosomal_protein_RPSA	0.631236	Supervised
TGME49_223390_activating_signal_cointegrator_1_complex_subunit_3_family_1_ASCC3L1,_putative	pp	TGME49_261440_ARM_repeats_containing_protein	0.629067	Supervised
TGME49_223390_activating_signal_cointegrator_1_complex_subunit_3_family_1_ASCC3L1,_putative	pp	TGME49_267350_LSM_domain-containing_protein	0.651844	Supervised
TGME49_223390_activating_signal_cointegrator_1_complex_subunit_3_family_1_ASCC3L1,_putative	pp	TGME49_270830_small_nuclear_ribonucleoprotein	0.772234	Supervised
TGME49_223390_activating_signal_cointegrator_1_complex_subunit_3_family_1_ASCC3L1,_putative	pp	TGME49_275750_small_nuclear_ribonucleoprotein_E,_putative	0.774403	Supervised
TGME49_223390_activating_signal_cointegrator_1_complex_subunit_3_family_1_ASCC3L1,_putative	pp	TGME49_300280_LSM_domain-containing_protein	0.808026	Supervised
TGME49_223390_activating_signal_cointegrator_1_complex_subunit_3_family_1_ASCC3L1,_putative	pp	TGME49_309740_LSM_domain-containing_protein	0.832972	Supervised
TGME49_223410_eukaryotic_initiation_factor-4E,_putative	pp	TGME49_315110_prefoldin,_alpha_subunit_protein	0.636659	Supervised
TGME49_223590_proteasome_subunit	pp	TGME49_223960_ubiquitin_interaction_motif_family_protein	0.989154	Supervised
TGME49_223590_proteasome_subunit	pp	TGME49_239500_proteasome_subunit_alpha_type,_putative	0.984816	Supervised
TGME49_223590_proteasome_subunit	pp	TGME49_242290_proteasome_subunit_alpha1,_putative	1	Supervised
TGME49_223590_proteasome_subunit	pp	TGME49_249590_proteasome_subunit_alpha_type_5-2,_putative	1	Supervised
TGME49_223590_proteasome_subunit	pp	TGME49_254900_proteasome_subunit_beta_type_2,_putative	1	Supervised
TGME49_223590_proteasome_subunit	pp	TGME49_258150_proteasome_subunit_alpha_type_7,_putative	0.977223	Supervised
TGME49_223590_proteasome_subunit	pp	TGME49_278050_proteasome_subunit_alpha_type_1,_putative	1	Supervised
TGME49_223590_proteasome_subunit	pp	TGME49_280710_20S_proteasome_subunit_beta_7,_putative	1	Supervised
TGME49_223590_proteasome_subunit	pp	TGME49_287210_proteasome_subunit_alpha2,_protease_of_the_acylase_family_and_NTN_hydrolase_fold,_putative	0.990239	Supervised
TGME49_223590_proteasome_subunit	pp	TGME49_290005_proteasome_subunit_beta_type_1,_putative	1	Supervised
TGME49_223590_proteasome_subunit	pp	TGME49_306930_proteasome_subunit_beta_type_7_precursor,_putative	1	Supervised
TGME49_223590_proteasome_subunit	pp	TGME49_314090_proteasome_beta_subunit	0.922993	Supervised
TGME49_223680_ubiquitin_family_protein	pp	TGME49_225310_ARF1-directed_GTPase-activating_protein,_putative	0.63449	Supervised
TGME49_223680_ubiquitin_family_protein	pp	TGME49_242290_proteasome_subunit_alpha1,_putative	0.73102	Supervised
TGME49_223680_ubiquitin_family_protein	pp	TGME49_267330_fumarate_hydratase	0.669197	Supervised
TGME49_223680_ubiquitin_family_protein	pp	TGME49_278050_proteasome_subunit_alpha_type_1,_putative	0.754881	Supervised
TGME49_223680_ubiquitin_family_protein	pp	TGME49_287210_proteasome_subunit_alpha2,_protease_of_the_acylase_family_and_NTN_hydrolase_fold,_putative	0.693059	Supervised
TGME49_223930_RNA_recognition_motif-containing_protein	pp	TGME49_226250_DEAD_(Asp-Glu-Ala-Asp)_box_polypeptide_DDX3X	0.713666	Supervised
TGME49_223930_RNA_recognition_motif-containing_protein	pp	TGME49_267330_fumarate_hydratase	0.659436	Supervised
TGME49_223930_RNA_recognition_motif-containing_protein	pp	TGME49_321500_RNA_recognition_motif-containing_protein	0.672451	Supervised
TGME49_223940_GAP45	pp	TGME49_257680_myosin_light_chain_MLC1	0.701735	Supervised
TGME49_223960_ubiquitin_interaction_motif_family_protein	pp	TGME49_224110_adhesion_regulating_molecule_region_protein,_putative	0.690889	Supervised
TGME49_223960_ubiquitin_interaction_motif_family_protein	pp	TGME49_228210_26S_proteasome_regulatory_subunit	0.878525	Supervised
TGME49_223960_ubiquitin_interaction_motif_family_protein	pp	TGME49_239500_proteasome_subunit_alpha_type,_putative	0.90564	Supervised
TGME49_223960_ubiquitin_interaction_motif_family_protein	pp	TGME49_242290_proteasome_subunit_alpha1,_putative	1	Supervised
TGME49_223960_ubiquitin_interaction_motif_family_protein	pp	TGME49_249590_proteasome_subunit_alpha_type_5-2,_putative	1	Supervised
TGME49_223960_ubiquitin_interaction_motif_family_protein	pp	TGME49_254900_proteasome_subunit_beta_type_2,_putative	0.970716	Supervised
TGME49_223960_ubiquitin_interaction_motif_family_protein	pp	TGME49_258150_proteasome_subunit_alpha_type_7,_putative	1	Supervised
TGME49_223960_ubiquitin_interaction_motif_family_protein	pp	TGME49_273090_cell_division_protein_CDC48CY	0.766811	Supervised
TGME49_223960_ubiquitin_interaction_motif_family_protein	pp	TGME49_273370_coatomer_gamma_2-subunit_protein,_putative	0.795011	Supervised
TGME49_223960_ubiquitin_interaction_motif_family_protein	pp	TGME49_278050_proteasome_subunit_alpha_type_1,_putative	0.918655	Supervised
TGME49_223960_ubiquitin_interaction_motif_family_protein	pp	TGME49_280710_20S_proteasome_subunit_beta_7,_putative	1	Supervised
TGME49_223960_ubiquitin_interaction_motif_family_protein	pp	TGME49_287210_proteasome_subunit_alpha2,_protease_of_the_acylase_family_and_NTN_hydrolase_fold,_putative	1	Supervised
TGME49_223960_ubiquitin_interaction_motif_family_protein	pp	TGME49_290005_proteasome_subunit_beta_type_1,_putative	1	Supervised
TGME49_223960_ubiquitin_interaction_motif_family_protein	pp	TGME49_295340_UV_excision_repair_protein_Rad23_protein	0.77115	Supervised
TGME49_223960_ubiquitin_interaction_motif_family_protein	pp	TGME49_306930_proteasome_subunit_beta_type_7_precursor,_putative	1	Supervised
TGME49_223960_ubiquitin_interaction_motif_family_protein	pp	TGME49_313410_proteasome_26S_regulatory_subunit	0.761388	Supervised
TGME49_223960_ubiquitin_interaction_motif_family_protein	pp	TGME49_319870_ubiquitin-conjugating_enzyme_subfamily_protein	0.699566	Supervised
TGME49_224110_adhesion_regulating_molecule_region_protein,_putative	pp	TGME49_242290_proteasome_subunit_alpha1,_putative	0.630152	Supervised
TGME49_224110_adhesion_regulating_molecule_region_protein,_putative	pp	TGME49_287210_proteasome_subunit_alpha2,_protease_of_the_acylase_family_and_NTN_hydrolase_fold,_putative	0.673536	Supervised
TGME49_224110_adhesion_regulating_molecule_region_protein,_putative	pp	TGME49_306930_proteasome_subunit_beta_type_7_precursor,_putative	0.672451	Supervised
TGME49_224460_aminopeptidase_n,_putative	pp	TGME49_243730_rhoptry_protein_ROP9	0.696312	Supervised
TGME49_224460_aminopeptidase_n,_putative	pp	TGME49_244690_hypothetical_protein	0.638829	Supervised
TGME49_224460_aminopeptidase_n,_putative	pp	TGME49_268860_enolase_1	0.625813	Supervised
TGME49_224850_polyadenylate_binding_protein,_putative	pp	TGME49_229990_T-complex_protein_1_subunit_alpha,_putative	0.698482	Supervised
TGME49_224850_polyadenylate_binding_protein,_putative	pp	TGME49_236210_peptidase_M16_family_potein,_putative	0.841649	Supervised
TGME49_224850_polyadenylate_binding_protein,_putative	pp	TGME49_247550_heat_shock_protein_HSP60	0.898048	Supervised
TGME49_224850_polyadenylate_binding_protein,_putative	pp	TGME49_248700_alveolin_domain_containing_intermediate_filament_IMC12	0.619306	Supervised
TGME49_224850_polyadenylate_binding_protein,_putative	pp	TGME49_258060_myosin_heavy_chain,_putative	0.712581	Supervised
TGME49_224850_polyadenylate_binding_protein,_putative	pp	TGME49_261210_26s_proteasome_subunit_p55,_putative	0.762473	Supervised
TGME49_224850_polyadenylate_binding_protein,_putative	pp	TGME49_263700_ribosomal_protein_RPS14	0.630152	Supervised
TGME49_224850_polyadenylate_binding_protein,_putative	pp	TGME49_268830_hypothetical_protein	0.623644	Supervised
TGME49_224850_polyadenylate_binding_protein,_putative	pp	TGME49_284540_ATP_synthase_F1,_delta_subunit_protein	0.637744	Supervised
TGME49_224850_polyadenylate_binding_protein,_putative	pp	TGME49_288530_NOL1/NOP2/sun_family_protein	0.746204	Supervised
TGME49_224850_polyadenylate_binding_protein,_putative	pp	TGME49_300280_LSM_domain-containing_protein	0.724512	Supervised
TGME49_224850_polyadenylate_binding_protein,_putative	pp	TGME49_300310_26S_proteasome_regulatory_subunit,_S6a_family_AAA_ATpase	0.779826	Supervised
TGME49_224850_polyadenylate_binding_protein,_putative	pp	TGME49_309740_LSM_domain-containing_protein	0.895879	Supervised
TGME49_224850_polyadenylate_binding_protein,_putative	pp	TGME49_311720_chaperonin_protein_BiP	0.660521	Supervised
TGME49_224850_polyadenylate_binding_protein,_putative	pp	TGME49_313230_eukaryotic_initiation_factor-2,_alpha_subunit	0.887202	Supervised
TGME49_224900_adenylate_kinase,_putative	pp	TGME49_256970_vacuolar_ATP_synthase_subunit_A,_putative	0.729935	Supervised
TGME49_224900_adenylate_kinase,_putative	pp	TGME49_266060_ribosomal_protein_RPSA	0.827549	Supervised
TGME49_224900_adenylate_kinase,_putative	pp	TGME49_273760_heat_shock_protein_HSP70	0.677874	Supervised
TGME49_224900_adenylate_kinase,_putative	pp	TGME49_295350_nucleoside_diphosphate_kinase,_putative	0.654013	Supervised
TGME49_224900_adenylate_kinase,_putative	pp	TGME49_300260_threonyl-tRNA_synthetase_family_protein	0.90564	Supervised
TGME49_224900_adenylate_kinase,_putative	pp	TGME49_305290_vacuolar_atp_synthase_subunit_e,_putative	0.751627	Supervised
TGME49_224900_adenylate_kinase,_putative	pp	TGME49_310640_phosphorylase_family_protein	0.639913	Supervised
TGME49_224900_adenylate_kinase,_putative	pp	TGME49_313010_DEAD_(Asp-Glu-Ala-Asp)_box_polypeptide_DDX6	0.882863	Supervised
TGME49_225050_adenosylhomocysteinase,_putative	pp	TGME49_248700_alveolin_domain_containing_intermediate_filament_IMC12	0.774403	Supervised
TGME49_225050_adenosylhomocysteinase,_putative	pp	TGME49_261950_ATP_synthase_beta_subunit_ATP-B	0.699566	Supervised
TGME49_225050_adenosylhomocysteinase,_putative	pp	TGME49_268850_enolase_2	0.62256	Supervised
TGME49_225050_adenosylhomocysteinase,_putative	pp	TGME49_290600_succinyl-CoA-synthetase_alpha_SCSA	0.737527	Supervised
TGME49_225050_adenosylhomocysteinase,_putative	pp	TGME49_299210_CTP_synthase	0.723427	Supervised
TGME49_225080_ribosomal_protein_RPS18	pp	TGME49_228470_ribosomal_protein_RPL15	0.736443	Supervised
TGME49_225080_ribosomal_protein_RPS18	pp	TGME49_232230_ribosomal_protein_RPL30	0.940347	Supervised
TGME49_225080_ribosomal_protein_RPS18	pp	TGME49_238010_ribosomal_protein_RPL23A	0.793926	Supervised
TGME49_225080_ribosomal_protein_RPS18	pp	TGME49_245460_ribosomal_protein_RPS8	0.97397	Supervised
TGME49_225080_ribosomal_protein_RPS18	pp	TGME49_261570_ribosomal_protein_RPL7A	0.798265	Supervised
TGME49_225080_ribosomal_protein_RPS18	pp	TGME49_263040_ribosomal_protein_RPS16	0.951193	Supervised
TGME49_225080_ribosomal_protein_RPS18	pp	TGME49_267400_ribosomal_protein_RPL32	0.681128	Supervised
TGME49_225080_ribosomal_protein_RPS18	pp	TGME49_288630_nucleosome_assembly_protein_(NAP),_putative	0.713666	Supervised
TGME49_225080_ribosomal_protein_RPS18	pp	TGME49_292130_ribosomal_protein_RPL13A	0.659436	Supervised
TGME49_225080_ribosomal_protein_RPS18	pp	TGME49_300000_ribosomal_protein_RPL18	0.659436	Supervised
TGME49_225080_ribosomal_protein_RPS18	pp	TGME49_312090_ribosomal_protein_RPL23	0.824295	Supervised
TGME49_225310_ARF1-directed_GTPase-activating_protein,_putative	pp	TGME49_256970_vacuolar_ATP_synthase_subunit_A,_putative	0.643167	Supervised
TGME49_225540_hypothetical_protein	pp	TGME49_290300_hypothetical_protein	0.73102	Supervised
TGME49_225870_hypothetical_protein	pp	TGME49_230940_hypothetical_protein	0.619306	Supervised
TGME49_225870_hypothetical_protein	pp	TGME49_283540_hypothetical_protein	0.640998	Supervised
TGME49_225930_triose-phosphate_isomerase_TPI-I	pp	TGME49_226960_phosphofructokinase_PFKII	0.650759	Supervised
TGME49_225930_triose-phosphate_isomerase_TPI-I	pp	TGME49_232350_lactate_dehydrogenase_LDH1	0.636659	Supervised
TGME49_225930_triose-phosphate_isomerase_TPI-I	pp	TGME49_233500_triose-phosphate_isomerase_TPI-II	0.618221	Supervised
TGME49_225930_triose-phosphate_isomerase_TPI-I	pp	TGME49_236040_fructose-1,6-bisphosphate_aldolase	0.86551	Supervised
TGME49_225930_triose-phosphate_isomerase_TPI-I	pp	TGME49_236050_fructose-bisphosphate_aldolase,_putative	0.754881	Supervised
TGME49_225930_triose-phosphate_isomerase_TPI-I	pp	TGME49_283780_glucose-6-phosphate_isomerase_GPI	0.785249	Supervised
TGME49_225930_triose-phosphate_isomerase_TPI-I	pp	TGME49_289690_glyceraldehyde-3-phosphate_dehydrogenase_GAPDH1	0.869848	Supervised
TGME49_225930_triose-phosphate_isomerase_TPI-I	pp	TGME49_297060_phosphoglycerate_mutase_PGMII	0.639913	Supervised
TGME49_225930_triose-phosphate_isomerase_TPI-I	pp	TGME49_318230_phosphoglycerate_kinase_PGKI	0.94577	Supervised
TGME49_226000_ATP_synthase,_putative	pp	TGME49_246540_cytochrome_c1,_heme_protein	0.685466	Supervised
TGME49_226000_ATP_synthase,_putative	pp	TGME49_261950_ATP_synthase_beta_subunit_ATP-B	0.818872	Supervised
TGME49_226000_ATP_synthase,_putative	pp	TGME49_264080_acyl_carrier_protein_ACP	0.680043	Supervised
TGME49_226000_ATP_synthase,_putative	pp	TGME49_268830_hypothetical_protein	0.631236	Supervised
TGME49_226000_ATP_synthase,_putative	pp	TGME49_284540_ATP_synthase_F1,_delta_subunit_protein	0.741866	Supervised
TGME49_226000_ATP_synthase,_putative	pp	TGME49_288500_FAD_Malate-dehydrogenase_(MDH-FAD)	0.62256	Supervised
TGME49_226000_ATP_synthase,_putative	pp	TGME49_300140_elongation_factor_1-gamma,_putative	0.638829	Supervised
TGME49_226072_Ser/Thr_phosphatase_family_protein	pp	TGME49_230350_hypothetical_protein	0.625813	Supervised
TGME49_226250_DEAD_(Asp-Glu-Ala-Asp)_box_polypeptide_DDX3X	pp	TGME49_233520_ATP-dependent_RNA_helicase	0.834056	Supervised
TGME49_226250_DEAD_(Asp-Glu-Ala-Asp)_box_polypeptide_DDX3X	pp	TGME49_248370_prefoldin_subunit_6,_putative	0.657267	Supervised
TGME49_226250_DEAD_(Asp-Glu-Ala-Asp)_box_polypeptide_DDX3X	pp	TGME49_249270_protein_disulfide_isomerase-related_protein_(provisional),_putative	0.694143	Supervised
TGME49_226250_DEAD_(Asp-Glu-Ala-Asp)_box_polypeptide_DDX3X	pp	TGME49_254520_mediator_complex_subunit_MED11	0.751627	Supervised
TGME49_226250_DEAD_(Asp-Glu-Ala-Asp)_box_polypeptide_DDX3X	pp	TGME49_259690_orotidine-5-phosphate_decarboxylase/orotate_phosphoribosyltransferase	0.843818	Supervised
TGME49_226250_DEAD_(Asp-Glu-Ala-Asp)_box_polypeptide_DDX3X	pp	TGME49_260370_AtPH1_family_protein	0.687636	Supervised
TGME49_226250_DEAD_(Asp-Glu-Ala-Asp)_box_polypeptide_DDX3X	pp	TGME49_262380_elongation_factor_Tu,_putative	0.626898	Supervised
TGME49_226250_DEAD_(Asp-Glu-Ala-Asp)_box_polypeptide_DDX3X	pp	TGME49_265310_heat_shock_protein_40,_putative	0.697397	Supervised
TGME49_226250_DEAD_(Asp-Glu-Ala-Asp)_box_polypeptide_DDX3X	pp	TGME49_277270_NTPase_II	0.63449	Supervised
TGME49_226250_DEAD_(Asp-Glu-Ala-Asp)_box_polypeptide_DDX3X	pp	TGME49_279390_proliferation-associated_protein_2G4,_putative	0.660521	Supervised
TGME49_226250_DEAD_(Asp-Glu-Ala-Asp)_box_polypeptide_DDX3X	pp	TGME49_290290_ubiquitin-activating_enzyme_E1_family_protein	0.62039	Supervised
TGME49_226250_DEAD_(Asp-Glu-Ala-Asp)_box_polypeptide_DDX3X	pp	TGME49_290660_RNA_recognition_motif-containing_protein	0.680043	Supervised
TGME49_226250_DEAD_(Asp-Glu-Ala-Asp)_box_polypeptide_DDX3X	pp	TGME49_293580_prefoldin_subunit_protein	0.740781	Supervised
TGME49_226250_DEAD_(Asp-Glu-Ala-Asp)_box_polypeptide_DDX3X	pp	TGME49_309010_elongation_factor_P,_putative	0.713666	Supervised
TGME49_226250_DEAD_(Asp-Glu-Ala-Asp)_box_polypeptide_DDX3X	pp	TGME49_313140_isocitrate_dehydrogenase	0.638829	Supervised
TGME49_226380_hypothetical_protein	pp	TGME49_228170_inner_membrane_complex_protein_IMC2A	0.79718	Supervised
TGME49_226380_hypothetical_protein	pp	TGME49_309760_hypothetical_protein	0.796095	Supervised
TGME49_226410_EF-1_guanine_nucleotide_exchange_domain-containing_protein	pp	TGME49_249900_adenine_nucleotide_translocator,_putative	0.693059	Supervised
TGME49_226410_EF-1_guanine_nucleotide_exchange_domain-containing_protein	pp	TGME49_264040_hypothetical_protein	0.646421	Supervised
TGME49_226410_EF-1_guanine_nucleotide_exchange_domain-containing_protein	pp	TGME49_312090_ribosomal_protein_RPL23	0.815618	Supervised
TGME49_226570_hypothetical_protein	pp	TGME49_245460_ribosomal_protein_RPS8	0.902386	Supervised
TGME49_226570_hypothetical_protein	pp	TGME49_251500_eukaryotic_initiation_factor-3,_subunit_3,_putative	0.712581	Supervised
TGME49_226570_hypothetical_protein	pp	TGME49_261570_ribosomal_protein_RPL7A	0.866594	Supervised
TGME49_226570_hypothetical_protein	pp	TGME49_263700_ribosomal_protein_RPS14	0.737527	Supervised
TGME49_226570_hypothetical_protein	pp	TGME49_266960_beta_tubulin	0.822126	Supervised
TGME49_226570_hypothetical_protein	pp	TGME49_299050_ribosomal_protein_RPL17	0.888286	Supervised
TGME49_226570_hypothetical_protein	pp	TGME49_300140_elongation_factor_1-gamma,_putative	0.77115	Supervised
TGME49_226570_hypothetical_protein	pp	TGME49_313560_60S_ribosomal_protein_L7a,_putative	0.682213	Supervised
TGME49_226570_hypothetical_protein	pp	TGME49_320220_ubiquinol_cytochrome_c_oxidoreductase,_putative	0.916486	Supervised
TGME49_226730_aconitate_hydratase_ACN/IRP	pp	TGME49_236040_fructose-1,6-bisphosphate_aldolase	0.656182	Supervised
TGME49_226730_aconitate_hydratase_ACN/IRP	pp	TGME49_267330_fumarate_hydratase	0.808026	Supervised
TGME49_226730_aconitate_hydratase_ACN/IRP	pp	TGME49_309752_succinate-Coenzyme_A_ligase,_beta_subunit,_putative	0.685466	Supervised
TGME49_226730_aconitate_hydratase_ACN/IRP	pp	TGME49_313140_isocitrate_dehydrogenase	0.623644	Supervised
TGME49_226830_DnaK_family_protein	pp	TGME49_260370_AtPH1_family_protein	0.630152	Supervised
TGME49_226830_DnaK_family_protein	pp	TGME49_280750_rudimentary_enhancer,_putative	0.658351	Supervised
TGME49_226830_DnaK_family_protein	pp	TGME49_290290_ubiquitin-activating_enzyme_E1_family_protein	0.690889	Supervised
TGME49_226830_DnaK_family_protein	pp	TGME49_321500_RNA_recognition_motif-containing_protein	0.643167	Supervised
TGME49_226960_phosphofructokinase_PFKII	pp	TGME49_256760_pyruvate_kinase_PyK1	0.670282	Supervised
TGME49_226960_phosphofructokinase_PFKII	pp	TGME49_268860_enolase_1	0.738612	Supervised
TGME49_226960_phosphofructokinase_PFKII	pp	TGME49_283850_peptidyl-prolyl_cis-trans_isomerase	0.640998	Supervised
TGME49_226960_phosphofructokinase_PFKII	pp	TGME49_318430_malate_dehydrogenase_MDH	0.712581	Supervised
TGME49_227280_dense_granule_protein_GRA3	pp	TGME49_227620_dense_granule_protein_GRA2	0.695228	Supervised
TGME49_227280_dense_granule_protein_GRA3	pp	TGME49_230160_hypothetical_protein	0.675705	Supervised
TGME49_227280_dense_granule_protein_GRA3	pp	TGME49_258580_rhoptry_protein_ROP17	0.669197	Supervised
TGME49_227280_dense_granule_protein_GRA3	pp	TGME49_275440_dense_granule_protein_GRA6	0.791757	Supervised
TGME49_227290_histone_deacetylase_HDAC3	pp	TGME49_232280_hypothetical_protein	0.635575	Supervised
TGME49_227290_histone_deacetylase_HDAC3	pp	TGME49_232600_phospholipase,_patatin_family_protein	0.673536	Supervised
TGME49_227290_histone_deacetylase_HDAC3	pp	TGME49_262070_ribosomal_rna_assembly_protein_mis3,_putative	0.841649	Supervised
TGME49_227290_histone_deacetylase_HDAC3	pp	TGME49_267430_DnaJ_domain-containing_protein	0.633406	Supervised
TGME49_227290_histone_deacetylase_HDAC3	pp	TGME49_291600_gamma_interferon_inducible_lysosomal_thiol_reductase_(GILT)_protein	0.734273	Supervised
TGME49_227360_ribosomal_protein_RPL3	pp	TGME49_227600_ribosomal_protein_RPL34	0.904555	Supervised
TGME49_227360_ribosomal_protein_RPL3	pp	TGME49_229670_ribosomal_protein_RPS23	0.918655	Supervised
TGME49_227360_ribosomal_protein_RPL3	pp	TGME49_239330_ribosomal_protein_RPL37	0.706074	Supervised
TGME49_227360_ribosomal_protein_RPL3	pp	TGME49_243570_ribosomal_protein_RPS26	0.911063	Supervised
TGME49_227360_ribosomal_protein_RPL3	pp	TGME49_245460_ribosomal_protein_RPS8	1	Supervised
TGME49_227360_ribosomal_protein_RPL3	pp	TGME49_254440_ribosomal_protein_RPL12	0.770065	Supervised
TGME49_227360_ribosomal_protein_RPL3	pp	TGME49_261570_ribosomal_protein_RPL7A	0.933839	Supervised
TGME49_227360_ribosomal_protein_RPL3	pp	TGME49_263700_ribosomal_protein_RPS14	0.78308	Supervised
TGME49_227360_ribosomal_protein_RPL3	pp	TGME49_270380_ribosomal_protein_RPS13	0.976139	Supervised
TGME49_227360_ribosomal_protein_RPL3	pp	TGME49_300000_ribosomal_protein_RPL18	0.962039	Supervised
TGME49_227360_ribosomal_protein_RPL3	pp	TGME49_309120_ribosomal_protein_RPL4	0.644252	Supervised
TGME49_227600_ribosomal_protein_RPL34	pp	TGME49_245460_ribosomal_protein_RPS8	0.764642	Supervised
TGME49_227600_ribosomal_protein_RPL34	pp	TGME49_250810_ribosomal_protein_RPL35	0.741866	Supervised
TGME49_227600_ribosomal_protein_RPL34	pp	TGME49_267400_ribosomal_protein_RPL32	0.638829	Supervised
TGME49_227600_ribosomal_protein_RPL34	pp	TGME49_299050_ribosomal_protein_RPL17	0.747289	Supervised
TGME49_227600_ribosomal_protein_RPL34	pp	TGME49_300000_ribosomal_protein_RPL18	0.908894	Supervised
TGME49_227620_dense_granule_protein_GRA2	pp	TGME49_270250_dense_granule_protein_GRA1	0.626898	Supervised
TGME49_227620_dense_granule_protein_GRA2	pp	TGME49_275440_dense_granule_protein_GRA6	0.842733	Supervised
TGME49_227620_dense_granule_protein_GRA2	pp	TGME49_310780_dense_granule_protein_GRA4	0.644252	Supervised
TGME49_227810_rhoptry_kinase_family_protein_ROP11_(incomplete_catalytic_triad)	pp	TGME49_261740_hypothetical_protein	0.665944	Supervised
TGME49_227810_rhoptry_kinase_family_protein_ROP11_(incomplete_catalytic_triad)	pp	TGME49_291960_rhoptry_kinase_family_protein_ROP40_(incomplete_catalytic_triad)	0.845987	Supervised
TGME49_227970_histone_family_DNA-binding_protein	pp	TGME49_236650_DEAD_(Asp-Glu-Ala-Asp)_box_polypeptide_17	0.668113	Supervised
TGME49_228170_inner_membrane_complex_protein_IMC2A	pp	TGME49_279100_hypothetical_protein	0.668113	Supervised
TGME49_228170_inner_membrane_complex_protein_IMC2A	pp	TGME49_316250_hypothetical_protein	0.668113	Supervised
TGME49_228190_eukaryotic_initiation_factor-3,_subunit_5,_putative	pp	TGME49_294620_eukaryotic_initiation_factor-3,_subunit_8,_putative	0.849241	Supervised
TGME49_228210_26S_proteasome_regulatory_subunit	pp	TGME49_235930_domain_K-_type_RNA_binding_proteins_family_protein	0.654013	Supervised
TGME49_228210_26S_proteasome_regulatory_subunit	pp	TGME49_261210_26s_proteasome_subunit_p55,_putative	0.878525	Supervised
TGME49_228210_26S_proteasome_regulatory_subunit	pp	TGME49_273090_cell_division_protein_CDC48CY	0.766811	Supervised
TGME49_228210_26S_proteasome_regulatory_subunit	pp	TGME49_297470_myosin_light_chain_2,_putative	0.639913	Supervised
TGME49_228210_26S_proteasome_regulatory_subunit	pp	TGME49_300310_26S_proteasome_regulatory_subunit,_S6a_family_AAA_ATpase	0.970716	Supervised
TGME49_228210_26S_proteasome_regulatory_subunit	pp	TGME49_313410_proteasome_26S_regulatory_subunit	0.812364	Supervised
TGME49_228210_26S_proteasome_regulatory_subunit	pp	TGME49_318160_MSP_(Major_sperm_protein)_domain-containing_protein	0.778742	Supervised
TGME49_228470_ribosomal_protein_RPL15	pp	TGME49_232230_ribosomal_protein_RPL30	0.809111	Supervised
TGME49_228470_ribosomal_protein_RPL15	pp	TGME49_238010_ribosomal_protein_RPL23A	0.798265	Supervised
TGME49_228470_ribosomal_protein_RPL15	pp	TGME49_243570_ribosomal_protein_RPS26	0.805857	Supervised
TGME49_228470_ribosomal_protein_RPL15	pp	TGME49_245460_ribosomal_protein_RPS8	0.853579	Supervised
TGME49_228470_ribosomal_protein_RPL15	pp	TGME49_263700_ribosomal_protein_RPS14	0.748373	Supervised
TGME49_228470_ribosomal_protein_RPL15	pp	TGME49_292130_ribosomal_protein_RPL13A	1	Supervised
TGME49_228470_ribosomal_protein_RPL15	pp	TGME49_299050_ribosomal_protein_RPL17	0.864425	Supervised
TGME49_228470_ribosomal_protein_RPL15	pp	TGME49_309120_ribosomal_protein_RPL4	0.855748	Supervised
TGME49_228470_ribosomal_protein_RPL15	pp	TGME49_309820_ribosomal_protein_RPL11	0.848156	Supervised
TGME49_228470_ribosomal_protein_RPL15	pp	TGME49_312090_ribosomal_protein_RPL23	0.898048	Supervised
TGME49_228470_ribosomal_protein_RPL15	pp	TGME49_313390_ribosomal_protein_RPL6	0.938178	Supervised
TGME49_228490_hypothetical_protein	pp	TGME49_248700_alveolin_domain_containing_intermediate_filament_IMC12	0.649675	Supervised
TGME49_229000_kelch_repeat-containing_protein	pp	TGME49_239890_SCP_family_extracellular_subfamily_protein	0.640998	Supervised
TGME49_229010_rhoptry_neck_protein_RON4	pp	TGME49_283540_hypothetical_protein	0.669197	Supervised
TGME49_229010_rhoptry_neck_protein_RON4	pp	TGME49_311470_rhoptry_neck_protein_RON5	0.75705	Supervised
TGME49_229210_small_nuclear_ribonucleoprotein_polypeptide_A',_putative	pp	TGME49_261210_26s_proteasome_subunit_p55,_putative	0.62256	Supervised
TGME49_229360_transaldolase	pp	TGME49_231850_serine-threonine_phosophatase_2C_(PP2C)	0.761388	Supervised
TGME49_229360_transaldolase	pp	TGME49_236040_fructose-1,6-bisphosphate_aldolase	0.790672	Supervised
TGME49_229360_transaldolase	pp	TGME49_236050_fructose-bisphosphate_aldolase,_putative	0.805857	Supervised
TGME49_229360_transaldolase	pp	TGME49_318310_transketolase	0.764642	Supervised
TGME49_229670_ribosomal_protein_RPS23	pp	TGME49_232230_ribosomal_protein_RPL30	0.91757	Supervised
TGME49_229670_ribosomal_protein_RPS23	pp	TGME49_232710_ribosomal_protein_RPS3A	0.915401	Supervised
TGME49_229670_ribosomal_protein_RPS23	pp	TGME49_244320_ribosomal_protein_RPL24	0.633406	Supervised
TGME49_229670_ribosomal_protein_RPS23	pp	TGME49_245460_ribosomal_protein_RPS8	1	Supervised
TGME49_229670_ribosomal_protein_RPS23	pp	TGME49_250810_ribosomal_protein_RPL35	0.842733	Supervised
TGME49_229670_ribosomal_protein_RPS23	pp	TGME49_261570_ribosomal_protein_RPL7A	0.831887	Supervised
TGME49_229670_ribosomal_protein_RPS23	pp	TGME49_262690_ribosomal_protein_RPL27	0.889371	Supervised
TGME49_229670_ribosomal_protein_RPS23	pp	TGME49_263040_ribosomal_protein_RPS16	0.777657	Supervised
TGME49_229670_ribosomal_protein_RPS23	pp	TGME49_263700_ribosomal_protein_RPS14	0.652928	Supervised
TGME49_229670_ribosomal_protein_RPS23	pp	TGME49_267400_ribosomal_protein_RPL32	0.712581	Supervised
TGME49_229670_ribosomal_protein_RPS23	pp	TGME49_299050_ribosomal_protein_RPL17	0.916486	Supervised
TGME49_229670_ribosomal_protein_RPS23	pp	TGME49_300000_ribosomal_protein_RPL18	0.983731	Supervised
TGME49_229930_p25-alpha_family_protein	pp	TGME49_268860_enolase_1	0.63449	Supervised
TGME49_229930_p25-alpha_family_protein	pp	TGME49_289600_heat_shock_protein_HSP29	0.645336	Supervised
TGME49_229990_T-complex_protein_1_subunit_alpha,_putative	pp	TGME49_313230_eukaryotic_initiation_factor-2,_alpha_subunit	0.864425	Supervised
TGME49_230160_hypothetical_protein	pp	TGME49_233450_SAG-related_sequence_SRS29A	0.836226	Supervised
TGME49_230160_hypothetical_protein	pp	TGME49_233480_SAG-related_sequence_SRS29C	0.793926	Supervised
TGME49_230160_hypothetical_protein	pp	TGME49_239740_dense_granule_protein_GRA14	0.68872	Supervised
TGME49_230160_hypothetical_protein	pp	TGME49_254720_dense_granule_protein_GRA8	0.689805	Supervised
TGME49_230160_hypothetical_protein	pp	TGME49_275440_dense_granule_protein_GRA6	0.814534	Supervised
TGME49_230160_hypothetical_protein	pp	TGME49_280370_hypothetical_protein	0.64859	Supervised
TGME49_230160_hypothetical_protein	pp	TGME49_285870_SAG-related_sequence_SRS20A	0.758134	Supervised
TGME49_230160_hypothetical_protein	pp	TGME49_286600_hypothetical_protein	0.650759	Supervised
TGME49_230160_hypothetical_protein	pp	TGME49_300100_rhoptry_neck_protein_RON2	0.618221	Supervised
TGME49_230160_hypothetical_protein	pp	TGME49_323100_hypothetical_protein	0.659436	Supervised
TGME49_230410_peroxiredoxin_PRX3	pp	TGME49_239500_proteasome_subunit_alpha_type,_putative	0.685466	Supervised
TGME49_230410_peroxiredoxin_PRX3	pp	TGME49_248700_alveolin_domain_containing_intermediate_filament_IMC12	0.642082	Supervised
TGME49_230410_peroxiredoxin_PRX3	pp	TGME49_319870_ubiquitin-conjugating_enzyme_subfamily_protein	0.983731	Supervised
TGME49_230520_cyclophilin_1,_putative	pp	TGME49_259240_ribosomal_protein_RPS21	0.619306	Supervised
TGME49_230960_splicing_factor_3b,_subunit_3,_putative	pp	TGME49_236910_U2_snRNP_auxiliary_factor,_putative	0.720174	Supervised
TGME49_230960_splicing_factor_3b,_subunit_3,_putative	pp	TGME49_265310_heat_shock_protein_40,_putative	0.826464	Supervised
TGME49_231140_ribosomal_protein_RPS25	pp	TGME49_232230_ribosomal_protein_RPL30	0.624729	Supervised
TGME49_231140_ribosomal_protein_RPS25	pp	TGME49_232300_ribosomal_protein_RPS3	0.739696	Supervised
TGME49_231140_ribosomal_protein_RPS25	pp	TGME49_238010_ribosomal_protein_RPL23A	0.821041	Supervised
TGME49_231140_ribosomal_protein_RPS25	pp	TGME49_244320_ribosomal_protein_RPL24	0.639913	Supervised
TGME49_231140_ribosomal_protein_RPS25	pp	TGME49_249900_adenine_nucleotide_translocator,_putative	0.751627	Supervised
TGME49_231140_ribosomal_protein_RPS25	pp	TGME49_260260_ribosomal_protein_RPP1	0.712581	Supervised
TGME49_231140_ribosomal_protein_RPS25	pp	TGME49_263040_ribosomal_protein_RPS16	0.677874	Supervised
TGME49_231140_ribosomal_protein_RPS25	pp	TGME49_263700_ribosomal_protein_RPS14	0.714751	Supervised
TGME49_231140_ribosomal_protein_RPS25	pp	TGME49_300190_ribosomal_protein_RPL37A	0.738612	Supervised
TGME49_231140_ribosomal_protein_RPS25	pp	TGME49_312090_ribosomal_protein_RPL23	0.694143	Supervised
TGME49_231160_hypothetical_protein	pp	TGME49_231630_alveolin_domain_containing_intermediate_filament_IMC4	0.63449	Supervised
TGME49_231160_hypothetical_protein	pp	TGME49_271050_SAG-related_sequence_SRS34A	0.62039	Supervised
TGME49_231160_hypothetical_protein	pp	TGME49_295110_rhoptry_protein_ROP7	0.624729	Supervised
TGME49_231160_hypothetical_protein	pp	TGME49_308090_rhoptry_protein_ROP5	0.66269	Supervised
TGME49_231630_alveolin_domain_containing_intermediate_filament_IMC4	pp	TGME49_231640_alveolin_domain_containing_intermediate_filament_IMC1	0.660521	Supervised
TGME49_231640_alveolin_domain_containing_intermediate_filament_IMC1	pp	TGME49_258580_rhoptry_protein_ROP17	0.649675	Supervised
TGME49_231640_alveolin_domain_containing_intermediate_filament_IMC1	pp	TGME49_271050_SAG-related_sequence_SRS34A	0.814534	Supervised
TGME49_231640_alveolin_domain_containing_intermediate_filament_IMC1	pp	TGME49_285870_SAG-related_sequence_SRS20A	0.81128	Supervised
TGME49_231640_alveolin_domain_containing_intermediate_filament_IMC1	pp	TGME49_308840_SAG-related_sequence_SRS51	0.700651	Supervised
TGME49_231640_alveolin_domain_containing_intermediate_filament_IMC1	pp	TGME49_315320_SAG-related_sequence_SRS52A	0.76898	Supervised
TGME49_231850_serine-threonine_phosophatase_2C_(PP2C)	pp	TGME49_318430_malate_dehydrogenase_MDH	0.63449	Supervised
TGME49_232050_DnaJ_domain-containing_protein	pp	TGME49_233260_GTP-binding_protein,_putative	0.651844	Supervised
TGME49_232050_DnaJ_domain-containing_protein	pp	TGME49_320220_ubiquinol_cytochrome_c_oxidoreductase,_putative	0.629067	Supervised
TGME49_232230_ribosomal_protein_RPL30	pp	TGME49_238010_ribosomal_protein_RPL23A	0.958785	Supervised
TGME49_232230_ribosomal_protein_RPL30	pp	TGME49_239330_ribosomal_protein_RPL37	0.972885	Supervised
TGME49_232230_ribosomal_protein_RPL30	pp	TGME49_239760_ribosomal_protein_RPL22	0.915401	Supervised
TGME49_232230_ribosomal_protein_RPL30	pp	TGME49_245460_ribosomal_protein_RPS8	0.841649	Supervised
TGME49_232230_ribosomal_protein_RPL30	pp	TGME49_248390_ribosomal_protein_RPL26	0.813449	Supervised
TGME49_232230_ribosomal_protein_RPL30	pp	TGME49_250810_ribosomal_protein_RPL35	0.94577	Supervised
TGME49_232230_ribosomal_protein_RPL30	pp	TGME49_254440_ribosomal_protein_RPL12	0.861171	Supervised
TGME49_232230_ribosomal_protein_RPL30	pp	TGME49_261570_ribosomal_protein_RPL7A	0.915401	Supervised
TGME49_232230_ribosomal_protein_RPL30	pp	TGME49_262690_ribosomal_protein_RPL27	0.874187	Supervised
TGME49_232230_ribosomal_protein_RPL30	pp	TGME49_263040_ribosomal_protein_RPS16	0.838395	Supervised
TGME49_232230_ribosomal_protein_RPL30	pp	TGME49_267060_ribosomal_protein_RPL14	0.901302	Supervised
TGME49_232230_ribosomal_protein_RPL30	pp	TGME49_267400_ribosomal_protein_RPL32	0.942516	Supervised
TGME49_232230_ribosomal_protein_RPL30	pp	TGME49_288380_heat_shock_protein_HSP90	0.718004	Supervised
TGME49_232230_ribosomal_protein_RPL30	pp	TGME49_288630_nucleosome_assembly_protein_(NAP),_putative	0.736443	Supervised
TGME49_232230_ribosomal_protein_RPL30	pp	TGME49_292130_ribosomal_protein_RPL13A	0.886117	Supervised
TGME49_232230_ribosomal_protein_RPL30	pp	TGME49_299050_ribosomal_protein_RPL17	0.718004	Supervised
TGME49_232230_ribosomal_protein_RPL30	pp	TGME49_309120_ribosomal_protein_RPL4	0.691974	Supervised
TGME49_232230_ribosomal_protein_RPL30	pp	TGME49_309810_ribosomal_protein_RPP2	0.752711	Supervised
TGME49_232230_ribosomal_protein_RPL30	pp	TGME49_309820_ribosomal_protein_RPL11	0.841649	Supervised
TGME49_232230_ribosomal_protein_RPL30	pp	TGME49_313390_ribosomal_protein_RPL6	0.776573	Supervised
TGME49_232230_ribosomal_protein_RPL30	pp	TGME49_320050_ribosomal_protein_RPL5	0.963124	Supervised
TGME49_232300_ribosomal_protein_RPS3	pp	TGME49_232710_ribosomal_protein_RPS3A	0.772234	Supervised
TGME49_232300_ribosomal_protein_RPS3	pp	TGME49_242330_ribosomal_protein_RPS5	0.844902	Supervised
TGME49_232300_ribosomal_protein_RPS3	pp	TGME49_260260_ribosomal_protein_RPP1	0.740781	Supervised
TGME49_232300_ribosomal_protein_RPS3	pp	TGME49_312090_ribosomal_protein_RPL23	0.861171	Supervised
TGME49_232350_lactate_dehydrogenase_LDH1	pp	TGME49_256760_pyruvate_kinase_PyK1	0.752711	Supervised
TGME49_232350_lactate_dehydrogenase_LDH1	pp	TGME49_268850_enolase_2	0.900217	Supervised
TGME49_232350_lactate_dehydrogenase_LDH1	pp	TGME49_268860_enolase_1	0.883948	Supervised
TGME49_232350_lactate_dehydrogenase_LDH1	pp	TGME49_269190_glyceraldehyde-3-phosphate_dehydrogenase_GAPDH2	0.765727	Supervised
TGME49_232350_lactate_dehydrogenase_LDH1	pp	TGME49_283780_glucose-6-phosphate_isomerase_GPI	0.789588	Supervised
TGME49_232350_lactate_dehydrogenase_LDH1	pp	TGME49_289690_glyceraldehyde-3-phosphate_dehydrogenase_GAPDH1	0.758134	Supervised
TGME49_232350_lactate_dehydrogenase_LDH1	pp	TGME49_297060_phosphoglycerate_mutase_PGMII	0.890456	Supervised
TGME49_232350_lactate_dehydrogenase_LDH1	pp	TGME49_318230_phosphoglycerate_kinase_PGKI	0.906725	Supervised
TGME49_232440_Brf1p_family_coiled_coil_protein	pp	TGME49_250770_eukaryotic_initiation_factor-4A,_putative	0.652928	Supervised
TGME49_232440_Brf1p_family_coiled_coil_protein	pp	TGME49_294800_elongation_factor_1-alpha_(EF-1-ALPHA),_putative	0.658351	Supervised
TGME49_232710_ribosomal_protein_RPS3A	pp	TGME49_242330_ribosomal_protein_RPS5	0.62256	Supervised
TGME49_232710_ribosomal_protein_RPS3A	pp	TGME49_249900_adenine_nucleotide_translocator,_putative	0.799349	Supervised
TGME49_232710_ribosomal_protein_RPS3A	pp	TGME49_260260_ribosomal_protein_RPP1	0.763557	Supervised
TGME49_232710_ribosomal_protein_RPS3A	pp	TGME49_262720_eukaryotic_initiation_factor-1A,_putative	0.62039	Supervised
TGME49_232710_ribosomal_protein_RPS3A	pp	TGME49_312090_ribosomal_protein_RPL23	0.87961	Supervised
TGME49_233100_SPFH_domain_/_Band_7_family_protein	pp	TGME49_248700_alveolin_domain_containing_intermediate_filament_IMC12	0.715835	Supervised
TGME49_233100_SPFH_domain_/_Band_7_family_protein	pp	TGME49_258060_myosin_heavy_chain,_putative	0.626898	Supervised
TGME49_233100_SPFH_domain_/_Band_7_family_protein	pp	TGME49_267350_LSM_domain-containing_protein	0.711497	Supervised
TGME49_233110_IMP_dehydrogenas	pp	TGME49_295350_nucleoside_diphosphate_kinase,_putative	0.691974	Supervised
TGME49_233140_deoxyuridine_5'-triphosphate_nucleotidohydrolase,_putative	pp	TGME49_295350_nucleoside_diphosphate_kinase,_putative	0.691974	Supervised
TGME49_233230_RNA-binding_protein_8A_family_protein	pp	TGME49_256770_eukaryotic_translation_initiation_factor_4A,_isoform_3,_putative	0.663774	Supervised
TGME49_233230_RNA-binding_protein_8A_family_protein	pp	TGME49_267420_mago_nashi_family_protein_2,_putative	0.740781	Supervised
TGME49_233260_GTP-binding_protein,_putative	pp	TGME49_268830_hypothetical_protein	0.675705	Supervised
TGME49_233260_GTP-binding_protein,_putative	pp	TGME49_278660_P-type_ATPase4,_putative	0.663774	Supervised
TGME49_233260_GTP-binding_protein,_putative	pp	TGME49_306380_U1_zinc_finger_protein	0.629067	Supervised
TGME49_233260_GTP-binding_protein,_putative	pp	TGME49_314100_tetratricopeptide_repeat-containing_protein	0.633406	Supervised
TGME49_233260_GTP-binding_protein,_putative	pp	TGME49_318160_MSP_(Major_sperm_protein)_domain-containing_protein	0.646421	Supervised
TGME49_233260_GTP-binding_protein,_putative	pp	TGME49_320220_ubiquinol_cytochrome_c_oxidoreductase,_putative	0.667028	Supervised
TGME49_233310_peptidase_D,_putative	pp	TGME49_248600_aspartate_aminotransferase	0.732104	Supervised
TGME49_233450_SAG-related_sequence_SRS29A	pp	TGME49_233480_SAG-related_sequence_SRS29C	0.876356	Supervised
TGME49_233450_SAG-related_sequence_SRS29A	pp	TGME49_241240_hypothetical_protein	0.619306	Supervised
TGME49_233450_SAG-related_sequence_SRS29A	pp	TGME49_249990_hypothetical_protein	0.682213	Supervised
TGME49_233450_SAG-related_sequence_SRS29A	pp	TGME49_254470_hypothetical_protein	0.681128	Supervised
TGME49_233450_SAG-related_sequence_SRS29A	pp	TGME49_279100_hypothetical_protein	0.738612	Supervised
TGME49_233450_SAG-related_sequence_SRS29A	pp	TGME49_280370_hypothetical_protein	0.683297	Supervised
TGME49_233450_SAG-related_sequence_SRS29A	pp	TGME49_285870_SAG-related_sequence_SRS20A	0.683297	Supervised
TGME49_233450_SAG-related_sequence_SRS29A	pp	TGME49_300100_rhoptry_neck_protein_RON2	0.685466	Supervised
TGME49_233450_SAG-related_sequence_SRS29A	pp	TGME49_315320_SAG-related_sequence_SRS52A	0.686551	Supervised
TGME49_233460_SAG-related_sequence_SRS29B	pp	TGME49_309590_rhoptry_protein_ROP1	0.691974	Supervised
TGME49_233480_SAG-related_sequence_SRS29C	pp	TGME49_271050_SAG-related_sequence_SRS34A	0.863341	Supervised
TGME49_233480_SAG-related_sequence_SRS29C	pp	TGME49_275440_dense_granule_protein_GRA6	0.667028	Supervised
TGME49_233480_SAG-related_sequence_SRS29C	pp	TGME49_285870_SAG-related_sequence_SRS20A	0.802603	Supervised
TGME49_233480_SAG-related_sequence_SRS29C	pp	TGME49_291890_microneme_protein_MIC1	0.661605	Supervised
TGME49_233480_SAG-related_sequence_SRS29C	pp	TGME49_309590_rhoptry_protein_ROP1	0.655098	Supervised
TGME49_233480_SAG-related_sequence_SRS29C	pp	TGME49_311470_rhoptry_neck_protein_RON5	0.629067	Supervised
TGME49_233480_SAG-related_sequence_SRS29C	pp	TGME49_315320_SAG-related_sequence_SRS52A	0.87744	Supervised
TGME49_233500_triose-phosphate_isomerase_TPI-II	pp	TGME49_236040_fructose-1,6-bisphosphate_aldolase	0.665944	Supervised
TGME49_233500_triose-phosphate_isomerase_TPI-II	pp	TGME49_236050_fructose-bisphosphate_aldolase,_putative	0.754881	Supervised
TGME49_233500_triose-phosphate_isomerase_TPI-II	pp	TGME49_283780_glucose-6-phosphate_isomerase_GPI	0.618221	Supervised
TGME49_233500_triose-phosphate_isomerase_TPI-II	pp	TGME49_289690_glyceraldehyde-3-phosphate_dehydrogenase_GAPDH1	0.719089	Supervised
TGME49_233500_triose-phosphate_isomerase_TPI-II	pp	TGME49_318230_phosphoglycerate_kinase_PGKI	0.66269	Supervised
TGME49_233520_ATP-dependent_RNA_helicase	pp	TGME49_236910_U2_snRNP_auxiliary_factor,_putative	0.70282	Supervised
TGME49_233520_ATP-dependent_RNA_helicase	pp	TGME49_259690_orotidine-5-phosphate_decarboxylase/orotate_phosphoribosyltransferase	0.74295	Supervised
TGME49_233520_ATP-dependent_RNA_helicase	pp	TGME49_293580_prefoldin_subunit_protein	0.668113	Supervised
TGME49_233520_ATP-dependent_RNA_helicase	pp	TGME49_319730_YOU2_family_C2C2_zinc_finger_protein	0.624729	Supervised
TGME49_234190_serine_hydroxymethyltransferase_2,_putative	pp	TGME49_249180_bifunctional_dihydrofolate_reductase-thymidylate_synthase	0.806941	Supervised
TGME49_234190_serine_hydroxymethyltransferase_2,_putative	pp	TGME49_268850_enolase_2	0.759219	Supervised
TGME49_234190_serine_hydroxymethyltransferase_2,_putative	pp	TGME49_268860_enolase_1	0.700651	Supervised
TGME49_234190_serine_hydroxymethyltransferase_2,_putative	pp	TGME49_270010_hypothetical_protein	0.66269	Supervised
TGME49_234190_serine_hydroxymethyltransferase_2,_putative	pp	TGME49_297060_phosphoglycerate_mutase_PGMII	0.793926	Supervised
TGME49_235470_myosin_A	pp	TGME49_263180_myosin_D	0.79718	Supervised
TGME49_235540_eukaryotic_initiation_factor-2_beta,_putative	pp	TGME49_244110_nucleosome_assembly_protein_(nap)_protein	0.651844	Supervised
TGME49_235540_eukaryotic_initiation_factor-2_beta,_putative	pp	TGME49_251690_seryl-tRNA_synthetase,_cytoplasmic,_putative	0.644252	Supervised
TGME49_235930_domain_K-_type_RNA_binding_proteins_family_protein	pp	TGME49_235970_eukaryotic_initiation_factor-2_gamma,_putative	0.636659	Supervised
TGME49_235930_domain_K-_type_RNA_binding_proteins_family_protein	pp	TGME49_240600_chaperonin_cpn60,_putative	0.661605	Supervised
TGME49_235930_domain_K-_type_RNA_binding_proteins_family_protein	pp	TGME49_300310_26S_proteasome_regulatory_subunit,_S6a_family_AAA_ATpase	0.792842	Supervised
TGME49_235970_eukaryotic_initiation_factor-2_gamma,_putative	pp	TGME49_313230_eukaryotic_initiation_factor-2,_alpha_subunit	0.978308	Supervised
TGME49_236040_fructose-1,6-bisphosphate_aldolase	pp	TGME49_247670_ribulose-phosphate_3_epimerase_family_protein	0.661605	Supervised
TGME49_236040_fructose-1,6-bisphosphate_aldolase	pp	TGME49_268860_enolase_1	0.668113	Supervised
TGME49_236040_fructose-1,6-bisphosphate_aldolase	pp	TGME49_283780_glucose-6-phosphate_isomerase_GPI	0.693059	Supervised
TGME49_236040_fructose-1,6-bisphosphate_aldolase	pp	TGME49_283850_peptidyl-prolyl_cis-trans_isomerase	0.660521	Supervised
TGME49_236040_fructose-1,6-bisphosphate_aldolase	pp	TGME49_289690_glyceraldehyde-3-phosphate_dehydrogenase_GAPDH1	0.845987	Supervised
TGME49_236040_fructose-1,6-bisphosphate_aldolase	pp	TGME49_297060_phosphoglycerate_mutase_PGMII	0.713666	Supervised
TGME49_236040_fructose-1,6-bisphosphate_aldolase	pp	TGME49_318230_phosphoglycerate_kinase_PGKI	0.853579	Supervised
TGME49_236040_fructose-1,6-bisphosphate_aldolase	pp	TGME49_318310_transketolase	0.933839	Supervised
TGME49_236050_fructose-bisphosphate_aldolase,_putative	pp	TGME49_283780_glucose-6-phosphate_isomerase_GPI	0.657267	Supervised
TGME49_236050_fructose-bisphosphate_aldolase,_putative	pp	TGME49_289690_glyceraldehyde-3-phosphate_dehydrogenase_GAPDH1	0.759219	Supervised
TGME49_236050_fructose-bisphosphate_aldolase,_putative	pp	TGME49_318230_phosphoglycerate_kinase_PGKI	0.793926	Supervised
TGME49_236050_fructose-bisphosphate_aldolase,_putative	pp	TGME49_318310_transketolase	0.796095	Supervised
TGME49_236210_peptidase_M16_family_potein,_putative	pp	TGME49_246540_cytochrome_c1,_heme_protein	0.677874	Supervised
TGME49_236210_peptidase_M16_family_potein,_putative	pp	TGME49_248700_alveolin_domain_containing_intermediate_filament_IMC12	0.753796	Supervised
TGME49_236210_peptidase_M16_family_potein,_putative	pp	TGME49_300280_LSM_domain-containing_protein	0.883948	Supervised
TGME49_236540_RNA_recognition_motif-containing_protein	pp	TGME49_236650_DEAD_(Asp-Glu-Ala-Asp)_box_polypeptide_17	0.646421	Supervised
TGME49_236650_DEAD_(Asp-Glu-Ala-Asp)_box_polypeptide_17	pp	TGME49_305850_RNA_recognition_motif-containing_protein	0.669197	Supervised
TGME49_236650_DEAD_(Asp-Glu-Ala-Asp)_box_polypeptide_17	pp	TGME49_309800_RNA_recognition_motif-containing_protein	0.758134	Supervised
TGME49_236890_hypothetical_protein	pp	TGME49_242820_hypothetical_protein	0.770065	Supervised
TGME49_238010_ribosomal_protein_RPL23A	pp	TGME49_243570_ribosomal_protein_RPS26	0.623644	Supervised
TGME49_238010_ribosomal_protein_RPL23A	pp	TGME49_245460_ribosomal_protein_RPS8	0.777657	Supervised
TGME49_238010_ribosomal_protein_RPL23A	pp	TGME49_260260_ribosomal_protein_RPP1	0.738612	Supervised
TGME49_238010_ribosomal_protein_RPL23A	pp	TGME49_263700_ribosomal_protein_RPS14	0.640998	Supervised
TGME49_238010_ribosomal_protein_RPL23A	pp	TGME49_299050_ribosomal_protein_RPL17	0.67462	Supervised
TGME49_238010_ribosomal_protein_RPL23A	pp	TGME49_309820_ribosomal_protein_RPL11	0.903471	Supervised
TGME49_238010_ribosomal_protein_RPL23A	pp	TGME49_320050_ribosomal_protein_RPL5	0.855748	Supervised
TGME49_238070_glutaredoxin_domain-containing_protein	pp	TGME49_279390_proliferation-associated_protein_2G4,_putative	0.654013	Supervised
TGME49_238070_glutaredoxin_domain-containing_protein	pp	TGME49_315110_prefoldin,_alpha_subunit_protein	0.683297	Supervised
TGME49_239100_ribosomal_protein_RPS7	pp	TGME49_263700_ribosomal_protein_RPS14	0.699566	Supervised
TGME49_239310_ribulose_5-phosphate_isomerase	pp	TGME49_289690_glyceraldehyde-3-phosphate_dehydrogenase_GAPDH1	0.647505	Supervised
TGME49_239330_ribosomal_protein_RPL37	pp	TGME49_245460_ribosomal_protein_RPS8	0.751627	Supervised
TGME49_239330_ribosomal_protein_RPL37	pp	TGME49_245620_ribosomal-ubiquitin_protein_RPS27A	0.624729	Supervised
TGME49_239330_ribosomal_protein_RPL37	pp	TGME49_250810_ribosomal_protein_RPL35	0.775488	Supervised
TGME49_239330_ribosomal_protein_RPL37	pp	TGME49_267400_ribosomal_protein_RPL32	0.63449	Supervised
TGME49_239330_ribosomal_protein_RPL37	pp	TGME49_299050_ribosomal_protein_RPL17	0.643167	Supervised
TGME49_239490_dehydrogenase_E1_component_family_protein	pp	TGME49_273490_glutamine_synthetase,_type_I,_putative	0.629067	Supervised
TGME49_239500_proteasome_subunit_alpha_type,_putative	pp	TGME49_242290_proteasome_subunit_alpha1,_putative	1	Supervised
TGME49_239500_proteasome_subunit_alpha_type,_putative	pp	TGME49_248700_alveolin_domain_containing_intermediate_filament_IMC12	0.967462	Supervised
TGME49_239500_proteasome_subunit_alpha_type,_putative	pp	TGME49_249590_proteasome_subunit_alpha_type_5-2,_putative	1	Supervised
TGME49_239500_proteasome_subunit_alpha_type,_putative	pp	TGME49_254900_proteasome_subunit_beta_type_2,_putative	0.997831	Supervised
TGME49_239500_proteasome_subunit_alpha_type,_putative	pp	TGME49_258150_proteasome_subunit_alpha_type_7,_putative	0.981562	Supervised
TGME49_239500_proteasome_subunit_alpha_type,_putative	pp	TGME49_261210_26s_proteasome_subunit_p55,_putative	0.75705	Supervised
TGME49_239500_proteasome_subunit_alpha_type,_putative	pp	TGME49_263090_14-3-3_protein	0.886117	Supervised
TGME49_239500_proteasome_subunit_alpha_type,_putative	pp	TGME49_278050_proteasome_subunit_alpha_type_1,_putative	1	Supervised
TGME49_239500_proteasome_subunit_alpha_type,_putative	pp	TGME49_280710_20S_proteasome_subunit_beta_7,_putative	1	Supervised
TGME49_239500_proteasome_subunit_alpha_type,_putative	pp	TGME49_287210_proteasome_subunit_alpha2,_protease_of_the_acylase_family_and_NTN_hydrolase_fold,_putative	0.928416	Supervised
TGME49_239500_proteasome_subunit_alpha_type,_putative	pp	TGME49_290005_proteasome_subunit_beta_type_1,_putative	1	Supervised
TGME49_239500_proteasome_subunit_alpha_type,_putative	pp	TGME49_306930_proteasome_subunit_beta_type_7_precursor,_putative	0.953362	Supervised
TGME49_239500_proteasome_subunit_alpha_type,_putative	pp	TGME49_314090_proteasome_beta_subunit	0.995662	Supervised
TGME49_239500_proteasome_subunit_alpha_type,_putative	pp	TGME49_319870_ubiquitin-conjugating_enzyme_subfamily_protein	1	Supervised
TGME49_239500_proteasome_subunit_alpha_type,_putative	pp	TGME49_321520_hypothetical_protein	0.627983	Supervised
TGME49_239740_dense_granule_protein_GRA14	pp	TGME49_249990_hypothetical_protein	0.799349	Supervised
TGME49_239740_dense_granule_protein_GRA14	pp	TGME49_253690_hypothetical_protein	0.748373	Supervised
TGME49_239740_dense_granule_protein_GRA14	pp	TGME49_254470_hypothetical_protein	0.698482	Supervised
TGME49_239740_dense_granule_protein_GRA14	pp	TGME49_254720_dense_granule_protein_GRA8	0.762473	Supervised
TGME49_239740_dense_granule_protein_GRA14	pp	TGME49_255260_apical_membrane_antigen_AMA1	0.67462	Supervised
TGME49_239740_dense_granule_protein_GRA14	pp	TGME49_275440_dense_granule_protein_GRA6	0.744035	Supervised
TGME49_239740_dense_granule_protein_GRA14	pp	TGME49_279100_hypothetical_protein	0.71692	Supervised
TGME49_239740_dense_granule_protein_GRA14	pp	TGME49_280370_hypothetical_protein	0.740781	Supervised
TGME49_239740_dense_granule_protein_GRA14	pp	TGME49_309760_hypothetical_protein	0.700651	Supervised
TGME49_239740_dense_granule_protein_GRA14	pp	TGME49_323100_hypothetical_protein	0.735358	Supervised
TGME49_239760_ribosomal_protein_RPL22	pp	TGME49_248390_ribosomal_protein_RPL26	0.998915	Supervised
TGME49_239760_ribosomal_protein_RPL22	pp	TGME49_250810_ribosomal_protein_RPL35	0.81128	Supervised
TGME49_240060_hypothetical_protein	pp	TGME49_254720_dense_granule_protein_GRA8	0.64859	Supervised
TGME49_240060_hypothetical_protein	pp	TGME49_291890_microneme_protein_MIC1	0.680043	Supervised
TGME49_240060_hypothetical_protein	pp	TGME49_310780_dense_granule_protein_GRA4	0.777657	Supervised
TGME49_240640_casein_kinase_I	pp	TGME49_248810_nuclear_factor_NF7	0.652928	Supervised
TGME49_242070_cAMP-dependent_protein_kinase_regulatory_subunit	pp	TGME49_267430_DnaJ_domain-containing_protein	0.663774	Supervised
TGME49_242070_cAMP-dependent_protein_kinase_regulatory_subunit	pp	TGME49_286580_hypothetical_protein	0.886117	Supervised
TGME49_242290_proteasome_subunit_alpha1,_putative	pp	TGME49_248700_alveolin_domain_containing_intermediate_filament_IMC12	0.828633	Supervised
TGME49_242290_proteasome_subunit_alpha1,_putative	pp	TGME49_249590_proteasome_subunit_alpha_type_5-2,_putative	1	Supervised
TGME49_242290_proteasome_subunit_alpha1,_putative	pp	TGME49_254900_proteasome_subunit_beta_type_2,_putative	1	Supervised
TGME49_242290_proteasome_subunit_alpha1,_putative	pp	TGME49_258150_proteasome_subunit_alpha_type_7,_putative	1	Supervised
TGME49_242290_proteasome_subunit_alpha1,_putative	pp	TGME49_278050_proteasome_subunit_alpha_type_1,_putative	1	Supervised
TGME49_242290_proteasome_subunit_alpha1,_putative	pp	TGME49_280710_20S_proteasome_subunit_beta_7,_putative	1	Supervised
TGME49_242290_proteasome_subunit_alpha1,_putative	pp	TGME49_280750_rudimentary_enhancer,_putative	0.618221	Supervised
TGME49_242290_proteasome_subunit_alpha1,_putative	pp	TGME49_287210_proteasome_subunit_alpha2,_protease_of_the_acylase_family_and_NTN_hydrolase_fold,_putative	1	Supervised
TGME49_242290_proteasome_subunit_alpha1,_putative	pp	TGME49_289210_prefoldin_subunit_protein	0.671367	Supervised
TGME49_242290_proteasome_subunit_alpha1,_putative	pp	TGME49_290005_proteasome_subunit_beta_type_1,_putative	1	Supervised
TGME49_242290_proteasome_subunit_alpha1,_putative	pp	TGME49_290300_hypothetical_protein	0.646421	Supervised
TGME49_242290_proteasome_subunit_alpha1,_putative	pp	TGME49_306930_proteasome_subunit_beta_type_7_precursor,_putative	1	Supervised
TGME49_242290_proteasome_subunit_alpha1,_putative	pp	TGME49_314090_proteasome_beta_subunit	1	Supervised
TGME49_242290_proteasome_subunit_alpha1,_putative	pp	TGME49_319870_ubiquitin-conjugating_enzyme_subfamily_protein	0.9718	Supervised
TGME49_242330_ribosomal_protein_RPS5	pp	TGME49_263700_ribosomal_protein_RPS14	0.802603	Supervised
TGME49_242820_hypothetical_protein	pp	TGME49_293360_hypothetical_protein	0.650759	Supervised
TGME49_243570_ribosomal_protein_RPS26	pp	TGME49_245460_ribosomal_protein_RPS8	0.826464	Supervised
TGME49_243570_ribosomal_protein_RPS26	pp	TGME49_263700_ribosomal_protein_RPS14	0.989154	Supervised
TGME49_243570_ribosomal_protein_RPS26	pp	TGME49_289970_hypothetical_protein	0.637744	Supervised
TGME49_243570_ribosomal_protein_RPS26	pp	TGME49_309820_ribosomal_protein_RPL11	0.970716	Supervised
TGME49_243570_ribosomal_protein_RPS26	pp	TGME49_312090_ribosomal_protein_RPL23	0.646421	Supervised
TGME49_243730_rhoptry_protein_ROP9	pp	TGME49_268860_enolase_1	0.745119	Supervised
TGME49_243730_rhoptry_protein_ROP9	pp	TGME49_275440_dense_granule_protein_GRA6	0.631236	Supervised
TGME49_243730_rhoptry_protein_ROP9	pp	TGME49_301440_calcium-dependent_protein_kinase_CDPK1	0.684382	Supervised
TGME49_243730_rhoptry_protein_ROP9	pp	TGME49_310780_dense_granule_protein_GRA4	0.714751	Supervised
TGME49_243910_Cof_family_hydrolase_subfamily_protein	pp	TGME49_254520_mediator_complex_subunit_MED11	0.655098	Supervised
TGME49_244110_nucleosome_assembly_protein_(nap)_protein	pp	TGME49_263700_ribosomal_protein_RPS14	0.684382	Supervised
TGME49_244110_nucleosome_assembly_protein_(nap)_protein	pp	TGME49_309820_ribosomal_protein_RPL11	0.719089	Supervised
TGME49_244110_nucleosome_assembly_protein_(nap)_protein	pp	TGME49_320050_ribosomal_protein_RPL5	0.618221	Supervised
TGME49_244250_hypothetical_protein	pp	TGME49_310010_rhoptry_neck_protein_RON1	0.706074	Supervised
TGME49_244320_ribosomal_protein_RPL24	pp	TGME49_254440_ribosomal_protein_RPL12	0.842733	Supervised
TGME49_244320_ribosomal_protein_RPL24	pp	TGME49_257090_NAC_domain-containing_protein	0.665944	Supervised
TGME49_244320_ribosomal_protein_RPL24	pp	TGME49_261570_ribosomal_protein_RPL7A	0.860087	Supervised
TGME49_244320_ribosomal_protein_RPL24	pp	TGME49_263040_ribosomal_protein_RPS16	0.66269	Supervised
TGME49_244320_ribosomal_protein_RPL24	pp	TGME49_263700_ribosomal_protein_RPS14	0.765727	Supervised
TGME49_244320_ribosomal_protein_RPL24	pp	TGME49_266060_ribosomal_protein_RPSA	0.708243	Supervised
TGME49_244320_ribosomal_protein_RPL24	pp	TGME49_275810_ribosomal_protein_RPS10	0.643167	Supervised
TGME49_244320_ribosomal_protein_RPL24	pp	TGME49_312090_ribosomal_protein_RPL23	0.929501	Supervised
TGME49_244530_hypothetical_protein	pp	TGME49_261210_26s_proteasome_subunit_p55,_putative	0.697397	Supervised
TGME49_244530_hypothetical_protein	pp	TGME49_311310_protein_phosphatase_2B_catalytic_subunit,_calcineurin_family_phosphatse_superfamily_protein	0.681128	Supervised
TGME49_244560_heat_shock_protein_90,_putative	pp	TGME49_288380_heat_shock_protein_HSP90	0.86551	Supervised
TGME49_244650_eukaryotic_initiation_factor-5,_putative	pp	TGME49_313230_eukaryotic_initiation_factor-2,_alpha_subunit	0.758134	Supervised
TGME49_244690_hypothetical_protein	pp	TGME49_269950_hypothetical_protein	0.714751	Supervised
TGME49_244690_hypothetical_protein	pp	TGME49_301440_calcium-dependent_protein_kinase_CDPK1	0.798265	Supervised
TGME49_245460_ribosomal_protein_RPS8	pp	TGME49_245620_ribosomal-ubiquitin_protein_RPS27A	0.912148	Supervised
TGME49_245460_ribosomal_protein_RPS8	pp	TGME49_250810_ribosomal_protein_RPL35	0.850325	Supervised
TGME49_245460_ribosomal_protein_RPS8	pp	TGME49_261570_ribosomal_protein_RPL7A	0.962039	Supervised
TGME49_245460_ribosomal_protein_RPS8	pp	TGME49_262690_ribosomal_protein_RPL27	0.903471	Supervised
TGME49_245460_ribosomal_protein_RPS8	pp	TGME49_263040_ribosomal_protein_RPS16	0.992408	Supervised
TGME49_245460_ribosomal_protein_RPS8	pp	TGME49_270380_ribosomal_protein_RPS13	0.942516	Supervised
TGME49_245460_ribosomal_protein_RPS8	pp	TGME49_292130_ribosomal_protein_RPL13A	0.706074	Supervised
TGME49_245460_ribosomal_protein_RPS8	pp	TGME49_299050_ribosomal_protein_RPL17	0.950108	Supervised
TGME49_245460_ribosomal_protein_RPS8	pp	TGME49_300000_ribosomal_protein_RPL18	0.925163	Supervised
TGME49_245460_ribosomal_protein_RPS8	pp	TGME49_313390_ribosomal_protein_RPL6	0.711497	Supervised
TGME49_245490_microneme_protein_MIC8	pp	TGME49_255260_apical_membrane_antigen_AMA1	0.668113	Supervised
TGME49_245620_ribosomal-ubiquitin_protein_RPS27A	pp	TGME49_261570_ribosomal_protein_RPL7A	0.670282	Supervised
TGME49_245620_ribosomal-ubiquitin_protein_RPS27A	pp	TGME49_299050_ribosomal_protein_RPL17	0.656182	Supervised
TGME49_246500_surp_module_domain-containing_protein	pp	TGME49_247550_heat_shock_protein_HSP60	0.718004	Supervised
TGME49_246540_cytochrome_c1,_heme_protein	pp	TGME49_248700_alveolin_domain_containing_intermediate_filament_IMC12	0.806941	Supervised
TGME49_246540_cytochrome_c1,_heme_protein	pp	TGME49_258060_myosin_heavy_chain,_putative	0.847072	Supervised
TGME49_246540_cytochrome_c1,_heme_protein	pp	TGME49_268830_hypothetical_protein	0.698482	Supervised
TGME49_246540_cytochrome_c1,_heme_protein	pp	TGME49_300140_elongation_factor_1-gamma,_putative	0.629067	Supervised
TGME49_246540_cytochrome_c1,_heme_protein	pp	TGME49_300280_LSM_domain-containing_protein	0.767896	Supervised
TGME49_246540_cytochrome_c1,_heme_protein	pp	TGME49_320220_ubiquinol_cytochrome_c_oxidoreductase,_putative	0.720174	Supervised
TGME49_246560_vacuolar_ATP_synthase_subunit_g,_putative	pp	TGME49_256970_vacuolar_ATP_synthase_subunit_A,_putative	0.799349	Supervised
TGME49_246560_vacuolar_ATP_synthase_subunit_g,_putative	pp	TGME49_279380_hypothetical_protein	0.655098	Supervised
TGME49_246560_vacuolar_ATP_synthase_subunit_g,_putative	pp	TGME49_305290_vacuolar_atp_synthase_subunit_e,_putative	0.690889	Supervised
TGME49_246560_vacuolar_ATP_synthase_subunit_g,_putative	pp	TGME49_310960_vacuolar_atp_synthase_subunit_f,_putative	0.678959	Supervised
TGME49_246920_glutathione_reductase	pp	TGME49_318310_transketolase	0.781996	Supervised
TGME49_247220_nudix_-type_motif_9_isoform_a_family_protein	pp	TGME49_268860_enolase_1	0.624729	Supervised
TGME49_247470_nucleolar_protein,_putative	pp	TGME49_262720_eukaryotic_initiation_factor-1A,_putative	0.68872	Supervised
TGME49_247470_nucleolar_protein,_putative	pp	TGME49_311430_fibrillarin	0.786334	Supervised
TGME49_247520_hypothetical_protein	pp	TGME49_261740_hypothetical_protein	0.627983	Supervised
TGME49_247550_heat_shock_protein_HSP60	pp	TGME49_248700_alveolin_domain_containing_intermediate_filament_IMC12	0.759219	Supervised
TGME49_247550_heat_shock_protein_HSP60	pp	TGME49_249900_adenine_nucleotide_translocator,_putative	0.735358	Supervised
TGME49_247550_heat_shock_protein_HSP60	pp	TGME49_251780_heat_shock_protein	0.804772	Supervised
TGME49_247550_heat_shock_protein_HSP60	pp	TGME49_258060_myosin_heavy_chain,_putative	0.631236	Supervised
TGME49_247550_heat_shock_protein_HSP60	pp	TGME49_261950_ATP_synthase_beta_subunit_ATP-B	0.869848	Supervised
TGME49_247550_heat_shock_protein_HSP60	pp	TGME49_262620_RNA_recognition_motif-containing_protein	0.62256	Supervised
TGME49_247550_heat_shock_protein_HSP60	pp	TGME49_263090_14-3-3_protein	0.789588	Supervised
TGME49_247550_heat_shock_protein_HSP60	pp	TGME49_263700_ribosomal_protein_RPS14	0.790672	Supervised
TGME49_247550_heat_shock_protein_HSP60	pp	TGME49_270830_small_nuclear_ribonucleoprotein	0.619306	Supervised
TGME49_247550_heat_shock_protein_HSP60	pp	TGME49_275750_small_nuclear_ribonucleoprotein_E,_putative	0.624729	Supervised
TGME49_247550_heat_shock_protein_HSP60	pp	TGME49_288380_heat_shock_protein_HSP90	0.880694	Supervised
TGME49_247550_heat_shock_protein_HSP60	pp	TGME49_295340_UV_excision_repair_protein_Rad23_protein	0.751627	Supervised
TGME49_247550_heat_shock_protein_HSP60	pp	TGME49_300280_LSM_domain-containing_protein	0.793926	Supervised
TGME49_247550_heat_shock_protein_HSP60	pp	TGME49_306930_proteasome_subunit_beta_type_7_precursor,_putative	0.79718	Supervised
TGME49_247550_heat_shock_protein_HSP60	pp	TGME49_309740_LSM_domain-containing_protein	0.870933	Supervised
TGME49_247550_heat_shock_protein_HSP60	pp	TGME49_313230_eukaryotic_initiation_factor-2,_alpha_subunit	0.980477	Supervised
TGME49_247610_small_nuclear_ribonucleoprotein_E,_putative	pp	TGME49_286560_U6_snRNA-associated_Sm_family_protein	0.727766	Supervised
TGME49_248340_GTP-binding_nuclear_protein_ran/tc4	pp	TGME49_254520_mediator_complex_subunit_MED11	0.696312	Supervised
TGME49_248340_GTP-binding_nuclear_protein_ran/tc4	pp	TGME49_290660_RNA_recognition_motif-containing_protein	0.660521	Supervised
TGME49_248340_GTP-binding_nuclear_protein_ran/tc4	pp	TGME49_315110_prefoldin,_alpha_subunit_protein	0.681128	Supervised
TGME49_248340_GTP-binding_nuclear_protein_ran/tc4	pp	TGME49_319730_YOU2_family_C2C2_zinc_finger_protein	0.642082	Supervised
TGME49_248370_prefoldin_subunit_6,_putative	pp	TGME49_257490_prefoldin_subunit_superfamily_protein	0.632321	Supervised
TGME49_248370_prefoldin_subunit_6,_putative	pp	TGME49_262380_elongation_factor_Tu,_putative	0.699566	Supervised
TGME49_248370_prefoldin_subunit_6,_putative	pp	TGME49_268970_hypothetical_protein	0.686551	Supervised
TGME49_248370_prefoldin_subunit_6,_putative	pp	TGME49_290290_ubiquitin-activating_enzyme_E1_family_protein	0.624729	Supervised
TGME49_248370_prefoldin_subunit_6,_putative	pp	TGME49_293580_prefoldin_subunit_protein	0.85141	Supervised
TGME49_248370_prefoldin_subunit_6,_putative	pp	TGME49_315110_prefoldin,_alpha_subunit_protein	0.814534	Supervised
TGME49_248390_ribosomal_protein_RPL26	pp	TGME49_250810_ribosomal_protein_RPL35	0.968547	Supervised
TGME49_248390_ribosomal_protein_RPL26	pp	TGME49_261570_ribosomal_protein_RPL7A	0.791757	Supervised
TGME49_248390_ribosomal_protein_RPL26	pp	TGME49_262690_ribosomal_protein_RPL27	0.925163	Supervised
TGME49_248390_ribosomal_protein_RPL26	pp	TGME49_267400_ribosomal_protein_RPL32	0.947939	Supervised
TGME49_248390_ribosomal_protein_RPL26	pp	TGME49_299050_ribosomal_protein_RPL17	0.767896	Supervised
TGME49_248600_aspartate_aminotransferase	pp	TGME49_249590_proteasome_subunit_alpha_type_5-2,_putative	0.657267	Supervised
TGME49_248700_alveolin_domain_containing_intermediate_filament_IMC12	pp	TGME49_249590_proteasome_subunit_alpha_type_5-2,_putative	0.969631	Supervised
TGME49_248700_alveolin_domain_containing_intermediate_filament_IMC12	pp	TGME49_250880_kinase,_pfkB_family_protein	0.707158	Supervised
TGME49_248700_alveolin_domain_containing_intermediate_filament_IMC12	pp	TGME49_254900_proteasome_subunit_beta_type_2,_putative	0.798265	Supervised
TGME49_248700_alveolin_domain_containing_intermediate_filament_IMC12	pp	TGME49_258060_myosin_heavy_chain,_putative	0.672451	Supervised
TGME49_248700_alveolin_domain_containing_intermediate_filament_IMC12	pp	TGME49_258150_proteasome_subunit_alpha_type_7,_putative	0.909978	Supervised
TGME49_248700_alveolin_domain_containing_intermediate_filament_IMC12	pp	TGME49_261950_ATP_synthase_beta_subunit_ATP-B	0.984816	Supervised
TGME49_248700_alveolin_domain_containing_intermediate_filament_IMC12	pp	TGME49_269442_calmodulin,_putative	0.624729	Supervised
TGME49_248700_alveolin_domain_containing_intermediate_filament_IMC12	pp	TGME49_278050_proteasome_subunit_alpha_type_1,_putative	0.886117	Supervised
TGME49_248700_alveolin_domain_containing_intermediate_filament_IMC12	pp	TGME49_282180_hypothetical_protein	0.638829	Supervised
TGME49_248700_alveolin_domain_containing_intermediate_filament_IMC12	pp	TGME49_284540_ATP_synthase_F1,_delta_subunit_protein	0.647505	Supervised
TGME49_248700_alveolin_domain_containing_intermediate_filament_IMC12	pp	TGME49_287210_proteasome_subunit_alpha2,_protease_of_the_acylase_family_and_NTN_hydrolase_fold,_putative	0.762473	Supervised
TGME49_248700_alveolin_domain_containing_intermediate_filament_IMC12	pp	TGME49_295340_UV_excision_repair_protein_Rad23_protein	0.695228	Supervised
TGME49_248700_alveolin_domain_containing_intermediate_filament_IMC12	pp	TGME49_300280_LSM_domain-containing_protein	0.946855	Supervised
TGME49_248700_alveolin_domain_containing_intermediate_filament_IMC12	pp	TGME49_318430_malate_dehydrogenase_MDH	0.650759	Supervised
TGME49_248700_alveolin_domain_containing_intermediate_filament_IMC12	pp	TGME49_319870_ubiquitin-conjugating_enzyme_subfamily_protein	0.915401	Supervised
TGME49_248850_methionine_aminopeptidase	pp	TGME49_305290_vacuolar_atp_synthase_subunit_e,_putative	0.652928	Supervised
TGME49_248990_hypothetical_protein	pp	TGME49_312600_heat_shock_protein_HSP21	0.657267	Supervised
TGME49_249270_protein_disulfide_isomerase-related_protein_(provisional),_putative	pp	TGME49_290290_ubiquitin-activating_enzyme_E1_family_protein	0.680043	Supervised
TGME49_249270_protein_disulfide_isomerase-related_protein_(provisional),_putative	pp	TGME49_293580_prefoldin_subunit_protein	0.71692	Supervised
TGME49_249270_protein_disulfide_isomerase-related_protein_(provisional),_putative	pp	TGME49_321500_RNA_recognition_motif-containing_protein	0.685466	Supervised
TGME49_249590_proteasome_subunit_alpha_type_5-2,_putative	pp	TGME49_254900_proteasome_subunit_beta_type_2,_putative	1	Supervised
TGME49_249590_proteasome_subunit_alpha_type_5-2,_putative	pp	TGME49_258150_proteasome_subunit_alpha_type_7,_putative	1	Supervised
TGME49_249590_proteasome_subunit_alpha_type_5-2,_putative	pp	TGME49_261950_ATP_synthase_beta_subunit_ATP-B	0.773319	Supervised
TGME49_249590_proteasome_subunit_alpha_type_5-2,_putative	pp	TGME49_278050_proteasome_subunit_alpha_type_1,_putative	1	Supervised
TGME49_249590_proteasome_subunit_alpha_type_5-2,_putative	pp	TGME49_280710_20S_proteasome_subunit_beta_7,_putative	1	Supervised
TGME49_249590_proteasome_subunit_alpha_type_5-2,_putative	pp	TGME49_287210_proteasome_subunit_alpha2,_protease_of_the_acylase_family_and_NTN_hydrolase_fold,_putative	1	Supervised
TGME49_249590_proteasome_subunit_alpha_type_5-2,_putative	pp	TGME49_290005_proteasome_subunit_beta_type_1,_putative	0.964208	Supervised
TGME49_249590_proteasome_subunit_alpha_type_5-2,_putative	pp	TGME49_290300_hypothetical_protein	0.697397	Supervised
TGME49_249590_proteasome_subunit_alpha_type_5-2,_putative	pp	TGME49_299210_CTP_synthase	0.748373	Supervised
TGME49_249590_proteasome_subunit_alpha_type_5-2,_putative	pp	TGME49_306930_proteasome_subunit_beta_type_7_precursor,_putative	1	Supervised
TGME49_249590_proteasome_subunit_alpha_type_5-2,_putative	pp	TGME49_314090_proteasome_beta_subunit	0.899132	Supervised
TGME49_249590_proteasome_subunit_alpha_type_5-2,_putative	pp	TGME49_319870_ubiquitin-conjugating_enzyme_subfamily_protein	0.912148	Supervised
TGME49_249610_hypothetical_protein	pp	TGME49_270710_WW_domain_binding_protein_11	0.656182	Supervised
TGME49_249610_hypothetical_protein	pp	TGME49_278660_P-type_ATPase4,_putative	0.685466	Supervised
TGME49_249900_adenine_nucleotide_translocator,_putative	pp	TGME49_262720_eukaryotic_initiation_factor-1A,_putative	0.629067	Supervised
TGME49_249900_adenine_nucleotide_translocator,_putative	pp	TGME49_263090_14-3-3_protein	0.686551	Supervised
TGME49_249900_adenine_nucleotide_translocator,_putative	pp	TGME49_263700_ribosomal_protein_RPS14	0.91974	Supervised
TGME49_249900_adenine_nucleotide_translocator,_putative	pp	TGME49_288380_heat_shock_protein_HSP90	0.649675	Supervised
TGME49_249900_adenine_nucleotide_translocator,_putative	pp	TGME49_312090_ribosomal_protein_RPL23	0.77115	Supervised
TGME49_249990_hypothetical_protein	pp	TGME49_254470_hypothetical_protein	0.750542	Supervised
TGME49_249990_hypothetical_protein	pp	TGME49_279100_hypothetical_protein	0.885033	Supervised
TGME49_249990_hypothetical_protein	pp	TGME49_316250_hypothetical_protein	0.887202	Supervised
TGME49_249990_hypothetical_protein	pp	TGME49_323100_hypothetical_protein	0.774403	Supervised
TGME49_250710_microneme_protein_MIC10	pp	TGME49_270250_dense_granule_protein_GRA1	0.667028	Supervised
TGME49_250710_microneme_protein_MIC10	pp	TGME49_277080_microneme_protein_MIC5	0.758134	Supervised
TGME49_250770_eukaryotic_initiation_factor-4A,_putative	pp	TGME49_263220_rhoptry_kinase_family_protein_ROP21	0.652928	Supervised
TGME49_250770_eukaryotic_initiation_factor-4A,_putative	pp	TGME49_294800_elongation_factor_1-alpha_(EF-1-ALPHA),_putative	0.630152	Supervised
TGME49_250810_ribosomal_protein_RPL35	pp	TGME49_261570_ribosomal_protein_RPL7A	0.934924	Supervised
TGME49_250810_ribosomal_protein_RPL35	pp	TGME49_262690_ribosomal_protein_RPL27	0.930586	Supervised
TGME49_250810_ribosomal_protein_RPL35	pp	TGME49_267400_ribosomal_protein_RPL32	0.968547	Supervised
TGME49_250810_ribosomal_protein_RPL35	pp	TGME49_299050_ribosomal_protein_RPL17	1	Supervised
TGME49_250820_hypothetical_protein	pp	TGME49_278830_glucose-6-phosphate_1-dehydrogenase	0.655098	Supervised
TGME49_250955_KRUF_family_protein	pp	TGME49_251180_KRUF_family_protein	0.660521	Supervised
TGME49_251500_eukaryotic_initiation_factor-3,_subunit_3,_putative	pp	TGME49_262040_SAC3/GANP_family_protein	0.627983	Supervised
TGME49_251500_eukaryotic_initiation_factor-3,_subunit_3,_putative	pp	TGME49_294620_eukaryotic_initiation_factor-3,_subunit_8,_putative	0.624729	Supervised
TGME49_251540_dense_granule_protein_GRA9	pp	TGME49_254870_hypothetical_protein	0.690889	Supervised
TGME49_251540_dense_granule_protein_GRA9	pp	TGME49_258470_hypothetical_protein	0.637744	Supervised
TGME49_251540_dense_granule_protein_GRA9	pp	TGME49_315320_SAG-related_sequence_SRS52A	0.635575	Supervised
TGME49_251680_histamine-releasing_factor,_putative	pp	TGME49_259240_ribosomal_protein_RPS21	0.625813	Supervised
TGME49_251690_seryl-tRNA_synthetase,_cytoplasmic,_putative	pp	TGME49_318310_transketolase	0.660521	Supervised
TGME49_251810_translation_initiation_factor_eIF-5A,_putative	pp	TGME49_266060_ribosomal_protein_RPSA	0.849241	Supervised
TGME49_251810_translation_initiation_factor_eIF-5A,_putative	pp	TGME49_273760_heat_shock_protein_HSP70	0.729935	Supervised
TGME49_251810_translation_initiation_factor_eIF-5A,_putative	pp	TGME49_294800_elongation_factor_1-alpha_(EF-1-ALPHA),_putative	0.714751	Supervised
TGME49_252220_tetratricopeptide_repeat_domain_containing_protein	pp	TGME49_261950_ATP_synthase_beta_subunit_ATP-B	0.740781	Supervised
TGME49_252220_tetratricopeptide_repeat_domain_containing_protein	pp	TGME49_268850_enolase_2	0.670282	Supervised
TGME49_253290_valyl-tRNA_synthetase	pp	TGME49_306960_phenylalanine--tRNA_ligase,_beta_subunit_protein	0.845987	Supervised
TGME49_253430_asparagine_synthetase,_putative	pp	TGME49_269950_hypothetical_protein	0.847072	Supervised
TGME49_253690_hypothetical_protein	pp	TGME49_258470_hypothetical_protein	0.673536	Supervised
TGME49_253690_hypothetical_protein	pp	TGME49_279100_hypothetical_protein	0.659436	Supervised
TGME49_254440_ribosomal_protein_RPL12	pp	TGME49_270380_ribosomal_protein_RPS13	0.93167	Supervised
TGME49_254440_ribosomal_protein_RPL12	pp	TGME49_300000_ribosomal_protein_RPL18	0.810195	Supervised
TGME49_254470_hypothetical_protein	pp	TGME49_254720_dense_granule_protein_GRA8	0.701735	Supervised
TGME49_254470_hypothetical_protein	pp	TGME49_255260_apical_membrane_antigen_AMA1	0.777657	Supervised
TGME49_254470_hypothetical_protein	pp	TGME49_261440_ARM_repeats_containing_protein	0.73102	Supervised
TGME49_254470_hypothetical_protein	pp	TGME49_279100_hypothetical_protein	0.776573	Supervised
TGME49_254470_hypothetical_protein	pp	TGME49_280370_hypothetical_protein	0.711497	Supervised
TGME49_254470_hypothetical_protein	pp	TGME49_316250_hypothetical_protein	0.66269	Supervised
TGME49_254520_mediator_complex_subunit_MED11	pp	TGME49_260370_AtPH1_family_protein	0.650759	Supervised
TGME49_254520_mediator_complex_subunit_MED11	pp	TGME49_262380_elongation_factor_Tu,_putative	0.732104	Supervised
TGME49_254520_mediator_complex_subunit_MED11	pp	TGME49_283850_peptidyl-prolyl_cis-trans_isomerase	0.763557	Supervised
TGME49_254520_mediator_complex_subunit_MED11	pp	TGME49_290290_ubiquitin-activating_enzyme_E1_family_protein	0.651844	Supervised
TGME49_254520_mediator_complex_subunit_MED11	pp	TGME49_293580_prefoldin_subunit_protein	0.66269	Supervised
TGME49_254520_mediator_complex_subunit_MED11	pp	TGME49_305860_calcium-dependent_protein_kinase_CDPK3	0.621475	Supervised
TGME49_254720_dense_granule_protein_GRA8	pp	TGME49_275440_dense_granule_protein_GRA6	0.733189	Supervised
TGME49_254720_dense_granule_protein_GRA8	pp	TGME49_310780_dense_granule_protein_GRA4	0.63449	Supervised
TGME49_254900_proteasome_subunit_beta_type_2,_putative	pp	TGME49_258150_proteasome_subunit_alpha_type_7,_putative	1	Supervised
TGME49_254900_proteasome_subunit_beta_type_2,_putative	pp	TGME49_278050_proteasome_subunit_alpha_type_1,_putative	1	Supervised
TGME49_254900_proteasome_subunit_beta_type_2,_putative	pp	TGME49_280710_20S_proteasome_subunit_beta_7,_putative	1	Supervised
TGME49_254900_proteasome_subunit_beta_type_2,_putative	pp	TGME49_287210_proteasome_subunit_alpha2,_protease_of_the_acylase_family_and_NTN_hydrolase_fold,_putative	0.979393	Supervised
TGME49_254900_proteasome_subunit_beta_type_2,_putative	pp	TGME49_290005_proteasome_subunit_beta_type_1,_putative	1	Supervised
TGME49_254900_proteasome_subunit_beta_type_2,_putative	pp	TGME49_306930_proteasome_subunit_beta_type_7_precursor,_putative	0.936009	Supervised
TGME49_254900_proteasome_subunit_beta_type_2,_putative	pp	TGME49_314090_proteasome_beta_subunit	0.868764	Supervised
TGME49_254900_proteasome_subunit_beta_type_2,_putative	pp	TGME49_319870_ubiquitin-conjugating_enzyme_subfamily_protein	0.93167	Supervised
TGME49_255260_apical_membrane_antigen_AMA1	pp	TGME49_300100_rhoptry_neck_protein_RON2	0.627983	Supervised
TGME49_255260_apical_membrane_antigen_AMA1	pp	TGME49_309760_hypothetical_protein	0.686551	Supervised
TGME49_256760_pyruvate_kinase_PyK1	pp	TGME49_268850_enolase_2	0.740781	Supervised
TGME49_256760_pyruvate_kinase_PyK1	pp	TGME49_268860_enolase_1	0.874187	Supervised
TGME49_256760_pyruvate_kinase_PyK1	pp	TGME49_269190_glyceraldehyde-3-phosphate_dehydrogenase_GAPDH2	0.706074	Supervised
TGME49_256760_pyruvate_kinase_PyK1	pp	TGME49_283780_glucose-6-phosphate_isomerase_GPI	0.868764	Supervised
TGME49_256760_pyruvate_kinase_PyK1	pp	TGME49_297060_phosphoglycerate_mutase_PGMII	0.658351	Supervised
TGME49_256760_pyruvate_kinase_PyK1	pp	TGME49_318230_phosphoglycerate_kinase_PGKI	0.722343	Supervised
TGME49_256770_eukaryotic_translation_initiation_factor_4A,_isoform_3,_putative	pp	TGME49_267420_mago_nashi_family_protein_2,_putative	0.695228	Supervised
TGME49_256770_eukaryotic_translation_initiation_factor_4A,_isoform_3,_putative	pp	TGME49_288620_Erv1_/_Alr_family_protein	0.712581	Supervised
TGME49_256970_vacuolar_ATP_synthase_subunit_A,_putative	pp	TGME49_266060_ribosomal_protein_RPSA	0.777657	Supervised
TGME49_256970_vacuolar_ATP_synthase_subunit_A,_putative	pp	TGME49_305290_vacuolar_atp_synthase_subunit_e,_putative	0.901302	Supervised
TGME49_256970_vacuolar_ATP_synthase_subunit_A,_putative	pp	TGME49_310960_vacuolar_atp_synthase_subunit_f,_putative	0.67462	Supervised
TGME49_257090_NAC_domain-containing_protein	pp	TGME49_263700_ribosomal_protein_RPS14	0.642082	Supervised
TGME49_257090_NAC_domain-containing_protein	pp	TGME49_266060_ribosomal_protein_RPSA	0.718004	Supervised
TGME49_257380_hypothetical_protein	pp	TGME49_304740_rhoptry_kinase_family_protein_ROP35	0.660521	Supervised
TGME49_257490_prefoldin_subunit_superfamily_protein	pp	TGME49_260370_AtPH1_family_protein	0.625813	Supervised
TGME49_257490_prefoldin_subunit_superfamily_protein	pp	TGME49_267330_fumarate_hydratase	0.70282	Supervised
TGME49_257490_prefoldin_subunit_superfamily_protein	pp	TGME49_290290_ubiquitin-activating_enzyme_E1_family_protein	0.654013	Supervised
TGME49_257490_prefoldin_subunit_superfamily_protein	pp	TGME49_293580_prefoldin_subunit_protein	0.741866	Supervised
TGME49_257490_prefoldin_subunit_superfamily_protein	pp	TGME49_315110_prefoldin,_alpha_subunit_protein	0.867679	Supervised
TGME49_257680_myosin_light_chain_MLC1	pp	TGME49_266960_beta_tubulin	0.726681	Supervised
TGME49_258060_myosin_heavy_chain,_putative	pp	TGME49_264040_hypothetical_protein	0.785249	Supervised
TGME49_258060_myosin_heavy_chain,_putative	pp	TGME49_268830_hypothetical_protein	0.954447	Supervised
TGME49_258060_myosin_heavy_chain,_putative	pp	TGME49_272010_Gar1_protein_RNA_binding_region_protein	0.788503	Supervised
TGME49_258060_myosin_heavy_chain,_putative	pp	TGME49_282180_hypothetical_protein	0.822126	Supervised
TGME49_258060_myosin_heavy_chain,_putative	pp	TGME49_284540_ATP_synthase_F1,_delta_subunit_protein	0.650759	Supervised
TGME49_258060_myosin_heavy_chain,_putative	pp	TGME49_285510_hypothetical_protein	0.624729	Supervised
TGME49_258060_myosin_heavy_chain,_putative	pp	TGME49_300280_LSM_domain-containing_protein	0.722343	Supervised
TGME49_258060_myosin_heavy_chain,_putative	pp	TGME49_300310_26S_proteasome_regulatory_subunit,_S6a_family_AAA_ATpase	0.669197	Supervised
TGME49_258060_myosin_heavy_chain,_putative	pp	TGME49_306650_hypothetical_protein	0.725597	Supervised
TGME49_258080_hypothetical_protein	pp	TGME49_293900_sporozoite_protein_with_an_altered_thrombospondin_repeat_SPATR	0.624729	Supervised
TGME49_258150_proteasome_subunit_alpha_type_7,_putative	pp	TGME49_261950_ATP_synthase_beta_subunit_ATP-B	0.673536	Supervised
TGME49_258150_proteasome_subunit_alpha_type_7,_putative	pp	TGME49_268850_enolase_2	0.62256	Supervised
TGME49_258150_proteasome_subunit_alpha_type_7,_putative	pp	TGME49_278050_proteasome_subunit_alpha_type_1,_putative	1	Supervised
TGME49_258150_proteasome_subunit_alpha_type_7,_putative	pp	TGME49_280710_20S_proteasome_subunit_beta_7,_putative	1	Supervised
TGME49_258150_proteasome_subunit_alpha_type_7,_putative	pp	TGME49_287210_proteasome_subunit_alpha2,_protease_of_the_acylase_family_and_NTN_hydrolase_fold,_putative	1	Supervised
TGME49_258150_proteasome_subunit_alpha_type_7,_putative	pp	TGME49_290005_proteasome_subunit_beta_type_1,_putative	1	Supervised
TGME49_258150_proteasome_subunit_alpha_type_7,_putative	pp	TGME49_290300_hypothetical_protein	0.697397	Supervised
TGME49_258150_proteasome_subunit_alpha_type_7,_putative	pp	TGME49_295340_UV_excision_repair_protein_Rad23_protein	0.693059	Supervised
TGME49_258150_proteasome_subunit_alpha_type_7,_putative	pp	TGME49_299210_CTP_synthase	0.796095	Supervised
TGME49_258150_proteasome_subunit_alpha_type_7,_putative	pp	TGME49_306930_proteasome_subunit_beta_type_7_precursor,_putative	1	Supervised
TGME49_258150_proteasome_subunit_alpha_type_7,_putative	pp	TGME49_314090_proteasome_beta_subunit	0.869848	Supervised
TGME49_258150_proteasome_subunit_alpha_type_7,_putative	pp	TGME49_319870_ubiquitin-conjugating_enzyme_subfamily_protein	0.895879	Supervised
TGME49_258360_hypothetical_protein	pp	TGME49_279420_hypothetical_protein	0.723427	Supervised
TGME49_258410_photosensitized_INA-labeled_protein_PHIL1	pp	TGME49_313380_hypothetical_protein	0.759219	Supervised
TGME49_258470_hypothetical_protein	pp	TGME49_258580_rhoptry_protein_ROP17	0.787419	Supervised
TGME49_258470_hypothetical_protein	pp	TGME49_297070_hypothetical_protein	0.68872	Supervised
TGME49_258580_rhoptry_protein_ROP17	pp	TGME49_275440_dense_granule_protein_GRA6	0.75705	Supervised
TGME49_258580_rhoptry_protein_ROP17	pp	TGME49_297070_hypothetical_protein	0.78308	Supervised
TGME49_259040_hypothetical_protein	pp	TGME49_273090_cell_division_protein_CDC48CY	0.639913	Supervised
TGME49_259040_hypothetical_protein	pp	TGME49_313560_60S_ribosomal_protein_L7a,_putative	0.87961	Supervised
TGME49_259240_ribosomal_protein_RPS21	pp	TGME49_266060_ribosomal_protein_RPSA	0.73102	Supervised
TGME49_259240_ribosomal_protein_RPS21	pp	TGME49_294800_elongation_factor_1-alpha_(EF-1-ALPHA),_putative	0.787419	Supervised
TGME49_259690_orotidine-5-phosphate_decarboxylase/orotate_phosphoribosyltransferase	pp	TGME49_260370_AtPH1_family_protein	0.707158	Supervised
TGME49_259690_orotidine-5-phosphate_decarboxylase/orotate_phosphoribosyltransferase	pp	TGME49_262380_elongation_factor_Tu,_putative	0.720174	Supervised
TGME49_259690_orotidine-5-phosphate_decarboxylase/orotate_phosphoribosyltransferase	pp	TGME49_283850_peptidyl-prolyl_cis-trans_isomerase	0.621475	Supervised
TGME49_259690_orotidine-5-phosphate_decarboxylase/orotate_phosphoribosyltransferase	pp	TGME49_290290_ubiquitin-activating_enzyme_E1_family_protein	0.681128	Supervised
TGME49_259690_orotidine-5-phosphate_decarboxylase/orotate_phosphoribosyltransferase	pp	TGME49_293580_prefoldin_subunit_protein	0.681128	Supervised
TGME49_259690_orotidine-5-phosphate_decarboxylase/orotate_phosphoribosyltransferase	pp	TGME49_313140_isocitrate_dehydrogenase	0.649675	Supervised
TGME49_259880_hypothetical_protein	pp	TGME49_309600_hypothetical_protein	0.712581	Supervised
TGME49_260260_ribosomal_protein_RPP1	pp	TGME49_260440_nuclear_factor_NF3	0.727766	Supervised
TGME49_260260_ribosomal_protein_RPP1	pp	TGME49_286560_U6_snRNA-associated_Sm_family_protein	0.623644	Supervised
TGME49_260260_ribosomal_protein_RPP1	pp	TGME49_309810_ribosomal_protein_RPP2	0.741866	Supervised
TGME49_260370_AtPH1_family_protein	pp	TGME49_268200_RNA_recognition_motif-containing_protein	0.71692	Supervised
TGME49_260370_AtPH1_family_protein	pp	TGME49_293580_prefoldin_subunit_protein	0.693059	Supervised
TGME49_260370_AtPH1_family_protein	pp	TGME49_313140_isocitrate_dehydrogenase	0.621475	Supervised
TGME49_260370_AtPH1_family_protein	pp	TGME49_315110_prefoldin,_alpha_subunit_protein	0.621475	Supervised
TGME49_260820_IMC_sub-compartment_protein_ISP1	pp	TGME49_313380_hypothetical_protein	0.646421	Supervised
TGME49_261210_26s_proteasome_subunit_p55,_putative	pp	TGME49_278050_proteasome_subunit_alpha_type_1,_putative	0.775488	Supervised
TGME49_261210_26s_proteasome_subunit_p55,_putative	pp	TGME49_300310_26S_proteasome_regulatory_subunit,_S6a_family_AAA_ATpase	1	Supervised
TGME49_261210_26s_proteasome_subunit_p55,_putative	pp	TGME49_313230_eukaryotic_initiation_factor-2,_alpha_subunit	0.790672	Supervised
TGME49_261210_26s_proteasome_subunit_p55,_putative	pp	TGME49_313410_proteasome_26S_regulatory_subunit	0.95987	Supervised
TGME49_261210_26s_proteasome_subunit_p55,_putative	pp	TGME49_318160_MSP_(Major_sperm_protein)_domain-containing_protein	0.710412	Supervised
TGME49_261440_ARM_repeats_containing_protein	pp	TGME49_300100_rhoptry_neck_protein_RON2	0.724512	Supervised
TGME49_261570_ribosomal_protein_RPL7A	pp	TGME49_262690_ribosomal_protein_RPL27	0.872017	Supervised
TGME49_261570_ribosomal_protein_RPL7A	pp	TGME49_263700_ribosomal_protein_RPS14	0.82321	Supervised
TGME49_261570_ribosomal_protein_RPL7A	pp	TGME49_267400_ribosomal_protein_RPL32	0.828633	Supervised
TGME49_261570_ribosomal_protein_RPL7A	pp	TGME49_299050_ribosomal_protein_RPL17	0.984816	Supervised
TGME49_261570_ribosomal_protein_RPL7A	pp	TGME49_300000_ribosomal_protein_RPL18	0.947939	Supervised
TGME49_261570_ribosomal_protein_RPL7A	pp	TGME49_312090_ribosomal_protein_RPL23	0.934924	Supervised
TGME49_261570_ribosomal_protein_RPL7A	pp	TGME49_314810_ribosomal_protein_RPL7	1	Supervised
TGME49_261570_ribosomal_protein_RPL7A	pp	TGME49_320050_ribosomal_protein_RPL5	1	Supervised
TGME49_261600_creatinase_domain-containing_protein	pp	TGME49_295340_UV_excision_repair_protein_Rad23_protein	0.869848	Supervised
TGME49_261600_creatinase_domain-containing_protein	pp	TGME49_299210_CTP_synthase	0.791757	Supervised
TGME49_261600_creatinase_domain-containing_protein	pp	TGME49_306930_proteasome_subunit_beta_type_7_precursor,_putative	0.792842	Supervised
TGME49_261600_creatinase_domain-containing_protein	pp	TGME49_320630_phosphotransferase_enzyme_family_protein	0.701735	Supervised
TGME49_261950_ATP_synthase_beta_subunit_ATP-B	pp	TGME49_263700_ribosomal_protein_RPS14	0.738612	Supervised
TGME49_261950_ATP_synthase_beta_subunit_ATP-B	pp	TGME49_268850_enolase_2	0.694143	Supervised
TGME49_261950_ATP_synthase_beta_subunit_ATP-B	pp	TGME49_295350_nucleoside_diphosphate_kinase,_putative	0.684382	Supervised
TGME49_261950_ATP_synthase_beta_subunit_ATP-B	pp	TGME49_300140_elongation_factor_1-gamma,_putative	0.659436	Supervised
TGME49_262040_SAC3/GANP_family_protein	pp	TGME49_294620_eukaryotic_initiation_factor-3,_subunit_8,_putative	0.87744	Supervised
TGME49_262040_SAC3/GANP_family_protein	pp	TGME49_294670_translation_initiation_factor_3_subunit	0.928416	Supervised
TGME49_262380_elongation_factor_Tu,_putative	pp	TGME49_277270_NTPase_II	0.630152	Supervised
TGME49_262380_elongation_factor_Tu,_putative	pp	TGME49_306330_phospholipase	0.624729	Supervised
TGME49_262690_ribosomal_protein_RPL27	pp	TGME49_263040_ribosomal_protein_RPS16	0.73102	Supervised
TGME49_262690_ribosomal_protein_RPL27	pp	TGME49_267400_ribosomal_protein_RPL32	0.642082	Supervised
TGME49_262690_ribosomal_protein_RPL27	pp	TGME49_299050_ribosomal_protein_RPL17	0.643167	Supervised
TGME49_262690_ribosomal_protein_RPL27	pp	TGME49_300000_ribosomal_protein_RPL18	0.875271	Supervised
TGME49_263040_ribosomal_protein_RPS16	pp	TGME49_299050_ribosomal_protein_RPL17	0.707158	Supervised
TGME49_263040_ribosomal_protein_RPS16	pp	TGME49_300000_ribosomal_protein_RPL18	0.790672	Supervised
TGME49_263070_CMGC_kinase,_CK2_family	pp	TGME49_268810_ck2_beta_subunit	0.670282	Supervised
TGME49_263070_CMGC_kinase,_CK2_family	pp	TGME49_272400_casein_kinase_ii_regulatory_subunit_protein	0.822126	Supervised
TGME49_263070_CMGC_kinase,_CK2_family	pp	TGME49_320050_ribosomal_protein_RPL5	0.724512	Supervised
TGME49_263090_14-3-3_protein	pp	TGME49_287210_proteasome_subunit_alpha2,_protease_of_the_acylase_family_and_NTN_hydrolase_fold,_putative	0.734273	Supervised
TGME49_263090_14-3-3_protein	pp	TGME49_288380_heat_shock_protein_HSP90	0.85141	Supervised
TGME49_263300_eukaryotic_porin_protein	pp	TGME49_267350_LSM_domain-containing_protein	0.62256	Supervised
TGME49_263300_eukaryotic_porin_protein	pp	TGME49_313080_hypothetical_protein	0.621475	Supervised
TGME49_263700_ribosomal_protein_RPS14	pp	TGME49_275810_ribosomal_protein_RPS10	0.832972	Supervised
TGME49_263700_ribosomal_protein_RPS14	pp	TGME49_288380_heat_shock_protein_HSP90	0.675705	Supervised
TGME49_263700_ribosomal_protein_RPS14	pp	TGME49_299050_ribosomal_protein_RPL17	0.831887	Supervised
TGME49_263700_ribosomal_protein_RPS14	pp	TGME49_300140_elongation_factor_1-gamma,_putative	0.67679	Supervised
TGME49_263700_ribosomal_protein_RPS14	pp	TGME49_300190_ribosomal_protein_RPL37A	0.806941	Supervised
TGME49_263700_ribosomal_protein_RPS14	pp	TGME49_309820_ribosomal_protein_RPL11	0.766811	Supervised
TGME49_263700_ribosomal_protein_RPS14	pp	TGME49_312090_ribosomal_protein_RPL23	0.711497	Supervised
TGME49_263700_ribosomal_protein_RPS14	pp	TGME49_313230_eukaryotic_initiation_factor-2,_alpha_subunit	0.693059	Supervised
TGME49_263700_ribosomal_protein_RPS14	pp	TGME49_313390_ribosomal_protein_RPL6	0.681128	Supervised
TGME49_264040_hypothetical_protein	pp	TGME49_268830_hypothetical_protein	0.720174	Supervised
TGME49_264610_RNA_recognition_motif-containing_protein	pp	TGME49_321520_hypothetical_protein	0.643167	Supervised
TGME49_265310_heat_shock_protein_40,_putative	pp	TGME49_290290_ubiquitin-activating_enzyme_E1_family_protein	0.690889	Supervised
TGME49_265310_heat_shock_protein_40,_putative	pp	TGME49_291950_RNA_recognition_motif-containing_protein	0.685466	Supervised
TGME49_265310_heat_shock_protein_40,_putative	pp	TGME49_309752_succinate-Coenzyme_A_ligase,_beta_subunit,_putative	0.624729	Supervised
TGME49_265530_RNA_recognition_motif-containing_protein	pp	TGME49_291950_RNA_recognition_motif-containing_protein	0.682213	Supervised
TGME49_266060_ribosomal_protein_RPSA	pp	TGME49_273760_heat_shock_protein_HSP70	0.749458	Supervised
TGME49_266060_ribosomal_protein_RPSA	pp	TGME49_289690_glyceraldehyde-3-phosphate_dehydrogenase_GAPDH1	0.77115	Supervised
TGME49_266060_ribosomal_protein_RPSA	pp	TGME49_294800_elongation_factor_1-alpha_(EF-1-ALPHA),_putative	0.767896	Supervised
TGME49_266060_ribosomal_protein_RPSA	pp	TGME49_300260_threonyl-tRNA_synthetase_family_protein	0.908894	Supervised
TGME49_266960_beta_tubulin	pp	TGME49_300200_histone_H2AZ	0.638829	Supervised
TGME49_266960_beta_tubulin	pp	TGME49_316400_alpha_tubulin_TUBA1	0.926247	Supervised
TGME49_267060_ribosomal_protein_RPL14	pp	TGME49_270380_ribosomal_protein_RPS13	0.667028	Supervised
TGME49_267330_fumarate_hydratase	pp	TGME49_309752_succinate-Coenzyme_A_ligase,_beta_subunit,_putative	0.637744	Supervised
TGME49_267330_fumarate_hydratase	pp	TGME49_313140_isocitrate_dehydrogenase	0.832972	Supervised
TGME49_267350_LSM_domain-containing_protein	pp	TGME49_270830_small_nuclear_ribonucleoprotein	0.787419	Supervised
TGME49_267350_LSM_domain-containing_protein	pp	TGME49_275750_small_nuclear_ribonucleoprotein_E,_putative	0.681128	Supervised
TGME49_267350_LSM_domain-containing_protein	pp	TGME49_286750_MA3_domain-containing_protein	0.644252	Supervised
TGME49_267350_LSM_domain-containing_protein	pp	TGME49_300280_LSM_domain-containing_protein	0.862256	Supervised
TGME49_267350_LSM_domain-containing_protein	pp	TGME49_305010_pre-mRNA_branch_site_protein_p14,_putative	0.712581	Supervised
TGME49_267350_LSM_domain-containing_protein	pp	TGME49_309740_LSM_domain-containing_protein	0.941432	Supervised
TGME49_267350_LSM_domain-containing_protein	pp	TGME49_314790_small_nuclear_ribonucleoprotein_G,_putative	0.784165	Supervised
TGME49_267350_LSM_domain-containing_protein	pp	TGME49_318160_MSP_(Major_sperm_protein)_domain-containing_protein	0.630152	Supervised
TGME49_268200_RNA_recognition_motif-containing_protein	pp	TGME49_293580_prefoldin_subunit_protein	0.701735	Supervised
TGME49_268200_RNA_recognition_motif-containing_protein	pp	TGME49_321500_RNA_recognition_motif-containing_protein	0.643167	Supervised
TGME49_268760_hypothetical_protein	pp	TGME49_311470_rhoptry_neck_protein_RON5	0.629067	Supervised
TGME49_268790_hypothetical_protein	pp	TGME49_270240_MAG1	0.701735	Supervised
TGME49_268790_hypothetical_protein	pp	TGME49_293360_hypothetical_protein	0.710412	Supervised
TGME49_268810_ck2_beta_subunit	pp	TGME49_272400_casein_kinase_ii_regulatory_subunit_protein	0.902386	Supervised
TGME49_268830_hypothetical_protein	pp	TGME49_282180_hypothetical_protein	0.745119	Supervised
TGME49_268830_hypothetical_protein	pp	TGME49_300280_LSM_domain-containing_protein	0.633406	Supervised
TGME49_268830_hypothetical_protein	pp	TGME49_306380_U1_zinc_finger_protein	0.638829	Supervised
TGME49_268830_hypothetical_protein	pp	TGME49_306650_hypothetical_protein	0.652928	Supervised
TGME49_268850_enolase_2	pp	TGME49_283780_glucose-6-phosphate_isomerase_GPI	0.817787	Supervised
TGME49_268850_enolase_2	pp	TGME49_295350_nucleoside_diphosphate_kinase,_putative	0.751627	Supervised
TGME49_268850_enolase_2	pp	TGME49_297060_phosphoglycerate_mutase_PGMII	0.801518	Supervised
TGME49_268850_enolase_2	pp	TGME49_318230_phosphoglycerate_kinase_PGKI	0.682213	Supervised
TGME49_268850_enolase_2	pp	TGME49_318310_transketolase	0.672451	Supervised
TGME49_268860_enolase_1	pp	TGME49_283780_glucose-6-phosphate_isomerase_GPI	0.890456	Supervised
TGME49_268860_enolase_1	pp	TGME49_297060_phosphoglycerate_mutase_PGMII	0.834056	Supervised
TGME49_269190_glyceraldehyde-3-phosphate_dehydrogenase_GAPDH2	pp	TGME49_283780_glucose-6-phosphate_isomerase_GPI	0.665944	Supervised
TGME49_269650_FFD_and_TFG_box_motifs_protein	pp	TGME49_279380_hypothetical_protein	0.729935	Supervised
TGME49_269690_hypothetical_protein	pp	TGME49_319340_hypothetical_protein	0.660521	Supervised
TGME49_270010_hypothetical_protein	pp	TGME49_305460_methionine_aminopeptidase_2,_putative	0.626898	Supervised
TGME49_270250_dense_granule_protein_GRA1	pp	TGME49_277080_microneme_protein_MIC5	0.657267	Supervised
TGME49_270380_ribosomal_protein_RPS13	pp	TGME49_300000_ribosomal_protein_RPL18	0.926247	Supervised
TGME49_270510_asparaginyl-tRNA_synthetase_(NOB+tRNA_synthase)	pp	TGME49_290660_RNA_recognition_motif-containing_protein	0.64859	Supervised
TGME49_270510_asparaginyl-tRNA_synthetase_(NOB+tRNA_synthase)	pp	TGME49_321500_RNA_recognition_motif-containing_protein	0.671367	Supervised
TGME49_270830_small_nuclear_ribonucleoprotein	pp	TGME49_275750_small_nuclear_ribonucleoprotein_E,_putative	0.767896	Supervised
TGME49_270830_small_nuclear_ribonucleoprotein	pp	TGME49_300280_LSM_domain-containing_protein	0.824295	Supervised
TGME49_270830_small_nuclear_ribonucleoprotein	pp	TGME49_305010_pre-mRNA_branch_site_protein_p14,_putative	0.681128	Supervised
TGME49_270830_small_nuclear_ribonucleoprotein	pp	TGME49_309740_LSM_domain-containing_protein	0.700651	Supervised
TGME49_270830_small_nuclear_ribonucleoprotein	pp	TGME49_311430_fibrillarin	0.671367	Supervised
TGME49_270830_small_nuclear_ribonucleoprotein	pp	TGME49_314790_small_nuclear_ribonucleoprotein_G,_putative	0.644252	Supervised
TGME49_270880_RNA_recognition_motif-containing_protein	pp	TGME49_304760_RNA_recognition_motif-containing_protein	0.635575	Supervised
TGME49_271050_SAG-related_sequence_SRS34A	pp	TGME49_285870_SAG-related_sequence_SRS20A	0.809111	Supervised
TGME49_271050_SAG-related_sequence_SRS34A	pp	TGME49_295110_rhoptry_protein_ROP7	0.658351	Supervised
TGME49_271050_SAG-related_sequence_SRS34A	pp	TGME49_295125_rhoptry_protein_ROP4	0.636659	Supervised
TGME49_271050_SAG-related_sequence_SRS34A	pp	TGME49_308090_rhoptry_protein_ROP5	0.932755	Supervised
TGME49_271050_SAG-related_sequence_SRS34A	pp	TGME49_308840_SAG-related_sequence_SRS51	0.686551	Supervised
TGME49_271050_SAG-related_sequence_SRS34A	pp	TGME49_309590_rhoptry_protein_ROP1	0.795011	Supervised
TGME49_271050_SAG-related_sequence_SRS34A	pp	TGME49_315320_SAG-related_sequence_SRS52A	0.87744	Supervised
TGME49_272910_T-complex_protein_1_delta_subunit	pp	TGME49_317720_eukaryotic_translation_initiation_factor_3_subunit_7,_putative	0.627983	Supervised
TGME49_273370_coatomer_gamma_2-subunit_protein,_putative	pp	TGME49_311400_WD_domain,_G-beta_repeat-containing_protein	0.747289	Supervised
TGME49_273370_coatomer_gamma_2-subunit_protein,_putative	pp	TGME49_313410_proteasome_26S_regulatory_subunit	0.719089	Supervised
TGME49_273520_PCI_domain-containing_protein	pp	TGME49_294620_eukaryotic_initiation_factor-3,_subunit_8,_putative	0.631236	Supervised
TGME49_273520_PCI_domain-containing_protein	pp	TGME49_294670_translation_initiation_factor_3_subunit	0.729935	Supervised
TGME49_273760_heat_shock_protein_HSP70	pp	TGME49_288380_heat_shock_protein_HSP90	0.818872	Supervised
TGME49_273760_heat_shock_protein_HSP70	pp	TGME49_289690_glyceraldehyde-3-phosphate_dehydrogenase_GAPDH1	0.82321	Supervised
TGME49_273760_heat_shock_protein_HSP70	pp	TGME49_294800_elongation_factor_1-alpha_(EF-1-ALPHA),_putative	0.809111	Supervised
TGME49_273760_heat_shock_protein_HSP70	pp	TGME49_309800_RNA_recognition_motif-containing_protein	0.804772	Supervised
TGME49_274060_2-oxoglutarate/malate_translocase_OMT	pp	TGME49_316400_alpha_tubulin_TUBA1	0.793926	Supervised
TGME49_275440_dense_granule_protein_GRA6	pp	TGME49_285870_SAG-related_sequence_SRS20A	0.696312	Supervised
TGME49_275440_dense_granule_protein_GRA6	pp	TGME49_310780_dense_granule_protein_GRA4	0.647505	Supervised
TGME49_275440_dense_granule_protein_GRA6	pp	TGME49_315490_rhoptry_protein_ROP10	0.644252	Supervised
TGME49_275750_small_nuclear_ribonucleoprotein_E,_putative	pp	TGME49_305010_pre-mRNA_branch_site_protein_p14,_putative	0.796095	Supervised
TGME49_275750_small_nuclear_ribonucleoprotein_E,_putative	pp	TGME49_309740_LSM_domain-containing_protein	0.880694	Supervised
TGME49_277080_microneme_protein_MIC5	pp	TGME49_310780_dense_granule_protein_GRA4	0.663774	Supervised
TGME49_278050_proteasome_subunit_alpha_type_1,_putative	pp	TGME49_280710_20S_proteasome_subunit_beta_7,_putative	1	Supervised
TGME49_278050_proteasome_subunit_alpha_type_1,_putative	pp	TGME49_287210_proteasome_subunit_alpha2,_protease_of_the_acylase_family_and_NTN_hydrolase_fold,_putative	1	Supervised
TGME49_278050_proteasome_subunit_alpha_type_1,_putative	pp	TGME49_290005_proteasome_subunit_beta_type_1,_putative	1	Supervised
TGME49_278050_proteasome_subunit_alpha_type_1,_putative	pp	TGME49_306930_proteasome_subunit_beta_type_7_precursor,_putative	1	Supervised
TGME49_278050_proteasome_subunit_alpha_type_1,_putative	pp	TGME49_314090_proteasome_beta_subunit	0.988069	Supervised
TGME49_278050_proteasome_subunit_alpha_type_1,_putative	pp	TGME49_319870_ubiquitin-conjugating_enzyme_subfamily_protein	0.890456	Supervised
TGME49_278830_glucose-6-phosphate_1-dehydrogenase	pp	TGME49_294200_glucose-6-phosphate_1-dehydrogenase	0.900217	Supervised
TGME49_279100_hypothetical_protein	pp	TGME49_280370_hypothetical_protein	0.626898	Supervised
TGME49_279100_hypothetical_protein	pp	TGME49_288650_dense_granule_protein_GRA12	0.639913	Supervised
TGME49_279100_hypothetical_protein	pp	TGME49_300100_rhoptry_neck_protein_RON2	0.677874	Supervised
TGME49_279100_hypothetical_protein	pp	TGME49_306060_rhoptry_neck_protein_RON8	0.760304	Supervised
TGME49_279100_hypothetical_protein	pp	TGME49_309600_hypothetical_protein	0.626898	Supervised
TGME49_279100_hypothetical_protein	pp	TGME49_316250_hypothetical_protein	0.819957	Supervised
TGME49_279100_hypothetical_protein	pp	TGME49_323100_hypothetical_protein	0.78308	Supervised
TGME49_279390_proliferation-associated_protein_2G4,_putative	pp	TGME49_290600_succinyl-CoA-synthetase_alpha_SCSA	0.630152	Supervised
TGME49_279390_proliferation-associated_protein_2G4,_putative	pp	TGME49_293580_prefoldin_subunit_protein	0.675705	Supervised
TGME49_279390_proliferation-associated_protein_2G4,_putative	pp	TGME49_300260_threonyl-tRNA_synthetase_family_protein	0.853579	Supervised
TGME49_279390_proliferation-associated_protein_2G4,_putative	pp	TGME49_315110_prefoldin,_alpha_subunit_protein	0.624729	Supervised
TGME49_279390_proliferation-associated_protein_2G4,_putative	pp	TGME49_318310_transketolase	0.629067	Supervised
TGME49_279390_proliferation-associated_protein_2G4,_putative	pp	TGME49_321500_RNA_recognition_motif-containing_protein	0.709328	Supervised
TGME49_280370_hypothetical_protein	pp	TGME49_300100_rhoptry_neck_protein_RON2	0.701735	Supervised
TGME49_280370_hypothetical_protein	pp	TGME49_306060_rhoptry_neck_protein_RON8	0.799349	Supervised
TGME49_280370_hypothetical_protein	pp	TGME49_309760_hypothetical_protein	0.754881	Supervised
TGME49_280370_hypothetical_protein	pp	TGME49_316250_hypothetical_protein	0.711497	Supervised
TGME49_280710_20S_proteasome_subunit_beta_7,_putative	pp	TGME49_287210_proteasome_subunit_alpha2,_protease_of_the_acylase_family_and_NTN_hydrolase_fold,_putative	1	Supervised
TGME49_280710_20S_proteasome_subunit_beta_7,_putative	pp	TGME49_290005_proteasome_subunit_beta_type_1,_putative	1	Supervised
TGME49_280710_20S_proteasome_subunit_beta_7,_putative	pp	TGME49_306930_proteasome_subunit_beta_type_7_precursor,_putative	1	Supervised
TGME49_280710_20S_proteasome_subunit_beta_7,_putative	pp	TGME49_314090_proteasome_beta_subunit	0.91974	Supervised
TGME49_280710_20S_proteasome_subunit_beta_7,_putative	pp	TGME49_319870_ubiquitin-conjugating_enzyme_subfamily_protein	0.737527	Supervised
TGME49_280750_rudimentary_enhancer,_putative	pp	TGME49_319870_ubiquitin-conjugating_enzyme_subfamily_protein	0.626898	Supervised
TGME49_282180_hypothetical_protein	pp	TGME49_306650_hypothetical_protein	0.868764	Supervised
TGME49_283540_hypothetical_protein	pp	TGME49_291890_microneme_protein_MIC1	0.626898	Supervised
TGME49_283780_glucose-6-phosphate_isomerase_GPI	pp	TGME49_289690_glyceraldehyde-3-phosphate_dehydrogenase_GAPDH1	0.718004	Supervised
TGME49_283780_glucose-6-phosphate_isomerase_GPI	pp	TGME49_294200_glucose-6-phosphate_1-dehydrogenase	0.656182	Supervised
TGME49_283780_glucose-6-phosphate_isomerase_GPI	pp	TGME49_297060_phosphoglycerate_mutase_PGMII	0.651844	Supervised
TGME49_283780_glucose-6-phosphate_isomerase_GPI	pp	TGME49_318230_phosphoglycerate_kinase_PGKI	0.775488	Supervised
TGME49_283780_glucose-6-phosphate_isomerase_GPI	pp	TGME49_318580_glucosephosphate-mutase_GPM2	0.671367	Supervised
TGME49_283850_peptidyl-prolyl_cis-trans_isomerase	pp	TGME49_319730_YOU2_family_C2C2_zinc_finger_protein	0.632321	Supervised
TGME49_284560_ribosomal_protein_RPL9	pp	TGME49_312090_ribosomal_protein_RPL23	0.946855	Supervised
TGME49_284630_hypothetical_protein	pp	TGME49_318440_helicase_associated_domain_(ha2)_protein	0.62039	Supervised
TGME49_285870_SAG-related_sequence_SRS20A	pp	TGME49_295110_rhoptry_protein_ROP7	0.684382	Supervised
TGME49_285870_SAG-related_sequence_SRS20A	pp	TGME49_297070_hypothetical_protein	0.659436	Supervised
TGME49_285870_SAG-related_sequence_SRS20A	pp	TGME49_308090_rhoptry_protein_ROP5	0.672451	Supervised
TGME49_285870_SAG-related_sequence_SRS20A	pp	TGME49_309590_rhoptry_protein_ROP1	0.800434	Supervised
TGME49_285870_SAG-related_sequence_SRS20A	pp	TGME49_311470_rhoptry_neck_protein_RON5	0.789588	Supervised
TGME49_286590_microtubule_associated_protein_SPM2	pp	TGME49_286600_hypothetical_protein	0.637744	Supervised
TGME49_287210_proteasome_subunit_alpha2,_protease_of_the_acylase_family_and_NTN_hydrolase_fold,_putative	pp	TGME49_290005_proteasome_subunit_beta_type_1,_putative	1	Supervised
TGME49_287210_proteasome_subunit_alpha2,_protease_of_the_acylase_family_and_NTN_hydrolase_fold,_putative	pp	TGME49_306930_proteasome_subunit_beta_type_7_precursor,_putative	1	Supervised
TGME49_287210_proteasome_subunit_alpha2,_protease_of_the_acylase_family_and_NTN_hydrolase_fold,_putative	pp	TGME49_314090_proteasome_beta_subunit	0.748373	Supervised
TGME49_287210_proteasome_subunit_alpha2,_protease_of_the_acylase_family_and_NTN_hydrolase_fold,_putative	pp	TGME49_319870_ubiquitin-conjugating_enzyme_subfamily_protein	0.792842	Supervised
TGME49_288380_heat_shock_protein_HSP90	pp	TGME49_309120_ribosomal_protein_RPL4	0.741866	Supervised
TGME49_288380_heat_shock_protein_HSP90	pp	TGME49_313390_ribosomal_protein_RPL6	0.829718	Supervised
TGME49_288650_dense_granule_protein_GRA12	pp	TGME49_306060_rhoptry_neck_protein_RON8	0.706074	Supervised
TGME49_288650_dense_granule_protein_GRA12	pp	TGME49_323100_hypothetical_protein	0.709328	Supervised
TGME49_289100_hypothetical_protein	pp	TGME49_309760_hypothetical_protein	0.642082	Supervised
TGME49_289650_PEP-carboxykinase_I	pp	TGME49_290660_RNA_recognition_motif-containing_protein	0.673536	Supervised
TGME49_289690_glyceraldehyde-3-phosphate_dehydrogenase_GAPDH1	pp	TGME49_318230_phosphoglycerate_kinase_PGKI	0.930586	Supervised
TGME49_289690_glyceraldehyde-3-phosphate_dehydrogenase_GAPDH1	pp	TGME49_318310_transketolase	0.840564	Supervised
TGME49_290005_proteasome_subunit_beta_type_1,_putative	pp	TGME49_306930_proteasome_subunit_beta_type_7_precursor,_putative	1	Supervised
TGME49_290005_proteasome_subunit_beta_type_1,_putative	pp	TGME49_314090_proteasome_beta_subunit	0.997831	Supervised
TGME49_290005_proteasome_subunit_beta_type_1,_putative	pp	TGME49_319870_ubiquitin-conjugating_enzyme_subfamily_protein	0.902386	Supervised
TGME49_290290_ubiquitin-activating_enzyme_E1_family_protein	pp	TGME49_293580_prefoldin_subunit_protein	0.681128	Supervised
TGME49_290290_ubiquitin-activating_enzyme_E1_family_protein	pp	TGME49_313140_isocitrate_dehydrogenase	0.669197	Supervised
TGME49_290290_ubiquitin-activating_enzyme_E1_family_protein	pp	TGME49_321500_RNA_recognition_motif-containing_protein	0.707158	Supervised
TGME49_290300_hypothetical_protein	pp	TGME49_310030_cyclase-associated_protein,_putative	0.619306	Supervised
TGME49_290600_succinyl-CoA-synthetase_alpha_SCSA	pp	TGME49_300260_threonyl-tRNA_synthetase_family_protein	0.737527	Supervised
TGME49_290600_succinyl-CoA-synthetase_alpha_SCSA	pp	TGME49_309752_succinate-Coenzyme_A_ligase,_beta_subunit,_putative	0.713666	Supervised
TGME49_290600_succinyl-CoA-synthetase_alpha_SCSA	pp	TGME49_318310_transketolase	0.681128	Supervised
TGME49_290700_hypothetical_protein	pp	TGME49_300052_hypothetical_protein	0.621475	Supervised
TGME49_290950_clathrin_heavy_chain,_putative	pp	TGME49_313410_proteasome_26S_regulatory_subunit	0.774403	Supervised
TGME49_291930_RNA_recognition_motif-containing_protein	pp	TGME49_311720_chaperonin_protein_BiP	0.74295	Supervised
TGME49_293360_hypothetical_protein	pp	TGME49_295110_rhoptry_protein_ROP7	0.621475	Supervised
TGME49_293580_prefoldin_subunit_protein	pp	TGME49_315110_prefoldin,_alpha_subunit_protein	0.818872	Supervised
TGME49_293610_dihydroorotase	pp	TGME49_310060_small_nuclease	0.678959	Supervised
TGME49_293870_thioredoxin,_putative	pp	TGME49_309730_thioredoxin_reductase	0.775488	Supervised
TGME49_293900_sporozoite_protein_with_an_altered_thrombospondin_repeat_SPATR	pp	TGME49_304740_rhoptry_kinase_family_protein_ROP35	0.686551	Supervised
TGME49_294620_eukaryotic_initiation_factor-3,_subunit_8,_putative	pp	TGME49_294670_translation_initiation_factor_3_subunit	0.763557	Supervised
TGME49_294620_eukaryotic_initiation_factor-3,_subunit_8,_putative	pp	TGME49_300000_ribosomal_protein_RPL18	0.839479	Supervised
TGME49_295110_rhoptry_protein_ROP7	pp	TGME49_308090_rhoptry_protein_ROP5	0.642082	Supervised
TGME49_295110_rhoptry_protein_ROP7	pp	TGME49_315320_SAG-related_sequence_SRS52A	0.640998	Supervised
TGME49_295125_rhoptry_protein_ROP4	pp	TGME49_308090_rhoptry_protein_ROP5	0.727766	Supervised
TGME49_295340_UV_excision_repair_protein_Rad23_protein	pp	TGME49_299210_CTP_synthase	0.724512	Supervised
TGME49_295340_UV_excision_repair_protein_Rad23_protein	pp	TGME49_306930_proteasome_subunit_beta_type_7_precursor,_putative	0.79718	Supervised
TGME49_295340_UV_excision_repair_protein_Rad23_protein	pp	TGME49_319870_ubiquitin-conjugating_enzyme_subfamily_protein	0.618221	Supervised
TGME49_297070_hypothetical_protein	pp	TGME49_300100_rhoptry_neck_protein_RON2	0.770065	Supervised
TGME49_297070_hypothetical_protein	pp	TGME49_311470_rhoptry_neck_protein_RON5	0.85141	Supervised
TGME49_297070_hypothetical_protein	pp	TGME49_315320_SAG-related_sequence_SRS52A	0.85141	Supervised
TGME49_299050_ribosomal_protein_RPL17	pp	TGME49_313390_ribosomal_protein_RPL6	0.840564	Supervised
TGME49_299210_CTP_synthase	pp	TGME49_306930_proteasome_subunit_beta_type_7_precursor,_putative	0.631236	Supervised
TGME49_299210_CTP_synthase	pp	TGME49_319870_ubiquitin-conjugating_enzyme_subfamily_protein	0.649675	Supervised
TGME49_299810_cysteine-tRNA_synthetase_(CysRS)	pp	TGME49_318310_transketolase	0.632321	Supervised
TGME49_300100_rhoptry_neck_protein_RON2	pp	TGME49_309760_hypothetical_protein	0.734273	Supervised
TGME49_300100_rhoptry_neck_protein_RON2	pp	TGME49_311470_rhoptry_neck_protein_RON5	0.800434	Supervised
TGME49_300140_elongation_factor_1-gamma,_putative	pp	TGME49_313080_hypothetical_protein	0.626898	Supervised
TGME49_300260_threonyl-tRNA_synthetase_family_protein	pp	TGME49_306930_proteasome_subunit_beta_type_7_precursor,_putative	0.625813	Supervised
TGME49_300260_threonyl-tRNA_synthetase_family_protein	pp	TGME49_310700_serine/threonine_phosophatase_PP1	0.725597	Supervised
TGME49_300260_threonyl-tRNA_synthetase_family_protein	pp	TGME49_313140_isocitrate_dehydrogenase	0.670282	Supervised
TGME49_300260_threonyl-tRNA_synthetase_family_protein	pp	TGME49_318310_transketolase	0.810195	Supervised
TGME49_300280_LSM_domain-containing_protein	pp	TGME49_305010_pre-mRNA_branch_site_protein_p14,_putative	0.73102	Supervised
TGME49_300280_LSM_domain-containing_protein	pp	TGME49_306380_U1_zinc_finger_protein	0.700651	Supervised
TGME49_300280_LSM_domain-containing_protein	pp	TGME49_309740_LSM_domain-containing_protein	0.779826	Supervised
TGME49_300280_LSM_domain-containing_protein	pp	TGME49_314790_small_nuclear_ribonucleoprotein_G,_putative	0.754881	Supervised
TGME49_300310_26S_proteasome_regulatory_subunit,_S6a_family_AAA_ATpase	pp	TGME49_313410_proteasome_26S_regulatory_subunit	0.916486	Supervised
TGME49_301440_calcium-dependent_protein_kinase_CDPK1	pp	TGME49_310780_dense_granule_protein_GRA4	0.721258	Supervised
TGME49_304740_rhoptry_kinase_family_protein_ROP35	pp	TGME49_312420_hypothetical_protein	0.887202	Supervised
TGME49_305010_pre-mRNA_branch_site_protein_p14,_putative	pp	TGME49_309740_LSM_domain-containing_protein	0.775488	Supervised
TGME49_305290_vacuolar_atp_synthase_subunit_e,_putative	pp	TGME49_310960_vacuolar_atp_synthase_subunit_f,_putative	0.85141	Supervised
TGME49_305850_RNA_recognition_motif-containing_protein	pp	TGME49_313010_DEAD_(Asp-Glu-Ala-Asp)_box_polypeptide_DDX6	0.625813	Supervised
TGME49_306060_rhoptry_neck_protein_RON8	pp	TGME49_309600_hypothetical_protein	0.761388	Supervised
TGME49_306060_rhoptry_neck_protein_RON8	pp	TGME49_323100_hypothetical_protein	0.854664	Supervised
TGME49_306930_proteasome_subunit_beta_type_7_precursor,_putative	pp	TGME49_314090_proteasome_beta_subunit	0.685466	Supervised
TGME49_308090_rhoptry_protein_ROP5	pp	TGME49_308840_SAG-related_sequence_SRS51	0.760304	Supervised
TGME49_308090_rhoptry_protein_ROP5	pp	TGME49_309590_rhoptry_protein_ROP1	0.62256	Supervised
TGME49_308090_rhoptry_protein_ROP5	pp	TGME49_315320_SAG-related_sequence_SRS52A	0.898048	Supervised
TGME49_308840_SAG-related_sequence_SRS51	pp	TGME49_309590_rhoptry_protein_ROP1	0.62256	Supervised
TGME49_308840_SAG-related_sequence_SRS51	pp	TGME49_315320_SAG-related_sequence_SRS52A	0.62256	Supervised
TGME49_309600_hypothetical_protein	pp	TGME49_316250_hypothetical_protein	0.63449	Supervised
TGME49_309752_succinate-Coenzyme_A_ligase,_beta_subunit,_putative	pp	TGME49_313140_isocitrate_dehydrogenase	0.689805	Supervised
TGME49_309760_hypothetical_protein	pp	TGME49_315490_rhoptry_protein_ROP10	0.661605	Supervised
TGME49_309760_hypothetical_protein	pp	TGME49_316250_hypothetical_protein	0.623644	Supervised
TGME49_309820_ribosomal_protein_RPL11	pp	TGME49_313390_ribosomal_protein_RPL6	0.714751	Supervised
TGME49_309820_ribosomal_protein_RPL11	pp	TGME49_314810_ribosomal_protein_RPL7	0.963124	Supervised
TGME49_309820_ribosomal_protein_RPL11	pp	TGME49_320050_ribosomal_protein_RPL5	0.678959	Supervised
TGME49_310010_rhoptry_neck_protein_RON1	pp	TGME49_315220_rhoptry_protein_ROP14	0.667028	Supervised
TGME49_311470_rhoptry_neck_protein_RON5	pp	TGME49_315320_SAG-related_sequence_SRS52A	0.711497	Supervised
TGME49_313010_DEAD_(Asp-Glu-Ala-Asp)_box_polypeptide_DDX6	pp	TGME49_319730_YOU2_family_C2C2_zinc_finger_protein	0.624729	Supervised
TGME49_313390_ribosomal_protein_RPL6	pp	TGME49_320050_ribosomal_protein_RPL5	0.746204	Supervised
TGME49_313560_60S_ribosomal_protein_L7a,_putative	pp	TGME49_320220_ubiquinol_cytochrome_c_oxidoreductase,_putative	0.667028	Supervised
TGME49_314090_proteasome_beta_subunit	pp	TGME49_319870_ubiquitin-conjugating_enzyme_subfamily_protein	0.810195	Supervised
TGME49_315210_rhoptry_protein,_putative	pp	TGME49_315220_rhoptry_protein_ROP14	0.689805	Supervised
TGME49_316250_hypothetical_protein	pp	TGME49_323100_hypothetical_protein	0.682213	Supervised
TGME49_316310_superoxide_dismutase	pp	TGME49_316330_superoxide_dismutase_SOD2	0.842733	Supervised
TGME49_318230_phosphoglycerate_kinase_PGKI	pp	TGME49_318310_transketolase	0.889371	Supervised
TGME49_200240_microneme_protein_MIC17B	pp	TGME49_200250_microneme_protein_MIC17A	0.017981	Unsupervised
TGME49_200240_microneme_protein_MIC17B	pp	TGME49_202870_SAP_domain-containing_protein	0.020851	Unsupervised
TGME49_200240_microneme_protein_MIC17B	pp	TGME49_209290_ribosomal_protein_RPS28	0.026346	Unsupervised
TGME49_200240_microneme_protein_MIC17B	pp	TGME49_243580_Hit_family_protein_involved_in_cell-cycle_regulation,_putative	0.024001	Unsupervised
TGME49_200240_microneme_protein_MIC17B	pp	TGME49_297730_transcription_elongation_factor_1,_putative	0.038285	Unsupervised
TGME49_200250_microneme_protein_MIC17A	pp	TGME49_209290_ribosomal_protein_RPS28	0.033143	Unsupervised
TGME49_200250_microneme_protein_MIC17A	pp	TGME49_243580_Hit_family_protein_involved_in_cell-cycle_regulation,_putative	0.030594	Unsupervised
TGME49_200250_microneme_protein_MIC17A	pp	TGME49_264080_acyl_carrier_protein_ACP	0.030235	Unsupervised
TGME49_200250_microneme_protein_MIC17A	pp	TGME49_297730_transcription_elongation_factor_1,_putative	0.04643	Unsupervised
TGME49_200440_hypothetical_protein	pp	TGME49_209950_thioredoxin,_putative	0.034	Unsupervised
TGME49_200440_hypothetical_protein	pp	TGME49_224110_adhesion_regulating_molecule_region_protein,_putative	0.037659	Unsupervised
TGME49_200440_hypothetical_protein	pp	TGME49_268570_zinc_finger_(CCCH_type)_motif-containing_protein	0.032508	Unsupervised
TGME49_200440_hypothetical_protein	pp	TGME49_305850_RNA_recognition_motif-containing_protein	0.032246	Unsupervised
TGME49_202770_RNA_recognition_motif-containing_protein	pp	TGME49_267660_hypothetical_protein	0.192972	Unsupervised
TGME49_202770_RNA_recognition_motif-containing_protein	pp	TGME49_269690_hypothetical_protein	0.16114	Unsupervised
TGME49_202870_SAP_domain-containing_protein	pp	TGME49_209290_ribosomal_protein_RPS28	0.036561	Unsupervised
TGME49_202870_SAP_domain-containing_protein	pp	TGME49_212930_NifU_family_domain-containing_protein	0.049391	Unsupervised
TGME49_202870_SAP_domain-containing_protein	pp	TGME49_230440_CHY_zinc_finger_domain-containing_protein	0.031995	Unsupervised
TGME49_202870_SAP_domain-containing_protein	pp	TGME49_248810_nuclear_factor_NF7	0.032779	Unsupervised
TGME49_202870_SAP_domain-containing_protein	pp	TGME49_264080_acyl_carrier_protein_ACP	0.033584	Unsupervised
TGME49_202870_SAP_domain-containing_protein	pp	TGME49_268570_zinc_finger_(CCCH_type)_motif-containing_protein	0.028217	Unsupervised
TGME49_202870_SAP_domain-containing_protein	pp	TGME49_273090_cell_division_protein_CDC48CY	0.056186	Unsupervised
TGME49_202870_SAP_domain-containing_protein	pp	TGME49_273930_DNA_topoisomerase_domain-containing_protein	0.037807	Unsupervised
TGME49_202870_SAP_domain-containing_protein	pp	TGME49_297730_transcription_elongation_factor_1,_putative	0.050302	Unsupervised
TGME49_202870_SAP_domain-containing_protein	pp	TGME49_305850_RNA_recognition_motif-containing_protein	0.027965	Unsupervised
TGME49_202890_hypothetical_protein	pp	TGME49_288680_endonuclease_IV_APN	0.000425	Unsupervised
TGME49_202890_hypothetical_protein	pp	TGME49_289210_prefoldin_subunit_protein	0.000392	Unsupervised
TGME49_202890_hypothetical_protein	pp	TGME49_310640_phosphorylase_family_protein	0.001206	Unsupervised
TGME49_203630_ribosomal_protein_RPL44	pp	TGME49_239260_histone_H4	0.03158	Unsupervised
TGME49_203630_ribosomal_protein_RPL44	pp	TGME49_239330_ribosomal_protein_RPL37	0.028769	Unsupervised
TGME49_203630_ribosomal_protein_RPL44	pp	TGME49_289290_hypothetical_protein	0.032187	Unsupervised
TGME49_203990_rhoptry_protein_ROP12	pp	TGME49_215220_hypothetical_protein	0.000469	Unsupervised
TGME49_203990_rhoptry_protein_ROP12	pp	TGME49_217900_hypothetical_protein	3e-06	Unsupervised
TGME49_203990_rhoptry_protein_ROP12	pp	TGME49_230210_alveolin_domain_containing_intermediate_filament_IMC10	0.000421	Unsupervised
TGME49_203990_rhoptry_protein_ROP12	pp	TGME49_285710_hypothetical_protein	0.001768	Unsupervised
TGME49_203990_rhoptry_protein_ROP12	pp	TGME49_288680_endonuclease_IV_APN	0.001361	Unsupervised
TGME49_203990_rhoptry_protein_ROP12	pp	TGME49_311470_rhoptry_neck_protein_RON5	0.000361	Unsupervised
TGME49_204080_histidine_acid_phosphatase_superfamily_protein	pp	TGME49_295125_rhoptry_protein_ROP4	0.003148	Unsupervised
TGME49_205470_translation_elongation_factor_2_family_protein,_putative	pp	TGME49_214790_glycoprotein	0.005245	Unsupervised
TGME49_205470_translation_elongation_factor_2_family_protein,_putative	pp	TGME49_215350_hypothetical_protein	0.006872	Unsupervised
TGME49_205470_translation_elongation_factor_2_family_protein,_putative	pp	TGME49_217900_hypothetical_protein	0.006505	Unsupervised
TGME49_205470_translation_elongation_factor_2_family_protein,_putative	pp	TGME49_222952_phosphohistidine_phosphatase	0.005778	Unsupervised
TGME49_205470_translation_elongation_factor_2_family_protein,_putative	pp	TGME49_223020_coproporphyrinogen_III_oxidase	0.005774	Unsupervised
TGME49_205470_translation_elongation_factor_2_family_protein,_putative	pp	TGME49_223050_ribosomal_protein_RPS20	0.007103	Unsupervised
TGME49_205470_translation_elongation_factor_2_family_protein,_putative	pp	TGME49_233830_hypothetical_protein	0.005215	Unsupervised
TGME49_205470_translation_elongation_factor_2_family_protein,_putative	pp	TGME49_243910_Cof_family_hydrolase_subfamily_protein	0.006317	Unsupervised
TGME49_205470_translation_elongation_factor_2_family_protein,_putative	pp	TGME49_244530_hypothetical_protein	0.007077	Unsupervised
TGME49_205470_translation_elongation_factor_2_family_protein,_putative	pp	TGME49_254900_proteasome_subunit_beta_type_2,_putative	0.005898	Unsupervised
TGME49_205470_translation_elongation_factor_2_family_protein,_putative	pp	TGME49_257680_myosin_light_chain_MLC1	0.00621	Unsupervised
TGME49_205470_translation_elongation_factor_2_family_protein,_putative	pp	TGME49_258170_hypothetical_protein	0.005982	Unsupervised
TGME49_205470_translation_elongation_factor_2_family_protein,_putative	pp	TGME49_259240_ribosomal_protein_RPS21	0.007131	Unsupervised
TGME49_205470_translation_elongation_factor_2_family_protein,_putative	pp	TGME49_259710_protein_kinase	0.006013	Unsupervised
TGME49_205470_translation_elongation_factor_2_family_protein,_putative	pp	TGME49_270010_hypothetical_protein	0.005544	Unsupervised
TGME49_205470_translation_elongation_factor_2_family_protein,_putative	pp	TGME49_273960_chaperonin_GroS_protein	0.005346	Unsupervised
TGME49_205470_translation_elongation_factor_2_family_protein,_putative	pp	TGME49_277230_hypothetical_protein	0.007012	Unsupervised
TGME49_205470_translation_elongation_factor_2_family_protein,_putative	pp	TGME49_285710_hypothetical_protein	0.007641	Unsupervised
TGME49_205470_translation_elongation_factor_2_family_protein,_putative	pp	TGME49_288620_Erv1_/_Alr_family_protein	0.006578	Unsupervised
TGME49_205470_translation_elongation_factor_2_family_protein,_putative	pp	TGME49_289210_prefoldin_subunit_protein	0.007348	Unsupervised
TGME49_205470_translation_elongation_factor_2_family_protein,_putative	pp	TGME49_290040_macrophage_migration_inhibitory_factor,_putative	0.006094	Unsupervised
TGME49_205470_translation_elongation_factor_2_family_protein,_putative	pp	TGME49_293610_dihydroorotase	0.006633	Unsupervised
TGME49_205470_translation_elongation_factor_2_family_protein,_putative	pp	TGME49_293810_carboxyvinyl-carboxyphosphonate_phosphorylmutase	0.00673	Unsupervised
TGME49_205470_translation_elongation_factor_2_family_protein,_putative	pp	TGME49_306650_hypothetical_protein	0.003992	Unsupervised
TGME49_205470_translation_elongation_factor_2_family_protein,_putative	pp	TGME49_309010_elongation_factor_P,_putative	0.012947	Unsupervised
TGME49_205470_translation_elongation_factor_2_family_protein,_putative	pp	TGME49_309810_ribosomal_protein_RPP2	0.005698	Unsupervised
TGME49_205470_translation_elongation_factor_2_family_protein,_putative	pp	TGME49_310070_methyltransferase,_putative	0.007106	Unsupervised
TGME49_205470_translation_elongation_factor_2_family_protein,_putative	pp	TGME49_310640_phosphorylase_family_protein	0.007827	Unsupervised
TGME49_205470_translation_elongation_factor_2_family_protein,_putative	pp	TGME49_318310_transketolase	0.005643	Unsupervised
TGME49_205470_translation_elongation_factor_2_family_protein,_putative	pp	TGME49_319730_YOU2_family_C2C2_zinc_finger_protein	0.006827	Unsupervised
TGME49_205700_cyclophilin_precursor	pp	TGME49_223590_proteasome_subunit	0.153376	Unsupervised
TGME49_205700_cyclophilin_precursor	pp	TGME49_242290_proteasome_subunit_alpha1,_putative	0.031179	Unsupervised
TGME49_205700_cyclophilin_precursor	pp	TGME49_285760_U-snRNP-associated_cyclophilin_family_protein	0.230408	Unsupervised
TGME49_205710_lysine-tRNA_ligase	pp	TGME49_290290_ubiquitin-activating_enzyme_E1_family_protein	0.794416	Unsupervised
TGME49_205710_lysine-tRNA_ligase	pp	TGME49_305460_methionine_aminopeptidase_2,_putative	1	Unsupervised
TGME49_206470_pyruvate_dehydrogenase_complex_subunit_PDH-E3II	pp	TGME49_309730_thioredoxin_reductase	1	Unsupervised
TGME49_207830_MORN_repeat-containing_protein	pp	TGME49_292120_membrane_occupation_and_recognition_nexus_protein_MORN2	0.849606	Unsupervised
TGME49_207830_MORN_repeat-containing_protein	pp	TGME49_313290_MORN_repeat-containing_protein	1	Unsupervised
TGME49_208030_microneme_protein_MIC4	pp	TGME49_233220_hypothetical_protein	0.199426	Unsupervised
TGME49_208030_microneme_protein_MIC4	pp	TGME49_293770_chitinase-like_protein_CLP1	0.067848	Unsupervised
TGME49_209290_ribosomal_protein_RPS28	pp	TGME49_223930_RNA_recognition_motif-containing_protein	0.044695	Unsupervised
TGME49_209290_ribosomal_protein_RPS28	pp	TGME49_235540_eukaryotic_initiation_factor-2_beta,_putative	0.034596	Unsupervised
TGME49_209290_ribosomal_protein_RPS28	pp	TGME49_240590_DNA-directed_RNA_polymerase_II_RPB5	0.041498	Unsupervised
TGME49_209290_ribosomal_protein_RPS28	pp	TGME49_243580_Hit_family_protein_involved_in_cell-cycle_regulation,_putative	0.040217	Unsupervised
TGME49_209290_ribosomal_protein_RPS28	pp	TGME49_248810_nuclear_factor_NF7	0.038993	Unsupervised
TGME49_209290_ribosomal_protein_RPS28	pp	TGME49_258940_acylphosphatase_family_protein	0.028918	Unsupervised
TGME49_209290_ribosomal_protein_RPS28	pp	TGME49_264080_acyl_carrier_protein_ACP	0.039826	Unsupervised
TGME49_209290_ribosomal_protein_RPS28	pp	TGME49_268570_zinc_finger_(CCCH_type)_motif-containing_protein	0.034249	Unsupervised
TGME49_209290_ribosomal_protein_RPS28	pp	TGME49_305850_RNA_recognition_motif-containing_protein	0.033988	Unsupervised
TGME49_209420_hypothetical_protein	pp	TGME49_226980_hypothetical_protein	0.000957	Unsupervised
TGME49_209420_hypothetical_protein	pp	TGME49_232050_DnaJ_domain-containing_protein	0.000129	Unsupervised
TGME49_209420_hypothetical_protein	pp	TGME49_251810_translation_initiation_factor_eIF-5A,_putative	0.000494	Unsupervised
TGME49_209420_hypothetical_protein	pp	TGME49_268950_hypothetical_protein	0.000962	Unsupervised
TGME49_209420_hypothetical_protein	pp	TGME49_284630_hypothetical_protein	0.001154	Unsupervised
TGME49_209420_hypothetical_protein	pp	TGME49_285710_hypothetical_protein	0.001445	Unsupervised
TGME49_209600_hypothetical_protein	pp	TGME49_263560_hypothetical_protein	0.108863	Unsupervised
TGME49_209950_thioredoxin,_putative	pp	TGME49_224110_adhesion_regulating_molecule_region_protein,_putative	0.032455	Unsupervised
TGME49_209950_thioredoxin,_putative	pp	TGME49_258940_acylphosphatase_family_protein	0.022769	Unsupervised
TGME49_209950_thioredoxin,_putative	pp	TGME49_264080_acyl_carrier_protein_ACP	0.032818	Unsupervised
TGME49_209950_thioredoxin,_putative	pp	TGME49_273930_DNA_topoisomerase_domain-containing_protein	0.036901	Unsupervised
TGME49_209950_thioredoxin,_putative	pp	TGME49_305850_RNA_recognition_motif-containing_protein	0.027382	Unsupervised
TGME49_210408_HMG_(high_mobility_group)_box_domain-containing_protein	pp	TGME49_263720_HMG_(high_mobility_group)_box_domain-containing_protein	1	Unsupervised
TGME49_210840_arginyl-tRNA_synthetase_family_protein	pp	TGME49_288360_tryptophanyl-tRNA_synthetase_(TrpRS2)	1	Unsupervised
TGME49_211680_protein_disulfide_isomerase	pp	TGME49_224060_thioredoxin,_putative	0.672167	Unsupervised
TGME49_211680_protein_disulfide_isomerase	pp	TGME49_249270_protein_disulfide_isomerase-related_protein_(provisional),_putative	0.117659	Unsupervised
TGME49_212270_hypothetical_protein	pp	TGME49_253820_hypothetical_protein	0.166698	Unsupervised
TGME49_212290_ribosomal_protein_RPS19	pp	TGME49_218280_eukaryotic_porin,_putative	0.000133	Unsupervised
TGME49_212290_ribosomal_protein_RPS19	pp	TGME49_226980_hypothetical_protein	0.00043	Unsupervised
TGME49_212290_ribosomal_protein_RPS19	pp	TGME49_228490_hypothetical_protein	0.000992	Unsupervised
TGME49_212290_ribosomal_protein_RPS19	pp	TGME49_235930_domain_K-_type_RNA_binding_proteins_family_protein	0.0007	Unsupervised
TGME49_212290_ribosomal_protein_RPS19	pp	TGME49_265510_hypothetical_protein	0.000362	Unsupervised
TGME49_212290_ribosomal_protein_RPS19	pp	TGME49_313560_60S_ribosomal_protein_L7a,_putative	0.001187	Unsupervised
TGME49_212300_hypothetical_protein	pp	TGME49_262920_trypsin_domain-containing_protein	0.03387	Unsupervised
TGME49_212300_hypothetical_protein	pp	TGME49_290300_hypothetical_protein	0.032191	Unsupervised
TGME49_212930_NifU_family_domain-containing_protein	pp	TGME49_224110_adhesion_regulating_molecule_region_protein,_putative	0.052898	Unsupervised
TGME49_212930_NifU_family_domain-containing_protein	pp	TGME49_235740_hypothetical_protein	0.046155	Unsupervised
TGME49_213392_surface_antigen_repeat-containing_protein	pp	TGME49_254570_hypothetical_protein	1	Unsupervised
TGME49_213410_small_nuclear_ribonucleoprotein_f_(snrnp-f),_putative	pp	TGME49_226980_hypothetical_protein	0.000205	Unsupervised
TGME49_213410_small_nuclear_ribonucleoprotein_f_(snrnp-f),_putative	pp	TGME49_228490_hypothetical_protein	0.000757	Unsupervised
TGME49_213410_small_nuclear_ribonucleoprotein_f_(snrnp-f),_putative	pp	TGME49_235930_domain_K-_type_RNA_binding_proteins_family_protein	0.000507	Unsupervised
TGME49_213410_small_nuclear_ribonucleoprotein_f_(snrnp-f),_putative	pp	TGME49_265510_hypothetical_protein	0.000141	Unsupervised
TGME49_213410_small_nuclear_ribonucleoprotein_f_(snrnp-f),_putative	pp	TGME49_289970_hypothetical_protein	0.000417	Unsupervised
TGME49_214770_small_GTP_binding_protein_rab1a,_putative	pp	TGME49_228210_26S_proteasome_regulatory_subunit	0.074809	Unsupervised
TGME49_214770_small_GTP_binding_protein_rab1a,_putative	pp	TGME49_293690_profilin_PRF	0.003698	Unsupervised
TGME49_215220_hypothetical_protein	pp	TGME49_220270_alveolin_domain_containing_intermediate_filament_IMC6	0.000433	Unsupervised
TGME49_215220_hypothetical_protein	pp	TGME49_285180_hypothetical_protein	0.000156	Unsupervised
TGME49_215220_hypothetical_protein	pp	TGME49_285710_hypothetical_protein	0.00101	Unsupervised
TGME49_215220_hypothetical_protein	pp	TGME49_293900_sporozoite_protein_with_an_altered_thrombospondin_repeat_SPATR	5.9e-05	Unsupervised
TGME49_215350_hypothetical_protein	pp	TGME49_215460_ribosomal_protein_RPS24	0.001038	Unsupervised
TGME49_215350_hypothetical_protein	pp	TGME49_215470_ribosomal_protein_RPL10A	0.000397	Unsupervised
TGME49_215350_hypothetical_protein	pp	TGME49_220270_alveolin_domain_containing_intermediate_filament_IMC6	0.000546	Unsupervised
TGME49_215350_hypothetical_protein	pp	TGME49_223050_ribosomal_protein_RPS20	0.000453	Unsupervised
TGME49_215350_hypothetical_protein	pp	TGME49_226960_phosphofructokinase_PFKII	4.2e-05	Unsupervised
TGME49_215350_hypothetical_protein	pp	TGME49_242330_ribosomal_protein_RPS5	5.1e-05	Unsupervised
TGME49_215350_hypothetical_protein	pp	TGME49_251810_translation_initiation_factor_eIF-5A,_putative	0.000141	Unsupervised
TGME49_215350_hypothetical_protein	pp	TGME49_259240_ribosomal_protein_RPS21	0.000488	Unsupervised
TGME49_215350_hypothetical_protein	pp	TGME49_262690_ribosomal_protein_RPL27	0.000726	Unsupervised
TGME49_215350_hypothetical_protein	pp	TGME49_277230_hypothetical_protein	0.000103	Unsupervised
TGME49_215350_hypothetical_protein	pp	TGME49_285710_hypothetical_protein	0.001139	Unsupervised
TGME49_215350_hypothetical_protein	pp	TGME49_289210_prefoldin_subunit_protein	0.000665	Unsupervised
TGME49_215350_hypothetical_protein	pp	TGME49_310070_methyltransferase,_putative	0.000303	Unsupervised
TGME49_215350_hypothetical_protein	pp	TGME49_310640_phosphorylase_family_protein	0.001474	Unsupervised
TGME49_215350_hypothetical_protein	pp	TGME49_313560_60S_ribosomal_protein_L7a,_putative	0.001421	Unsupervised
TGME49_215430_hypothetical_protein	pp	TGME49_293690_profilin_PRF	1	Unsupervised
TGME49_215460_ribosomal_protein_RPS24	pp	TGME49_232230_ribosomal_protein_RPL30	0.000216	Unsupervised
TGME49_215460_ribosomal_protein_RPS24	pp	TGME49_262690_ribosomal_protein_RPL27	0.002001	Unsupervised
TGME49_215460_ribosomal_protein_RPS24	pp	TGME49_267400_ribosomal_protein_RPL32	0.001541	Unsupervised
TGME49_215460_ribosomal_protein_RPS24	pp	TGME49_313560_60S_ribosomal_protein_L7a,_putative	0.002416	Unsupervised
TGME49_215470_ribosomal_protein_RPL10A	pp	TGME49_263300_eukaryotic_porin_protein	8.5e-05	Unsupervised
TGME49_215470_ribosomal_protein_RPL10A	pp	TGME49_289970_hypothetical_protein	0.001351	Unsupervised
TGME49_215470_ribosomal_protein_RPL10A	pp	TGME49_313560_60S_ribosomal_protein_L7a,_putative	0.001827	Unsupervised
TGME49_215590_flavoprotein_subunit_of_succinate_dehydrogenase	pp	TGME49_226730_aconitate_hydratase_ACN/IRP	0.99642	Unsupervised
TGME49_215775_rhoptry_protein_ROP8	pp	TGME49_220270_alveolin_domain_containing_intermediate_filament_IMC6	0.000136	Unsupervised
TGME49_215775_rhoptry_protein_ROP8	pp	TGME49_227970_histone_family_DNA-binding_protein	0.00074	Unsupervised
TGME49_215775_rhoptry_protein_ROP8	pp	TGME49_265510_hypothetical_protein	0.00022	Unsupervised
TGME49_215775_rhoptry_protein_ROP8	pp	TGME49_313560_60S_ribosomal_protein_L7a,_putative	0.00105	Unsupervised
TGME49_216410_hypothetical_protein	pp	TGME49_285850_peptidyl-prolyl_cis-trans_isomerase,_FKBP-type_domain-containing_protein	0.000654	Unsupervised
TGME49_216860_DEAD_(Asp-Glu-Ala-Asp)_box_polypeptide_DDX39	pp	TGME49_236580_Prp31-15.5k-U4_Snrna_Complex_family_protein	0.002433	Unsupervised
TGME49_216880_guanine_nucleotide-binding_protein	pp	TGME49_249590_proteasome_subunit_alpha_type_5-2,_putative	0.012532	Unsupervised
TGME49_216880_guanine_nucleotide-binding_protein	pp	TGME49_262380_elongation_factor_Tu,_putative	0.0014	Unsupervised
TGME49_216880_guanine_nucleotide-binding_protein	pp	TGME49_306930_proteasome_subunit_beta_type_7_precursor,_putative	0.003422	Unsupervised
TGME49_217430_protease_inhibitor_PI1	pp	TGME49_246130_serpin_(serine_proteinase_inhibitor)_superfamily_protein	1	Unsupervised
TGME49_217510_hypothetical_protein	pp	TGME49_306060_rhoptry_neck_protein_RON8	0.986114	Unsupervised
TGME49_217740_3-ketoacyl-(acyl-carrier-protein)_reductase	pp	TGME49_235020_COPI_protein,_putative	1	Unsupervised
TGME49_217900_hypothetical_protein	pp	TGME49_226980_hypothetical_protein	0.000113	Unsupervised
TGME49_217900_hypothetical_protein	pp	TGME49_227970_histone_family_DNA-binding_protein	0.000581	Unsupervised
TGME49_217900_hypothetical_protein	pp	TGME49_265260_hypothetical_protein	4.5e-05	Unsupervised
TGME49_217900_hypothetical_protein	pp	TGME49_284630_hypothetical_protein	0.000306	Unsupervised
TGME49_217900_hypothetical_protein	pp	TGME49_285710_hypothetical_protein	0.000587	Unsupervised
TGME49_217900_hypothetical_protein	pp	TGME49_288680_endonuclease_IV_APN	0.000131	Unsupervised
TGME49_217900_hypothetical_protein	pp	TGME49_310640_phosphorylase_family_protein	0.000934	Unsupervised
TGME49_218280_eukaryotic_porin,_putative	pp	TGME49_226980_hypothetical_protein	0.001136	Unsupervised
TGME49_218280_eukaryotic_porin,_putative	pp	TGME49_232050_DnaJ_domain-containing_protein	0.000318	Unsupervised
TGME49_218280_eukaryotic_porin,_putative	pp	TGME49_242330_ribosomal_protein_RPS5	0.000522	Unsupervised
TGME49_218280_eukaryotic_porin,_putative	pp	TGME49_250730_60S_ribosomal_protein_L7-B,_putative	0.000328	Unsupervised
TGME49_218280_eukaryotic_porin,_putative	pp	TGME49_259040_hypothetical_protein	0.000438	Unsupervised
TGME49_218280_eukaryotic_porin,_putative	pp	TGME49_277230_hypothetical_protein	0.00057	Unsupervised
TGME49_218280_eukaryotic_porin,_putative	pp	TGME49_310640_phosphorylase_family_protein	0.001915	Unsupervised
TGME49_218280_eukaryotic_porin,_putative	pp	TGME49_313230_eukaryotic_initiation_factor-2,_alpha_subunit	8.3e-05	Unsupervised
TGME49_218820_alba_2	pp	TGME49_263850_hypothetical_protein	0.124007	Unsupervised
TGME49_218820_alba_2	pp	TGME49_285510_hypothetical_protein	0.110336	Unsupervised
TGME49_218920_proteasome_subunit_beta_type,_putative	pp	TGME49_230520_cyclophilin_1,_putative	0.039103	Unsupervised
TGME49_219250_acetyltransferase,_GNAT_family_protein	pp	TGME49_309010_elongation_factor_P,_putative	0.004147	Unsupervised
TGME49_219280_actin_like_protein_ALP1	pp	TGME49_239500_proteasome_subunit_alpha_type,_putative	0.135309	Unsupervised
TGME49_219320_acid_phosphatase_GAP50	pp	TGME49_289970_hypothetical_protein	0	Unsupervised
TGME49_219320_acid_phosphatase_GAP50	pp	TGME49_294790_hypothetical_protein	0.000102	Unsupervised
TGME49_219320_acid_phosphatase_GAP50	pp	TGME49_313560_60S_ribosomal_protein_L7a,_putative	0.000589	Unsupervised
TGME49_219550_dihydrolipoyllysine-residue_succinyltransferase_component_of_oxoglutarate_dehydrogenase	pp	TGME49_314400_pyruvate_dehydrogenase_E1_component,_beta_subunit,_putative	0.637111	Unsupervised
TGME49_219850_prolyl-tRNA_synthetase_(ProRS)	pp	TGME49_256760_pyruvate_kinase_PyK1	1	Unsupervised
TGME49_219850_prolyl-tRNA_synthetase_(ProRS)	pp	TGME49_295350_nucleoside_diphosphate_kinase,_putative	0.986064	Unsupervised
TGME49_220270_alveolin_domain_containing_intermediate_filament_IMC6	pp	TGME49_230210_alveolin_domain_containing_intermediate_filament_IMC10	0.000394	Unsupervised
TGME49_220270_alveolin_domain_containing_intermediate_filament_IMC6	pp	TGME49_232050_DnaJ_domain-containing_protein	0.000467	Unsupervised
TGME49_220270_alveolin_domain_containing_intermediate_filament_IMC6	pp	TGME49_235930_domain_K-_type_RNA_binding_proteins_family_protein	0.001538	Unsupervised
TGME49_220270_alveolin_domain_containing_intermediate_filament_IMC6	pp	TGME49_241240_hypothetical_protein	0.000113	Unsupervised
TGME49_220270_alveolin_domain_containing_intermediate_filament_IMC6	pp	TGME49_249610_hypothetical_protein	0.000347	Unsupervised
TGME49_220270_alveolin_domain_containing_intermediate_filament_IMC6	pp	TGME49_249990_hypothetical_protein	0.006785	Unsupervised
TGME49_220270_alveolin_domain_containing_intermediate_filament_IMC6	pp	TGME49_259040_hypothetical_protein	0.000586	Unsupervised
TGME49_220270_alveolin_domain_containing_intermediate_filament_IMC6	pp	TGME49_285180_hypothetical_protein	0.00086	Unsupervised
TGME49_220270_alveolin_domain_containing_intermediate_filament_IMC6	pp	TGME49_289210_prefoldin_subunit_protein	0.001266	Unsupervised
TGME49_220270_alveolin_domain_containing_intermediate_filament_IMC6	pp	TGME49_293900_sporozoite_protein_with_an_altered_thrombospondin_repeat_SPATR	0.000774	Unsupervised
TGME49_220270_alveolin_domain_containing_intermediate_filament_IMC6	pp	TGME49_294790_hypothetical_protein	0.001573	Unsupervised
TGME49_220270_alveolin_domain_containing_intermediate_filament_IMC6	pp	TGME49_311470_rhoptry_neck_protein_RON5	0.000327	Unsupervised
TGME49_220270_alveolin_domain_containing_intermediate_filament_IMC6	pp	TGME49_313560_60S_ribosomal_protein_L7a,_putative	0.001978	Unsupervised
TGME49_220390_hypothetical_protein	pp	TGME49_316340_hypothetical_protein	1	Unsupervised
TGME49_221200_CW-type_Zinc_Finger_protein	pp	TGME49_225860_hypothetical_protein	0.066634	Unsupervised
TGME49_221200_CW-type_Zinc_Finger_protein	pp	TGME49_240640_casein_kinase_I	0.088085	Unsupervised
TGME49_221200_CW-type_Zinc_Finger_protein	pp	TGME49_248740_hypothetical_protein	0.617079	Unsupervised
TGME49_221200_CW-type_Zinc_Finger_protein	pp	TGME49_308810_rhoptry_neck_protein_RON9	0.477815	Unsupervised
TGME49_221210_cyclophilin	pp	TGME49_223590_proteasome_subunit	0.183801	Unsupervised
TGME49_221210_cyclophilin	pp	TGME49_242290_proteasome_subunit_alpha1,_putative	0.035864	Unsupervised
TGME49_221210_cyclophilin	pp	TGME49_251620_flap_structure-specific_endonuclease_1,_putative	0.000396	Unsupervised
TGME49_221210_cyclophilin	pp	TGME49_285760_U-snRNP-associated_cyclophilin_family_protein	0.285181	Unsupervised
TGME49_221660_DEAD/DEAH_box_helicase_domain-containing_protein	pp	TGME49_318440_helicase_associated_domain_(ha2)_protein	0.20643	Unsupervised
TGME49_222020_phosphoglycerate_kinase_PGKII	pp	TGME49_318230_phosphoglycerate_kinase_PGKI	1	Unsupervised
TGME49_222220_alveolin_domain_containing_intermediate_filament_IMC7	pp	TGME49_227290_histone_deacetylase_HDAC3	0.230188	Unsupervised
TGME49_222220_alveolin_domain_containing_intermediate_filament_IMC7	pp	TGME49_237250_hypothetical_protein	0.125446	Unsupervised
TGME49_222952_phosphohistidine_phosphatase	pp	TGME49_309010_elongation_factor_P,_putative	0.002024	Unsupervised
TGME49_223050_ribosomal_protein_RPS20	pp	TGME49_226960_phosphofructokinase_PFKII	0.000567	Unsupervised
TGME49_223050_ribosomal_protein_RPS20	pp	TGME49_251810_translation_initiation_factor_eIF-5A,_putative	0.000811	Unsupervised
TGME49_223050_ribosomal_protein_RPS20	pp	TGME49_259240_ribosomal_protein_RPS21	0.000998	Unsupervised
TGME49_223050_ribosomal_protein_RPS20	pp	TGME49_261710_ankyrin_repeat-containing_protein	0.000335	Unsupervised
TGME49_223050_ribosomal_protein_RPS20	pp	TGME49_268950_hypothetical_protein	0.001179	Unsupervised
TGME49_223050_ribosomal_protein_RPS20	pp	TGME49_277230_hypothetical_protein	0.000631	Unsupervised
TGME49_223050_ribosomal_protein_RPS20	pp	TGME49_284630_hypothetical_protein	0.00137	Unsupervised
TGME49_223050_ribosomal_protein_RPS20	pp	TGME49_285710_hypothetical_protein	0.001633	Unsupervised
TGME49_223050_ribosomal_protein_RPS20	pp	TGME49_288620_Erv1_/_Alr_family_protein	5e-05	Unsupervised
TGME49_223050_ribosomal_protein_RPS20	pp	TGME49_293610_dihydroorotase	4.2e-05	Unsupervised
TGME49_223050_ribosomal_protein_RPS20	pp	TGME49_310640_phosphorylase_family_protein	0.001954	Unsupervised
TGME49_223050_ribosomal_protein_RPS20	pp	TGME49_319730_YOU2_family_C2C2_zinc_finger_protein	0.000496	Unsupervised
TGME49_224060_thioredoxin,_putative	pp	TGME49_224900_adenylate_kinase,_putative	0.696494	Unsupervised
TGME49_224060_thioredoxin,_putative	pp	TGME49_249270_protein_disulfide_isomerase-related_protein_(provisional),_putative	0.983336	Unsupervised
TGME49_224110_adhesion_regulating_molecule_region_protein,_putative	pp	TGME49_235740_hypothetical_protein	0.030462	Unsupervised
TGME49_224110_adhesion_regulating_molecule_region_protein,_putative	pp	TGME49_264080_acyl_carrier_protein_ACP	0.036425	Unsupervised
TGME49_224480_cell-cycle-associated_protein_kinase_CLK,_putative	pp	TGME49_227290_histone_deacetylase_HDAC3	0.098708	Unsupervised
TGME49_224900_adenylate_kinase,_putative	pp	TGME49_249270_protein_disulfide_isomerase-related_protein_(provisional),_putative	0.130585	Unsupervised
TGME49_225050_adenosylhomocysteinase,_putative	pp	TGME49_234190_serine_hydroxymethyltransferase_2,_putative	0.528988	Unsupervised
TGME49_225320_hypothetical_protein	pp	TGME49_311310_protein_phosphatase_2B_catalytic_subunit,_calcineurin_family_phosphatse_superfamily_protein	0.573911	Unsupervised
TGME49_225730_membrane_protein,_putative	pp	TGME49_306670_hypothetical_protein	0.170799	Unsupervised
TGME49_225730_membrane_protein,_putative	pp	TGME49_316255_hypothetical_protein	0.140396	Unsupervised
TGME49_225860_hypothetical_protein	pp	TGME49_311230_hypothetical_protein	0.060464	Unsupervised
TGME49_226420_peptidase_family_M3_protein	pp	TGME49_293900_sporozoite_protein_with_an_altered_thrombospondin_repeat_SPATR	0.000335	Unsupervised
TGME49_226960_phosphofructokinase_PFKII	pp	TGME49_244530_hypothetical_protein	0.000365	Unsupervised
TGME49_226960_phosphofructokinase_PFKII	pp	TGME49_251810_translation_initiation_factor_eIF-5A,_putative	0.000322	Unsupervised
TGME49_226960_phosphofructokinase_PFKII	pp	TGME49_259240_ribosomal_protein_RPS21	0.000602	Unsupervised
TGME49_226960_phosphofructokinase_PFKII	pp	TGME49_259690_orotidine-5-phosphate_decarboxylase/orotate_phosphoribosyltransferase	0.000202	Unsupervised
TGME49_226960_phosphofructokinase_PFKII	pp	TGME49_277230_hypothetical_protein	0.000221	Unsupervised
TGME49_226960_phosphofructokinase_PFKII	pp	TGME49_285710_hypothetical_protein	0.001243	Unsupervised
TGME49_226960_phosphofructokinase_PFKII	pp	TGME49_289210_prefoldin_subunit_protein	0.000779	Unsupervised
TGME49_226960_phosphofructokinase_PFKII	pp	TGME49_309010_elongation_factor_P,_putative	0.004304	Unsupervised
TGME49_226960_phosphofructokinase_PFKII	pp	TGME49_310070_methyltransferase,_putative	0.000423	Unsupervised
TGME49_226960_phosphofructokinase_PFKII	pp	TGME49_310640_phosphorylase_family_protein	0.00157	Unsupervised
TGME49_226960_phosphofructokinase_PFKII	pp	TGME49_319730_YOU2_family_C2C2_zinc_finger_protein	8.2e-05	Unsupervised
TGME49_226980_hypothetical_protein	pp	TGME49_228490_hypothetical_protein	0.001934	Unsupervised
TGME49_226980_hypothetical_protein	pp	TGME49_232050_DnaJ_domain-containing_protein	0.000614	Unsupervised
TGME49_226980_hypothetical_protein	pp	TGME49_235930_domain_K-_type_RNA_binding_proteins_family_protein	0.00168	Unsupervised
TGME49_226980_hypothetical_protein	pp	TGME49_242330_ribosomal_protein_RPS5	0.000813	Unsupervised
TGME49_226980_hypothetical_protein	pp	TGME49_244530_hypothetical_protein	0.000996	Unsupervised
TGME49_226980_hypothetical_protein	pp	TGME49_249610_hypothetical_protein	0.000493	Unsupervised
TGME49_226980_hypothetical_protein	pp	TGME49_251810_translation_initiation_factor_eIF-5A,_putative	0.001097	Unsupervised
TGME49_226980_hypothetical_protein	pp	TGME49_259040_hypothetical_protein	0.000731	Unsupervised
TGME49_226980_hypothetical_protein	pp	TGME49_263300_eukaryotic_porin_protein	0.000402	Unsupervised
TGME49_226980_hypothetical_protein	pp	TGME49_268950_hypothetical_protein	0.001404	Unsupervised
TGME49_226980_hypothetical_protein	pp	TGME49_277230_hypothetical_protein	0.000857	Unsupervised
TGME49_226980_hypothetical_protein	pp	TGME49_284630_hypothetical_protein	0.001597	Unsupervised
TGME49_226980_hypothetical_protein	pp	TGME49_285710_hypothetical_protein	0.001861	Unsupervised
TGME49_226980_hypothetical_protein	pp	TGME49_288680_endonuclease_IV_APN	0.001434	Unsupervised
TGME49_226980_hypothetical_protein	pp	TGME49_289530_ribosomal_protein_RPL19	0.000358	Unsupervised
TGME49_226980_hypothetical_protein	pp	TGME49_313230_eukaryotic_initiation_factor-2,_alpha_subunit	0.000383	Unsupervised
TGME49_226980_hypothetical_protein	pp	TGME49_313560_60S_ribosomal_protein_L7a,_putative	0.002115	Unsupervised
TGME49_227290_histone_deacetylase_HDAC3	pp	TGME49_237250_hypothetical_protein	0.198344	Unsupervised
TGME49_227290_histone_deacetylase_HDAC3	pp	TGME49_300310_26S_proteasome_regulatory_subunit,_S6a_family_AAA_ATpase	0.083287	Unsupervised
TGME49_227970_histone_family_DNA-binding_protein	pp	TGME49_229010_rhoptry_neck_protein_RON4	1e-06	Unsupervised
TGME49_227970_histone_family_DNA-binding_protein	pp	TGME49_232050_DnaJ_domain-containing_protein	0.001063	Unsupervised
TGME49_227970_histone_family_DNA-binding_protein	pp	TGME49_288620_Erv1_/_Alr_family_protein	0.000742	Unsupervised
TGME49_227970_histone_family_DNA-binding_protein	pp	TGME49_293510_poly(ADP-ribose)_polymerase_and_DNA-Ligase_Zn-finger_region_domain-containing_protein	0.000796	Unsupervised
TGME49_228490_hypothetical_protein	pp	TGME49_229470_hypothetical_protein	0.000443	Unsupervised
TGME49_228490_hypothetical_protein	pp	TGME49_232050_DnaJ_domain-containing_protein	0.001152	Unsupervised
TGME49_228490_hypothetical_protein	pp	TGME49_242330_ribosomal_protein_RPS5	0.001344	Unsupervised
TGME49_228490_hypothetical_protein	pp	TGME49_243570_ribosomal_protein_RPS26	0.000885	Unsupervised
TGME49_228490_hypothetical_protein	pp	TGME49_249610_hypothetical_protein	0.001031	Unsupervised
TGME49_228490_hypothetical_protein	pp	TGME49_250730_60S_ribosomal_protein_L7-B,_putative	0.001104	Unsupervised
TGME49_228490_hypothetical_protein	pp	TGME49_259040_hypothetical_protein	0.001266	Unsupervised
TGME49_228490_hypothetical_protein	pp	TGME49_265510_hypothetical_protein	0.001883	Unsupervised
TGME49_228490_hypothetical_protein	pp	TGME49_277230_hypothetical_protein	0.001397	Unsupervised
TGME49_228490_hypothetical_protein	pp	TGME49_312090_ribosomal_protein_RPL23	0.000138	Unsupervised
TGME49_228630_hypothetical_protein	pp	TGME49_235540_eukaryotic_initiation_factor-2_beta,_putative	0.04624	Unsupervised
TGME49_228630_hypothetical_protein	pp	TGME49_305850_RNA_recognition_motif-containing_protein	0.045549	Unsupervised
TGME49_229010_rhoptry_neck_protein_RON4	pp	TGME49_295125_rhoptry_protein_ROP4	0.001864	Unsupervised
TGME49_229470_hypothetical_protein	pp	TGME49_313560_60S_ribosomal_protein_L7a,_putative	0.000653	Unsupervised
TGME49_229670_ribosomal_protein_RPS23	pp	TGME49_313560_60S_ribosomal_protein_L7a,_putative	0.000471	Unsupervised
TGME49_230210_alveolin_domain_containing_intermediate_filament_IMC10	pp	TGME49_285180_hypothetical_protein	0.0001	Unsupervised
TGME49_230210_alveolin_domain_containing_intermediate_filament_IMC10	pp	TGME49_285710_hypothetical_protein	0.000977	Unsupervised
TGME49_230210_alveolin_domain_containing_intermediate_filament_IMC10	pp	TGME49_289210_prefoldin_subunit_protein	0.000511	Unsupervised
TGME49_230210_alveolin_domain_containing_intermediate_filament_IMC10	pp	TGME49_295125_rhoptry_protein_ROP4	0.003122	Unsupervised
TGME49_230440_CHY_zinc_finger_domain-containing_protein	pp	TGME49_248810_nuclear_factor_NF7	0.03437	Unsupervised
TGME49_230440_CHY_zinc_finger_domain-containing_protein	pp	TGME49_254000_hypothetical_protein	0.030263	Unsupervised
TGME49_230440_CHY_zinc_finger_domain-containing_protein	pp	TGME49_264080_acyl_carrier_protein_ACP	0.035183	Unsupervised
TGME49_230440_CHY_zinc_finger_domain-containing_protein	pp	TGME49_273090_cell_division_protein_CDC48CY	0.05797	Unsupervised
TGME49_230440_CHY_zinc_finger_domain-containing_protein	pp	TGME49_297730_transcription_elongation_factor_1,_putative	0.052242	Unsupervised
TGME49_230520_cyclophilin_1,_putative	pp	TGME49_319870_ubiquitin-conjugating_enzyme_subfamily_protein	0.513056	Unsupervised
TGME49_231160_hypothetical_protein	pp	TGME49_291890_microneme_protein_MIC1	1	Unsupervised
TGME49_231630_alveolin_domain_containing_intermediate_filament_IMC4	pp	TGME49_295125_rhoptry_protein_ROP4	0.001164	Unsupervised
TGME49_232050_DnaJ_domain-containing_protein	pp	TGME49_235930_domain_K-_type_RNA_binding_proteins_family_protein	0.000884	Unsupervised
TGME49_232050_DnaJ_domain-containing_protein	pp	TGME49_242330_ribosomal_protein_RPS5	9e-06	Unsupervised
TGME49_232050_DnaJ_domain-containing_protein	pp	TGME49_244530_hypothetical_protein	0.000173	Unsupervised
TGME49_232050_DnaJ_domain-containing_protein	pp	TGME49_268950_hypothetical_protein	0.000607	Unsupervised
TGME49_232050_DnaJ_domain-containing_protein	pp	TGME49_277230_hypothetical_protein	2.4e-05	Unsupervised
TGME49_232050_DnaJ_domain-containing_protein	pp	TGME49_284630_hypothetical_protein	0.000798	Unsupervised
TGME49_232050_DnaJ_domain-containing_protein	pp	TGME49_285710_hypothetical_protein	0.001072	Unsupervised
TGME49_232050_DnaJ_domain-containing_protein	pp	TGME49_289970_hypothetical_protein	0.000824	Unsupervised
TGME49_232050_DnaJ_domain-containing_protein	pp	TGME49_313560_60S_ribosomal_protein_L7a,_putative	0.001365	Unsupervised
TGME49_232230_ribosomal_protein_RPL30	pp	TGME49_289970_hypothetical_protein	7.7e-05	Unsupervised
TGME49_232350_lactate_dehydrogenase_LDH1	pp	TGME49_318430_malate_dehydrogenase_MDH	1	Unsupervised
TGME49_233220_hypothetical_protein	pp	TGME49_293770_chitinase-like_protein_CLP1	0.073491	Unsupervised
TGME49_233450_SAG-related_sequence_SRS29A	pp	TGME49_294790_hypothetical_protein	0.000214	Unsupervised
TGME49_233520_ATP-dependent_RNA_helicase	pp	TGME49_321360_clustered-asparagine-rich_protein	1	Unsupervised
TGME49_233830_hypothetical_protein	pp	TGME49_309010_elongation_factor_P,_putative	0.00104	Unsupervised
TGME49_235170_ATPase,_AAA_family_protein	pp	TGME49_255660_EF_hand_domain-containing_protein	0.031143	Unsupervised
TGME49_235540_eukaryotic_initiation_factor-2_beta,_putative	pp	TGME49_289290_hypothetical_protein	0.029965	Unsupervised
TGME49_235540_eukaryotic_initiation_factor-2_beta,_putative	pp	TGME49_304710_eukaryotic_peptide_chain_release_factor,_putative	0.005339	Unsupervised
TGME49_235540_eukaryotic_initiation_factor-2_beta,_putative	pp	TGME49_305850_RNA_recognition_motif-containing_protein	0.026126	Unsupervised
TGME49_235540_eukaryotic_initiation_factor-2_beta,_putative	pp	TGME49_314750_hypothetical_protein	0.031708	Unsupervised
TGME49_235700_sedoheptulose-1,7-bisphosphatase	pp	TGME49_247510_fructose-bisphospatase_II	0.757876	Unsupervised
TGME49_235930_domain_K-_type_RNA_binding_proteins_family_protein	pp	TGME49_242330_ribosomal_protein_RPS5	0.00108	Unsupervised
TGME49_235930_domain_K-_type_RNA_binding_proteins_family_protein	pp	TGME49_244530_hypothetical_protein	0.001263	Unsupervised
TGME49_235930_domain_K-_type_RNA_binding_proteins_family_protein	pp	TGME49_249610_hypothetical_protein	0.000792	Unsupervised
TGME49_235930_domain_K-_type_RNA_binding_proteins_family_protein	pp	TGME49_259040_hypothetical_protein	0.001031	Unsupervised
TGME49_235930_domain_K-_type_RNA_binding_proteins_family_protein	pp	TGME49_263300_eukaryotic_porin_protein	0.00072	Unsupervised
TGME49_235930_domain_K-_type_RNA_binding_proteins_family_protein	pp	TGME49_277230_hypothetical_protein	0.001126	Unsupervised
TGME49_235930_domain_K-_type_RNA_binding_proteins_family_protein	pp	TGME49_313230_eukaryotic_initiation_factor-2,_alpha_subunit	0.000655	Unsupervised
TGME49_236040_fructose-1,6-bisphosphate_aldolase	pp	TGME49_236050_fructose-bisphosphate_aldolase,_putative	1	Unsupervised
TGME49_238010_ribosomal_protein_RPL23A	pp	TGME49_313560_60S_ribosomal_protein_L7a,_putative	0.000138	Unsupervised
TGME49_239260_histone_H4	pp	TGME49_289290_hypothetical_protein	0.032723	Unsupervised
TGME49_239260_histone_H4	pp	TGME49_313080_hypothetical_protein	0.037476	Unsupervised
TGME49_239490_dehydrogenase_E1_component_family_protein	pp	TGME49_314400_pyruvate_dehydrogenase_E1_component,_beta_subunit,_putative	0.31099	Unsupervised
TGME49_240600_chaperonin_cpn60,_putative	pp	TGME49_247550_heat_shock_protein_HSP60	1	Unsupervised
TGME49_240640_casein_kinase_I	pp	TGME49_248740_hypothetical_protein	0.032725	Unsupervised
TGME49_240640_casein_kinase_I	pp	TGME49_308810_rhoptry_neck_protein_RON9	0.021592	Unsupervised
TGME49_241240_hypothetical_protein	pp	TGME49_294790_hypothetical_protein	0.000587	Unsupervised
TGME49_242330_ribosomal_protein_RPS5	pp	TGME49_244530_hypothetical_protein	0.000378	Unsupervised
TGME49_242330_ribosomal_protein_RPS5	pp	TGME49_259040_hypothetical_protein	0.000106	Unsupervised
TGME49_242330_ribosomal_protein_RPS5	pp	TGME49_277230_hypothetical_protein	0.000233	Unsupervised
TGME49_242330_ribosomal_protein_RPS5	pp	TGME49_289210_prefoldin_subunit_protein	0.000795	Unsupervised
TGME49_242330_ribosomal_protein_RPS5	pp	TGME49_313560_60S_ribosomal_protein_L7a,_putative	0.001547	Unsupervised
TGME49_242330_ribosomal_protein_RPS5	pp	TGME49_319730_YOU2_family_C2C2_zinc_finger_protein	9.2e-05	Unsupervised
TGME49_242820_hypothetical_protein	pp	TGME49_279420_hypothetical_protein	0.026609	Unsupervised
TGME49_242820_hypothetical_protein	pp	TGME49_290300_hypothetical_protein	0.030973	Unsupervised
TGME49_243570_ribosomal_protein_RPS26	pp	TGME49_265510_hypothetical_protein	0.00031	Unsupervised
TGME49_243570_ribosomal_protein_RPS26	pp	TGME49_313560_60S_ribosomal_protein_L7a,_putative	0.001101	Unsupervised
TGME49_243580_Hit_family_protein_involved_in_cell-cycle_regulation,_putative	pp	TGME49_264080_acyl_carrier_protein_ACP	0.037194	Unsupervised
TGME49_243580_Hit_family_protein_involved_in_cell-cycle_regulation,_putative	pp	TGME49_297730_transcription_elongation_factor_1,_putative	0.054668	Unsupervised
TGME49_243580_Hit_family_protein_involved_in_cell-cycle_regulation,_putative	pp	TGME49_313080_hypothetical_protein	0.040267	Unsupervised
TGME49_243910_Cof_family_hydrolase_subfamily_protein	pp	TGME49_259240_ribosomal_protein_RPS21	3.5e-05	Unsupervised
TGME49_243910_Cof_family_hydrolase_subfamily_protein	pp	TGME49_309010_elongation_factor_P,_putative	0.003521	Unsupervised
TGME49_244530_hypothetical_protein	pp	TGME49_249610_hypothetical_protein	5.1e-05	Unsupervised
TGME49_244530_hypothetical_protein	pp	TGME49_251810_translation_initiation_factor_eIF-5A,_putative	0.00054	Unsupervised
TGME49_244530_hypothetical_protein	pp	TGME49_259040_hypothetical_protein	0.000293	Unsupervised
TGME49_244530_hypothetical_protein	pp	TGME49_259240_ribosomal_protein_RPS21	0.000807	Unsupervised
TGME49_244530_hypothetical_protein	pp	TGME49_259690_orotidine-5-phosphate_decarboxylase/orotate_phosphoribosyltransferase	0.000405	Unsupervised
TGME49_244530_hypothetical_protein	pp	TGME49_277230_hypothetical_protein	0.000425	Unsupervised
TGME49_244530_hypothetical_protein	pp	TGME49_285710_hypothetical_protein	0.001453	Unsupervised
TGME49_244530_hypothetical_protein	pp	TGME49_285850_peptidyl-prolyl_cis-trans_isomerase,_FKBP-type_domain-containing_protein	0.001785	Unsupervised
TGME49_244530_hypothetical_protein	pp	TGME49_310070_methyltransferase,_putative	0.000634	Unsupervised
TGME49_244530_hypothetical_protein	pp	TGME49_310640_phosphorylase_family_protein	0.001783	Unsupervised
TGME49_244530_hypothetical_protein	pp	TGME49_319730_YOU2_family_C2C2_zinc_finger_protein	0.000284	Unsupervised
TGME49_245460_ribosomal_protein_RPS8	pp	TGME49_313560_60S_ribosomal_protein_L7a,_putative	0.00015	Unsupervised
TGME49_245610_hypothetical_protein	pp	TGME49_288680_endonuclease_IV_APN	0.000437	Unsupervised
TGME49_246920_glutathione_reductase	pp	TGME49_309730_thioredoxin_reductase	1	Unsupervised
TGME49_248700_alveolin_domain_containing_intermediate_filament_IMC12	pp	TGME49_263850_hypothetical_protein	0.203243	Unsupervised
TGME49_248700_alveolin_domain_containing_intermediate_filament_IMC12	pp	TGME49_306670_hypothetical_protein	0.185223	Unsupervised
TGME49_248740_hypothetical_protein	pp	TGME49_308810_rhoptry_neck_protein_RON9	0.423826	Unsupervised
TGME49_248810_nuclear_factor_NF7	pp	TGME49_264080_acyl_carrier_protein_ACP	0.035981	Unsupervised
TGME49_248810_nuclear_factor_NF7	pp	TGME49_273090_cell_division_protein_CDC48CY	0.058793	Unsupervised
TGME49_248810_nuclear_factor_NF7	pp	TGME49_297730_transcription_elongation_factor_1,_putative	0.05315	Unsupervised
TGME49_249425_hypothetical_protein	pp	TGME49_261710_ankyrin_repeat-containing_protein	0.003363	Unsupervised
TGME49_249425_hypothetical_protein	pp	TGME49_311470_rhoptry_neck_protein_RON5	0.003219	Unsupervised
TGME49_249590_proteasome_subunit_alpha_type_5-2,_putative	pp	TGME49_314820_atp_synthase_F1,_epsilon_subunit,_putative	0.008935	Unsupervised
TGME49_249900_adenine_nucleotide_translocator,_putative	pp	TGME49_274060_2-oxoglutarate/malate_translocase_OMT	1	Unsupervised
TGME49_249990_hypothetical_protein	pp	TGME49_294790_hypothetical_protein	0.000672	Unsupervised
TGME49_250340_centrin_2	pp	TGME49_254940_MIF4G_domain-containing_protein	0.763393	Unsupervised
TGME49_250340_centrin_2	pp	TGME49_258080_hypothetical_protein	0.122769	Unsupervised
TGME49_250730_60S_ribosomal_protein_L7-B,_putative	pp	TGME49_265510_hypothetical_protein	0.000496	Unsupervised
TGME49_251540_dense_granule_protein_GRA9	pp	TGME49_285870_SAG-related_sequence_SRS20A	1	Unsupervised
TGME49_251780_heat_shock_protein	pp	TGME49_273760_heat_shock_protein_HSP70	0.782105	Unsupervised
TGME49_251780_heat_shock_protein	pp	TGME49_311720_chaperonin_protein_BiP	0.82907	Unsupervised
TGME49_251810_translation_initiation_factor_eIF-5A,_putative	pp	TGME49_259240_ribosomal_protein_RPS21	0.000859	Unsupervised
TGME49_251810_translation_initiation_factor_eIF-5A,_putative	pp	TGME49_268950_hypothetical_protein	0.001107	Unsupervised
TGME49_251810_translation_initiation_factor_eIF-5A,_putative	pp	TGME49_277230_hypothetical_protein	0.000376	Unsupervised
TGME49_251810_translation_initiation_factor_eIF-5A,_putative	pp	TGME49_284630_hypothetical_protein	0.00133	Unsupervised
TGME49_251810_translation_initiation_factor_eIF-5A,_putative	pp	TGME49_285850_peptidyl-prolyl_cis-trans_isomerase,_FKBP-type_domain-containing_protein	0.002095	Unsupervised
TGME49_251810_translation_initiation_factor_eIF-5A,_putative	pp	TGME49_289210_prefoldin_subunit_protein	0.001085	Unsupervised
TGME49_251810_translation_initiation_factor_eIF-5A,_putative	pp	TGME49_310070_methyltransferase,_putative	0.000618	Unsupervised
TGME49_251810_translation_initiation_factor_eIF-5A,_putative	pp	TGME49_310640_phosphorylase_family_protein	0.002094	Unsupervised
TGME49_251810_translation_initiation_factor_eIF-5A,_putative	pp	TGME49_319730_YOU2_family_C2C2_zinc_finger_protein	0.000177	Unsupervised
TGME49_251840_hypothetical_protein	pp	TGME49_306195_hypothetical_protein	0.00572	Unsupervised
TGME49_253820_hypothetical_protein	pp	TGME49_263850_hypothetical_protein	0.181971	Unsupervised
TGME49_254000_hypothetical_protein	pp	TGME49_262920_trypsin_domain-containing_protein	0.03408	Unsupervised
TGME49_254870_hypothetical_protein	pp	TGME49_306060_rhoptry_neck_protein_RON8	1	Unsupervised
TGME49_254900_proteasome_subunit_beta_type_2,_putative	pp	TGME49_310640_phosphorylase_family_protein	0.000123	Unsupervised
TGME49_256060_nucleosome_assembly_protein_(nap)_protein	pp	TGME49_311230_hypothetical_protein	0.104347	Unsupervised
TGME49_256760_pyruvate_kinase_PyK1	pp	TGME49_295350_nucleoside_diphosphate_kinase,_putative	0.983797	Unsupervised
TGME49_256770_eukaryotic_translation_initiation_factor_4A,_isoform_3,_putative	pp	TGME49_310700_serine/threonine_phosophatase_PP1	0.036017	Unsupervised
TGME49_257680_myosin_light_chain_MLC1	pp	TGME49_295125_rhoptry_protein_ROP4	0.002111	Unsupervised
TGME49_257680_myosin_light_chain_MLC1	pp	TGME49_310640_phosphorylase_family_protein	0.00055	Unsupervised
TGME49_257680_myosin_light_chain_MLC1	pp	TGME49_313560_60S_ribosomal_protein_L7a,_putative	0.000523	Unsupervised
TGME49_257990_heat_shock_protein_101,_putative	pp	TGME49_309010_elongation_factor_P,_putative	0.002866	Unsupervised
TGME49_258170_hypothetical_protein	pp	TGME49_309010_elongation_factor_P,_putative	0.00247	Unsupervised
TGME49_258410_photosensitized_INA-labeled_protein_PHIL1	pp	TGME49_260820_IMC_sub-compartment_protein_ISP1	0.19999	Unsupervised
TGME49_258410_photosensitized_INA-labeled_protein_PHIL1	pp	TGME49_297070_hypothetical_protein	0.144522	Unsupervised
TGME49_258940_acylphosphatase_family_protein	pp	TGME49_305850_RNA_recognition_motif-containing_protein	0.020937	Unsupervised
TGME49_259040_hypothetical_protein	pp	TGME49_265510_hypothetical_protein	0.000665	Unsupervised
TGME49_259040_hypothetical_protein	pp	TGME49_277230_hypothetical_protein	0.000146	Unsupervised
TGME49_259040_hypothetical_protein	pp	TGME49_289970_hypothetical_protein	0.00094	Unsupervised
TGME49_259040_hypothetical_protein	pp	TGME49_295125_rhoptry_protein_ROP4	0.003396	Unsupervised
TGME49_259240_ribosomal_protein_RPS21	pp	TGME49_259690_orotidine-5-phosphate_decarboxylase/orotate_phosphoribosyltransferase	0.000648	Unsupervised
TGME49_259240_ribosomal_protein_RPS21	pp	TGME49_268950_hypothetical_protein	0.001214	Unsupervised
TGME49_259240_ribosomal_protein_RPS21	pp	TGME49_277230_hypothetical_protein	0.000667	Unsupervised
TGME49_259240_ribosomal_protein_RPS21	pp	TGME49_284630_hypothetical_protein	0.001406	Unsupervised
TGME49_259240_ribosomal_protein_RPS21	pp	TGME49_288620_Erv1_/_Alr_family_protein	8.4e-05	Unsupervised
TGME49_259240_ribosomal_protein_RPS21	pp	TGME49_289210_prefoldin_subunit_protein	0.001213	Unsupervised
TGME49_259240_ribosomal_protein_RPS21	pp	TGME49_293610_dihydroorotase	7.8e-05	Unsupervised
TGME49_259240_ribosomal_protein_RPS21	pp	TGME49_310070_methyltransferase,_putative	0.000862	Unsupervised
TGME49_259240_ribosomal_protein_RPS21	pp	TGME49_310640_phosphorylase_family_protein	0.001988	Unsupervised
TGME49_259240_ribosomal_protein_RPS21	pp	TGME49_319730_YOU2_family_C2C2_zinc_finger_protein	0.000525	Unsupervised
TGME49_259690_orotidine-5-phosphate_decarboxylase/orotate_phosphoribosyltransferase	pp	TGME49_309010_elongation_factor_P,_putative	0.004376	Unsupervised
TGME49_259690_orotidine-5-phosphate_decarboxylase/orotate_phosphoribosyltransferase	pp	TGME49_319730_YOU2_family_C2C2_zinc_finger_protein	0.000119	Unsupervised
TGME49_259710_protein_kinase	pp	TGME49_309010_elongation_factor_P,_putative	0.002404	Unsupervised
TGME49_259710_protein_kinase	pp	TGME49_310640_phosphorylase_family_protein	0.000245	Unsupervised
TGME49_260820_IMC_sub-compartment_protein_ISP1	pp	TGME49_297070_hypothetical_protein	0.152448	Unsupervised
TGME49_261710_ankyrin_repeat-containing_protein	pp	TGME49_268950_hypothetical_protein	0.000568	Unsupervised
TGME49_261710_ankyrin_repeat-containing_protein	pp	TGME49_284630_hypothetical_protein	0.000759	Unsupervised
TGME49_261710_ankyrin_repeat-containing_protein	pp	TGME49_293900_sporozoite_protein_with_an_altered_thrombospondin_repeat_SPATR	2.3e-05	Unsupervised
TGME49_262070_ribosomal_rna_assembly_protein_mis3,_putative	pp	TGME49_311430_fibrillarin	0.579705	Unsupervised
TGME49_262690_ribosomal_protein_RPL27	pp	TGME49_313560_60S_ribosomal_protein_L7a,_putative	0.002145	Unsupervised
TGME49_262720_eukaryotic_initiation_factor-1A,_putative	pp	TGME49_264080_acyl_carrier_protein_ACP	0.032051	Unsupervised
TGME49_262720_eukaryotic_initiation_factor-1A,_putative	pp	TGME49_273090_cell_division_protein_CDC48CY	0.054463	Unsupervised
TGME49_262720_eukaryotic_initiation_factor-1A,_putative	pp	TGME49_289290_hypothetical_protein	0.030356	Unsupervised
TGME49_262720_eukaryotic_initiation_factor-1A,_putative	pp	TGME49_313080_hypothetical_protein	0.035044	Unsupervised
TGME49_262920_trypsin_domain-containing_protein	pp	TGME49_290300_hypothetical_protein	0.039727	Unsupervised
TGME49_263040_ribosomal_protein_RPS16	pp	TGME49_267400_ribosomal_protein_RPL32	7e-06	Unsupervised
TGME49_263090_14-3-3_protein	pp	TGME49_286580_hypothetical_protein	0.001735	Unsupervised
TGME49_263300_eukaryotic_porin_protein	pp	TGME49_267400_ribosomal_protein_RPL32	0.000185	Unsupervised
TGME49_263300_eukaryotic_porin_protein	pp	TGME49_289970_hypothetical_protein	0.000614	Unsupervised
TGME49_263300_eukaryotic_porin_protein	pp	TGME49_313560_60S_ribosomal_protein_L7a,_putative	0.001202	Unsupervised
TGME49_263850_hypothetical_protein	pp	TGME49_285510_hypothetical_protein	0.177494	Unsupervised
TGME49_264080_acyl_carrier_protein_ACP	pp	TGME49_273090_cell_division_protein_CDC48CY	0.059632	Unsupervised
TGME49_264080_acyl_carrier_protein_ACP	pp	TGME49_273930_DNA_topoisomerase_domain-containing_protein	0.041091	Unsupervised
TGME49_264080_acyl_carrier_protein_ACP	pp	TGME49_297730_transcription_elongation_factor_1,_putative	0.054179	Unsupervised
TGME49_264080_acyl_carrier_protein_ACP	pp	TGME49_313080_hypothetical_protein	0.039864	Unsupervised
TGME49_265260_hypothetical_protein	pp	TGME49_284630_hypothetical_protein	0.001535	Unsupervised
TGME49_265260_hypothetical_protein	pp	TGME49_288680_endonuclease_IV_APN	0.001372	Unsupervised
TGME49_265260_hypothetical_protein	pp	TGME49_289600_heat_shock_protein_HSP29	0.000423	Unsupervised
TGME49_265260_hypothetical_protein	pp	TGME49_293900_sporozoite_protein_with_an_altered_thrombospondin_repeat_SPATR	0.000841	Unsupervised
TGME49_265310_heat_shock_protein_40,_putative	pp	TGME49_273560_kinesin_heavy_chain,_putative	1	Unsupervised
TGME49_265510_hypothetical_protein	pp	TGME49_289970_hypothetical_protein	0.001563	Unsupervised
TGME49_265510_hypothetical_protein	pp	TGME49_295125_rhoptry_protein_ROP4	0.004163	Unsupervised
TGME49_267400_ribosomal_protein_RPL32	pp	TGME49_289970_hypothetical_protein	0.001415	Unsupervised
TGME49_267400_ribosomal_protein_RPL32	pp	TGME49_299050_ribosomal_protein_RPL17	0.000534	Unsupervised
TGME49_267400_ribosomal_protein_RPL32	pp	TGME49_313560_60S_ribosomal_protein_L7a,_putative	0.001909	Unsupervised
[truncated: 65 more rows]
