# Supplementary material for: ToxoNet: A high confidence map of protein-protein interactions in Toxoplasma gondii
Source: PLoS Comput Biol. 2024 Jun 20;20(6):e1012208. doi: 10.1371/journal.pcbi.1012208 (PMC11219001; doi:10.1371/journal.pcbi.1012208)
Supplement: S8 Table — (XLSX) [file pcbi.1012208.s016.xlsx]

## Sheet: Supplemental Table 7
Supplemental Table 8 Summary of correspondence in hyperLOPIT predictions for interacting pairs of proteins in the combined high confidence network
	Terms	% of interactions
Corresponding terms	All corresponding terms	37.4212
Non-corresponding terms but potentially sharing point of contact or interacting after secretion	40S ribosome - 60S ribosome	5.62288
	20S proteasome - cytosol	2.56907
	cytosol - mitochondrion - membranes	2.03587
	dense granules - micronemes	1.89045
	40S ribosome - cytosol	1.45419
	IMC - cytosol	1.30877
	60S ribosome - cytosol	1.16335
	cytosol - nan	1.01794
	dense granules - rhoptries 1	0.969462
	PM - peripheral 1 - rhoptries 1	0.920989
	PM - peripheral 1 - dense granules	0.727096
	60S ribosome - mitochondrion - membranes	0.63015
	40S ribosome - mitochondrion - membranes	0.581677
	40S ribosome - nucleus - non-chromatin	0.484731
	IMC - PM - peripheral 1	0.484731
	60S ribosome - nucleus - non-chromatin	0.484731
	nan - nucleus - non-chromatin	0.436258
	20S proteasome - IMC	0.436258
	19S proteasome - cytosol	0.387785
	60S ribosome - nucleus - chromatin	0.339312
	rhoptries 1 - rhoptries 2	0.339312
	PM - peripheral 1 - micronemes	0.339312
	dense granules - nan	0.242365
	19S proteasome - nucleus - non-chromatin	0.242365
	19S proteasome - 20S proteasome	0.242365
	40S ribosome - nucleus - chromatin	0.193892
	20S proteasome - ER 2	0.193892
	dense granules - rhoptries 2	0.193892
	IMC - tubulin cytoskeleton	0.193892
	60S ribosome - IMC	0.193892
	40S ribosome - IMC	0.193892
	20S proteasome - mitochondrion - soluble	0.193892
	20S proteasome - mitochondrion - membranes	0.145419
	PM - peripheral 1 - rhoptries 2	0.145419
	19S proteasome - Golgi	0.145419
	60S ribosome - mitochondrion - soluble	0.145419
	40S ribosome - mitochondrion - soluble	0.145419
	20S proteasome - rhoptries 1	0.145419
	PM - peripheral 2 - cytosol	0.145419
	PM - integral - dense granules	0.145419
	micronemes - rhoptries 1	0.145419
	PM - peripheral 1 - cytosol	0.145419
Non-corresponding terms that do not share point of contact and are not both secreted	cytosol - nucleus - non-chromatin	5.18662
	cytosol - mitochondrion - soluble	3.53854
	cytosol - nucleus - chromatin	3.00533
	cytosol - dense granules	1.93892
	apicoplast - cytosol	1.45419
	mitochondrion - soluble - nucleus - non-chromatin	1.16335
	IMC - mitochondrion - membranes	1.16335
	ER - cytosol	0.920989
	dense granules - nucleus - non-chromatin	0.872516
	mitochondrion - membranes - nucleus - non-chromatin	0.824043
	IMC - rhoptries 1	0.824043
	ER 2 - cytosol	0.77557
	IMC - dense granules	0.727096
	nucleus - chromatin - nucleus - non-chromatin	0.678623
	cytosol - micronemes	0.63015
	IMC - nucleus - non-chromatin	0.581677
	cytosol - rhoptries 1	0.436258
	apicoplast - nucleus - non-chromatin	0.436258
	mitochondrion - soluble - nucleus - chromatin	0.387785
	ER 2 - nucleus - non-chromatin	0.290839
	dense granules - nucleus - chromatin	0.290839
	ER - mitochondrion - membranes	0.290839
	IMC - rhoptries 2	0.242365
	Golgi - nucleus - non-chromatin	0.242365
	ER - nucleus - chromatin	0.242365
	apicoplast - mitochondrion - soluble	0.242365
	mitochondrion - membranes - mitochondrion - soluble	0.242365
	ER - IMC	0.193892
	ER 2 - mitochondrion - soluble	0.193892
	ER - dense granules	0.193892
	Golgi - IMC	0.193892
	mitochondrion - membranes - nucleus - chromatin	0.193892
	micronemes - nucleus - chromatin	0.193892
	IMC - micronemes	0.145419
	endomembrane vesicles - nucleus - chromatin	0.145419
	apical 1 - nucleus - chromatin	0.145419
	micronemes - nucleus - non-chromatin	0.145419
	IMC - mitochondrion - soluble	0.145419
	apicoplast - nucleus - chromatin	0.145419
	nucleus - chromatin - rhoptries 1	0.145419
	PM - peripheral 1 - nucleus - non-chromatin	0.0969462
	nan - nucleus - chromatin	0.0969462
	nucleus - non-chromatin - rhoptries 1	0.0969462
	Golgi - cytosol	0.0969462
	ER - nucleus - non-chromatin	0.0969462
	ER - apicoplast	0.0969462
	IMC - nucleus - chromatin	0.0969462
	apicoplast - rhoptries 1	0.0969462
	Golgi - mitochondrion - soluble	0.0969462
	apicoplast - nan	0.0969462
	IMC - PM - peripheral 2	0.0969462
	nucleolus - nucleus - non-chromatin	0.0969462
	dense granules - mitochondrion - soluble	0.0969462
	19S proteasome - ER	0.0969462
	Golgi - apicoplast	0.0969462
	19S proteasome - IMC	0.0969462
	IMC - apical 1	0.0969462
	40S ribosome - ER	0.0969462
	PM - integral - micronemes	0.0969462
	nan - rhoptries 1	0.0969462
	mitochondrion - membranes - nan	0.0969462
	dense granules - mitochondrion - membranes	0.0969462
	19S proteasome - apicoplast	0.0969462
	40S ribosome - dense granules	0.0969462
	apical 1 - rhoptries 2	0.0969462
	nucleus - chromatin - rhoptries 2	0.0969462
	cytosol - nucleolus	0.0484731
	mitochondrion - membranes - tubulin cytoskeleton	0.0484731
	19S proteasome - mitochondrion - membranes	0.0484731
	ER - nan	0.0484731
	19S proteasome - dense granules	0.0484731
	micronemes - nan	0.0484731
	20S proteasome - nucleus - non-chromatin	0.0484731
	19S proteasome - PM - peripheral 1	0.0484731
	ER - tubulin cytoskeleton	0.0484731
	PM - peripheral 2 - micronemes	0.0484731
	ER 2 - dense granules	0.0484731
	endomembrane vesicles - micronemes	0.0484731
	PM - peripheral 2 - dense granules	0.0484731
	endomembrane vesicles - rhoptries 1	0.0484731
	ER 2 - rhoptries 1	0.0484731
	ER - rhoptries 1	0.0484731
	PM - peripheral 2 - rhoptries 1	0.0484731
	PM - integral - nucleus - non-chromatin	0.0484731
	IMC - PM - integral	0.0484731
	PM - integral - cytosol	0.0484731
	apical 2 - nucleus - chromatin	0.0484731
	apical 2 - nucleus - non-chromatin	0.0484731
	apicoplast - micronemes	0.0484731
	ER 2 - apicoplast	0.0484731
	apicoplast - mitochondrion - membranes	0.0484731
	micronemes - rhoptries 2	0.0484731
	19S proteasome - mitochondrion - soluble	0.0484731
	ER 2 - IMC	0.0484731
	endomembrane vesicles - rhoptries 2	0.0484731
	nucleus - non-chromatin - rhoptries 2	0.0484731
	cytosol - rhoptries 2	0.0484731
	cytosol - endomembrane vesicles	0.0484731
	apical 1 - endomembrane vesicles	0.0484731
	PM - peripheral 2 - nucleus - chromatin	0.0484731
	Golgi - nucleus - chromatin	0.0484731
	ER 2 - Golgi	0.0484731
	Golgi - mitochondrion - membranes	0.0484731
	Golgi - dense granules	0.0484731
	ER 2 - nucleus - chromatin	0.0484731
	19S proteasome - nucleus - chromatin	0.0484731
	nucleus - chromatin - tubulin cytoskeleton	0.0484731
	PM - peripheral 1 - nucleus - chromatin	0.0484731
	60S ribosome - nan	0.0484731

## Sheet: HyperLOPIT terms
source	target	sourceMAP	targetMAP
TGME49_228210	TGME49_261210	19S proteasome	19S proteasome
TGME49_228210	TGME49_300310	19S proteasome	19S proteasome
TGME49_228210	TGME49_313410	19S proteasome	19S proteasome
TGME49_261210	TGME49_300310	19S proteasome	19S proteasome
TGME49_261210	TGME49_313410	19S proteasome	19S proteasome
TGME49_300310	TGME49_313410	19S proteasome	19S proteasome
TGME49_224110	TGME49_242290	19S proteasome	20S proteasome
TGME49_224110	TGME49_287210	19S proteasome	20S proteasome
TGME49_224110	TGME49_306930	19S proteasome	20S proteasome
TGME49_261210	TGME49_278050	19S proteasome	20S proteasome
TGME49_224110	TGME49_264080	19S proteasome	apicoplast
TGME49_224110	TGME49_235740	19S proteasome	cytosol
TGME49_228210	TGME49_273090	19S proteasome	cytosol
TGME49_261210	TGME49_313230	19S proteasome	cytosol
TGME49_228210	TGME49_318160	19S proteasome	ER
TGME49_261210	TGME49_318160	19S proteasome	ER
TGME49_228210	TGME49_235930	19S proteasome	nucleus - non-chromatin
TGME49_228210	TGME49_297470	19S proteasome	PM - peripheral 1
TGME49_239500	TGME49_261210	20S proteasome	19S proteasome
TGME49_216450	TGME49_218920	20S proteasome	20S proteasome
TGME49_216450	TGME49_223590	20S proteasome	20S proteasome
TGME49_216450	TGME49_239500	20S proteasome	20S proteasome
TGME49_216450	TGME49_242290	20S proteasome	20S proteasome
TGME49_216450	TGME49_249590	20S proteasome	20S proteasome
TGME49_216450	TGME49_254900	20S proteasome	20S proteasome
TGME49_216450	TGME49_258150	20S proteasome	20S proteasome
TGME49_216450	TGME49_278050	20S proteasome	20S proteasome
TGME49_216450	TGME49_280710	20S proteasome	20S proteasome
TGME49_216450	TGME49_287210	20S proteasome	20S proteasome
TGME49_216450	TGME49_290005	20S proteasome	20S proteasome
TGME49_216450	TGME49_306930	20S proteasome	20S proteasome
TGME49_216450	TGME49_314090	20S proteasome	20S proteasome
TGME49_218920	TGME49_223590	20S proteasome	20S proteasome
TGME49_218920	TGME49_239500	20S proteasome	20S proteasome
TGME49_218920	TGME49_242290	20S proteasome	20S proteasome
TGME49_218920	TGME49_249590	20S proteasome	20S proteasome
TGME49_218920	TGME49_258150	20S proteasome	20S proteasome
TGME49_218920	TGME49_278050	20S proteasome	20S proteasome
TGME49_218920	TGME49_280710	20S proteasome	20S proteasome
TGME49_218920	TGME49_290005	20S proteasome	20S proteasome
TGME49_218920	TGME49_306930	20S proteasome	20S proteasome
TGME49_218920	TGME49_314090	20S proteasome	20S proteasome
TGME49_223590	TGME49_239500	20S proteasome	20S proteasome
TGME49_223590	TGME49_242290	20S proteasome	20S proteasome
TGME49_223590	TGME49_249590	20S proteasome	20S proteasome
TGME49_223590	TGME49_254900	20S proteasome	20S proteasome
TGME49_223590	TGME49_258150	20S proteasome	20S proteasome
TGME49_223590	TGME49_278050	20S proteasome	20S proteasome
TGME49_223590	TGME49_280710	20S proteasome	20S proteasome
TGME49_223590	TGME49_287210	20S proteasome	20S proteasome
TGME49_223590	TGME49_290005	20S proteasome	20S proteasome
TGME49_223590	TGME49_306930	20S proteasome	20S proteasome
TGME49_223590	TGME49_314090	20S proteasome	20S proteasome
TGME49_239500	TGME49_242290	20S proteasome	20S proteasome
TGME49_239500	TGME49_249590	20S proteasome	20S proteasome
TGME49_239500	TGME49_254900	20S proteasome	20S proteasome
TGME49_239500	TGME49_258150	20S proteasome	20S proteasome
TGME49_239500	TGME49_278050	20S proteasome	20S proteasome
TGME49_239500	TGME49_280710	20S proteasome	20S proteasome
TGME49_239500	TGME49_287210	20S proteasome	20S proteasome
TGME49_239500	TGME49_290005	20S proteasome	20S proteasome
TGME49_239500	TGME49_306930	20S proteasome	20S proteasome
TGME49_239500	TGME49_314090	20S proteasome	20S proteasome
TGME49_242290	TGME49_249590	20S proteasome	20S proteasome
TGME49_242290	TGME49_254900	20S proteasome	20S proteasome
TGME49_242290	TGME49_258150	20S proteasome	20S proteasome
TGME49_242290	TGME49_278050	20S proteasome	20S proteasome
TGME49_242290	TGME49_280710	20S proteasome	20S proteasome
TGME49_242290	TGME49_287210	20S proteasome	20S proteasome
TGME49_242290	TGME49_290005	20S proteasome	20S proteasome
TGME49_242290	TGME49_306930	20S proteasome	20S proteasome
TGME49_242290	TGME49_314090	20S proteasome	20S proteasome
TGME49_249590	TGME49_254900	20S proteasome	20S proteasome
TGME49_249590	TGME49_258150	20S proteasome	20S proteasome
TGME49_249590	TGME49_278050	20S proteasome	20S proteasome
TGME49_249590	TGME49_280710	20S proteasome	20S proteasome
TGME49_249590	TGME49_287210	20S proteasome	20S proteasome
TGME49_249590	TGME49_290005	20S proteasome	20S proteasome
TGME49_249590	TGME49_306930	20S proteasome	20S proteasome
TGME49_249590	TGME49_314090	20S proteasome	20S proteasome
TGME49_254900	TGME49_258150	20S proteasome	20S proteasome
TGME49_254900	TGME49_278050	20S proteasome	20S proteasome
TGME49_254900	TGME49_280710	20S proteasome	20S proteasome
TGME49_254900	TGME49_287210	20S proteasome	20S proteasome
TGME49_254900	TGME49_290005	20S proteasome	20S proteasome
TGME49_254900	TGME49_306930	20S proteasome	20S proteasome
TGME49_254900	TGME49_314090	20S proteasome	20S proteasome
TGME49_258150	TGME49_278050	20S proteasome	20S proteasome
TGME49_258150	TGME49_280710	20S proteasome	20S proteasome
TGME49_258150	TGME49_287210	20S proteasome	20S proteasome
TGME49_258150	TGME49_290005	20S proteasome	20S proteasome
TGME49_258150	TGME49_306930	20S proteasome	20S proteasome
TGME49_258150	TGME49_314090	20S proteasome	20S proteasome
TGME49_278050	TGME49_280710	20S proteasome	20S proteasome
TGME49_278050	TGME49_287210	20S proteasome	20S proteasome
TGME49_278050	TGME49_290005	20S proteasome	20S proteasome
TGME49_278050	TGME49_306930	20S proteasome	20S proteasome
TGME49_278050	TGME49_314090	20S proteasome	20S proteasome
TGME49_280710	TGME49_287210	20S proteasome	20S proteasome
TGME49_280710	TGME49_290005	20S proteasome	20S proteasome
TGME49_280710	TGME49_306930	20S proteasome	20S proteasome
TGME49_280710	TGME49_314090	20S proteasome	20S proteasome
TGME49_287210	TGME49_290005	20S proteasome	20S proteasome
TGME49_287210	TGME49_306930	20S proteasome	20S proteasome
TGME49_287210	TGME49_314090	20S proteasome	20S proteasome
TGME49_290005	TGME49_306930	20S proteasome	20S proteasome
TGME49_290005	TGME49_314090	20S proteasome	20S proteasome
TGME49_306930	TGME49_314090	20S proteasome	20S proteasome
TGME49_216450	TGME49_223960	20S proteasome	cytosol
TGME49_216450	TGME49_233140	20S proteasome	cytosol
TGME49_216450	TGME49_235020	20S proteasome	cytosol
TGME49_216450	TGME49_319870	20S proteasome	cytosol
TGME49_218920	TGME49_223960	20S proteasome	cytosol
TGME49_218920	TGME49_319870	20S proteasome	cytosol
TGME49_223590	TGME49_223960	20S proteasome	cytosol
TGME49_239500	TGME49_263090	20S proteasome	cytosol
TGME49_239500	TGME49_319870	20S proteasome	cytosol
TGME49_239500	TGME49_321520	20S proteasome	cytosol
TGME49_242290	TGME49_289210	20S proteasome	cytosol
TGME49_242290	TGME49_319870	20S proteasome	cytosol
TGME49_249590	TGME49_299210	20S proteasome	cytosol
TGME49_249590	TGME49_319870	20S proteasome	cytosol
TGME49_254900	TGME49_319870	20S proteasome	cytosol
TGME49_254900	TGME49_310640	20S proteasome	cytosol
TGME49_258150	TGME49_268850	20S proteasome	cytosol
TGME49_258150	TGME49_295340	20S proteasome	cytosol
TGME49_258150	TGME49_299210	20S proteasome	cytosol
TGME49_258150	TGME49_319870	20S proteasome	cytosol
TGME49_278050	TGME49_319870	20S proteasome	cytosol
TGME49_280710	TGME49_319870	20S proteasome	cytosol
TGME49_287210	TGME49_319870	20S proteasome	cytosol
TGME49_290005	TGME49_319870	20S proteasome	cytosol
TGME49_314090	TGME49_319870	20S proteasome	cytosol
TGME49_239500	TGME49_248700	20S proteasome	IMC
TGME49_242290	TGME49_248700	20S proteasome	IMC
TGME49_249590	TGME49_261950	20S proteasome	mitochondrion - membranes
TGME49_249590	TGME49_314820	20S proteasome	mitochondrion - membranes
TGME49_258150	TGME49_261950	20S proteasome	mitochondrion - membranes
TGME49_218920	TGME49_230520	20S proteasome	mitochondrion - soluble
TGME49_242290	TGME49_280750	20S proteasome	nucleus - non-chromatin
TGME49_242290	TGME49_290300	20S proteasome	rhoptries 1
TGME49_249590	TGME49_290300	20S proteasome	rhoptries 1
TGME49_258150	TGME49_290300	20S proteasome	rhoptries 1
TGME49_205340	TGME49_229670	40S ribosome	40S ribosome
TGME49_205340	TGME49_231140	40S ribosome	40S ribosome
TGME49_205340	TGME49_232710	40S ribosome	40S ribosome
TGME49_205340	TGME49_242330	40S ribosome	40S ribosome
TGME49_205340	TGME49_243570	40S ribosome	40S ribosome
TGME49_205340	TGME49_245460	40S ribosome	40S ribosome
TGME49_205340	TGME49_245620	40S ribosome	40S ribosome
TGME49_205340	TGME49_263700	40S ribosome	40S ribosome
TGME49_205340	TGME49_309820	40S ribosome	40S ribosome
TGME49_210690	TGME49_215460	40S ribosome	40S ribosome
TGME49_210690	TGME49_225080	40S ribosome	40S ribosome
TGME49_210690	TGME49_229670	40S ribosome	40S ribosome
TGME49_210690	TGME49_245460	40S ribosome	40S ribosome
TGME49_210690	TGME49_263040	40S ribosome	40S ribosome
TGME49_210690	TGME49_270380	40S ribosome	40S ribosome
TGME49_212290	TGME49_232300	40S ribosome	40S ribosome
TGME49_212290	TGME49_242330	40S ribosome	40S ribosome
TGME49_215460	TGME49_229670	40S ribosome	40S ribosome
TGME49_215460	TGME49_245460	40S ribosome	40S ribosome
TGME49_215460	TGME49_263040	40S ribosome	40S ribosome
TGME49_225080	TGME49_245460	40S ribosome	40S ribosome
TGME49_225080	TGME49_263040	40S ribosome	40S ribosome
TGME49_229670	TGME49_232710	40S ribosome	40S ribosome
TGME49_229670	TGME49_245460	40S ribosome	40S ribosome
TGME49_229670	TGME49_263040	40S ribosome	40S ribosome
TGME49_229670	TGME49_263700	40S ribosome	40S ribosome
TGME49_231140	TGME49_232300	40S ribosome	40S ribosome
TGME49_231140	TGME49_263040	40S ribosome	40S ribosome
TGME49_231140	TGME49_263700	40S ribosome	40S ribosome
TGME49_232300	TGME49_232710	40S ribosome	40S ribosome
TGME49_232300	TGME49_242330	40S ribosome	40S ribosome
TGME49_232710	TGME49_242330	40S ribosome	40S ribosome
TGME49_239100	TGME49_263700	40S ribosome	40S ribosome
TGME49_242330	TGME49_263700	40S ribosome	40S ribosome
TGME49_243570	TGME49_245460	40S ribosome	40S ribosome
TGME49_243570	TGME49_263700	40S ribosome	40S ribosome
TGME49_243570	TGME49_309820	40S ribosome	40S ribosome
TGME49_245460	TGME49_245620	40S ribosome	40S ribosome
TGME49_245460	TGME49_263040	40S ribosome	40S ribosome
TGME49_245460	TGME49_270380	40S ribosome	40S ribosome
TGME49_263700	TGME49_309820	40S ribosome	40S ribosome
TGME49_205340	TGME49_232230	40S ribosome	60S ribosome
TGME49_205340	TGME49_238010	40S ribosome	60S ribosome
TGME49_205340	TGME49_239330	40S ribosome	60S ribosome
TGME49_205340	TGME49_239760	40S ribosome	60S ribosome
TGME49_205340	TGME49_261570	40S ribosome	60S ribosome
TGME49_205340	TGME49_267400	40S ribosome	60S ribosome
TGME49_205340	TGME49_312090	40S ribosome	60S ribosome
TGME49_210690	TGME49_215470	40S ribosome	60S ribosome
TGME49_210690	TGME49_227360	40S ribosome	60S ribosome
TGME49_210690	TGME49_232230	40S ribosome	60S ribosome
TGME49_210690	TGME49_238010	40S ribosome	60S ribosome
TGME49_210690	TGME49_244320	40S ribosome	60S ribosome
TGME49_210690	TGME49_254440	40S ribosome	60S ribosome
TGME49_210690	TGME49_261570	40S ribosome	60S ribosome
TGME49_210690	TGME49_262690	40S ribosome	60S ribosome
TGME49_210690	TGME49_267060	40S ribosome	60S ribosome
TGME49_210690	TGME49_299050	40S ribosome	60S ribosome
TGME49_210690	TGME49_300000	40S ribosome	60S ribosome
TGME49_215460	TGME49_215470	40S ribosome	60S ribosome
TGME49_215460	TGME49_250810	40S ribosome	60S ribosome
TGME49_215460	TGME49_261570	40S ribosome	60S ribosome
TGME49_215460	TGME49_299050	40S ribosome	60S ribosome
TGME49_215460	TGME49_300000	40S ribosome	60S ribosome
TGME49_215460	TGME49_232230	40S ribosome	60S ribosome
TGME49_215460	TGME49_262690	40S ribosome	60S ribosome
TGME49_215460	TGME49_267400	40S ribosome	60S ribosome
TGME49_225080	TGME49_228470	40S ribosome	60S ribosome
TGME49_225080	TGME49_232230	40S ribosome	60S ribosome
TGME49_225080	TGME49_238010	40S ribosome	60S ribosome
TGME49_225080	TGME49_261570	40S ribosome	60S ribosome
TGME49_225080	TGME49_267400	40S ribosome	60S ribosome
TGME49_225080	TGME49_292130	40S ribosome	60S ribosome
TGME49_225080	TGME49_300000	40S ribosome	60S ribosome
TGME49_225080	TGME49_312090	40S ribosome	60S ribosome
TGME49_229670	TGME49_232230	40S ribosome	60S ribosome
TGME49_229670	TGME49_244320	40S ribosome	60S ribosome
TGME49_229670	TGME49_250810	40S ribosome	60S ribosome
TGME49_229670	TGME49_261570	40S ribosome	60S ribosome
TGME49_229670	TGME49_262690	40S ribosome	60S ribosome
TGME49_229670	TGME49_267400	40S ribosome	60S ribosome
TGME49_229670	TGME49_299050	40S ribosome	60S ribosome
TGME49_229670	TGME49_300000	40S ribosome	60S ribosome
TGME49_231140	TGME49_232230	40S ribosome	60S ribosome
TGME49_231140	TGME49_238010	40S ribosome	60S ribosome
TGME49_231140	TGME49_244320	40S ribosome	60S ribosome
TGME49_231140	TGME49_300190	40S ribosome	60S ribosome
TGME49_231140	TGME49_312090	40S ribosome	60S ribosome
TGME49_232300	TGME49_312090	40S ribosome	60S ribosome
TGME49_232710	TGME49_312090	40S ribosome	60S ribosome
TGME49_243570	TGME49_312090	40S ribosome	60S ribosome
TGME49_245460	TGME49_250810	40S ribosome	60S ribosome
TGME49_245460	TGME49_261570	40S ribosome	60S ribosome
TGME49_245460	TGME49_262690	40S ribosome	60S ribosome
TGME49_245460	TGME49_292130	40S ribosome	60S ribosome
TGME49_245460	TGME49_299050	40S ribosome	60S ribosome
TGME49_245460	TGME49_300000	40S ribosome	60S ribosome
TGME49_245460	TGME49_313390	40S ribosome	60S ribosome
TGME49_245620	TGME49_261570	40S ribosome	60S ribosome
TGME49_245620	TGME49_299050	40S ribosome	60S ribosome
TGME49_263040	TGME49_299050	40S ribosome	60S ribosome
TGME49_263040	TGME49_300000	40S ribosome	60S ribosome
TGME49_263040	TGME49_267400	40S ribosome	60S ribosome
TGME49_263700	TGME49_299050	40S ribosome	60S ribosome
TGME49_263700	TGME49_300190	40S ribosome	60S ribosome
TGME49_263700	TGME49_312090	40S ribosome	60S ribosome
TGME49_263700	TGME49_313390	40S ribosome	60S ribosome
TGME49_270380	TGME49_300000	40S ribosome	60S ribosome
TGME49_309820	TGME49_313390	40S ribosome	60S ribosome
TGME49_309820	TGME49_314810	40S ribosome	60S ribosome
TGME49_205340	TGME49_247470	40S ribosome	cytosol
TGME49_205340	TGME49_259240	40S ribosome	cytosol
TGME49_205340	TGME49_266060	40S ribosome	cytosol
TGME49_205340	TGME49_320050	40S ribosome	cytosol
TGME49_212290	TGME49_226980	40S ribosome	cytosol
TGME49_212290	TGME49_228490	40S ribosome	cytosol
TGME49_212290	TGME49_265510	40S ribosome	cytosol
TGME49_212290	TGME49_313560	40S ribosome	cytosol
TGME49_215460	TGME49_313560	40S ribosome	cytosol
TGME49_225080	TGME49_288630	40S ribosome	cytosol
TGME49_229670	TGME49_313560	40S ribosome	cytosol
TGME49_232710	TGME49_262720	40S ribosome	cytosol
TGME49_242330	TGME49_289210	40S ribosome	cytosol
TGME49_242330	TGME49_313560	40S ribosome	cytosol
TGME49_243570	TGME49_265510	40S ribosome	cytosol
TGME49_243570	TGME49_313560	40S ribosome	cytosol
TGME49_245460	TGME49_313560	40S ribosome	cytosol
TGME49_263700	TGME49_288380	40S ribosome	cytosol
TGME49_263700	TGME49_300140	40S ribosome	cytosol
TGME49_263700	TGME49_313230	40S ribosome	cytosol
TGME49_309820	TGME49_320050	40S ribosome	cytosol
TGME49_242330	TGME49_244530	40S ribosome	dense granules
TGME49_242330	TGME49_277230	40S ribosome	dense granules
TGME49_242330	TGME49_259040	40S ribosome	ER
TGME49_205340	TGME49_249900	40S ribosome	mitochondrion - membranes
TGME49_212290	TGME49_218280	40S ribosome	mitochondrion - membranes
TGME49_215460	TGME49_223040	40S ribosome	mitochondrion - membranes
TGME49_231140	TGME49_249900	40S ribosome	mitochondrion - membranes
TGME49_232710	TGME49_249900	40S ribosome	mitochondrion - membranes
TGME49_242330	TGME49_319730	40S ribosome	mitochondrion - soluble
TGME49_210690	TGME49_275810	40S ribosome	nucleus - chromatin
TGME49_210690	TGME49_289970	40S ribosome	nucleus - chromatin
TGME49_243570	TGME49_289970	40S ribosome	nucleus - chromatin
TGME49_263700	TGME49_275810	40S ribosome	nucleus - chromatin
TGME49_205340	TGME49_260260	40S ribosome	nucleus - non-chromatin
TGME49_212290	TGME49_235930	40S ribosome	nucleus - non-chromatin
TGME49_231140	TGME49_260260	40S ribosome	nucleus - non-chromatin
TGME49_232300	TGME49_260260	40S ribosome	nucleus - non-chromatin
TGME49_232710	TGME49_260260	40S ribosome	nucleus - non-chromatin
TGME49_203630	TGME49_205340	60S ribosome	40S ribosome
TGME49_203630	TGME49_210690	60S ribosome	40S ribosome
TGME49_203630	TGME49_215460	60S ribosome	40S ribosome
TGME49_203630	TGME49_243570	60S ribosome	40S ribosome
TGME49_203630	TGME49_245460	60S ribosome	40S ribosome
TGME49_204020	TGME49_210690	60S ribosome	40S ribosome
TGME49_204020	TGME49_215460	60S ribosome	40S ribosome
TGME49_204020	TGME49_229670	60S ribosome	40S ribosome
TGME49_204020	TGME49_245460	60S ribosome	40S ribosome
TGME49_204020	TGME49_263040	60S ribosome	40S ribosome
TGME49_215470	TGME49_225080	60S ribosome	40S ribosome
TGME49_215470	TGME49_229670	60S ribosome	40S ribosome
TGME49_215470	TGME49_243570	60S ribosome	40S ribosome
TGME49_215470	TGME49_245460	60S ribosome	40S ribosome
TGME49_215470	TGME49_263040	60S ribosome	40S ribosome
TGME49_215470	TGME49_263700	60S ribosome	40S ribosome
TGME49_215470	TGME49_270380	60S ribosome	40S ribosome
TGME49_215470	TGME49_309810	60S ribosome	40S ribosome
TGME49_218410	TGME49_243570	60S ribosome	40S ribosome
TGME49_218410	TGME49_263700	60S ribosome	40S ribosome
TGME49_218410	TGME49_309820	60S ribosome	40S ribosome
TGME49_227360	TGME49_229670	60S ribosome	40S ribosome
TGME49_227360	TGME49_243570	60S ribosome	40S ribosome
TGME49_227360	TGME49_245460	60S ribosome	40S ribosome
TGME49_227360	TGME49_263700	60S ribosome	40S ribosome
TGME49_227360	TGME49_270380	60S ribosome	40S ribosome
TGME49_227600	TGME49_245460	60S ribosome	40S ribosome
TGME49_228470	TGME49_243570	60S ribosome	40S ribosome
TGME49_228470	TGME49_245460	60S ribosome	40S ribosome
TGME49_228470	TGME49_263700	60S ribosome	40S ribosome
TGME49_228470	TGME49_309820	60S ribosome	40S ribosome
TGME49_232230	TGME49_245460	60S ribosome	40S ribosome
TGME49_232230	TGME49_263040	60S ribosome	40S ribosome
TGME49_232230	TGME49_309810	60S ribosome	40S ribosome
TGME49_232230	TGME49_309820	60S ribosome	40S ribosome
TGME49_238010	TGME49_243570	60S ribosome	40S ribosome
TGME49_238010	TGME49_245460	60S ribosome	40S ribosome
TGME49_238010	TGME49_263700	60S ribosome	40S ribosome
TGME49_238010	TGME49_309820	60S ribosome	40S ribosome
TGME49_239330	TGME49_245460	60S ribosome	40S ribosome
TGME49_239330	TGME49_245620	60S ribosome	40S ribosome
TGME49_244320	TGME49_263040	60S ribosome	40S ribosome
TGME49_244320	TGME49_263700	60S ribosome	40S ribosome
TGME49_254440	TGME49_270380	60S ribosome	40S ribosome
TGME49_261570	TGME49_263700	60S ribosome	40S ribosome
TGME49_262690	TGME49_263040	60S ribosome	40S ribosome
TGME49_267060	TGME49_270380	60S ribosome	40S ribosome
TGME49_203630	TGME49_204020	60S ribosome	60S ribosome
TGME49_203630	TGME49_215470	60S ribosome	60S ribosome
TGME49_203630	TGME49_238010	60S ribosome	60S ribosome
TGME49_203630	TGME49_250810	60S ribosome	60S ribosome
TGME49_203630	TGME49_261570	60S ribosome	60S ribosome
TGME49_203630	TGME49_299050	60S ribosome	60S ribosome
TGME49_203630	TGME49_313390	60S ribosome	60S ribosome
TGME49_203630	TGME49_314810	60S ribosome	60S ribosome
TGME49_203630	TGME49_239330	60S ribosome	60S ribosome
TGME49_204020	TGME49_215470	60S ribosome	60S ribosome
TGME49_204020	TGME49_227360	60S ribosome	60S ribosome
TGME49_204020	TGME49_227600	60S ribosome	60S ribosome
TGME49_204020	TGME49_250810	60S ribosome	60S ribosome
TGME49_204020	TGME49_261570	60S ribosome	60S ribosome
TGME49_204020	TGME49_262690	60S ribosome	60S ribosome
TGME49_204020	TGME49_299050	60S ribosome	60S ribosome
TGME49_204020	TGME49_300000	60S ribosome	60S ribosome
TGME49_215470	TGME49_227360	60S ribosome	60S ribosome
TGME49_215470	TGME49_227600	60S ribosome	60S ribosome
TGME49_215470	TGME49_228470	60S ribosome	60S ribosome
TGME49_215470	TGME49_232230	60S ribosome	60S ribosome
TGME49_215470	TGME49_238010	60S ribosome	60S ribosome
TGME49_215470	TGME49_239330	60S ribosome	60S ribosome
TGME49_215470	TGME49_239760	60S ribosome	60S ribosome
TGME49_215470	TGME49_248390	60S ribosome	60S ribosome
TGME49_215470	TGME49_250810	60S ribosome	60S ribosome
TGME49_215470	TGME49_254440	60S ribosome	60S ribosome
TGME49_215470	TGME49_261570	60S ribosome	60S ribosome
TGME49_215470	TGME49_262690	60S ribosome	60S ribosome
TGME49_215470	TGME49_267400	60S ribosome	60S ribosome
TGME49_215470	TGME49_299050	60S ribosome	60S ribosome
TGME49_215470	TGME49_300000	60S ribosome	60S ribosome
TGME49_215470	TGME49_313390	60S ribosome	60S ribosome
TGME49_218410	TGME49_314810	60S ribosome	60S ribosome
TGME49_227360	TGME49_227600	60S ribosome	60S ribosome
TGME49_227360	TGME49_239330	60S ribosome	60S ribosome
TGME49_227360	TGME49_254440	60S ribosome	60S ribosome
TGME49_227360	TGME49_261570	60S ribosome	60S ribosome
TGME49_227360	TGME49_300000	60S ribosome	60S ribosome
TGME49_227360	TGME49_309120	60S ribosome	60S ribosome
TGME49_227600	TGME49_250810	60S ribosome	60S ribosome
TGME49_227600	TGME49_267400	60S ribosome	60S ribosome
TGME49_227600	TGME49_299050	60S ribosome	60S ribosome
TGME49_227600	TGME49_300000	60S ribosome	60S ribosome
TGME49_228470	TGME49_232230	60S ribosome	60S ribosome
TGME49_228470	TGME49_238010	60S ribosome	60S ribosome
TGME49_228470	TGME49_292130	60S ribosome	60S ribosome
TGME49_228470	TGME49_299050	60S ribosome	60S ribosome
TGME49_228470	TGME49_309120	60S ribosome	60S ribosome
TGME49_228470	TGME49_312090	60S ribosome	60S ribosome
TGME49_228470	TGME49_313390	60S ribosome	60S ribosome
TGME49_232230	TGME49_238010	60S ribosome	60S ribosome
TGME49_232230	TGME49_239330	60S ribosome	60S ribosome
TGME49_232230	TGME49_239760	60S ribosome	60S ribosome
TGME49_232230	TGME49_248390	60S ribosome	60S ribosome
TGME49_232230	TGME49_250810	60S ribosome	60S ribosome
TGME49_232230	TGME49_254440	60S ribosome	60S ribosome
TGME49_232230	TGME49_261570	60S ribosome	60S ribosome
TGME49_232230	TGME49_262690	60S ribosome	60S ribosome
TGME49_232230	TGME49_267060	60S ribosome	60S ribosome
TGME49_232230	TGME49_267400	60S ribosome	60S ribosome
TGME49_232230	TGME49_292130	60S ribosome	60S ribosome
TGME49_232230	TGME49_299050	60S ribosome	60S ribosome
TGME49_232230	TGME49_309120	60S ribosome	60S ribosome
TGME49_232230	TGME49_313390	60S ribosome	60S ribosome
TGME49_238010	TGME49_299050	60S ribosome	60S ribosome
TGME49_239330	TGME49_250810	60S ribosome	60S ribosome
TGME49_239330	TGME49_267400	60S ribosome	60S ribosome
TGME49_239330	TGME49_299050	60S ribosome	60S ribosome
TGME49_239760	TGME49_248390	60S ribosome	60S ribosome
TGME49_239760	TGME49_250810	60S ribosome	60S ribosome
TGME49_244320	TGME49_254440	60S ribosome	60S ribosome
TGME49_244320	TGME49_261570	60S ribosome	60S ribosome
TGME49_244320	TGME49_312090	60S ribosome	60S ribosome
TGME49_248390	TGME49_250810	60S ribosome	60S ribosome
TGME49_248390	TGME49_261570	60S ribosome	60S ribosome
TGME49_248390	TGME49_262690	60S ribosome	60S ribosome
TGME49_248390	TGME49_267400	60S ribosome	60S ribosome
TGME49_248390	TGME49_299050	60S ribosome	60S ribosome
TGME49_250810	TGME49_261570	60S ribosome	60S ribosome
TGME49_250810	TGME49_262690	60S ribosome	60S ribosome
TGME49_250810	TGME49_267400	60S ribosome	60S ribosome
TGME49_250810	TGME49_299050	60S ribosome	60S ribosome
TGME49_254440	TGME49_300000	60S ribosome	60S ribosome
TGME49_261570	TGME49_262690	60S ribosome	60S ribosome
TGME49_261570	TGME49_267400	60S ribosome	60S ribosome
TGME49_261570	TGME49_299050	60S ribosome	60S ribosome
TGME49_261570	TGME49_300000	60S ribosome	60S ribosome
TGME49_261570	TGME49_312090	60S ribosome	60S ribosome
TGME49_261570	TGME49_314810	60S ribosome	60S ribosome
TGME49_262690	TGME49_267400	60S ribosome	60S ribosome
TGME49_262690	TGME49_299050	60S ribosome	60S ribosome
TGME49_262690	TGME49_300000	60S ribosome	60S ribosome
TGME49_267400	TGME49_299050	60S ribosome	60S ribosome
TGME49_284560	TGME49_312090	60S ribosome	60S ribosome
TGME49_299050	TGME49_313390	60S ribosome	60S ribosome
TGME49_203630	TGME49_320050	60S ribosome	cytosol
TGME49_203630	TGME49_289290	60S ribosome	cytosol
TGME49_215470	TGME49_320050	60S ribosome	cytosol
TGME49_215470	TGME49_313560	60S ribosome	cytosol
TGME49_218410	TGME49_300140	60S ribosome	cytosol
TGME49_218410	TGME49_313230	60S ribosome	cytosol
TGME49_232230	TGME49_288380	60S ribosome	cytosol
TGME49_232230	TGME49_288630	60S ribosome	cytosol
TGME49_232230	TGME49_320050	60S ribosome	cytosol
TGME49_238010	TGME49_320050	60S ribosome	cytosol
TGME49_238010	TGME49_313560	60S ribosome	cytosol
TGME49_244320	TGME49_257090	60S ribosome	cytosol
TGME49_244320	TGME49_266060	60S ribosome	cytosol
TGME49_261570	TGME49_320050	60S ribosome	cytosol
TGME49_262690	TGME49_313560	60S ribosome	cytosol
TGME49_267400	TGME49_313560	60S ribosome	cytosol
TGME49_299050	TGME49_313560	60S ribosome	cytosol
TGME49_313390	TGME49_320050	60S ribosome	cytosol
TGME49_215470	TGME49_226570	60S ribosome	IMC
TGME49_218410	TGME49_222220	60S ribosome	IMC
TGME49_215470	TGME49_263300	60S ribosome	mitochondrion - membranes
TGME49_218410	TGME49_249900	60S ribosome	mitochondrion - membranes
TGME49_218410	TGME49_261950	60S ribosome	mitochondrion - membranes
TGME49_218410	TGME49_247550	60S ribosome	mitochondrion - soluble
TGME49_203630	TGME49_239260	60S ribosome	nucleus - chromatin
TGME49_215470	TGME49_289970	60S ribosome	nucleus - chromatin
TGME49_232230	TGME49_289970	60S ribosome	nucleus - chromatin
TGME49_244320	TGME49_275810	60S ribosome	nucleus - chromatin
TGME49_267400	TGME49_289970	60S ribosome	nucleus - chromatin
TGME49_204020	TGME49_222860	60S ribosome	nucleus - non-chromatin
TGME49_215470	TGME49_222860	60S ribosome	nucleus - non-chromatin
TGME49_238010	TGME49_260260	60S ribosome	nucleus - non-chromatin
TGME49_260820	TGME49_313380	apical 1	IMC
TGME49_250820	TGME49_278830	apical 1	nucleus - chromatin
TGME49_248740	TGME49_308810	apical 1	rhoptries 2
TGME49_260820	TGME49_297070	apical 1	rhoptries 2
TGME49_250340	TGME49_254940	apical 2	nucleus - chromatin
TGME49_250340	TGME49_258080	apical 2	nucleus - non-chromatin
TGME49_209950	TGME49_224110	apicoplast	19S proteasome
TGME49_209950	TGME49_264080	apicoplast	apicoplast
TGME49_209950	TGME49_258940	apicoplast	cytosol
TGME49_217740	TGME49_235020	apicoplast	cytosol
TGME49_222020	TGME49_225930	apicoplast	cytosol
TGME49_222020	TGME49_232350	apicoplast	cytosol
TGME49_222020	TGME49_236040	apicoplast	cytosol
TGME49_222020	TGME49_283780	apicoplast	cytosol
TGME49_222020	TGME49_289690	apicoplast	cytosol
TGME49_222020	TGME49_318310	apicoplast	cytosol
TGME49_222020	TGME49_318230	apicoplast	cytosol
TGME49_228630	TGME49_235540	apicoplast	cytosol
TGME49_233500	TGME49_236040	apicoplast	cytosol
TGME49_233500	TGME49_283780	apicoplast	cytosol
TGME49_233500	TGME49_289690	apicoplast	cytosol
TGME49_233500	TGME49_318230	apicoplast	cytosol
TGME49_249270	TGME49_290290	apicoplast	cytosol
TGME49_249270	TGME49_293580	apicoplast	cytosol
TGME49_264080	TGME49_273090	apicoplast	cytosol
TGME49_264080	TGME49_297730	apicoplast	cytosol
TGME49_269190	TGME49_283780	apicoplast	cytosol
TGME49_269190	TGME49_289690	apicoplast	cytosol
TGME49_227970	TGME49_232050	apicoplast	ER
TGME49_264080	TGME49_313080	apicoplast	ER
TGME49_209950	TGME49_273930	apicoplast	mitochondrion - soluble
TGME49_227970	TGME49_288620	apicoplast	mitochondrion - soluble
TGME49_240600	TGME49_247550	apicoplast	mitochondrion - soluble
TGME49_264080	TGME49_273930	apicoplast	mitochondrion - soluble
TGME49_227970	TGME49_293510	apicoplast	nucleus - chromatin
TGME49_209950	TGME49_305850	apicoplast	nucleus - non-chromatin
TGME49_227970	TGME49_236650	apicoplast	nucleus - non-chromatin
TGME49_228630	TGME49_305850	apicoplast	nucleus - non-chromatin
TGME49_249270	TGME49_321500	apicoplast	nucleus - non-chromatin
TGME49_227970	TGME49_229010	apicoplast	rhoptries 1
TGME49_222020	TGME49_236050	apicoplast
TGME49_233500	TGME49_236050	apicoplast
TGME49_223960	TGME49_224110	cytosol	19S proteasome
TGME49_223960	TGME49_228210	cytosol	19S proteasome
TGME49_223960	TGME49_313410	cytosol	19S proteasome
TGME49_273370	TGME49_313410	cytosol	19S proteasome
TGME49_290950	TGME49_313410	cytosol	19S proteasome
TGME49_205470	TGME49_254900	cytosol	20S proteasome
TGME49_205700	TGME49_223590	cytosol	20S proteasome
TGME49_205700	TGME49_242290	cytosol	20S proteasome
TGME49_213030	TGME49_216450	cytosol	20S proteasome
TGME49_213030	TGME49_242290	cytosol	20S proteasome
TGME49_213030	TGME49_254900	cytosol	20S proteasome
TGME49_213030	TGME49_287210	cytosol	20S proteasome
TGME49_216880	TGME49_249590	cytosol	20S proteasome
TGME49_216880	TGME49_306930	cytosol	20S proteasome
TGME49_219280	TGME49_239500	cytosol	20S proteasome
TGME49_223680	TGME49_242290	cytosol	20S proteasome
TGME49_223680	TGME49_278050	cytosol	20S proteasome
TGME49_223680	TGME49_287210	cytosol	20S proteasome
TGME49_223960	TGME49_239500	cytosol	20S proteasome
TGME49_223960	TGME49_242290	cytosol	20S proteasome
TGME49_223960	TGME49_249590	cytosol	20S proteasome
TGME49_223960	TGME49_254900	cytosol	20S proteasome
TGME49_223960	TGME49_258150	cytosol	20S proteasome
TGME49_223960	TGME49_278050	cytosol	20S proteasome
TGME49_223960	TGME49_280710	cytosol	20S proteasome
TGME49_223960	TGME49_287210	cytosol	20S proteasome
TGME49_223960	TGME49_290005	cytosol	20S proteasome
TGME49_223960	TGME49_306930	cytosol	20S proteasome
TGME49_261600	TGME49_306930	cytosol	20S proteasome
TGME49_263090	TGME49_287210	cytosol	20S proteasome
TGME49_295340	TGME49_306930	cytosol	20S proteasome
TGME49_299210	TGME49_306930	cytosol	20S proteasome
TGME49_300260	TGME49_306930	cytosol	20S proteasome
TGME49_205470	TGME49_309810	cytosol	40S ribosome
TGME49_205558	TGME49_263700	cytosol	40S ribosome
TGME49_209290	TGME49_240590	cytosol	40S ribosome
TGME49_226980	TGME49_242330	cytosol	40S ribosome
TGME49_228490	TGME49_242330	cytosol	40S ribosome
TGME49_228490	TGME49_243570	cytosol	40S ribosome
TGME49_244110	TGME49_263700	cytosol	40S ribosome
TGME49_244110	TGME49_309820	cytosol	40S ribosome
TGME49_257090	TGME49_263700	cytosol	40S ribosome
TGME49_205558	TGME49_244320	cytosol	60S ribosome
TGME49_226410	TGME49_312090	cytosol	60S ribosome
TGME49_226980	TGME49_289530	cytosol	60S ribosome
TGME49_228490	TGME49_312090	cytosol	60S ribosome
TGME49_288380	TGME49_309120	cytosol	60S ribosome
TGME49_288380	TGME49_313390	cytosol	60S ribosome
TGME49_205470	TGME49_273960	cytosol	apicoplast
TGME49_209290	TGME49_264080	cytosol	apicoplast
TGME49_217900	TGME49_227970	cytosol	apicoplast
TGME49_225930	TGME49_233500	cytosol	apicoplast
TGME49_230440	TGME49_264080	cytosol	apicoplast
TGME49_232350	TGME49_269190	cytosol	apicoplast
TGME49_243580	TGME49_264080	cytosol	apicoplast
TGME49_256760	TGME49_269190	cytosol	apicoplast
TGME49_262720	TGME49_264080	cytosol	apicoplast
TGME49_285710	TGME49_321570	cytosol	apicoplast
TGME49_202530	TGME49_205470	cytosol	cytosol
TGME49_202530	TGME49_205710	cytosol	cytosol
TGME49_202530	TGME49_217460	cytosol	cytosol
TGME49_202530	TGME49_219850	cytosol	cytosol
TGME49_202530	TGME49_300260	cytosol	cytosol
TGME49_202890	TGME49_289210	cytosol	cytosol
TGME49_202890	TGME49_310640	cytosol	cytosol
TGME49_205470	TGME49_205710	cytosol	cytosol
TGME49_205470	TGME49_216860	cytosol	cytosol
TGME49_205470	TGME49_216880	cytosol	cytosol
TGME49_205470	TGME49_225050	cytosol	cytosol
TGME49_205470	TGME49_226960	cytosol	cytosol
TGME49_205470	TGME49_247510	cytosol	cytosol
TGME49_205470	TGME49_251810	cytosol	cytosol
TGME49_205470	TGME49_254520	cytosol	cytosol
TGME49_205470	TGME49_259690	cytosol	cytosol
TGME49_205470	TGME49_266060	cytosol	cytosol
TGME49_205470	TGME49_268850	cytosol	cytosol
TGME49_205470	TGME49_283850	cytosol	cytosol
TGME49_205470	TGME49_300260	cytosol	cytosol
TGME49_205470	TGME49_217900	cytosol	cytosol
TGME49_205470	TGME49_222952	cytosol	cytosol
TGME49_205470	TGME49_223020	cytosol	cytosol
TGME49_205470	TGME49_233830	cytosol	cytosol
TGME49_205470	TGME49_243910	cytosol	cytosol
TGME49_205470	TGME49_258170	cytosol	cytosol
TGME49_205470	TGME49_259240	cytosol	cytosol
TGME49_205470	TGME49_285710	cytosol	cytosol
TGME49_205470	TGME49_289210	cytosol	cytosol
TGME49_205470	TGME49_290040	cytosol	cytosol
TGME49_205470	TGME49_293810	cytosol	cytosol
TGME49_205470	TGME49_310070	cytosol	cytosol
TGME49_205470	TGME49_310640	cytosol	cytosol
TGME49_205470	TGME49_318310	cytosol	cytosol
TGME49_205510	TGME49_247470	cytosol	cytosol
TGME49_205558	TGME49_257090	cytosol	cytosol
TGME49_205558	TGME49_263090	cytosol	cytosol
TGME49_205710	TGME49_216860	cytosol	cytosol
TGME49_205710	TGME49_217460	cytosol	cytosol
TGME49_205710	TGME49_219850	cytosol	cytosol
TGME49_205710	TGME49_263870	cytosol	cytosol
TGME49_205710	TGME49_266060	cytosol	cytosol
TGME49_205710	TGME49_270510	cytosol	cytosol
TGME49_205710	TGME49_300260	cytosol	cytosol
TGME49_205710	TGME49_290290	cytosol	cytosol
TGME49_205710	TGME49_305460	cytosol	cytosol
TGME49_209030	TGME49_220400	cytosol	cytosol
TGME49_209030	TGME49_263090	cytosol	cytosol
TGME49_209030	TGME49_310030	cytosol	cytosol
TGME49_209290	TGME49_257090	cytosol	cytosol
TGME49_209290	TGME49_235540	cytosol	cytosol
TGME49_209290	TGME49_243580	cytosol	cytosol
TGME49_209290	TGME49_258940	cytosol	cytosol
TGME49_209420	TGME49_300260	cytosol	cytosol
TGME49_209420	TGME49_318310	cytosol	cytosol
TGME49_209420	TGME49_226980	cytosol	cytosol
TGME49_209420	TGME49_251810	cytosol	cytosol
TGME49_209420	TGME49_268950	cytosol	cytosol
TGME49_209420	TGME49_285710	cytosol	cytosol
TGME49_210840	TGME49_235540	cytosol	cytosol
TGME49_210840	TGME49_246920	cytosol	cytosol
TGME49_210840	TGME49_251690	cytosol	cytosol
TGME49_210840	TGME49_306960	cytosol	cytosol
TGME49_210840	TGME49_288360	cytosol	cytosol
TGME49_216860	TGME49_266060	cytosol	cytosol
TGME49_216860	TGME49_300260	cytosol	cytosol
TGME49_216860	TGME49_236580	cytosol	cytosol
TGME49_216880	TGME49_226960	cytosol	cytosol
TGME49_216880	TGME49_251810	cytosol	cytosol
TGME49_216880	TGME49_268850	cytosol	cytosol
TGME49_216880	TGME49_295350	cytosol	cytosol
TGME49_217460	TGME49_219850	cytosol	cytosol
TGME49_217460	TGME49_263870	cytosol	cytosol
TGME49_217460	TGME49_290290	cytosol	cytosol
TGME49_217460	TGME49_300260	cytosol	cytosol
TGME49_217460	TGME49_315110	cytosol	cytosol
TGME49_217900	TGME49_226980	cytosol	cytosol
TGME49_217900	TGME49_265260	cytosol	cytosol
TGME49_217900	TGME49_285710	cytosol	cytosol
TGME49_217900	TGME49_310640	cytosol	cytosol
TGME49_219140	TGME49_226410	cytosol	cytosol
TGME49_219280	TGME49_226980	cytosol	cytosol
TGME49_219280	TGME49_232660	cytosol	cytosol
TGME49_219310	TGME49_261600	cytosol	cytosol
TGME49_219310	TGME49_263090	cytosol	cytosol
TGME49_219310	TGME49_273760	cytosol	cytosol
TGME49_219310	TGME49_300260	cytosol	cytosol
TGME49_219850	TGME49_238070	cytosol	cytosol
TGME49_219850	TGME49_254520	cytosol	cytosol
TGME49_219850	TGME49_289690	cytosol	cytosol
TGME49_219850	TGME49_315110	cytosol	cytosol
TGME49_219850	TGME49_256760	cytosol	cytosol
TGME49_219850	TGME49_295350	cytosol	cytosol
TGME49_220400	TGME49_310030	cytosol	cytosol
TGME49_222952	TGME49_260370	cytosol	cytosol
TGME49_222952	TGME49_290290	cytosol	cytosol
TGME49_222952	TGME49_315110	cytosol	cytosol
TGME49_223680	TGME49_225310	cytosol	cytosol
TGME49_223960	TGME49_273090	cytosol	cytosol
TGME49_223960	TGME49_273370	cytosol	cytosol
TGME49_223960	TGME49_295340	cytosol	cytosol
TGME49_223960	TGME49_319870	cytosol	cytosol
TGME49_225050	TGME49_268850	cytosol	cytosol
TGME49_225050	TGME49_299210	cytosol	cytosol
TGME49_225050	TGME49_234190	cytosol	cytosol
TGME49_225930	TGME49_226960	cytosol	cytosol
TGME49_225930	TGME49_232350	cytosol	cytosol
TGME49_225930	TGME49_236040	cytosol	cytosol
TGME49_225930	TGME49_283780	cytosol	cytosol
TGME49_225930	TGME49_289690	cytosol	cytosol
TGME49_225930	TGME49_297060	cytosol	cytosol
TGME49_225930	TGME49_318230	cytosol	cytosol
TGME49_226960	TGME49_256760	cytosol	cytosol
TGME49_226960	TGME49_283850	cytosol	cytosol
TGME49_226960	TGME49_318430	cytosol	cytosol
TGME49_226960	TGME49_251810	cytosol	cytosol
TGME49_226960	TGME49_259240	cytosol	cytosol
TGME49_226960	TGME49_259690	cytosol	cytosol
TGME49_226960	TGME49_285710	cytosol	cytosol
TGME49_226960	TGME49_289210	cytosol	cytosol
TGME49_226960	TGME49_310070	cytosol	cytosol
TGME49_226960	TGME49_310640	cytosol	cytosol
TGME49_226980	TGME49_228490	cytosol	cytosol
TGME49_226980	TGME49_251810	cytosol	cytosol
TGME49_226980	TGME49_268950	cytosol	cytosol
TGME49_226980	TGME49_285710	cytosol	cytosol
TGME49_226980	TGME49_313230	cytosol	cytosol
TGME49_226980	TGME49_313560	cytosol	cytosol
TGME49_228490	TGME49_265510	cytosol	cytosol
TGME49_229990	TGME49_313230	cytosol	cytosol
TGME49_230440	TGME49_273090	cytosol	cytosol
TGME49_230440	TGME49_297730	cytosol	cytosol
TGME49_231850	TGME49_318430	cytosol	cytosol
TGME49_232350	TGME49_256760	cytosol	cytosol
TGME49_232350	TGME49_268850	cytosol	cytosol
TGME49_232350	TGME49_283780	cytosol	cytosol
TGME49_232350	TGME49_289690	cytosol	cytosol
TGME49_232350	TGME49_297060	cytosol	cytosol
TGME49_232350	TGME49_318230	cytosol	cytosol
TGME49_232350	TGME49_318430	cytosol	cytosol
TGME49_233110	TGME49_295350	cytosol	cytosol
TGME49_233140	TGME49_295350	cytosol	cytosol
TGME49_233260	TGME49_314100	cytosol	cytosol
TGME49_234190	TGME49_268850	cytosol	cytosol
TGME49_234190	TGME49_297060	cytosol	cytosol
TGME49_235540	TGME49_244110	cytosol	cytosol
TGME49_235540	TGME49_251690	cytosol	cytosol
TGME49_235540	TGME49_289290	cytosol	cytosol
TGME49_235700	TGME49_247510	cytosol	cytosol
TGME49_235970	TGME49_313230	cytosol	cytosol
TGME49_236040	TGME49_247670	cytosol	cytosol
TGME49_236040	TGME49_283780	cytosol	cytosol
TGME49_236040	TGME49_283850	cytosol	cytosol
TGME49_236040	TGME49_289690	cytosol	cytosol
TGME49_236040	TGME49_297060	cytosol	cytosol
TGME49_236040	TGME49_318230	cytosol	cytosol
TGME49_236040	TGME49_318310	cytosol	cytosol
TGME49_238070	TGME49_315110	cytosol	cytosol
TGME49_239310	TGME49_289690	cytosol	cytosol
TGME49_243580	TGME49_297730	cytosol	cytosol
TGME49_243910	TGME49_254520	cytosol	cytosol
TGME49_243910	TGME49_259240	cytosol	cytosol
TGME49_244110	TGME49_320050	cytosol	cytosol
TGME49_244650	TGME49_313230	cytosol	cytosol
TGME49_246560	TGME49_279380	cytosol	cytosol
TGME49_246560	TGME49_310960	cytosol	cytosol
TGME49_246920	TGME49_318310	cytosol	cytosol
TGME49_246920	TGME49_309730	cytosol	cytosol
TGME49_247470	TGME49_262720	cytosol	cytosol
TGME49_248370	TGME49_257490	cytosol	cytosol
TGME49_248370	TGME49_290290	cytosol	cytosol
TGME49_248370	TGME49_293580	cytosol	cytosol
TGME49_248370	TGME49_315110	cytosol	cytosol
TGME49_251680	TGME49_259240	cytosol	cytosol
TGME49_251690	TGME49_318310	cytosol	cytosol
TGME49_251810	TGME49_266060	cytosol	cytosol
TGME49_251810	TGME49_273760	cytosol	cytosol
TGME49_251810	TGME49_259240	cytosol	cytosol
TGME49_251810	TGME49_268950	cytosol	cytosol
TGME49_251810	TGME49_289210	cytosol	cytosol
TGME49_251810	TGME49_310070	cytosol	cytosol
TGME49_251810	TGME49_310640	cytosol	cytosol
TGME49_252220	TGME49_268850	cytosol	cytosol
TGME49_253290	TGME49_306960	cytosol	cytosol
TGME49_253820	TGME49_263850	cytosol	cytosol
TGME49_254520	TGME49_260370	cytosol	cytosol
TGME49_254520	TGME49_283850	cytosol	cytosol
TGME49_254520	TGME49_290290	cytosol	cytosol
TGME49_254520	TGME49_293580	cytosol	cytosol
TGME49_256760	TGME49_268850	cytosol	cytosol
TGME49_256760	TGME49_283780	cytosol	cytosol
TGME49_256760	TGME49_297060	cytosol	cytosol
TGME49_256760	TGME49_318230	cytosol	cytosol
TGME49_256760	TGME49_295350	cytosol	cytosol
TGME49_257090	TGME49_266060	cytosol	cytosol
TGME49_257490	TGME49_260370	cytosol	cytosol
TGME49_257490	TGME49_290290	cytosol	cytosol
TGME49_257490	TGME49_293580	cytosol	cytosol
TGME49_257490	TGME49_315110	cytosol	cytosol
TGME49_259240	TGME49_266060	cytosol	cytosol
TGME49_259240	TGME49_259690	cytosol	cytosol
TGME49_259240	TGME49_268950	cytosol	cytosol
TGME49_259240	TGME49_289210	cytosol	cytosol
TGME49_259240	TGME49_310070	cytosol	cytosol
TGME49_259240	TGME49_310640	cytosol	cytosol
TGME49_259690	TGME49_260370	cytosol	cytosol
TGME49_259690	TGME49_283850	cytosol	cytosol
TGME49_259690	TGME49_290290	cytosol	cytosol
TGME49_259690	TGME49_293580	cytosol	cytosol
TGME49_260370	TGME49_293580	cytosol	cytosol
TGME49_260370	TGME49_315110	cytosol	cytosol
TGME49_261600	TGME49_295340	cytosol	cytosol
TGME49_261600	TGME49_299210	cytosol	cytosol
TGME49_262720	TGME49_273090	cytosol	cytosol
TGME49_262720	TGME49_289290	cytosol	cytosol
TGME49_263070	TGME49_268810	cytosol	cytosol
TGME49_263070	TGME49_272400	cytosol	cytosol
TGME49_263070	TGME49_320050	cytosol	cytosol
TGME49_263090	TGME49_288380	cytosol	cytosol
TGME49_265260	TGME49_289600	cytosol	cytosol
TGME49_266060	TGME49_273760	cytosol	cytosol
TGME49_266060	TGME49_289690	cytosol	cytosol
TGME49_266060	TGME49_300260	cytosol	cytosol
TGME49_268810	TGME49_272400	cytosol	cytosol
TGME49_268850	TGME49_283780	cytosol	cytosol
TGME49_268850	TGME49_295350	cytosol	cytosol
TGME49_268850	TGME49_297060	cytosol	cytosol
TGME49_268850	TGME49_318230	cytosol	cytosol
TGME49_268850	TGME49_318310	cytosol	cytosol
TGME49_273090	TGME49_297730	cytosol	cytosol
TGME49_273760	TGME49_288380	cytosol	cytosol
TGME49_273760	TGME49_289690	cytosol	cytosol
TGME49_283780	TGME49_289690	cytosol	cytosol
TGME49_283780	TGME49_297060	cytosol	cytosol
TGME49_283780	TGME49_318230	cytosol	cytosol
TGME49_283780	TGME49_318580	cytosol	cytosol
TGME49_285710	TGME49_310070	cytosol	cytosol
TGME49_285710	TGME49_310640	cytosol	cytosol
TGME49_289210	TGME49_293810	cytosol	cytosol
TGME49_289210	TGME49_310070	cytosol	cytosol
TGME49_289210	TGME49_310640	cytosol	cytosol
TGME49_289690	TGME49_318230	cytosol	cytosol
TGME49_289690	TGME49_318310	cytosol	cytosol
TGME49_290040	TGME49_310640	cytosol	cytosol
TGME49_290290	TGME49_293580	cytosol	cytosol
TGME49_290290	TGME49_305460	cytosol	cytosol
TGME49_293580	TGME49_315110	cytosol	cytosol
TGME49_293870	TGME49_309730	cytosol	cytosol
TGME49_295340	TGME49_299210	cytosol	cytosol
TGME49_295340	TGME49_319870	cytosol	cytosol
TGME49_299210	TGME49_319870	cytosol	cytosol
TGME49_299810	TGME49_318310	cytosol	cytosol
TGME49_300260	TGME49_318310	cytosol	cytosol
TGME49_310070	TGME49_310640	cytosol	cytosol
TGME49_313230	TGME49_313560	cytosol	cytosol
TGME49_318230	TGME49_318310	cytosol	cytosol
TGME49_205470	TGME49_244530	cytosol	dense granules
TGME49_205470	TGME49_277230	cytosol	dense granules
TGME49_209600	TGME49_263560	cytosol	dense granules
TGME49_217430	TGME49_246130	cytosol	dense granules
TGME49_219280	TGME49_277230	cytosol	dense granules
TGME49_221470	TGME49_228760	cytosol	dense granules
TGME49_222840	TGME49_258870	cytosol	dense granules
TGME49_226960	TGME49_244530	cytosol	dense granules
TGME49_226960	TGME49_277230	cytosol	dense granules
TGME49_226980	TGME49_244530	cytosol	dense granules
TGME49_226980	TGME49_277230	cytosol	dense granules
TGME49_228490	TGME49_277230	cytosol	dense granules
TGME49_230440	TGME49_254000	cytosol	dense granules
TGME49_244690	TGME49_269950	cytosol	dense granules
TGME49_248370	TGME49_268970	cytosol	dense granules
TGME49_251810	TGME49_277230	cytosol	dense granules
TGME49_253430	TGME49_269950	cytosol	dense granules
TGME49_257380	TGME49_304740	cytosol	dense granules
TGME49_259240	TGME49_277230	cytosol	dense granules
TGME49_259880	TGME49_309600	cytosol	dense granules
TGME49_261600	TGME49_320630	cytosol	dense granules
TGME49_283780	TGME49_294200	cytosol	dense granules
TGME49_289100	TGME49_309760	cytosol	dense granules
TGME49_285710	TGME49_313930	cytosol	endomembrane vesicles
TGME49_209420	TGME49_232050	cytosol	ER
TGME49_219280	TGME49_259040	cytosol	ER
TGME49_226980	TGME49_232050	cytosol	ER
TGME49_226980	TGME49_259040	cytosol	ER
TGME49_228490	TGME49_232050	cytosol	ER
TGME49_228490	TGME49_259040	cytosol	ER
TGME49_233260	TGME49_318160	cytosol	ER
TGME49_243580	TGME49_313080	cytosol	ER
TGME49_262720	TGME49_313080	cytosol	ER
TGME49_273090	TGME49_313080	cytosol	ER
TGME49_300140	TGME49_313080	cytosol	ER
TGME49_205470	TGME49_211680	cytosol	ER 2
TGME49_205700	TGME49_221210	cytosol	ER 2
TGME49_219310	TGME49_311720	cytosol	ER 2
TGME49_273760	TGME49_311720	cytosol	ER 2
TGME49_291930	TGME49_311720	cytosol	ER 2
TGME49_205470	TGME49_257680	cytosol	IMC
TGME49_209030	TGME49_230210	cytosol	IMC
TGME49_225050	TGME49_248700	cytosol	IMC
TGME49_228490	TGME49_248700	cytosol	IMC
TGME49_256060	TGME49_311230	cytosol	IMC
TGME49_263090	TGME49_286580	cytosol	IMC
TGME49_265260	TGME49_293900	cytosol	micronemes
TGME49_285710	TGME49_293900	cytosol	micronemes
TGME49_205470	TGME49_215350	cytosol	mitochondrion - membranes
TGME49_205470	TGME49_306650	cytosol	mitochondrion - membranes
TGME49_216880	TGME49_261950	cytosol	mitochondrion - membranes
TGME49_219140	TGME49_257160	cytosol	mitochondrion - membranes
TGME49_219280	TGME49_221510	cytosol	mitochondrion - membranes
TGME49_219280	TGME49_258060	cytosol	mitochondrion - membranes
TGME49_225050	TGME49_261950	cytosol	mitochondrion - membranes
TGME49_226410	TGME49_249900	cytosol	mitochondrion - membranes
TGME49_226410	TGME49_264040	cytosol	mitochondrion - membranes
TGME49_226980	TGME49_263300	cytosol	mitochondrion - membranes
TGME49_233260	TGME49_268830	cytosol	mitochondrion - membranes
TGME49_233260	TGME49_320220	cytosol	mitochondrion - membranes
TGME49_252220	TGME49_261950	cytosol	mitochondrion - membranes
TGME49_263850	TGME49_285510	cytosol	mitochondrion - membranes
TGME49_313560	TGME49_320220	cytosol	mitochondrion - membranes
TGME49_202530	TGME49_290600	cytosol	mitochondrion - soluble
TGME49_205470	TGME49_224900	cytosol	mitochondrion - soluble
TGME49_205470	TGME49_247550	cytosol	mitochondrion - soluble
TGME49_205470	TGME49_290600	cytosol	mitochondrion - soluble
TGME49_205470	TGME49_214790	cytosol	mitochondrion - soluble
TGME49_205470	TGME49_259710	cytosol	mitochondrion - soluble
TGME49_205470	TGME49_288620	cytosol	mitochondrion - soluble
TGME49_205470	TGME49_309010	cytosol	mitochondrion - soluble
TGME49_205470	TGME49_319730	cytosol	mitochondrion - soluble
TGME49_205558	TGME49_247550	cytosol	mitochondrion - soluble
TGME49_205700	TGME49_230410	cytosol	mitochondrion - soluble
TGME49_205710	TGME49_224900	cytosol	mitochondrion - soluble
TGME49_205710	TGME49_290600	cytosol	mitochondrion - soluble
TGME49_209290	TGME49_224900	cytosol	mitochondrion - soluble
TGME49_216860	TGME49_224900	cytosol	mitochondrion - soluble
TGME49_217460	TGME49_224900	cytosol	mitochondrion - soluble
TGME49_220400	TGME49_230410	cytosol	mitochondrion - soluble
TGME49_220500	TGME49_230410	cytosol	mitochondrion - soluble
TGME49_222160	TGME49_257480	cytosol	mitochondrion - soluble
TGME49_222952	TGME49_309010	cytosol	mitochondrion - soluble
TGME49_223680	TGME49_267330	cytosol	mitochondrion - soluble
TGME49_225050	TGME49_290600	cytosol	mitochondrion - soluble
TGME49_226960	TGME49_309010	cytosol	mitochondrion - soluble
TGME49_226960	TGME49_319730	cytosol	mitochondrion - soluble
TGME49_233310	TGME49_248600	cytosol	mitochondrion - soluble
TGME49_233830	TGME49_309010	cytosol	mitochondrion - soluble
TGME49_243910	TGME49_309010	cytosol	mitochondrion - soluble
TGME49_251810	TGME49_319730	cytosol	mitochondrion - soluble
TGME49_257490	TGME49_267330	cytosol	mitochondrion - soluble
TGME49_257990	TGME49_309010	cytosol	mitochondrion - soluble
TGME49_258170	TGME49_309010	cytosol	mitochondrion - soluble
TGME49_259240	TGME49_288620	cytosol	mitochondrion - soluble
TGME49_259240	TGME49_319730	cytosol	mitochondrion - soluble
TGME49_259690	TGME49_313140	cytosol	mitochondrion - soluble
TGME49_259690	TGME49_309010	cytosol	mitochondrion - soluble
TGME49_259690	TGME49_319730	cytosol	mitochondrion - soluble
TGME49_260370	TGME49_313140	cytosol	mitochondrion - soluble
TGME49_268950	TGME49_319730	cytosol	mitochondrion - soluble
TGME49_273090	TGME49_273930	cytosol	mitochondrion - soluble
TGME49_283850	TGME49_319730	cytosol	mitochondrion - soluble
TGME49_285710	TGME49_319730	cytosol	mitochondrion - soluble
TGME49_289210	TGME49_319730	cytosol	mitochondrion - soluble
TGME49_290290	TGME49_313140	cytosol	mitochondrion - soluble
TGME49_300260	TGME49_313140	cytosol	mitochondrion - soluble
TGME49_310070	TGME49_319730	cytosol	mitochondrion - soluble
TGME49_310640	TGME49_319730	cytosol	mitochondrion - soluble
TGME49_316310	TGME49_316330	cytosol	mitochondrion - soluble
TGME49_247470	TGME49_311430	cytosol	nucleolus
TGME49_202530	TGME49_256970	cytosol	nucleus - chromatin
TGME49_202890	TGME49_288680	cytosol	nucleus - chromatin
TGME49_205470	TGME49_219800	cytosol	nucleus - chromatin
TGME49_205470	TGME49_256970	cytosol	nucleus - chromatin
TGME49_205470	TGME49_305290	cytosol	nucleus - chromatin
TGME49_205470	TGME49_223050	cytosol	nucleus - chromatin
TGME49_205710	TGME49_256970	cytosol	nucleus - chromatin
TGME49_205710	TGME49_305290	cytosol	nucleus - chromatin
TGME49_209420	TGME49_284630	cytosol	nucleus - chromatin
TGME49_216860	TGME49_219800	cytosol	nucleus - chromatin
TGME49_216860	TGME49_244460	cytosol	nucleus - chromatin
TGME49_216880	TGME49_262380	cytosol	nucleus - chromatin
TGME49_217460	TGME49_219800	cytosol	nucleus - chromatin
TGME49_217900	TGME49_284630	cytosol	nucleus - chromatin
TGME49_217900	TGME49_288680	cytosol	nucleus - chromatin
TGME49_225310	TGME49_256970	cytosol	nucleus - chromatin
TGME49_226980	TGME49_284630	cytosol	nucleus - chromatin
TGME49_226980	TGME49_288680	cytosol	nucleus - chromatin
TGME49_235540	TGME49_304710	cytosol	nucleus - chromatin
TGME49_244690	TGME49_301440	cytosol	nucleus - chromatin
TGME49_246560	TGME49_256970	cytosol	nucleus - chromatin
TGME49_246560	TGME49_305290	cytosol	nucleus - chromatin
TGME49_248370	TGME49_262380	cytosol	nucleus - chromatin
TGME49_248850	TGME49_305290	cytosol	nucleus - chromatin
TGME49_250770	TGME49_263220	cytosol	nucleus - chromatin
TGME49_251810	TGME49_284630	cytosol	nucleus - chromatin
TGME49_254520	TGME49_262380	cytosol	nucleus - chromatin
TGME49_259240	TGME49_284630	cytosol	nucleus - chromatin
TGME49_259690	TGME49_262380	cytosol	nucleus - chromatin
TGME49_265260	TGME49_284630	cytosol	nucleus - chromatin
TGME49_265260	TGME49_288680	cytosol	nucleus - chromatin
TGME49_265510	TGME49_289970	cytosol	nucleus - chromatin
TGME49_268950	TGME49_284630	cytosol	nucleus - chromatin
TGME49_285710	TGME49_288680	cytosol	nucleus - chromatin
TGME49_205470	TGME49_223930	cytosol	nucleus - non-chromatin
TGME49_205470	TGME49_280750	cytosol	nucleus - non-chromatin
TGME49_205470	TGME49_294800	cytosol	nucleus - non-chromatin
TGME49_205470	TGME49_270010	cytosol	nucleus - non-chromatin
TGME49_205700	TGME49_285760	cytosol	nucleus - non-chromatin
TGME49_205710	TGME49_279390	cytosol	nucleus - non-chromatin
TGME49_209030	TGME49_243960	cytosol	nucleus - non-chromatin
TGME49_209030	TGME49_272630	cytosol	nucleus - non-chromatin
TGME49_209290	TGME49_223930	cytosol	nucleus - non-chromatin
TGME49_209290	TGME49_248810	cytosol	nucleus - non-chromatin
TGME49_209290	TGME49_268570	cytosol	nucleus - non-chromatin
TGME49_209290	TGME49_305850	cytosol	nucleus - non-chromatin
TGME49_209420	TGME49_310700	cytosol	nucleus - non-chromatin
TGME49_214210	TGME49_320430	cytosol	nucleus - non-chromatin
TGME49_216410	TGME49_285850	cytosol	nucleus - non-chromatin
TGME49_216860	TGME49_230960	cytosol	nucleus - non-chromatin
TGME49_216860	TGME49_233230	cytosol	nucleus - non-chromatin
TGME49_216860	TGME49_243960	cytosol	nucleus - non-chromatin
TGME49_216860	TGME49_256770	cytosol	nucleus - non-chromatin
TGME49_216860	TGME49_267420	cytosol	nucleus - non-chromatin
TGME49_216860	TGME49_268570	cytosol	nucleus - non-chromatin
TGME49_216860	TGME49_305850	cytosol	nucleus - non-chromatin
TGME49_216860	TGME49_313010	cytosol	nucleus - non-chromatin
TGME49_218780	TGME49_239820	cytosol	nucleus - non-chromatin
TGME49_219280	TGME49_249610	cytosol	nucleus - non-chromatin
TGME49_219850	TGME49_321500	cytosol	nucleus - non-chromatin
TGME49_222952	TGME49_226250	cytosol	nucleus - non-chromatin
TGME49_222952	TGME49_321500	cytosol	nucleus - non-chromatin
TGME49_226980	TGME49_235930	cytosol	nucleus - non-chromatin
TGME49_226980	TGME49_249610	cytosol	nucleus - non-chromatin
TGME49_228490	TGME49_229470	cytosol	nucleus - non-chromatin
TGME49_228490	TGME49_249610	cytosol	nucleus - non-chromatin
TGME49_228490	TGME49_250730	cytosol	nucleus - non-chromatin
TGME49_230440	TGME49_248810	cytosol	nucleus - non-chromatin
TGME49_233260	TGME49_306380	cytosol	nucleus - non-chromatin
TGME49_234190	TGME49_249180	cytosol	nucleus - non-chromatin
TGME49_234190	TGME49_270010	cytosol	nucleus - non-chromatin
TGME49_235540	TGME49_305850	cytosol	nucleus - non-chromatin
TGME49_235540	TGME49_314750	cytosol	nucleus - non-chromatin
TGME49_238070	TGME49_279390	cytosol	nucleus - non-chromatin
TGME49_250770	TGME49_294800	cytosol	nucleus - non-chromatin
TGME49_251810	TGME49_294800	cytosol	nucleus - non-chromatin
TGME49_251810	TGME49_285850	cytosol	nucleus - non-chromatin
TGME49_251840	TGME49_306195	cytosol	nucleus - non-chromatin
TGME49_258940	TGME49_305850	cytosol	nucleus - non-chromatin
TGME49_259240	TGME49_294800	cytosol	nucleus - non-chromatin
TGME49_260370	TGME49_268200	cytosol	nucleus - non-chromatin
TGME49_262040	TGME49_294620	cytosol	nucleus - non-chromatin
TGME49_262040	TGME49_294670	cytosol	nucleus - non-chromatin
TGME49_266060	TGME49_294800	cytosol	nucleus - non-chromatin
TGME49_270510	TGME49_290660	cytosol	nucleus - non-chromatin
TGME49_270510	TGME49_321500	cytosol	nucleus - non-chromatin
TGME49_272910	TGME49_317720	cytosol	nucleus - non-chromatin
TGME49_273370	TGME49_311400	cytosol	nucleus - non-chromatin
TGME49_273760	TGME49_294800	cytosol	nucleus - non-chromatin
TGME49_273760	TGME49_309800	cytosol	nucleus - non-chromatin
TGME49_289290	TGME49_314750	cytosol	nucleus - non-chromatin
TGME49_289650	TGME49_290660	cytosol	nucleus - non-chromatin
TGME49_290290	TGME49_321500	cytosol	nucleus - non-chromatin
TGME49_297730	TGME49_314750	cytosol	nucleus - non-chromatin
TGME49_300260	TGME49_310700	cytosol	nucleus - non-chromatin
TGME49_233260	TGME49_278660	cytosol	PM - integral
TGME49_219280	TGME49_232280	cytosol	PM - peripheral 1
TGME49_229000	TGME49_239890	cytosol	PM - peripheral 1
TGME49_305070	TGME49_315320	cytosol	PM - peripheral 1
TGME49_216860	TGME49_305860	cytosol	PM - peripheral 2
TGME49_254520	TGME49_305860	cytosol	PM - peripheral 2
TGME49_225540	TGME49_290300	cytosol	rhoptries 1
TGME49_254870	TGME49_306060	cytosol	rhoptries 1
TGME49_265510	TGME49_295125	cytosol	rhoptries 1
TGME49_285710	TGME49_311470	cytosol	rhoptries 1
TGME49_205470	TGME49_293610	cytosol
TGME49_225930	TGME49_236050	cytosol
TGME49_226960	TGME49_268860	cytosol
TGME49_232350	TGME49_268860	cytosol
TGME49_234190	TGME49_268860	cytosol
TGME49_236040	TGME49_268860	cytosol
TGME49_236040	TGME49_236050	cytosol
TGME49_256760	TGME49_268860	cytosol
TGME49_259240	TGME49_293610	cytosol
TGME49_285710	TGME49_293610	cytosol
TGME49_289210	TGME49_293610	cytosol
TGME49_244530	TGME49_261210	dense granules	19S proteasome
TGME49_215220	TGME49_285710	dense granules	cytosol
TGME49_219810	TGME49_248370	dense granules	cytosol
TGME49_219810	TGME49_254520	dense granules	cytosol
TGME49_224460	TGME49_244690	dense granules	cytosol
TGME49_244530	TGME49_311310	dense granules	cytosol
TGME49_244530	TGME49_251810	dense granules	cytosol
TGME49_244530	TGME49_259240	dense granules	cytosol
TGME49_244530	TGME49_259690	dense granules	cytosol
TGME49_244530	TGME49_285710	dense granules	cytosol
TGME49_244530	TGME49_310070	dense granules	cytosol
TGME49_244530	TGME49_310640	dense granules	cytosol
TGME49_248990	TGME49_312600	dense granules	cytosol
TGME49_251540	TGME49_254870	dense granules	cytosol
TGME49_277230	TGME49_289210	dense granules	cytosol
TGME49_277230	TGME49_310070	dense granules	cytosol
TGME49_277230	TGME49_310640	dense granules	cytosol
TGME49_277230	TGME49_313560	dense granules	cytosol
TGME49_200360	TGME49_288650	dense granules	dense granules
TGME49_200360	TGME49_309760	dense granules	dense granules
TGME49_202620	TGME49_226380	dense granules	dense granules
TGME49_202620	TGME49_309760	dense granules	dense granules
TGME49_203310	TGME49_227620	dense granules	dense granules
TGME49_204340	TGME49_212300	dense granules	dense granules
TGME49_212300	TGME49_249990	dense granules	dense granules
TGME49_212300	TGME49_279100	dense granules	dense granules
TGME49_212300	TGME49_316250	dense granules	dense granules
TGME49_215220	TGME49_275440	dense granules	dense granules
TGME49_215220	TGME49_310780	dense granules	dense granules
TGME49_215980	TGME49_310780	dense granules	dense granules
TGME49_215980	TGME49_312420	dense granules	dense granules
TGME49_217680	TGME49_254470	dense granules	dense granules
TGME49_219810	TGME49_277270	dense granules	dense granules
TGME49_226380	TGME49_228170	dense granules	dense granules
TGME49_226380	TGME49_309760	dense granules	dense granules
TGME49_227280	TGME49_227620	dense granules	dense granules
TGME49_227280	TGME49_275440	dense granules	dense granules
TGME49_227620	TGME49_270250	dense granules	dense granules
TGME49_227620	TGME49_275440	dense granules	dense granules
TGME49_227620	TGME49_310780	dense granules	dense granules
TGME49_228170	TGME49_279100	dense granules	dense granules
TGME49_228170	TGME49_316250	dense granules	dense granules
TGME49_239740	TGME49_249990	dense granules	dense granules
TGME49_239740	TGME49_254470	dense granules	dense granules
TGME49_239740	TGME49_254720	dense granules	dense granules
TGME49_239740	TGME49_275440	dense granules	dense granules
TGME49_239740	TGME49_279100	dense granules	dense granules
TGME49_239740	TGME49_309760	dense granules	dense granules
TGME49_239740	TGME49_323100	dense granules	dense granules
TGME49_240060	TGME49_254720	dense granules	dense granules
TGME49_240060	TGME49_310780	dense granules	dense granules
TGME49_244530	TGME49_277230	dense granules	dense granules
TGME49_249990	TGME49_254470	dense granules	dense granules
TGME49_249990	TGME49_279100	dense granules	dense granules
TGME49_249990	TGME49_316250	dense granules	dense granules
TGME49_249990	TGME49_323100	dense granules	dense granules
TGME49_254470	TGME49_254720	dense granules	dense granules
TGME49_254470	TGME49_279100	dense granules	dense granules
TGME49_254470	TGME49_316250	dense granules	dense granules
TGME49_254720	TGME49_275440	dense granules	dense granules
TGME49_254720	TGME49_310780	dense granules	dense granules
TGME49_268790	TGME49_270240	dense granules	dense granules
TGME49_269690	TGME49_319340	dense granules	dense granules
TGME49_275440	TGME49_310780	dense granules	dense granules
TGME49_279100	TGME49_288650	dense granules	dense granules
TGME49_279100	TGME49_309600	dense granules	dense granules
TGME49_279100	TGME49_316250	dense granules	dense granules
TGME49_279100	TGME49_323100	dense granules	dense granules
TGME49_288650	TGME49_323100	dense granules	dense granules
TGME49_304740	TGME49_312420	dense granules	dense granules
TGME49_309600	TGME49_316250	dense granules	dense granules
TGME49_309760	TGME49_316250	dense granules	dense granules
TGME49_316250	TGME49_323100	dense granules	dense granules
TGME49_244530	TGME49_259040	dense granules	ER
TGME49_219810	TGME49_226830	dense granules	ER 2
TGME49_215220	TGME49_220270	dense granules	IMC
TGME49_227280	TGME49_230160	dense granules	IMC
TGME49_251540	TGME49_258470	dense granules	IMC
TGME49_268790	TGME49_293360	dense granules	IMC
TGME49_288650	TGME49_316340	dense granules	IMC
TGME49_200360	TGME49_204530	dense granules	micronemes
TGME49_203310	TGME49_250710	dense granules	micronemes
TGME49_215220	TGME49_277080	dense granules	micronemes
TGME49_215220	TGME49_293900	dense granules	micronemes
TGME49_215980	TGME49_218520	dense granules	micronemes
TGME49_215980	TGME49_277080	dense granules	micronemes
TGME49_226420	TGME49_293900	dense granules	micronemes
TGME49_239740	TGME49_255260	dense granules	micronemes
TGME49_240060	TGME49_291890	dense granules	micronemes
TGME49_254470	TGME49_255260	dense granules	micronemes
TGME49_270250	TGME49_277080	dense granules	micronemes
TGME49_244530	TGME49_319730	dense granules	mitochondrion - soluble
TGME49_277230	TGME49_319730	dense granules	mitochondrion - soluble
TGME49_219810	TGME49_262380	dense granules	nucleus - chromatin
TGME49_219810	TGME49_301440	dense granules	nucleus - chromatin
TGME49_202610	TGME49_229470	dense granules	nucleus - non-chromatin
TGME49_212300	TGME49_223390	dense granules	nucleus - non-chromatin
TGME49_219810	TGME49_226250	dense granules	nucleus - non-chromatin
TGME49_219810	TGME49_239820	dense granules	nucleus - non-chromatin
TGME49_219810	TGME49_279390	dense granules	nucleus - non-chromatin
TGME49_239740	TGME49_280370	dense granules	nucleus - non-chromatin
TGME49_244530	TGME49_249610	dense granules	nucleus - non-chromatin
TGME49_244530	TGME49_285850	dense granules	nucleus - non-chromatin
TGME49_254470	TGME49_280370	dense granules	nucleus - non-chromatin
TGME49_279100	TGME49_280370	dense granules	nucleus - non-chromatin
TGME49_201860	TGME49_297400	dense granules	PM - integral
TGME49_239740	TGME49_253690	dense granules	PM - integral
TGME49_204340	TGME49_213280	dense granules	PM - peripheral 1
TGME49_251540	TGME49_315320	dense granules	PM - peripheral 1
TGME49_251540	TGME49_285870	dense granules	PM - peripheral 1
TGME49_275440	TGME49_285870	dense granules	PM - peripheral 1
TGME49_215220	TGME49_285180	dense granules	PM - peripheral 2
TGME49_200360	TGME49_306060	dense granules	rhoptries 1
TGME49_212300	TGME49_262920	dense granules	rhoptries 1
TGME49_212300	TGME49_290300	dense granules	rhoptries 1
TGME49_224460	TGME49_243730	dense granules	rhoptries 1
TGME49_227280	TGME49_258580	dense granules	rhoptries 1
TGME49_236890	TGME49_242820	dense granules	rhoptries 1
TGME49_254000	TGME49_262920	dense granules	rhoptries 1
TGME49_275440	TGME49_315490	dense granules	rhoptries 1
TGME49_279100	TGME49_300100	dense granules	rhoptries 1
TGME49_279100	TGME49_306060	dense granules	rhoptries 1
TGME49_288650	TGME49_306060	dense granules	rhoptries 1
TGME49_309760	TGME49_315490	dense granules	rhoptries 1
TGME49_200360	TGME49_294790	dense granules	rhoptries 2
TGME49_241240	TGME49_294790	dense granules	rhoptries 2
TGME49_249990	TGME49_294790	dense granules	rhoptries 2
TGME49_254470	TGME49_261440	dense granules	rhoptries 2
TGME49_224460	TGME49_268860	dense granules
TGME49_247220	TGME49_268860	dense granules
TGME49_250955	TGME49_251180	dense granules
TGME49_290700	TGME49_300052	dense granules
TGME49_204080	TGME49_248740	endomembrane vesicles	apical 1
TGME49_204080	TGME49_283540	endomembrane vesicles	micronemes
TGME49_204080	TGME49_225870	endomembrane vesicles	nucleus - chromatin
TGME49_204080	TGME49_271740	endomembrane vesicles	nucleus - chromatin
TGME49_204080	TGME49_295125	endomembrane vesicles	rhoptries 1
TGME49_226072	TGME49_230350	endomembrane vesicles	rhoptries 2
TGME49_232050	TGME49_242330	ER	40S ribosome
TGME49_211040	TGME49_273090	ER	cytosol
TGME49_232050	TGME49_233260	ER	cytosol
TGME49_232050	TGME49_268950	ER	cytosol
TGME49_232050	TGME49_285710	ER	cytosol
TGME49_232050	TGME49_313560	ER	cytosol
TGME49_259040	TGME49_273090	ER	cytosol
TGME49_259040	TGME49_313560	ER	cytosol
TGME49_259040	TGME49_265510	ER	cytosol
TGME49_232050	TGME49_244530	ER	dense granules
TGME49_232050	TGME49_277230	ER	dense granules
TGME49_259040	TGME49_277230	ER	dense granules
TGME49_211040	TGME49_226570	ER	IMC
TGME49_232050	TGME49_320220	ER	mitochondrion - membranes
TGME49_232050	TGME49_284630	ER	nucleus - chromatin
TGME49_232050	TGME49_289970	ER	nucleus - chromatin
TGME49_259040	TGME49_289970	ER	nucleus - chromatin
TGME49_232050	TGME49_235930	ER	nucleus - non-chromatin
TGME49_259040	TGME49_295125	ER	rhoptries 1
TGME49_211040	TGME49_266960	ER	tubulin cytoskeleton
TGME49_221210	TGME49_239500	ER 2	20S proteasome
TGME49_221210	TGME49_314090	ER 2	20S proteasome
TGME49_221210	TGME49_223590	ER 2	20S proteasome
TGME49_221210	TGME49_242290	ER 2	20S proteasome
TGME49_211680	TGME49_249270	ER 2	apicoplast
TGME49_211680	TGME49_216880	ER 2	cytosol
TGME49_211680	TGME49_263090	ER 2	cytosol
TGME49_211680	TGME49_266060	ER 2	cytosol
TGME49_211680	TGME49_293870	ER 2	cytosol
TGME49_211680	TGME49_309730	ER 2	cytosol
TGME49_221210	TGME49_290040	ER 2	cytosol
TGME49_221210	TGME49_293580	ER 2	cytosol
TGME49_221210	TGME49_319870	ER 2	cytosol
TGME49_226830	TGME49_260370	ER 2	cytosol
TGME49_226830	TGME49_290290	ER 2	cytosol
TGME49_244560	TGME49_288380	ER 2	cytosol
TGME49_211680	TGME49_224060	ER 2	Golgi
TGME49_211680	TGME49_224900	ER 2	mitochondrion - soluble
TGME49_221210	TGME49_230410	ER 2	mitochondrion - soluble
TGME49_221210	TGME49_316330	ER 2	mitochondrion - soluble
TGME49_221210	TGME49_280750	ER 2	nucleus - non-chromatin
TGME49_221210	TGME49_251620	ER 2	nucleus - non-chromatin
TGME49_221210	TGME49_285760	ER 2	nucleus - non-chromatin
TGME49_226830	TGME49_280750	ER 2	nucleus - non-chromatin
TGME49_226830	TGME49_321500	ER 2	nucleus - non-chromatin
TGME49_221210	TGME49_290300	ER 2	rhoptries 1
TGME49_200440	TGME49_224110	Golgi	19S proteasome
TGME49_214770	TGME49_300310	Golgi	19S proteasome
TGME49_214770	TGME49_228210	Golgi	19S proteasome
TGME49_200440	TGME49_209950	Golgi	apicoplast
TGME49_224060	TGME49_249270	Golgi	apicoplast
TGME49_214770	TGME49_223960	Golgi	cytosol
TGME49_214770	TGME49_293690	Golgi	cytosol
TGME49_219250	TGME49_219810	Golgi	dense granules
TGME49_214770	TGME49_222220	Golgi	IMC
TGME49_220390	TGME49_316340	Golgi	IMC
TGME49_214770	TGME49_258060	Golgi	mitochondrion - membranes
TGME49_219250	TGME49_309010	Golgi	mitochondrion - soluble
TGME49_224060	TGME49_224900	Golgi	mitochondrion - soluble
TGME49_200440	TGME49_268570	Golgi	nucleus - non-chromatin
TGME49_200440	TGME49_305850	Golgi	nucleus - non-chromatin
TGME49_214770	TGME49_300280	Golgi	nucleus - non-chromatin
TGME49_219250	TGME49_226250	Golgi	nucleus - non-chromatin
TGME49_222220	TGME49_228210	IMC	19S proteasome
TGME49_222220	TGME49_300310	IMC	19S proteasome
TGME49_222220	TGME49_249590	IMC	20S proteasome
TGME49_222220	TGME49_258150	IMC	20S proteasome
TGME49_248700	TGME49_249590	IMC	20S proteasome
TGME49_248700	TGME49_254900	IMC	20S proteasome
TGME49_248700	TGME49_258150	IMC	20S proteasome
TGME49_248700	TGME49_278050	IMC	20S proteasome
TGME49_248700	TGME49_287210	IMC	20S proteasome
TGME49_222220	TGME49_243570	IMC	40S ribosome
TGME49_222220	TGME49_263700	IMC	40S ribosome
TGME49_226570	TGME49_245460	IMC	40S ribosome
TGME49_226570	TGME49_263700	IMC	40S ribosome
TGME49_226570	TGME49_261570	IMC	60S ribosome
TGME49_226570	TGME49_299050	IMC	60S ribosome
TGME49_258410	TGME49_260820	IMC	apical 1
TGME49_217510	TGME49_254870	IMC	cytosol
TGME49_219320	TGME49_313560	IMC	cytosol
TGME49_220270	TGME49_289210	IMC	cytosol
TGME49_220270	TGME49_313560	IMC	cytosol
TGME49_222220	TGME49_225050	IMC	cytosol
TGME49_222220	TGME49_229180	IMC	cytosol
TGME49_222220	TGME49_300140	IMC	cytosol
TGME49_222220	TGME49_300260	IMC	cytosol
TGME49_222220	TGME49_313230	IMC	cytosol
TGME49_222220	TGME49_313560	IMC	cytosol
TGME49_226570	TGME49_300140	IMC	cytosol
TGME49_226570	TGME49_313560	IMC	cytosol
TGME49_230210	TGME49_285710	IMC	cytosol
TGME49_230210	TGME49_289210	IMC	cytosol
TGME49_248700	TGME49_250880	IMC	cytosol
TGME49_248700	TGME49_295340	IMC	cytosol
TGME49_248700	TGME49_318430	IMC	cytosol
TGME49_248700	TGME49_319870	IMC	cytosol
TGME49_248700	TGME49_263850	IMC	cytosol
TGME49_257680	TGME49_310640	IMC	cytosol
TGME49_257680	TGME49_313560	IMC	cytosol
TGME49_208370	TGME49_212300	IMC	dense granules
TGME49_208370	TGME49_226380	IMC	dense granules
TGME49_208370	TGME49_279100	IMC	dense granules
TGME49_208370	TGME49_316250	IMC	dense granules
TGME49_220270	TGME49_241240	IMC	dense granules
TGME49_220270	TGME49_249990	IMC	dense granules
TGME49_230160	TGME49_239740	IMC	dense granules
TGME49_230160	TGME49_254720	IMC	dense granules
TGME49_230160	TGME49_275440	IMC	dense granules
TGME49_230160	TGME49_323100	IMC	dense granules
TGME49_220270	TGME49_232050	IMC	ER
TGME49_220270	TGME49_259040	IMC	ER
TGME49_242070	TGME49_267430	IMC	ER
TGME49_217510	TGME49_232600	IMC	ER 2
TGME49_217510	TGME49_220390	IMC	Golgi
TGME49_222220	TGME49_237250	IMC	Golgi
TGME49_216000	TGME49_231640	IMC	IMC
TGME49_217510	TGME49_293360	IMC	IMC
TGME49_217510	TGME49_316540	IMC	IMC
TGME49_220270	TGME49_230210	IMC	IMC
TGME49_222220	TGME49_226570	IMC	IMC
TGME49_222220	TGME49_230160	IMC	IMC
TGME49_222220	TGME49_248700	IMC	IMC
TGME49_223940	TGME49_257680	IMC	IMC
TGME49_231160	TGME49_231630	IMC	IMC
TGME49_231630	TGME49_231640	IMC	IMC
TGME49_242070	TGME49_286580	IMC	IMC
TGME49_248700	TGME49_269442	IMC	IMC
TGME49_258410	TGME49_313380	IMC	IMC
TGME49_220270	TGME49_293900	IMC	micronemes
TGME49_231160	TGME49_291890	IMC	micronemes
TGME49_222220	TGME49_236210	IMC	mitochondrion - membranes
TGME49_222220	TGME49_246540	IMC	mitochondrion - membranes
TGME49_222220	TGME49_249900	IMC	mitochondrion - membranes
TGME49_222220	TGME49_258060	IMC	mitochondrion - membranes
TGME49_222220	TGME49_261950	IMC	mitochondrion - membranes
TGME49_222220	TGME49_263300	IMC	mitochondrion - membranes
TGME49_222220	TGME49_264040	IMC	mitochondrion - membranes
TGME49_222220	TGME49_268830	IMC	mitochondrion - membranes
TGME49_222220	TGME49_284540	IMC	mitochondrion - membranes
TGME49_222220	TGME49_320220	IMC	mitochondrion - membranes
TGME49_226570	TGME49_320220	IMC	mitochondrion - membranes
TGME49_248700	TGME49_258060	IMC	mitochondrion - membranes
TGME49_248700	TGME49_261950	IMC	mitochondrion - membranes
TGME49_248700	TGME49_282180	IMC	mitochondrion - membranes
TGME49_248700	TGME49_284540	IMC	mitochondrion - membranes
TGME49_248700	TGME49_306670	IMC	mitochondrion - membranes
TGME49_222220	TGME49_247550	IMC	mitochondrion - soluble
TGME49_219320	TGME49_289970	IMC	nucleus - chromatin
TGME49_222220	TGME49_227290	IMC	nucleus - chromatin
TGME49_220270	TGME49_235930	IMC	nucleus - non-chromatin
TGME49_220270	TGME49_249610	IMC	nucleus - non-chromatin
TGME49_222220	TGME49_224850	IMC	nucleus - non-chromatin
TGME49_222220	TGME49_262620	IMC	nucleus - non-chromatin
TGME49_222220	TGME49_272010	IMC	nucleus - non-chromatin
TGME49_222220	TGME49_300280	IMC	nucleus - non-chromatin
TGME49_222220	TGME49_309740	IMC	nucleus - non-chromatin
TGME49_226570	TGME49_251500	IMC	nucleus - non-chromatin
TGME49_230160	TGME49_280370	IMC	nucleus - non-chromatin
TGME49_248700	TGME49_300280	IMC	nucleus - non-chromatin
TGME49_230160	TGME49_233450	IMC	PM - peripheral 1
TGME49_230160	TGME49_233480	IMC	PM - peripheral 1
TGME49_230160	TGME49_285870	IMC	PM - peripheral 1
TGME49_231160	TGME49_271050	IMC	PM - peripheral 1
TGME49_231640	TGME49_271050	IMC	PM - peripheral 1
TGME49_231640	TGME49_285870	IMC	PM - peripheral 1
TGME49_231640	TGME49_308840	IMC	PM - peripheral 1
TGME49_231640	TGME49_315320	IMC	PM - peripheral 1
TGME49_235470	TGME49_263180	IMC	PM - peripheral 1
TGME49_220270	TGME49_285180	IMC	PM - peripheral 2
TGME49_230210	TGME49_285180	IMC	PM - peripheral 2
TGME49_217510	TGME49_306060	IMC	rhoptries 1
TGME49_220270	TGME49_311470	IMC	rhoptries 1
TGME49_230160	TGME49_300100	IMC	rhoptries 1
TGME49_230210	TGME49_295125	IMC	rhoptries 1
TGME49_231160	TGME49_295110	IMC	rhoptries 1
TGME49_231160	TGME49_308090	IMC	rhoptries 1
TGME49_231630	TGME49_295125	IMC	rhoptries 1
TGME49_231640	TGME49_258580	IMC	rhoptries 1
TGME49_257680	TGME49_295125	IMC	rhoptries 1
TGME49_258470	TGME49_258580	IMC	rhoptries 1
TGME49_293360	TGME49_295110	IMC	rhoptries 1
TGME49_217510	TGME49_294790	IMC	rhoptries 2
TGME49_219320	TGME49_294790	IMC	rhoptries 2
TGME49_220270	TGME49_294790	IMC	rhoptries 2
TGME49_258410	TGME49_297070	IMC	rhoptries 2
TGME49_258470	TGME49_297070	IMC	rhoptries 2
TGME49_226570	TGME49_266960	IMC	tubulin cytoskeleton
TGME49_230160	TGME49_286600	IMC	tubulin cytoskeleton
TGME49_257680	TGME49_266960	IMC	tubulin cytoskeleton
TGME49_200250	TGME49_264080	micronemes	apicoplast
TGME49_200240	TGME49_209290	micronemes	cytosol
TGME49_200240	TGME49_243580	micronemes	cytosol
TGME49_200240	TGME49_297730	micronemes	cytosol
TGME49_200250	TGME49_209290	micronemes	cytosol
TGME49_200250	TGME49_243580	micronemes	cytosol
TGME49_200250	TGME49_297730	micronemes	cytosol
TGME49_212270	TGME49_253820	micronemes	cytosol
TGME49_214940	TGME49_232250	micronemes	cytosol
TGME49_214940	TGME49_257380	micronemes	cytosol
TGME49_261710	TGME49_268950	micronemes	cytosol
TGME49_293900	TGME49_312600	micronemes	cytosol
TGME49_201780	TGME49_240060	micronemes	dense granules
TGME49_201780	TGME49_254470	micronemes	dense granules
TGME49_201780	TGME49_279100	micronemes	dense granules
TGME49_201780	TGME49_323100	micronemes	dense granules
TGME49_204050	TGME49_215980	micronemes	dense granules
TGME49_204050	TGME49_240060	micronemes	dense granules
TGME49_204050	TGME49_254470	micronemes	dense granules
TGME49_204050	TGME49_310780	micronemes	dense granules
TGME49_204530	TGME49_288650	micronemes	dense granules
TGME49_208030	TGME49_227620	micronemes	dense granules
TGME49_208030	TGME49_275440	micronemes	dense granules
TGME49_214940	TGME49_215220	micronemes	dense granules
TGME49_214940	TGME49_227620	micronemes	dense granules
TGME49_214940	TGME49_269950	micronemes	dense granules
TGME49_214940	TGME49_275440	micronemes	dense granules
TGME49_214940	TGME49_310780	micronemes	dense granules
TGME49_218520	TGME49_240060	micronemes	dense granules
TGME49_218520	TGME49_254470	micronemes	dense granules
TGME49_218520	TGME49_269950	micronemes	dense granules
TGME49_221480	TGME49_228170	micronemes	dense granules
TGME49_221480	TGME49_239740	micronemes	dense granules
TGME49_221480	TGME49_249990	micronemes	dense granules
TGME49_221480	TGME49_254470	micronemes	dense granules
TGME49_221480	TGME49_279100	micronemes	dense granules
TGME49_250710	TGME49_270250	micronemes	dense granules
TGME49_255260	TGME49_309760	micronemes	dense granules
TGME49_277080	TGME49_310780	micronemes	dense granules
TGME49_293900	TGME49_304740	micronemes	dense granules
TGME49_221480	TGME49_230160	micronemes	IMC
TGME49_200240	TGME49_200250	micronemes	micronemes
TGME49_201780	TGME49_204050	micronemes	micronemes
TGME49_201780	TGME49_221480	micronemes	micronemes
TGME49_201780	TGME49_291890	micronemes	micronemes
TGME49_204050	TGME49_218520	micronemes	micronemes
TGME49_208030	TGME49_214940	micronemes	micronemes
TGME49_208030	TGME49_218520	micronemes	micronemes
TGME49_208030	TGME49_291890	micronemes	micronemes
TGME49_208030	TGME49_293770	micronemes	micronemes
TGME49_214940	TGME49_218520	micronemes	micronemes
TGME49_214940	TGME49_277080	micronemes	micronemes
TGME49_218520	TGME49_291890	micronemes	micronemes
TGME49_245490	TGME49_255260	micronemes	micronemes
TGME49_250710	TGME49_277080	micronemes	micronemes
TGME49_261710	TGME49_293900	micronemes	micronemes
TGME49_283540	TGME49_291890	micronemes	micronemes
TGME49_261710	TGME49_284630	micronemes	nucleus - chromatin
TGME49_200240	TGME49_202870	micronemes	nucleus - non-chromatin
TGME49_221480	TGME49_280370	micronemes	nucleus - non-chromatin
TGME49_208030	TGME49_233220	micronemes	PM - integral
TGME49_201780	TGME49_213280	micronemes	PM - peripheral 1
TGME49_201780	TGME49_233450	micronemes	PM - peripheral 1
TGME49_204050	TGME49_233450	micronemes	PM - peripheral 1
TGME49_221480	TGME49_233450	micronemes	PM - peripheral 1
TGME49_204530	TGME49_306060	micronemes	rhoptries 1
TGME49_255260	TGME49_300100	micronemes	rhoptries 1
TGME49_204530	TGME49_294790	micronemes	rhoptries 2
TGME49_258060	TGME49_300310	mitochondrion - membranes	19S proteasome
TGME49_204400	TGME49_263700	mitochondrion - membranes	40S ribosome
TGME49_207170	TGME49_243570	mitochondrion - membranes	40S ribosome
TGME49_215350	TGME49_215460	mitochondrion - membranes	40S ribosome
TGME49_215350	TGME49_242330	mitochondrion - membranes	40S ribosome
TGME49_218280	TGME49_242330	mitochondrion - membranes	40S ribosome
TGME49_249900	TGME49_263700	mitochondrion - membranes	40S ribosome
TGME49_261950	TGME49_263700	mitochondrion - membranes	40S ribosome
TGME49_204400	TGME49_218410	mitochondrion - membranes	60S ribosome
TGME49_204400	TGME49_227360	mitochondrion - membranes	60S ribosome
TGME49_204400	TGME49_228470	mitochondrion - membranes	60S ribosome
TGME49_207170	TGME49_218410	mitochondrion - membranes	60S ribosome
TGME49_207170	TGME49_300190	mitochondrion - membranes	60S ribosome
TGME49_215350	TGME49_215470	mitochondrion - membranes	60S ribosome
TGME49_215350	TGME49_262690	mitochondrion - membranes	60S ribosome
TGME49_221510	TGME49_300190	mitochondrion - membranes	60S ribosome
TGME49_249900	TGME49_312090	mitochondrion - membranes	60S ribosome
TGME49_263300	TGME49_267400	mitochondrion - membranes	60S ribosome
TGME49_226000	TGME49_264080	mitochondrion - membranes	apicoplast
TGME49_204400	TGME49_288380	mitochondrion - membranes	cytosol
TGME49_207170	TGME49_226410	mitochondrion - membranes	cytosol
TGME49_207170	TGME49_300140	mitochondrion - membranes	cytosol
TGME49_215350	TGME49_226960	mitochondrion - membranes	cytosol
TGME49_215350	TGME49_251810	mitochondrion - membranes	cytosol
TGME49_215350	TGME49_259240	mitochondrion - membranes	cytosol
TGME49_215350	TGME49_285710	mitochondrion - membranes	cytosol
TGME49_215350	TGME49_289210	mitochondrion - membranes	cytosol
TGME49_215350	TGME49_310070	mitochondrion - membranes	cytosol
TGME49_215350	TGME49_310640	mitochondrion - membranes	cytosol
TGME49_215350	TGME49_313560	mitochondrion - membranes	cytosol
TGME49_215430	TGME49_293690	mitochondrion - membranes	cytosol
TGME49_218280	TGME49_228490	mitochondrion - membranes	cytosol
TGME49_218280	TGME49_233260	mitochondrion - membranes	cytosol
TGME49_218280	TGME49_226980	mitochondrion - membranes	cytosol
TGME49_218280	TGME49_310640	mitochondrion - membranes	cytosol
TGME49_218280	TGME49_313230	mitochondrion - membranes	cytosol
TGME49_223040	TGME49_226410	mitochondrion - membranes	cytosol
TGME49_226000	TGME49_300140	mitochondrion - membranes	cytosol
TGME49_246540	TGME49_300140	mitochondrion - membranes	cytosol
TGME49_249900	TGME49_262720	mitochondrion - membranes	cytosol
TGME49_249900	TGME49_263090	mitochondrion - membranes	cytosol
TGME49_249900	TGME49_288380	mitochondrion - membranes	cytosol
TGME49_261950	TGME49_268850	mitochondrion - membranes	cytosol
TGME49_261950	TGME49_295350	mitochondrion - membranes	cytosol
TGME49_261950	TGME49_300140	mitochondrion - membranes	cytosol
TGME49_263300	TGME49_313560	mitochondrion - membranes	cytosol
TGME49_215350	TGME49_277230	mitochondrion - membranes	dense granules
TGME49_218280	TGME49_277230	mitochondrion - membranes	dense granules
TGME49_207170	TGME49_211040	mitochondrion - membranes	ER
TGME49_215350	TGME49_318160	mitochondrion - membranes	ER
TGME49_218280	TGME49_232050	mitochondrion - membranes	ER
TGME49_218280	TGME49_259040	mitochondrion - membranes	ER
TGME49_263300	TGME49_313080	mitochondrion - membranes	ER
TGME49_202680	TGME49_222220	mitochondrion - membranes	IMC
TGME49_204400	TGME49_222220	mitochondrion - membranes	IMC
TGME49_207170	TGME49_222220	mitochondrion - membranes	IMC
TGME49_207170	TGME49_248700	mitochondrion - membranes	IMC
TGME49_215350	TGME49_220270	mitochondrion - membranes	IMC
TGME49_233100	TGME49_248700	mitochondrion - membranes	IMC
TGME49_236210	TGME49_248700	mitochondrion - membranes	IMC
TGME49_246540	TGME49_248700	mitochondrion - membranes	IMC
TGME49_202680	TGME49_218280	mitochondrion - membranes	mitochondrion - membranes
TGME49_202680	TGME49_236210	mitochondrion - membranes	mitochondrion - membranes
TGME49_202680	TGME49_246540	mitochondrion - membranes	mitochondrion - membranes
TGME49_202680	TGME49_284540	mitochondrion - membranes	mitochondrion - membranes
TGME49_204370	TGME49_274060	mitochondrion - membranes	mitochondrion - membranes
TGME49_204370	TGME49_306670	mitochondrion - membranes	mitochondrion - membranes
TGME49_204400	TGME49_207170	mitochondrion - membranes	mitochondrion - membranes
TGME49_204400	TGME49_226000	mitochondrion - membranes	mitochondrion - membranes
TGME49_204400	TGME49_249900	mitochondrion - membranes	mitochondrion - membranes
TGME49_204400	TGME49_258060	mitochondrion - membranes	mitochondrion - membranes
TGME49_204400	TGME49_261950	mitochondrion - membranes	mitochondrion - membranes
TGME49_207170	TGME49_221510	mitochondrion - membranes	mitochondrion - membranes
TGME49_207170	TGME49_226000	mitochondrion - membranes	mitochondrion - membranes
TGME49_207170	TGME49_233100	mitochondrion - membranes	mitochondrion - membranes
TGME49_207170	TGME49_258060	mitochondrion - membranes	mitochondrion - membranes
TGME49_207170	TGME49_264040	mitochondrion - membranes	mitochondrion - membranes
TGME49_207170	TGME49_268830	mitochondrion - membranes	mitochondrion - membranes
TGME49_207170	TGME49_306650	mitochondrion - membranes	mitochondrion - membranes
TGME49_207170	TGME49_320220	mitochondrion - membranes	mitochondrion - membranes
TGME49_215350	TGME49_282180	mitochondrion - membranes	mitochondrion - membranes
TGME49_215350	TGME49_320220	mitochondrion - membranes	mitochondrion - membranes
TGME49_218280	TGME49_236210	mitochondrion - membranes	mitochondrion - membranes
TGME49_218280	TGME49_263300	mitochondrion - membranes	mitochondrion - membranes
TGME49_221510	TGME49_258060	mitochondrion - membranes	mitochondrion - membranes
TGME49_221510	TGME49_268830	mitochondrion - membranes	mitochondrion - membranes
TGME49_221510	TGME49_306650	mitochondrion - membranes	mitochondrion - membranes
TGME49_223040	TGME49_258060	mitochondrion - membranes	mitochondrion - membranes
TGME49_225730	TGME49_306670	mitochondrion - membranes	mitochondrion - membranes
TGME49_225730	TGME49_316255	mitochondrion - membranes	mitochondrion - membranes
TGME49_226000	TGME49_246540	mitochondrion - membranes	mitochondrion - membranes
TGME49_226000	TGME49_261950	mitochondrion - membranes	mitochondrion - membranes
TGME49_226000	TGME49_268830	mitochondrion - membranes	mitochondrion - membranes
TGME49_226000	TGME49_284540	mitochondrion - membranes	mitochondrion - membranes
TGME49_233100	TGME49_258060	mitochondrion - membranes	mitochondrion - membranes
TGME49_236210	TGME49_246540	mitochondrion - membranes	mitochondrion - membranes
TGME49_246540	TGME49_258060	mitochondrion - membranes	mitochondrion - membranes
TGME49_246540	TGME49_268830	mitochondrion - membranes	mitochondrion - membranes
TGME49_246540	TGME49_320220	mitochondrion - membranes	mitochondrion - membranes
TGME49_249900	TGME49_274060	mitochondrion - membranes	mitochondrion - membranes
TGME49_258060	TGME49_264040	mitochondrion - membranes	mitochondrion - membranes
TGME49_258060	TGME49_268830	mitochondrion - membranes	mitochondrion - membranes
TGME49_258060	TGME49_282180	mitochondrion - membranes	mitochondrion - membranes
TGME49_258060	TGME49_284540	mitochondrion - membranes	mitochondrion - membranes
TGME49_258060	TGME49_285510	mitochondrion - membranes	mitochondrion - membranes
TGME49_258060	TGME49_306650	mitochondrion - membranes	mitochondrion - membranes
TGME49_264040	TGME49_268830	mitochondrion - membranes	mitochondrion - membranes
TGME49_268830	TGME49_282180	mitochondrion - membranes	mitochondrion - membranes
TGME49_268830	TGME49_306650	mitochondrion - membranes	mitochondrion - membranes
TGME49_268830	TGME49_297810	mitochondrion - membranes	mitochondrion - membranes
TGME49_282180	TGME49_306650	mitochondrion - membranes	mitochondrion - membranes
TGME49_306670	TGME49_316255	mitochondrion - membranes	mitochondrion - membranes
TGME49_204400	TGME49_247550	mitochondrion - membranes	mitochondrion - soluble
TGME49_226000	TGME49_288500	mitochondrion - membranes	mitochondrion - soluble
TGME49_204400	TGME49_289970	mitochondrion - membranes	nucleus - chromatin
TGME49_215350	TGME49_223050	mitochondrion - membranes	nucleus - chromatin
TGME49_263300	TGME49_289970	mitochondrion - membranes	nucleus - chromatin
TGME49_207170	TGME49_300280	mitochondrion - membranes	nucleus - non-chromatin
TGME49_218280	TGME49_249610	mitochondrion - membranes	nucleus - non-chromatin
TGME49_218280	TGME49_300280	mitochondrion - membranes	nucleus - non-chromatin
TGME49_218280	TGME49_306380	mitochondrion - membranes	nucleus - non-chromatin
TGME49_218280	TGME49_250730	mitochondrion - membranes	nucleus - non-chromatin
TGME49_236210	TGME49_300280	mitochondrion - membranes	nucleus - non-chromatin
TGME49_246540	TGME49_300280	mitochondrion - membranes	nucleus - non-chromatin
TGME49_258060	TGME49_272010	mitochondrion - membranes	nucleus - non-chromatin
TGME49_258060	TGME49_300280	mitochondrion - membranes	nucleus - non-chromatin
TGME49_268830	TGME49_300280	mitochondrion - membranes	nucleus - non-chromatin
TGME49_268830	TGME49_306380	mitochondrion - membranes	nucleus - non-chromatin
TGME49_274060	TGME49_316400	mitochondrion - membranes	tubulin cytoskeleton
TGME49_233100	TGME49_267350	mitochondrion - membranes
TGME49_263300	TGME49_267350	mitochondrion - membranes
TGME49_212930	TGME49_224110	mitochondrion - soluble	19S proteasome
TGME49_230410	TGME49_239500	mitochondrion - soluble	20S proteasome
TGME49_247550	TGME49_306930	mitochondrion - soluble	20S proteasome
TGME49_248600	TGME49_249590	mitochondrion - soluble	20S proteasome
TGME49_214790	TGME49_245460	mitochondrion - soluble	40S ribosome
TGME49_247550	TGME49_263700	mitochondrion - soluble	40S ribosome
TGME49_214790	TGME49_215470	mitochondrion - soluble	60S ribosome
TGME49_214790	TGME49_299050	mitochondrion - soluble	60S ribosome
TGME49_224900	TGME49_249270	mitochondrion - soluble	apicoplast
TGME49_206470	TGME49_309730	mitochondrion - soluble	cytosol
TGME49_212930	TGME49_235740	mitochondrion - soluble	cytosol
TGME49_215590	TGME49_314100	mitochondrion - soluble	cytosol
TGME49_219750	TGME49_251810	mitochondrion - soluble	cytosol
TGME49_220100	TGME49_266060	mitochondrion - soluble	cytosol
TGME49_220100	TGME49_300260	mitochondrion - soluble	cytosol
TGME49_220100	TGME49_318310	mitochondrion - soluble	cytosol
TGME49_224900	TGME49_266060	mitochondrion - soluble	cytosol
TGME49_224900	TGME49_273760	mitochondrion - soluble	cytosol
TGME49_224900	TGME49_295350	mitochondrion - soluble	cytosol
TGME49_224900	TGME49_300260	mitochondrion - soluble	cytosol
TGME49_224900	TGME49_310640	mitochondrion - soluble	cytosol
TGME49_226730	TGME49_236040	mitochondrion - soluble	cytosol
TGME49_230410	TGME49_319870	mitochondrion - soluble	cytosol
TGME49_230520	TGME49_259240	mitochondrion - soluble	cytosol
TGME49_230520	TGME49_319870	mitochondrion - soluble	cytosol
TGME49_239490	TGME49_273490	mitochondrion - soluble	cytosol
TGME49_247550	TGME49_263090	mitochondrion - soluble	cytosol
TGME49_247550	TGME49_288380	mitochondrion - soluble	cytosol
TGME49_247550	TGME49_295340	mitochondrion - soluble	cytosol
TGME49_247550	TGME49_313230	mitochondrion - soluble	cytosol
TGME49_251780	TGME49_273760	mitochondrion - soluble	cytosol
TGME49_259710	TGME49_310640	mitochondrion - soluble	cytosol
TGME49_290600	TGME49_300260	mitochondrion - soluble	cytosol
TGME49_290600	TGME49_318310	mitochondrion - soluble	cytosol
TGME49_309010	TGME49_318310	mitochondrion - soluble	cytosol
TGME49_251780	TGME49_311720	mitochondrion - soluble	ER 2
TGME49_230410	TGME49_248700	mitochondrion - soluble	IMC
TGME49_247550	TGME49_248700	mitochondrion - soluble	IMC
TGME49_247550	TGME49_249900	mitochondrion - soluble	mitochondrion - membranes
TGME49_247550	TGME49_258060	mitochondrion - soluble	mitochondrion - membranes
TGME49_247550	TGME49_261950	mitochondrion - soluble	mitochondrion - membranes
TGME49_214790	TGME49_288500	mitochondrion - soluble	mitochondrion - soluble
TGME49_215590	TGME49_247550	mitochondrion - soluble	mitochondrion - soluble
TGME49_215590	TGME49_251780	mitochondrion - soluble	mitochondrion - soluble
TGME49_215590	TGME49_226730	mitochondrion - soluble	mitochondrion - soluble
TGME49_219550	TGME49_314400	mitochondrion - soluble	mitochondrion - soluble
TGME49_226730	TGME49_267330	mitochondrion - soluble	mitochondrion - soluble
TGME49_226730	TGME49_309752	mitochondrion - soluble	mitochondrion - soluble
TGME49_226730	TGME49_313140	mitochondrion - soluble	mitochondrion - soluble
TGME49_239490	TGME49_314400	mitochondrion - soluble	mitochondrion - soluble
TGME49_247550	TGME49_251780	mitochondrion - soluble	mitochondrion - soluble
TGME49_259710	TGME49_309010	mitochondrion - soluble	mitochondrion - soluble
TGME49_267330	TGME49_309752	mitochondrion - soluble	mitochondrion - soluble
TGME49_267330	TGME49_313140	mitochondrion - soluble	mitochondrion - soluble
TGME49_290600	TGME49_309752	mitochondrion - soluble	mitochondrion - soluble
TGME49_309010	TGME49_319730	mitochondrion - soluble	mitochondrion - soluble
TGME49_309752	TGME49_313140	mitochondrion - soluble	mitochondrion - soluble
TGME49_224900	TGME49_256970	mitochondrion - soluble	nucleus - chromatin
TGME49_224900	TGME49_305290	mitochondrion - soluble	nucleus - chromatin
TGME49_215590	TGME49_224850	mitochondrion - soluble	nucleus - non-chromatin
TGME49_224900	TGME49_313010	mitochondrion - soluble	nucleus - non-chromatin
TGME49_247550	TGME49_262620	mitochondrion - soluble	nucleus - non-chromatin
TGME49_247550	TGME49_270830	mitochondrion - soluble	nucleus - non-chromatin
TGME49_247550	TGME49_275750	mitochondrion - soluble	nucleus - non-chromatin
TGME49_247550	TGME49_300280	mitochondrion - soluble	nucleus - non-chromatin
TGME49_247550	TGME49_309740	mitochondrion - soluble	nucleus - non-chromatin
TGME49_227290	TGME49_300310	nucleus - chromatin	19S proteasome
TGME49_284630	TGME49_289530	nucleus - chromatin	60S ribosome
TGME49_288680	TGME49_289530	nucleus - chromatin	60S ribosome
TGME49_221200	TGME49_248740	nucleus - chromatin	apical 1
TGME49_240640	TGME49_248740	nucleus - chromatin	apical 1
TGME49_235170	TGME49_255660	nucleus - chromatin	apicoplast
TGME49_284630	TGME49_321570	nucleus - chromatin	apicoplast
TGME49_215060	TGME49_238070	nucleus - chromatin	cytosol
TGME49_215060	TGME49_254520	nucleus - chromatin	cytosol
TGME49_215060	TGME49_257490	nucleus - chromatin	cytosol
TGME49_215060	TGME49_270510	nucleus - chromatin	cytosol
TGME49_219800	TGME49_243910	nucleus - chromatin	cytosol
TGME49_219800	TGME49_246560	nucleus - chromatin	cytosol
TGME49_219800	TGME49_289300	nucleus - chromatin	cytosol
TGME49_219800	TGME49_300260	nucleus - chromatin	cytosol
TGME49_223050	TGME49_257090	nucleus - chromatin	cytosol
TGME49_223050	TGME49_266060	nucleus - chromatin	cytosol
TGME49_223050	TGME49_226960	nucleus - chromatin	cytosol
TGME49_223050	TGME49_251810	nucleus - chromatin	cytosol
TGME49_223050	TGME49_259240	nucleus - chromatin	cytosol
TGME49_223050	TGME49_268950	nucleus - chromatin	cytosol
TGME49_223050	TGME49_285710	nucleus - chromatin	cytosol
TGME49_223050	TGME49_310640	nucleus - chromatin	cytosol
TGME49_223410	TGME49_315110	nucleus - chromatin	cytosol
TGME49_229930	TGME49_289600	nucleus - chromatin	cytosol
TGME49_232440	TGME49_250770	nucleus - chromatin	cytosol
TGME49_239260	TGME49_289290	nucleus - chromatin	cytosol
TGME49_248340	TGME49_254520	nucleus - chromatin	cytosol
TGME49_248340	TGME49_315110	nucleus - chromatin	cytosol
TGME49_256970	TGME49_266060	nucleus - chromatin	cytosol
TGME49_256970	TGME49_310960	nucleus - chromatin	cytosol
TGME49_284630	TGME49_312600	nucleus - chromatin	cytosol
TGME49_289970	TGME49_313560	nucleus - chromatin	cytosol
TGME49_298020	TGME49_311310	nucleus - chromatin	cytosol
TGME49_305290	TGME49_310960	nucleus - chromatin	cytosol
TGME49_223050	TGME49_277230	nucleus - chromatin	dense granules
TGME49_262380	TGME49_277270	nucleus - chromatin	dense granules
TGME49_278830	TGME49_294200	nucleus - chromatin	dense granules
TGME49_301440	TGME49_310780	nucleus - chromatin	dense granules
TGME49_227290	TGME49_291600	nucleus - chromatin	endomembrane vesicles
TGME49_227290	TGME49_267430	nucleus - chromatin	ER
TGME49_239260	TGME49_313080	nucleus - chromatin	ER
TGME49_227290	TGME49_232600	nucleus - chromatin	ER 2
TGME49_227290	TGME49_237250	nucleus - chromatin	Golgi
TGME49_214840	TGME49_214940	nucleus - chromatin	micronemes
TGME49_223050	TGME49_261710	nucleus - chromatin	micronemes
TGME49_225870	TGME49_283540	nucleus - chromatin	micronemes
TGME49_298020	TGME49_314820	nucleus - chromatin	mitochondrion - membranes
TGME49_219800	TGME49_224900	nucleus - chromatin	mitochondrion - soluble
TGME49_219800	TGME49_290600	nucleus - chromatin	mitochondrion - soluble
TGME49_223050	TGME49_288620	nucleus - chromatin	mitochondrion - soluble
TGME49_223050	TGME49_319730	nucleus - chromatin	mitochondrion - soluble
TGME49_248340	TGME49_319730	nucleus - chromatin	mitochondrion - soluble
TGME49_284630	TGME49_288620	nucleus - chromatin	mitochondrion - soluble
TGME49_209910	TGME49_300200	nucleus - chromatin	nucleus - chromatin
TGME49_209910	TGME49_305160	nucleus - chromatin	nucleus - chromatin
TGME49_210408	TGME49_263720	nucleus - chromatin	nucleus - chromatin
TGME49_219800	TGME49_256970	nucleus - chromatin	nucleus - chromatin
TGME49_219800	TGME49_305290	nucleus - chromatin	nucleus - chromatin
TGME49_221200	TGME49_240640	nucleus - chromatin	nucleus - chromatin
TGME49_223050	TGME49_284630	nucleus - chromatin	nucleus - chromatin
TGME49_225870	TGME49_230940	nucleus - chromatin	nucleus - chromatin
TGME49_245610	TGME49_288680	nucleus - chromatin	nucleus - chromatin
TGME49_256970	TGME49_305290	nucleus - chromatin	nucleus - chromatin
TGME49_284630	TGME49_288680	nucleus - chromatin	nucleus - chromatin
TGME49_213392	TGME49_254570	nucleus - chromatin	nucleus - non-chromatin
TGME49_219800	TGME49_230960	nucleus - chromatin	nucleus - non-chromatin
TGME49_219800	TGME49_268570	nucleus - chromatin	nucleus - non-chromatin
TGME49_219800	TGME49_279390	nucleus - chromatin	nucleus - non-chromatin
TGME49_227290	TGME49_262070	nucleus - chromatin	nucleus - non-chromatin
TGME49_232440	TGME49_294800	nucleus - chromatin	nucleus - non-chromatin
TGME49_240640	TGME49_248810	nucleus - chromatin	nucleus - non-chromatin
TGME49_248340	TGME49_290660	nucleus - chromatin	nucleus - non-chromatin
TGME49_284630	TGME49_318440	nucleus - chromatin	nucleus - non-chromatin
TGME49_284630	TGME49_285850	nucleus - chromatin	nucleus - non-chromatin
TGME49_227290	TGME49_232280	nucleus - chromatin	PM - peripheral 1
TGME49_262380	TGME49_306330	nucleus - chromatin	PM - peripheral 2
TGME49_221200	TGME49_225860	nucleus - chromatin	rhoptries 1
TGME49_221200	TGME49_308810	nucleus - chromatin	rhoptries 2
TGME49_240640	TGME49_308810	nucleus - chromatin	rhoptries 2
TGME49_223050	TGME49_293610	nucleus - chromatin
TGME49_229930	TGME49_268860	nucleus - chromatin
TGME49_224850	TGME49_261210	nucleus - non-chromatin	19S proteasome
TGME49_224850	TGME49_300310	nucleus - non-chromatin	19S proteasome
TGME49_229210	TGME49_261210	nucleus - non-chromatin	19S proteasome
TGME49_235930	TGME49_300310	nucleus - non-chromatin	19S proteasome
TGME49_222860	TGME49_229670	nucleus - non-chromatin	40S ribosome
TGME49_222860	TGME49_245460	nucleus - non-chromatin	40S ribosome
TGME49_224850	TGME49_263700	nucleus - non-chromatin	40S ribosome
TGME49_235930	TGME49_242330	nucleus - non-chromatin	40S ribosome
TGME49_260260	TGME49_309810	nucleus - non-chromatin	40S ribosome
TGME49_222860	TGME49_227600	nucleus - non-chromatin	60S ribosome
TGME49_222860	TGME49_250810	nucleus - non-chromatin	60S ribosome
TGME49_222860	TGME49_261570	nucleus - non-chromatin	60S ribosome
TGME49_222860	TGME49_262690	nucleus - non-chromatin	60S ribosome
TGME49_222860	TGME49_299050	nucleus - non-chromatin	60S ribosome
TGME49_222860	TGME49_312090	nucleus - non-chromatin	60S ribosome
TGME49_294620	TGME49_300000	nucleus - non-chromatin	60S ribosome
TGME49_202870	TGME49_264080	nucleus - non-chromatin	apicoplast
TGME49_226250	TGME49_249270	nucleus - non-chromatin	apicoplast
TGME49_235930	TGME49_240600	nucleus - non-chromatin	apicoplast
TGME49_248810	TGME49_264080	nucleus - non-chromatin	apicoplast
TGME49_285850	TGME49_321570	nucleus - non-chromatin	apicoplast
TGME49_201680	TGME49_262040	nucleus - non-chromatin	cytosol
TGME49_202770	TGME49_267660	nucleus - non-chromatin	cytosol
TGME49_202870	TGME49_209290	nucleus - non-chromatin	cytosol
TGME49_202870	TGME49_230440	nucleus - non-chromatin	cytosol
TGME49_202870	TGME49_273090	nucleus - non-chromatin	cytosol
TGME49_202870	TGME49_297730	nucleus - non-chromatin	cytosol
TGME49_209160	TGME49_290290	nucleus - non-chromatin	cytosol
TGME49_213410	TGME49_226980	nucleus - non-chromatin	cytosol
TGME49_213410	TGME49_228490	nucleus - non-chromatin	cytosol
TGME49_213410	TGME49_265510	nucleus - non-chromatin	cytosol
TGME49_217890	TGME49_225930	nucleus - non-chromatin	cytosol
TGME49_217890	TGME49_236040	nucleus - non-chromatin	cytosol
TGME49_217890	TGME49_318230	nucleus - non-chromatin	cytosol
TGME49_218820	TGME49_263850	nucleus - non-chromatin	cytosol
TGME49_222860	TGME49_262040	nucleus - non-chromatin	cytosol
TGME49_224850	TGME49_229990	nucleus - non-chromatin	cytosol
TGME49_224850	TGME49_313230	nucleus - non-chromatin	cytosol
TGME49_226250	TGME49_248370	nucleus - non-chromatin	cytosol
TGME49_226250	TGME49_254520	nucleus - non-chromatin	cytosol
TGME49_226250	TGME49_259690	nucleus - non-chromatin	cytosol
TGME49_226250	TGME49_260370	nucleus - non-chromatin	cytosol
TGME49_226250	TGME49_290290	nucleus - non-chromatin	cytosol
TGME49_226250	TGME49_293580	nucleus - non-chromatin	cytosol
TGME49_229360	TGME49_231850	nucleus - non-chromatin	cytosol
TGME49_229360	TGME49_236040	nucleus - non-chromatin	cytosol
TGME49_229360	TGME49_318310	nucleus - non-chromatin	cytosol
TGME49_229470	TGME49_313560	nucleus - non-chromatin	cytosol
TGME49_233520	TGME49_259690	nucleus - non-chromatin	cytosol
TGME49_233520	TGME49_293580	nucleus - non-chromatin	cytosol
TGME49_235930	TGME49_235970	nucleus - non-chromatin	cytosol
TGME49_235930	TGME49_313230	nucleus - non-chromatin	cytosol
TGME49_248810	TGME49_273090	nucleus - non-chromatin	cytosol
TGME49_248810	TGME49_297730	nucleus - non-chromatin	cytosol
TGME49_250730	TGME49_265510	nucleus - non-chromatin	cytosol
TGME49_251500	TGME49_262040	nucleus - non-chromatin	cytosol
TGME49_260260	TGME49_260440	nucleus - non-chromatin	cytosol
TGME49_264610	TGME49_321520	nucleus - non-chromatin	cytosol
TGME49_265310	TGME49_290290	nucleus - non-chromatin	cytosol
TGME49_268200	TGME49_293580	nucleus - non-chromatin	cytosol
TGME49_269650	TGME49_279380	nucleus - non-chromatin	cytosol
TGME49_270010	TGME49_305460	nucleus - non-chromatin	cytosol
TGME49_279390	TGME49_293580	nucleus - non-chromatin	cytosol
TGME49_279390	TGME49_300260	nucleus - non-chromatin	cytosol
TGME49_279390	TGME49_315110	nucleus - non-chromatin	cytosol
TGME49_279390	TGME49_318310	nucleus - non-chromatin	cytosol
TGME49_280750	TGME49_319870	nucleus - non-chromatin	cytosol
TGME49_202770	TGME49_289540	nucleus - non-chromatin	dense granules
TGME49_202770	TGME49_269690	nucleus - non-chromatin	dense granules
TGME49_226250	TGME49_277270	nucleus - non-chromatin	dense granules
TGME49_235930	TGME49_244530	nucleus - non-chromatin	dense granules
TGME49_235930	TGME49_277230	nucleus - non-chromatin	dense granules
TGME49_265310	TGME49_273560	nucleus - non-chromatin	dense granules
TGME49_280370	TGME49_309760	nucleus - non-chromatin	dense granules
TGME49_280370	TGME49_316250	nucleus - non-chromatin	dense granules
TGME49_235930	TGME49_259040	nucleus - non-chromatin	ER
TGME49_224850	TGME49_311720	nucleus - non-chromatin	ER 2
TGME49_202770	TGME49_219250	nucleus - non-chromatin	Golgi
TGME49_222860	TGME49_226570	nucleus - non-chromatin	IMC
TGME49_224850	TGME49_248700	nucleus - non-chromatin	IMC
TGME49_258080	TGME49_293900	nucleus - non-chromatin	micronemes
TGME49_218820	TGME49_285510	nucleus - non-chromatin	mitochondrion - membranes
TGME49_224850	TGME49_236210	nucleus - non-chromatin	mitochondrion - membranes
TGME49_224850	TGME49_258060	nucleus - non-chromatin	mitochondrion - membranes
TGME49_224850	TGME49_268830	nucleus - non-chromatin	mitochondrion - membranes
TGME49_224850	TGME49_284540	nucleus - non-chromatin	mitochondrion - membranes
TGME49_235930	TGME49_263300	nucleus - non-chromatin	mitochondrion - membranes
TGME49_202770	TGME49_247550	nucleus - non-chromatin	mitochondrion - soluble
TGME49_202870	TGME49_212930	nucleus - non-chromatin	mitochondrion - soluble
TGME49_202870	TGME49_273930	nucleus - non-chromatin	mitochondrion - soluble
TGME49_217890	TGME49_230410	nucleus - non-chromatin	mitochondrion - soluble
TGME49_218820	TGME49_247550	nucleus - non-chromatin	mitochondrion - soluble
TGME49_221660	TGME49_247550	nucleus - non-chromatin	mitochondrion - soluble
TGME49_223930	TGME49_267330	nucleus - non-chromatin	mitochondrion - soluble
TGME49_224850	TGME49_247550	nucleus - non-chromatin	mitochondrion - soluble
TGME49_226250	TGME49_309010	nucleus - non-chromatin	mitochondrion - soluble
TGME49_226250	TGME49_313140	nucleus - non-chromatin	mitochondrion - soluble
TGME49_233520	TGME49_319730	nucleus - non-chromatin	mitochondrion - soluble
TGME49_246500	TGME49_247550	nucleus - non-chromatin	mitochondrion - soluble
TGME49_256770	TGME49_288620	nucleus - non-chromatin	mitochondrion - soluble
TGME49_265310	TGME49_309752	nucleus - non-chromatin	mitochondrion - soluble
TGME49_270010	TGME49_309010	nucleus - non-chromatin	mitochondrion - soluble
TGME49_279390	TGME49_290600	nucleus - non-chromatin	mitochondrion - soluble
TGME49_313010	TGME49_319730	nucleus - non-chromatin	mitochondrion - soluble
TGME49_262070	TGME49_311430	nucleus - non-chromatin	nucleolus
TGME49_270830	TGME49_311430	nucleus - non-chromatin	nucleolus
TGME49_202870	TGME49_232440	nucleus - non-chromatin	nucleus - chromatin
TGME49_213410	TGME49_289970	nucleus - non-chromatin	nucleus - chromatin
TGME49_224480	TGME49_227290	nucleus - non-chromatin	nucleus - chromatin
TGME49_226250	TGME49_262380	nucleus - non-chromatin	nucleus - chromatin
TGME49_201680	TGME49_222860	nucleus - non-chromatin	nucleus - non-chromatin
TGME49_201680	TGME49_228190	nucleus - non-chromatin	nucleus - non-chromatin
TGME49_201680	TGME49_251500	nucleus - non-chromatin	nucleus - non-chromatin
TGME49_201680	TGME49_273520	nucleus - non-chromatin	nucleus - non-chromatin
TGME49_201680	TGME49_294620	nucleus - non-chromatin	nucleus - non-chromatin
TGME49_201680	TGME49_294670	nucleus - non-chromatin	nucleus - non-chromatin
TGME49_202690	TGME49_315920	nucleus - non-chromatin	nucleus - non-chromatin
TGME49_202770	TGME49_230960	nucleus - non-chromatin	nucleus - non-chromatin
TGME49_202770	TGME49_233520	nucleus - non-chromatin	nucleus - non-chromatin
TGME49_202770	TGME49_236910	nucleus - non-chromatin	nucleus - non-chromatin
TGME49_202770	TGME49_246500	nucleus - non-chromatin	nucleus - non-chromatin
TGME49_202870	TGME49_248810	nucleus - non-chromatin	nucleus - non-chromatin
TGME49_202870	TGME49_268570	nucleus - non-chromatin	nucleus - non-chromatin
TGME49_202870	TGME49_305850	nucleus - non-chromatin	nucleus - non-chromatin
TGME49_213410	TGME49_223390	nucleus - non-chromatin	nucleus - non-chromatin
TGME49_213410	TGME49_270830	nucleus - non-chromatin	nucleus - non-chromatin
TGME49_213410	TGME49_275750	nucleus - non-chromatin	nucleus - non-chromatin
TGME49_213410	TGME49_300280	nucleus - non-chromatin	nucleus - non-chromatin
TGME49_213410	TGME49_309740	nucleus - non-chromatin	nucleus - non-chromatin
TGME49_213410	TGME49_314790	nucleus - non-chromatin	nucleus - non-chromatin
TGME49_213410	TGME49_235930	nucleus - non-chromatin	nucleus - non-chromatin
TGME49_221660	TGME49_318440	nucleus - non-chromatin	nucleus - non-chromatin
TGME49_222860	TGME49_294620	nucleus - non-chromatin	nucleus - non-chromatin
TGME49_222860	TGME49_294670	nucleus - non-chromatin	nucleus - non-chromatin
TGME49_223390	TGME49_270830	nucleus - non-chromatin	nucleus - non-chromatin
TGME49_223390	TGME49_275750	nucleus - non-chromatin	nucleus - non-chromatin
TGME49_223390	TGME49_300280	nucleus - non-chromatin	nucleus - non-chromatin
TGME49_223390	TGME49_309740	nucleus - non-chromatin	nucleus - non-chromatin
TGME49_223930	TGME49_226250	nucleus - non-chromatin	nucleus - non-chromatin
TGME49_223930	TGME49_321500	nucleus - non-chromatin	nucleus - non-chromatin
TGME49_224850	TGME49_288530	nucleus - non-chromatin	nucleus - non-chromatin
TGME49_224850	TGME49_300280	nucleus - non-chromatin	nucleus - non-chromatin
TGME49_224850	TGME49_309740	nucleus - non-chromatin	nucleus - non-chromatin
TGME49_226250	TGME49_233520	nucleus - non-chromatin	nucleus - non-chromatin
TGME49_226250	TGME49_265310	nucleus - non-chromatin	nucleus - non-chromatin
TGME49_226250	TGME49_279390	nucleus - non-chromatin	nucleus - non-chromatin
TGME49_226250	TGME49_290660	nucleus - non-chromatin	nucleus - non-chromatin
TGME49_228190	TGME49_294620	nucleus - non-chromatin	nucleus - non-chromatin
TGME49_230960	TGME49_236910	nucleus - non-chromatin	nucleus - non-chromatin
TGME49_230960	TGME49_265310	nucleus - non-chromatin	nucleus - non-chromatin
TGME49_233230	TGME49_256770	nucleus - non-chromatin	nucleus - non-chromatin
TGME49_233230	TGME49_267420	nucleus - non-chromatin	nucleus - non-chromatin
TGME49_233520	TGME49_236910	nucleus - non-chromatin	nucleus - non-chromatin
TGME49_233520	TGME49_321360	nucleus - non-chromatin	nucleus - non-chromatin
TGME49_235930	TGME49_249610	nucleus - non-chromatin	nucleus - non-chromatin
TGME49_236540	TGME49_236650	nucleus - non-chromatin	nucleus - non-chromatin
TGME49_236650	TGME49_305850	nucleus - non-chromatin	nucleus - non-chromatin
TGME49_236650	TGME49_309800	nucleus - non-chromatin	nucleus - non-chromatin
TGME49_247610	TGME49_286560	nucleus - non-chromatin	nucleus - non-chromatin
TGME49_249610	TGME49_270710	nucleus - non-chromatin	nucleus - non-chromatin
TGME49_251500	TGME49_294620	nucleus - non-chromatin	nucleus - non-chromatin
TGME49_256770	TGME49_267420	nucleus - non-chromatin	nucleus - non-chromatin
TGME49_256770	TGME49_310700	nucleus - non-chromatin	nucleus - non-chromatin
TGME49_260260	TGME49_286560	nucleus - non-chromatin	nucleus - non-chromatin
TGME49_265310	TGME49_291950	nucleus - non-chromatin	nucleus - non-chromatin
TGME49_265530	TGME49_291950	nucleus - non-chromatin	nucleus - non-chromatin
TGME49_268200	TGME49_321500	nucleus - non-chromatin	nucleus - non-chromatin
TGME49_268570	TGME49_305850	nucleus - non-chromatin	nucleus - non-chromatin
TGME49_270830	TGME49_275750	nucleus - non-chromatin	nucleus - non-chromatin
TGME49_270830	TGME49_300280	nucleus - non-chromatin	nucleus - non-chromatin
TGME49_270830	TGME49_305010	nucleus - non-chromatin	nucleus - non-chromatin
TGME49_270830	TGME49_309740	nucleus - non-chromatin	nucleus - non-chromatin
TGME49_270830	TGME49_314790	nucleus - non-chromatin	nucleus - non-chromatin
TGME49_270830	TGME49_306195	nucleus - non-chromatin	nucleus - non-chromatin
TGME49_270880	TGME49_304760	nucleus - non-chromatin	nucleus - non-chromatin
TGME49_273520	TGME49_294620	nucleus - non-chromatin	nucleus - non-chromatin
TGME49_273520	TGME49_294670	nucleus - non-chromatin	nucleus - non-chromatin
TGME49_275750	TGME49_305010	nucleus - non-chromatin	nucleus - non-chromatin
TGME49_275750	TGME49_309740	nucleus - non-chromatin	nucleus - non-chromatin
TGME49_279390	TGME49_321500	nucleus - non-chromatin	nucleus - non-chromatin
TGME49_294620	TGME49_294670	nucleus - non-chromatin	nucleus - non-chromatin
TGME49_300280	TGME49_305010	nucleus - non-chromatin	nucleus - non-chromatin
TGME49_300280	TGME49_306380	nucleus - non-chromatin	nucleus - non-chromatin
TGME49_300280	TGME49_309740	nucleus - non-chromatin	nucleus - non-chromatin
TGME49_300280	TGME49_314790	nucleus - non-chromatin	nucleus - non-chromatin
TGME49_304970	TGME49_318440	nucleus - non-chromatin	nucleus - non-chromatin
TGME49_305010	TGME49_309740	nucleus - non-chromatin	nucleus - non-chromatin
TGME49_305850	TGME49_313010	nucleus - non-chromatin	nucleus - non-chromatin
TGME49_249610	TGME49_278660	nucleus - non-chromatin	PM - integral
TGME49_280370	TGME49_300100	nucleus - non-chromatin	rhoptries 1
TGME49_280370	TGME49_306060	nucleus - non-chromatin	rhoptries 1
TGME49_223390	TGME49_261440	nucleus - non-chromatin	rhoptries 2
TGME49_213410	TGME49_267350	nucleus - non-chromatin
TGME49_223390	TGME49_267350	nucleus - non-chromatin
TGME49_229360	TGME49_236050	nucleus - non-chromatin
TGME49_253690	TGME49_279100	PM - integral	dense granules
TGME49_253690	TGME49_258470	PM - integral	IMC
TGME49_233220	TGME49_293770	PM - integral	micronemes
TGME49_213280	TGME49_239740	PM - peripheral 1	dense granules
TGME49_213280	TGME49_249990	PM - peripheral 1	dense granules
TGME49_213280	TGME49_254470	PM - peripheral 1	dense granules
TGME49_213280	TGME49_254720	PM - peripheral 1	dense granules
TGME49_213280	TGME49_279100	PM - peripheral 1	dense granules
TGME49_213280	TGME49_323100	PM - peripheral 1	dense granules
TGME49_233450	TGME49_241240	PM - peripheral 1	dense granules
TGME49_233450	TGME49_249990	PM - peripheral 1	dense granules
TGME49_233450	TGME49_254470	PM - peripheral 1	dense granules
TGME49_233450	TGME49_279100	PM - peripheral 1	dense granules
TGME49_233480	TGME49_275440	PM - peripheral 1	dense granules
TGME49_213280	TGME49_230160	PM - peripheral 1	IMC
TGME49_213280	TGME49_221480	PM - peripheral 1	micronemes
TGME49_213280	TGME49_255260	PM - peripheral 1	micronemes
TGME49_233480	TGME49_291890	PM - peripheral 1	micronemes
TGME49_213280	TGME49_280370	PM - peripheral 1	nucleus - non-chromatin
TGME49_233450	TGME49_280370	PM - peripheral 1	nucleus - non-chromatin
TGME49_213280	TGME49_233450	PM - peripheral 1	PM - peripheral 1
TGME49_233450	TGME49_233480	PM - peripheral 1	PM - peripheral 1
TGME49_233450	TGME49_285870	PM - peripheral 1	PM - peripheral 1
TGME49_233450	TGME49_315320	PM - peripheral 1	PM - peripheral 1
TGME49_233480	TGME49_271050	PM - peripheral 1	PM - peripheral 1
TGME49_233480	TGME49_285870	PM - peripheral 1	PM - peripheral 1
TGME49_233480	TGME49_315320	PM - peripheral 1	PM - peripheral 1
TGME49_271050	TGME49_285870	PM - peripheral 1	PM - peripheral 1
TGME49_271050	TGME49_308840	PM - peripheral 1	PM - peripheral 1
TGME49_271050	TGME49_315320	PM - peripheral 1	PM - peripheral 1
TGME49_308840	TGME49_315320	PM - peripheral 1	PM - peripheral 1
TGME49_233450	TGME49_300100	PM - peripheral 1	rhoptries 1
TGME49_233460	TGME49_309590	PM - peripheral 1	rhoptries 1
TGME49_233480	TGME49_309590	PM - peripheral 1	rhoptries 1
TGME49_233480	TGME49_311470	PM - peripheral 1	rhoptries 1
TGME49_271050	TGME49_295110	PM - peripheral 1	rhoptries 1
TGME49_271050	TGME49_295125	PM - peripheral 1	rhoptries 1
TGME49_271050	TGME49_308090	PM - peripheral 1	rhoptries 1
TGME49_271050	TGME49_309590	PM - peripheral 1	rhoptries 1
TGME49_285870	TGME49_295110	PM - peripheral 1	rhoptries 1
TGME49_285870	TGME49_308090	PM - peripheral 1	rhoptries 1
TGME49_285870	TGME49_309590	PM - peripheral 1	rhoptries 1
TGME49_285870	TGME49_311470	PM - peripheral 1	rhoptries 1
TGME49_308840	TGME49_309590	PM - peripheral 1	rhoptries 1
TGME49_233450	TGME49_294790	PM - peripheral 1	rhoptries 2
TGME49_285870	TGME49_297070	PM - peripheral 1	rhoptries 2
TGME49_285180	TGME49_289600	PM - peripheral 2	cytosol
TGME49_285180	TGME49_293900	PM - peripheral 2	micronemes
TGME49_207830	TGME49_292120	PM - peripheral 2	PM - peripheral 2
TGME49_207830	TGME49_313290	PM - peripheral 2	PM - peripheral 2
TGME49_215775	TGME49_227970	rhoptries 1	apicoplast
TGME49_203990	TGME49_217900	rhoptries 1	cytosol
TGME49_203990	TGME49_285710	rhoptries 1	cytosol
TGME49_215775	TGME49_265510	rhoptries 1	cytosol
TGME49_215775	TGME49_313560	rhoptries 1	cytosol
TGME49_290300	TGME49_310030	rhoptries 1	cytosol
TGME49_203990	TGME49_215220	rhoptries 1	dense granules
TGME49_211260	TGME49_219810	rhoptries 1	dense granules
TGME49_243730	TGME49_275440	rhoptries 1	dense granules
TGME49_243730	TGME49_310780	rhoptries 1	dense granules
TGME49_258580	TGME49_275440	rhoptries 1	dense granules
TGME49_300100	TGME49_309760	rhoptries 1	dense granules
TGME49_306060	TGME49_309600	rhoptries 1	dense granules
TGME49_306060	TGME49_323100	rhoptries 1	dense granules
TGME49_203990	TGME49_230210	rhoptries 1	IMC
TGME49_211290	TGME49_258470	rhoptries 1	IMC
TGME49_215775	TGME49_231160	rhoptries 1	IMC
TGME49_215775	TGME49_220270	rhoptries 1	IMC
TGME49_225860	TGME49_311230	rhoptries 1	IMC
TGME49_242820	TGME49_293360	rhoptries 1	IMC
TGME49_229010	TGME49_283540	rhoptries 1	micronemes
TGME49_203990	TGME49_288680	rhoptries 1	nucleus - chromatin
TGME49_243730	TGME49_301440	rhoptries 1	nucleus - chromatin
TGME49_211290	TGME49_285870	rhoptries 1	PM - peripheral 1
TGME49_211290	TGME49_315320	rhoptries 1	PM - peripheral 1
TGME49_295110	TGME49_315320	rhoptries 1	PM - peripheral 1
TGME49_308090	TGME49_308840	rhoptries 1	PM - peripheral 1
TGME49_308090	TGME49_315320	rhoptries 1	PM - peripheral 1
TGME49_311470	TGME49_315320	rhoptries 1	PM - peripheral 1
[truncated: 64 more rows]
