# Supplementary material for: ToxoNet: A high confidence map of protein-protein interactions in Toxoplasma gondii
Source: PLoS Comput Biol. 2024 Jun 20;20(6):e1012208. doi: 10.1371/journal.pcbi.1012208 (PMC11219001; doi:10.1371/journal.pcbi.1012208)
Supplement: S10 Table — The ‘Bait’, ‘Prey’ and ‘Prey Gene’ columns indicate the bait, identified prey and the identified prey’s gene name, respectively. The ‘ToxoNet HC’ and ‘ToxoNet LC’ columns indicate whether the prey is a predicted interactor of the bait in the ToxoNet high confidence and low confidence networks, respectively. The ‘ToxoNet Cluster’ column indicates the ToxoNet cluster that contains both the prey identified by AP-MS and the bait. The ‘Spectral Counts’, ‘Number Replicates’, ‘Control Spectral Counts’ and ‘BFDR’ columns indicate the number of spectral counts for each prey identified in the bait eluent, the number of biological replicates for the bait, the number of spectral counts for each prey identified in the negative control eluent and the Bayesian false discovery rate, as determined by SAINTexpress, respectively. (XLSX) [file pcbi.1012208.s018.xlsx]

## Sheet: 306650_NP40
TGME49_306650 AP-MS Results (with 1% NP-40 lysis)
Bait	Prey	Prey Gene	ToxoNet HC	ToxoNet LC	ToxoNet Cluster	Spectral Counts	Number Replicates	Control Spectral Counts	BFDR
TGME49_306650	TGME49_252630	TGME49_252630				23|16	2	0|0	0
TGME49_306650	TGME49_226500	TGME49_226500				7|3	2	0|0	0
TGME49_306650	TGME49_273760	HSP70				3|4	2	0|0	0
TGME49_306650	TGME49_315930	TGME49_315930				34|15	2	0|0	0
TGME49_306650	TGME49_230350	TGME49_230350				4|3	2	0|0	0
TGME49_306650	TGME49_206480	TGME49_206480				10|8	2	0|0	0
TGME49_306650	TGME49_289690	GAPDH1				2|3	2	0|0	0.01
TGME49_306650	TGME49_227920	TGME49_227920				5|2	2	0|0	0.01
TGME49_306650	TGME49_314480	TGME49_314480				2|2	2	0|0	0.02
TGME49_306650	TGME49_260380	TGME49_260380				2|2	2	0|0	0.02
TGME49_306650	TGME49_239087	TGME49_239087				2|2	2	0|0	0.02
TGME49_306650	TGME49_205700	TGME49_205700				2|2	2	0|0	0.02
TGME49_306650	TGME49_259240	RPS21				0|3	2	0|0	0.05
TGME49_306650	TGME49_310530	TGME49_310530				3|0	2	0|0	0.05
TGME49_306650	TGME49_225240	TGME49_225240				7|5	2	3|0	0.11
TGME49_306650	TGME49_215590	TGME49_215590				2|0	2	0|0	0.14
TGME49_306650	TGME49_204400	TGME49_204400				2|0	2	0|0	0.14
TGME49_306650	TGME49_232130	TGME49_232130				2|0	2	0|0	0.14
TGME49_306650	TGME49_247440	TGME49_247440				2|0	2	0|0	0.14
TGME49_306650	TGME49_319920	TGME49_319920				2|0	2	0|0	0.14
TGME49_306650	TGME49_316900	TGME49_316900				2|0	2	0|0	0.14
TGME49_306650	TGME49_246635	TGME49_246635				0|2	2	0|0	0.14
TGME49_306650	TGME49_230160	TGME49_230160				0|2	2	0|0	0.14
TGME49_306650	TGME49_216880	TGME49_216880				0|2	2	0|0	0.14
TGME49_306650	TGME49_273060	TGME49_273060				0|2	2	0|0	0.14
TGME49_306650	TGME49_315570	TGME49_315570				0|2	2	0|0	0.14
TGME49_306650	TGME49_223940	TGME49_223940				2|0	2	0|0	0.14
TGME49_306650	TGME49_203750	TGME49_203750				0|2	2	0|0	0.14
TGME49_306650	TGME49_244420	TGME49_244420				0|2	2	0|0	0.14
TGME49_306650	TGME49_263020	TGME49_263020				0|2	2	0|0	0.14
TGME49_306650	TGME49_248490	TGME49_248490				2|0	2	0|0	0.14
TGME49_306650	TGME49_215700	TGME49_215700				0|2	2	0|0	0.14
TGME49_306650	TGME49_314260	TGME49_314260				2|0	2	0|0	0.14
TGME49_306650	TGME49_302009	TGME49_302009				2|0	2	0|0	0.14
TGME49_306650	TGME49_230520	TGME49_230520				2|0	2	0|0	0.14
TGME49_306650	TGME49_306060	RON8				2|0	2	0|0	0.14
TGME49_306650	TGME49_315320	SRS52A				0|4	2	2|0	0.38
TGME49_306650	TGME49_290700	TGME49_290700				3|2	2	2|0	0.39
TGME49_306650	TGME49_215775	ROP8				4|3	2	3|0	0.41
TGME49_306650	TGME49_285870	SRS20A				0|3	2	2|0	0.42
TGME49_306650	TGME49_247550	HSP60				3|0	2	0|2	0.42
TGME49_306650	TGME49_269885	TLN1				4|2	2	0|3	0.44
TGME49_306650	TGME49_219320	GAP50				2|2	2	0|2	0.45
TGME49_306650	TGME49_214940	TGME49_214940				2|2	2	2|0	0.45
TGME49_306650	TGME49_289530	RPL19				2|2	2	2|0	0.45
TGME49_306650	TGME49_201780	MIC2				3|2	2	0|3	0.48
TGME49_306650	TGME49_262920	TGME49_262920				2|3	2	0|3	0.48
TGME49_306650	TGME49_310780	GRA4				2|3	2	0|3	0.48
TGME49_306650	TGME49_209030	ACT1				2|0	2	0|2	0.51
TGME49_306650	TGME49_251870	TGME49_251870				2|0	2	2|0	0.51
TGME49_306650	TGME49_319950	TGME49_319950				2|0	2	0|2	0.51
TGME49_306650	TGME49_215400	TGME49_215400				0|3	2	0|3	0.54
TGME49_306650	TGME49_253370	TGME49_253370				3|3	2	0|4	0.55
TGME49_306650	TGME49_217890	TGME49_217890				4|0	2	2|2	0.55
TGME49_306650	TGME49_222180	TGME49_222180				5|4	2	3|2	0.56
TGME49_306650	TGME49_239760	RPL22				5|2	2	2|3	0.57
TGME49_306650	TGME49_253830	TGME49_253830				7|6	2	3|4	0.58
TGME49_306650	TGME49_275850	GRA12				10|13	2	5|7	0.58
TGME49_306650	TGME49_204130	PLP1				4|5	2	3|3	0.59
TGME49_306650	TGME49_220150	TGME49_220150				3|6	2	2|5	0.6
TGME49_306650	TGME49_262620	TGME49_262620			Cluster 2	6|2	2	2|5	0.6
TGME49_306650	TGME49_203290	TGME49_203290				3|3	2	2|3	0.61
TGME49_306650	TGME49_233480	SRS29C				3|3	2	3|2	0.61
TGME49_306650	TGME49_270240	MAG1				5|7	2	3|5	0.62
TGME49_306650	TGME49_295125	ROP4				7|3	2	4|4	0.63
TGME49_306650	TGME49_232940	HSP20				7|3	2	5|3	0.63
TGME49_306650	TGME49_311470	RON5				27|25	2	14|10	0.64
TGME49_306650	TGME49_220400	ADF				2|3	2	2|3	0.65
TGME49_306650	TGME49_217570	RPS27				3|2	2	2|3	0.65
TGME49_306650	TGME49_263530	TGME49_263530				6|5	2	3|5	0.66
TGME49_306650	TGME49_201130	ROP33				4|4	2	2|5	0.66
TGME49_306650	TGME49_229930	TGME49_229930				4|3	2	2|5	0.67
TGME49_306650	TGME49_272370	TGME49_272370				4|0	2	4|3	0.67
TGME49_306650	TGME49_239890	TGME49_239890				5|4	2	4|4	0.68
TGME49_306650	TGME49_271050	SRS34A				9|13	2	9|6	0.68
TGME49_306650	TGME49_249900	TGME49_249900				7|4	2	5|5	0.68
TGME49_306650	TGME49_311720	TGME49_311720				5|4	2	3|6	0.69
TGME49_306650	TGME49_211680	TGME49_211680				5|3	2	6|3	0.69
TGME49_306650	TGME49_318160	TGME49_318160				9|10	2	6|7	0.69
TGME49_306650	TGME49_203310	GRA7				36|21	2	11|21	0.7
TGME49_306650	TGME49_229010	RON4				21|18	2	9|13	0.7
TGME49_306650	TGME49_223050	RPS20				7|10	2	4|11	0.71
TGME49_306650	TGME49_255260	TGME49_255260				11|10	2	9|7	0.71
TGME49_306650	TGME49_218260	TGME49_218260				16|25	2	13|13	0.71
TGME49_306650	TGME49_284560	RPL9				9|3	2	10|6	0.72
TGME49_306650	TGME49_242680	RPL24E				9|4	2	9|8	0.72
TGME49_306650	TGME49_312090	RPL23				9|8	2	8|9	0.72
TGME49_306650	TGME49_254720	GRA8				8|10	2	6|10	0.72
TGME49_306650	TGME49_289750	RPL40				8|10	2	8|10	0.73
TGME49_306650	TGME49_232300	RPS3				10|7	2	8|10	0.73
TGME49_306650	TGME49_216010	RPL24				11|11	2	8|12	0.74
TGME49_306650	TGME49_227620	GRA2				10|6	2	8|11	0.74
TGME49_306650	TGME49_300100	RON2				32|22	2	20|16	0.74
TGME49_306650	TGME49_233460	SRS29B				6|14	2	10|13	0.75
TGME49_306650	TGME49_227360	RPL3				15|14	2	15|11	0.75
TGME49_306650	TGME49_254440	RPL12				12|9	2	12|11	0.75
TGME49_306650	TGME49_215785	ROP2A				22|19	2	12|17	0.75
TGME49_306650	TGME49_305520	RPS2				19|12	2	15|17	0.76
TGME49_306650	TGME49_226240	TGME49_226240				15|11	2	14|14	0.76
TGME49_306650	TGME49_226970	RPS11				23|19	2	18|17	0.76
TGME49_306650	TGME49_309120	RPL4				14|12	2	13|14	0.76
TGME49_306650	TGME49_300000	RPL18				13|16	2	16|15	0.77
TGME49_306650	TGME49_294560	ROP37				15|16	2	14|17	0.77
TGME49_306650	TGME49_295110	ROP7				23|14	2	16|20	0.77
TGME49_306650	TGME49_242330	RPS5				18|11	2	17|15	0.77
TGME49_306650	TGME49_292130	RPL13A				20|22	2	15|20	0.77
TGME49_306650	TGME49_312960	TGME49_312960				18|16	2	16|17	0.78
TGME49_306650	TGME49_227600	RPL34				16|19	2	18|17	0.78
TGME49_306650	TGME49_230180	TGME49_230180				33|22	2	21|25	0.78
TGME49_306650	TGME49_294980	TGME49_294980				18|13	2	16|17	0.78
TGME49_306650	TGME49_288720	RPL10				23|18	2	21|16	0.78
TGME49_306650	TGME49_242800	TGME49_242800				20|17	2	16|21	0.79
TGME49_306650	TGME49_245460	RPS8				19|25	2	18|25	0.79
TGME49_306650	TGME49_310490	RPL27A				20|17	2	16|20	0.79
TGME49_306650	TGME49_209910	TGME49_209910				38|27	2	26|30	0.79
TGME49_306650	TGME49_207440	RPS4				36|40	2	28|28	0.79
TGME49_306650	TGME49_249250	RPL35A				28|27	2	29|24	0.8
TGME49_306650	TGME49_254620	RPL39				31|25	2	30|31	0.8
TGME49_306650	TGME49_264660	SRS44				66|44	2	43|45	0.8
TGME49_306650	TGME49_239260	TGME49_239260				42|33	2	39|32	0.8
TGME49_306650	TGME49_320050	RPL5				31|29	2	27|27	0.8
TGME49_306650	TGME49_261580	TGME49_261580				37|29	2	26|30	0.8
TGME49_306650	TGME49_229250	RPL28				36|37	2	34|37	0.81
TGME49_306650	TGME49_250810	RPL35				36|32	2	31|38	0.81
TGME49_306650	TGME49_218850	RPS9				54|43	2	46|38	0.81
TGME49_306650	TGME49_263050	RPL13				38|39	2	34|36	0.81
TGME49_306650	TGME49_225080	RPS18				49|39	2	42|48	0.81
TGME49_306650	TGME49_300200	TGME49_300200				40|29	2	35|43	0.81
TGME49_306650	TGME49_261250	TGME49_261250				40|37	2	33|42	0.81
TGME49_306650	TGME49_266070	RPL31				59|52	2	50|59	0.82
TGME49_306650	TGME49_258580	ROP17				92|98	2	87|79	0.82
TGME49_306650	TGME49_245680	RPL21				56|46	2	51|50	0.82
TGME49_306650	TGME49_289970	TGME49_289970				67|55	2	59|52	0.82
TGME49_306650	TGME49_299050	RPL17				91|84	2	64|70	0.82
TGME49_306650	TGME49_245620	RPS27A				76|77	2	75|77	0.82
TGME49_306650	TGME49_319560	MIC3				87|78	2	83|78	0.82
TGME49_306650	TGME49_297430	TGME49_297430				164|153	2	128|134	0.83
TGME49_306650	TGME49_238010	RPL23A				203|186	2	177|208	0.83
TGME49_306650	TGME49_267060	RPL14				84|84	2	79|83	0.83
TGME49_306650	TGME49_300190	RPL37A			Cluster 12	178|156	2	166|170	0.83
TGME49_306650	TGME49_204020	RPL8				82|91	2	76|103	0.83
TGME49_306650	TGME49_262690	RPL27				170|164	2	139|148	0.83
TGME49_306650	TGME49_238250	RPL36				89|65	2	83|88	0.83
TGME49_306650	TGME49_270380	RPS13				140|133	2	140|139	0.83
TGME49_306650	TGME49_290040	TGME49_290040				4|5	2	5|6	0.84
TGME49_306650	TGME49_309590	ROP1				353|359	2	383|399	0.84
TGME49_306650	TGME49_231140	RPS25				32|28	2	42|44	0.84
TGME49_306650	TGME49_240060	TGME49_240060				45|37	2	54|64	0.84
TGME49_306650	TGME49_212290	RPS19				14|18	2	24|25	0.84
TGME49_306650	TGME49_275810	RPS10				18|16	2	23|34	0.84
TGME49_306650	TGME49_313390	RPL6				220|191	2	207|203	0.84
TGME49_306650	TGME49_232230	RPL30				35|26	2	39|42	0.84
TGME49_306650	TGME49_264080	ACP				0|3	2	3|4	0.84
TGME49_306650	TGME49_305750	TGME49_305750				2|2	2	3|4	0.84
TGME49_306650	TGME49_267400	RPL32				72|74	2	73|78	0.84
TGME49_306650	TGME49_262670	RPL18A				114|102	2	121|111	0.84
TGME49_306650	TGME49_280518	TGME49_280518				4|2	2	4|5	0.84
TGME49_306650	TGME49_315610	TGME49_315610				76|77	2	91|84	0.84
TGME49_306650	TGME49_249570	TGME49_249570				4|2	2	4|4	0.84
TGME49_306650	TGME49_207840	RPS17				153|130	2	151|162	0.84
TGME49_306650	TGME49_311430	TGME49_311430				137|127	2	137|163	0.84
TGME49_306650	TGME49_232710	RPS3A				57|52	2	62|76	0.84
TGME49_306650	TGME49_254380	TGME49_254380				2|0	2	5|3	0.84
TGME49_306650	TGME49_231080	RPL38				44|35	2	44|46	0.84
TGME49_306650	TGME49_308090	ROP5				24|21	2	26|28	0.84
TGME49_306650	TGME49_211470	TGME49_211470				5|3	2	5|6	0.84
TGME49_306650	TGME49_261570	RPL7A				140|135	2	137|150	0.84
TGME49_306650	TGME49_286420	TGME49_286420				14|15	2	19|25	0.84
TGME49_306650	TGME49_263700	RPS14				23|18	2	29|27	0.84
TGME49_306650	TGME49_225120	TGME49_225120				0|2	2	3|3	0.84
TGME49_306650	TGME49_234450	RPS15A				16|11	2	16|17	0.84
TGME49_306650	TGME49_223855	TGME49_223855				2|2	2	8|7	0.84
TGME49_306650	TGME49_227280	GRA3				25|24	2	31|38	0.84
TGME49_306650	TGME49_220240	TGME49_220240				5|2	2	7|8	0.84
TGME49_306650	TGME49_205250	ROP18				8|10	2	10|10	0.84
TGME49_306650	TGME49_306400	TGME49_306400				4|2	2	6|6	0.84
TGME49_306650	TGME49_306380	TGME49_306380				7|6	2	7|8	0.84
TGME49_306650	TGME49_263300	TGME49_263300				3|3	2	2|4	0.84
TGME49_306650	TGME49_203630	RPL44				19|20	2	18|27	0.84
TGME49_306650	TGME49_272010	TGME49_272010			Cluster 2; Cluster 87	13|12	2	15|17	0.84
TGME49_306650	TGME49_205180	TGME49_205180				55|45	2	60|68	0.84
TGME49_306650	TGME49_305850	TGME49_305850				4|5	2	6|7	0.84
TGME49_306650	TGME49_243570	RPS26				19|14	2	21|17	0.84
TGME49_306650	TGME49_255160	TGME49_255160				6|3	2	6|6	0.84
TGME49_306650	TGME49_309820	RPL11				21|16	2	25|26	0.84
TGME49_306650	TGME49_262935	TGME49_262935				2|4	2	3|5	0.84
TGME49_306650	TGME49_229670	RPS23				14|11	2	15|14	0.84
TGME49_306650	TGME49_213350	RPS15				19|16	2	15|24	0.84
TGME49_306650	TGME49_263040	RPS16				20|19	2	25|24	0.84
TGME49_306650	TGME49_215470	RPL10A				19|10	2	24|23	0.84
TGME49_306650	TGME49_286450	GRA5				2|2	2	2|7	0.84
TGME49_306650	TGME49_230190	TGME49_230190				5|5	2	6|5	0.84
TGME49_306650	TGME49_305160	TGME49_305160				54|40	2	47|62	0.84
TGME49_306650	TGME49_248390	RPL26				62|58	2	63|65	0.84
TGME49_306650	TGME49_202200	TGME49_202200				2|0	2	2|4	0.84
TGME49_306650	TGME49_210370	TGME49_210370				6|5	2	6|6	0.84
TGME49_306650	TGME49_225160	TGME49_225160				3|2	2	4|3	0.84
TGME49_306650	TGME49_267350	TGME49_267350				2|0	2	2|2	0.84
TGME49_306650	TGME49_250730	TGME49_250730				8|9	2	10|9	0.84
TGME49_306650	TGME49_213900	TGME49_213900				3|2	2	3|3	0.84
TGME49_306650	TGME49_291850	RPS30				3|2	2	3|3	0.84
TGME49_306650	TGME49_239330	RPL37				4|4	2	4|4	0.84
TGME49_306650	TGME49_216435	TGME49_216435				3|3	2	3|4	0.84
TGME49_306650	TGME49_263320	TGME49_263320				27|25	2	26|31	0.84
TGME49_306650	TGME49_215460	RPS24				31|28	2	29|38	0.84
TGME49_306650	TGME49_210690	RPS6				32|34	2	32|37	0.84
TGME49_306650	TGME49_271390	TGME49_271390				4|3	2	7|3	0.84
TGME49_306650	TGME49_314810	RPL7				54|54	2	56|55	0.84
TGME49_306650	TGME49_206590	CDPK2A				2|0	2	2|3	0.84
TGME49_306650	TGME49_201390	TGME49_201390				11|8	2	16|16	0.84
TGME49_306650	TGME49_321500	TGME49_321500				3|3	2	3|3	0.84
TGME49_306650	TGME49_314750	TGME49_314750				73|50	2	91|100	0.84
TGME49_306650	TGME49_219828	TGME49_219828				3|2	2	3|5	0.84
TGME49_306650	TGME49_239100	RPS7				80|60	2	90|94	0.84

## Sheet: 306650
TGME49_306650 AP-MS Results (with sonication lysis)
Bait	Prey	Prey Gene	ToxoNet HC	ToxoNet LC	ToxoNet Cluster	Spectral Counts	Number Replicates	Control Spectral Counts	BFDR
TGME49_306650	TGME49_309752	TGME49_309752				2|3	2	0|0|0	0
TGME49_306650	TGME49_286580	TGME49_286580				4|9	2	0|0|0	0
TGME49_306650	TGME49_320140	TGME49_320140				4|4	2	0|0|0	0
TGME49_306650	TGME49_224900	TGME49_224900				10|2	2	0|0|0	0
TGME49_306650	TGME49_247770	TGME49_247770				4|3	2	0|0|1	0
TGME49_306650	TGME49_236210	TGME49_236210			Cluster 2; Cluster 87	2|8	2	0|0|0	0
TGME49_306650	TGME49_215430	TGME49_215430				2|3	2	0|0|0	0
TGME49_306650	TGME49_255910	TGME49_255910				2|2	2	0|0|0	0
TGME49_306650	TGME49_258410	PHIL1				4|4	2	0|0|0	0
TGME49_306650	TGME49_236650	DDX17				2|7	2	0|0|0	0
TGME49_306650	TGME49_209950	TGME49_209950				2|2	2	0|0|0	0
TGME49_306650	TGME49_201680	TGME49_201680				2|3	2	0|0|0	0
TGME49_306650	TGME49_249270	TGME49_249270				2|8	2	0|0|0	0
TGME49_306650	TGME49_239820	TGME49_239820				2|4	2	0|0|0	0
TGME49_306650	TGME49_242070	TGME49_242070				5|4	2	2|0|0	0.01
TGME49_306650	TGME49_286720	HSP28				3|5	2	0|0|2	0.01
TGME49_306650	TGME49_244560	TGME49_244560				19|22	2	12|3|0	0.01
TGME49_306650	TGME49_248250	TGME49_248250				4|7	2	0|2|0	0.01
TGME49_306650	TGME49_252630	TGME49_252630				2|3	2	0|0|1	0.01
TGME49_306650	TGME49_315930	TGME49_315930				2|6	2	0|0|2	0.02
TGME49_306650	TGME49_291960	ROP40				4|6	2	4|0|0	0.02
TGME49_306650	TGME49_288750	TGME49_288750				2|6	2	0|0|2	0.02
TGME49_306650	TGME49_318340	TGME49_318340				3|4	2	2|0|0	0.02
TGME49_306650	TGME49_319350	SRS17B				2|3	2	0|2|0	0.03
TGME49_306650	TGME49_289690	GAPDH1				5|6	2	4|0|1	0.03
TGME49_306650	TGME49_320220	TGME49_320220				2|5	2	0|0|3	0.04
TGME49_306650	TGME49_265370	TGME49_265370				2|2	2	0|0|2	0.04
TGME49_306650	TGME49_310750	TGME49_310750				2|9	2	0|3|1	0.05
TGME49_306650	TGME49_289530	RPL19				3|6	2	3|2|0	0.06
TGME49_306650	TGME49_249900	TGME49_249900				7|26	2	5|5|7	0.06
TGME49_306650	TGME49_210408	TGME49_210408				62|21	2	18|16|14	0.06
TGME49_306650	TGME49_324600	TGME49_324600				9|0	2	0|0|1	0.06
TGME49_306650	TGME49_205510	TGME49_205510				0|8	2	0|0|0	0.07
TGME49_306650	TGME49_215590	TGME49_215590				0|8	2	0|0|0	0.07
TGME49_306650	TGME49_279420	TGME49_279420				0|30	2	2|4|0	0.07
TGME49_306650	TGME49_247470	TGME49_247470				0|11	2	2|2|0	0.07
TGME49_306650	TGME49_290950	TGME49_290950				0|9	2	0|0|0	0.07
TGME49_306650	TGME49_293430	TGME49_293430				0|5	2	0|0|0	0.08
TGME49_306650	TGME49_206480	TGME49_206480				0|6	2	0|0|0	0.08
TGME49_306650	TGME49_200250	MIC17A				0|6	2	0|0|0	0.08
TGME49_306650	TGME49_313665	TGME49_313665				0|6	2	0|0|0	0.08
TGME49_306650	TGME49_229920	TGME49_229920				0|5	2	0|0|0	0.08
TGME49_306650	TGME49_202680	TGME49_202680			Cluster 2; Cluster 87	0|6	2	0|0|0	0.08
TGME49_306650	TGME49_202200	TGME49_202200				0|5	2	0|0|0	0.08
TGME49_306650	TGME49_225790	TGME49_225790				0|5	2	0|0|0	0.08
TGME49_306650	TGME49_274060	OMT				0|6	2	0|0|0	0.08
TGME49_306650	TGME49_247520	TGME49_247520				0|4	2	0|0|0	0.1
TGME49_306650	TGME49_257990	TGME49_257990				0|4	2	0|0|0	0.1
TGME49_306650	TGME49_254030	TGME49_254030				0|4	2	0|0|0	0.1
TGME49_306650	TGME49_217890	TGME49_217890				0|4	2	0|0|0	0.1
TGME49_306650	TGME49_228630	TGME49_228630				0|4	2	0|0|0	0.1
TGME49_306650	TGME49_247700	AP2XII4				0|4	2	0|0|0	0.1
TGME49_306650	TGME49_217480	TGME49_217480				0|4	2	0|0|0	0.1
TGME49_306650	TGME49_205470	TGME49_205470	Unsupervised	Unsupervised		4|0	2	0|0|0	0.1
TGME49_306650	TGME49_215280	TGME49_215280				0|4	2	0|0|0	0.1
TGME49_306650	TGME49_236970	TGME49_236970				0|4	2	0|0|0	0.1
TGME49_306650	TGME49_290160	TGME49_290160				0|4	2	0|0|0	0.1
TGME49_306650	TGME49_247550	HSP60				3|0	2	0|0|0	0.12
TGME49_306650	TGME49_262050	ROP39				0|8	2	2|2|0	0.12
TGME49_306650	TGME49_216860	DDX39				0|3	2	0|0|0	0.12
TGME49_306650	TGME49_251780	TGME49_251780				3|0	2	0|0|0	0.12
TGME49_306650	TGME49_238040	TGME49_238040				0|3	2	0|0|0	0.12
TGME49_306650	TGME49_239770	ALV7				0|3	2	0|0|0	0.12
TGME49_306650	TGME49_294620	TGME49_294620				0|3	2	0|0|0	0.12
TGME49_306650	TGME49_212300	TGME49_212300				0|3	2	0|0|0	0.12
TGME49_306650	TGME49_258470	TGME49_258470				0|3	2	0|0|0	0.12
TGME49_306650	TGME49_294200	TGME49_294200				0|3	2	0|0|0	0.12
TGME49_306650	TGME49_269190	GAPDH2				0|3	2	0|0|0	0.12
TGME49_306650	TGME49_263180	TGME49_263180				0|3	2	0|0|0	0.12
TGME49_306650	TGME49_321500	TGME49_321500				0|3	2	0|0|0	0.12
TGME49_306650	TGME49_230420	TGME49_230420				0|3	2	0|0|0	0.12
TGME49_306650	TGME49_218260	TGME49_218260				0|3	2	0|0|0	0.12
TGME49_306650	TGME49_219300	TGME49_219300				3|0	2	0|0|0	0.12
TGME49_306650	TGME49_237820	ISP2				3|0	2	0|0|0	0.12
TGME49_306650	TGME49_251810	TGME49_251810				3|0	2	0|0|0	0.12
TGME49_306650	TGME49_204340	TGME49_204340				0|3	2	0|0|0	0.12
TGME49_306650	TGME49_202620	TGME49_202620				0|3	2	0|0|0	0.12
TGME49_306650	TGME49_220270	IMC6				0|3	2	0|0|0	0.12
TGME49_306650	TGME49_240600	TGME49_240600				0|3	2	0|0|0	0.12
TGME49_306650	TGME49_286440	TGME49_286440				0|3	2	0|0|0	0.12
TGME49_306650	TGME49_306670	TGME49_306670				0|3	2	0|0|0	0.12
TGME49_306650	TGME49_312270	ROP13				0|3	2	0|0|0	0.12
TGME49_306650	TGME49_209260	TGME49_209260				0|3	2	0|0|0	0.12
TGME49_306650	TGME49_223880	TGME49_223880				0|3	2	0|0|0	0.12
TGME49_306650	TGME49_298990	TGME49_298990				0|3	2	0|0|0	0.12
TGME49_306650	TGME49_209440	TGME49_209440				0|3	2	0|0|0	0.12
TGME49_306650	TGME49_222240	TGME49_222240				0|3	2	0|0|0	0.12
TGME49_306650	TGME49_248670	TGME49_248670				0|3	2	0|0|0	0.12
TGME49_306650	TGME49_264040	TGME49_264040			Cluster 2; Cluster 12; Cluster 87	0|3	2	0|0|0	0.12
TGME49_306650	TGME49_313010	DDX6				0|3	2	0|0|0	0.12
TGME49_306650	TGME49_252270	TGME49_252270				0|3	2	0|0|0	0.12
TGME49_306650	TGME49_239070	TGME49_239070				0|3	2	0|0|0	0.12
TGME49_306650	TGME49_310780	GRA4				0|3	2	0|0|0	0.12
TGME49_306650	TGME49_234900	TGME49_234900				0|3	2	0|0|0	0.12
TGME49_306650	TGME49_255220	AP2VIIB3				0|3	2	0|0|0	0.12
TGME49_306650	TGME49_269180	TGME49_269180				0|7	2	0|2|0	0.16
TGME49_306650	TGME49_289050	TGME49_289050				0|6	2	2|2|0	0.16
TGME49_306650	TGME49_308870	TGME49_308870				0|10	2	3|3|0	0.16
TGME49_306650	TGME49_256770	TGME49_256770				0|6	2	2|2|0	0.16
TGME49_306650	TGME49_254470	TGME49_254470				0|7	2	0|2|0	0.16
TGME49_306650	TGME49_223920	RON3				3|35	2	12|7|1	0.16
TGME49_306650	TGME49_217680	TGME49_217680				0|19	2	6|6|0	0.16
TGME49_306650	TGME49_249250	RPL35A				0|7	2	2|0|0	0.16
TGME49_306650	TGME49_277270	TGME49_277270				0|7	2	2|2|0	0.16
TGME49_306650	TGME49_306060	RON8				0|27	2	9|5|0	0.16
TGME49_306650	TGME49_218960	AP2XII1				0|6	2	2|2|0	0.16
TGME49_306650	TGME49_263760	TGME49_263760				0|2	2	0|0|0	0.17
TGME49_306650	TGME49_309040	TGME49_309040				0|2	2	0|0|0	0.17
TGME49_306650	TGME49_258390	TGME49_258390				0|2	2	0|0|0	0.17
TGME49_306650	TGME49_232000	TGME49_232000				0|2	2	0|0|0	0.17
TGME49_306650	TGME49_202490	AP2VIIA7				2|0	2	0|0|0	0.17
TGME49_306650	TGME49_270510	TGME49_270510				2|0	2	0|0|0	0.17
TGME49_306650	TGME49_211710	TGME49_211710				0|2	2	0|0|0	0.17
TGME49_306650	TGME49_261960	TGME49_261960				0|2	2	0|0|0	0.17
TGME49_306650	TGME49_244460	TGME49_244460				0|2	2	0|0|0	0.17
TGME49_306650	TGME49_208790	TGME49_208790				0|2	2	0|0|0	0.17
TGME49_306650	TGME49_293690	PRF				2|0	2	0|0|0	0.17
TGME49_306650	TGME49_219270	TGME49_219270				0|2	2	0|0|0	0.17
TGME49_306650	TGME49_308970	TGME49_308970				0|2	2	0|0|0	0.17
TGME49_306650	TGME49_205570	TGME49_205570				0|2	2	0|0|0	0.17
TGME49_306650	TGME49_208370	TGME49_208370				0|2	2	0|0|0	0.17
TGME49_306650	TGME49_292950	TGME49_292950				0|2	2	0|0|0	0.17
TGME49_306650	TGME49_254880	TGME49_254880				0|2	2	0|0|0	0.17
TGME49_306650	TGME49_271970	TGME49_271970				0|2	2	0|0|0	0.17
TGME49_306650	TGME49_262730	ROP16				0|2	2	0|0|0	0.17
TGME49_306650	TGME49_255300	TGME49_255300				0|2	2	0|0|0	0.17
TGME49_306650	TGME49_315770	TGME49_315770				2|0	2	0|0|0	0.17
TGME49_306650	TGME49_203490	TGME49_203490				0|2	2	0|0|0	0.17
TGME49_306650	TGME49_225720	TGME49_225720				0|2	2	0|0|0	0.17
TGME49_306650	TGME49_319920	TGME49_319920				2|0	2	0|0|0	0.17
TGME49_306650	TGME49_313070	TGME49_313070				0|2	2	0|0|0	0.17
TGME49_306650	TGME49_319610	TGME49_319610				0|2	2	0|0|0	0.17
TGME49_306650	TGME49_243950	TGME49_243950				2|0	2	0|0|0	0.17
TGME49_306650	TGME49_262640	TGME49_262640				0|2	2	0|0|0	0.17
TGME49_306650	TGME49_220400	ADF				2|0	2	0|0|0	0.17
TGME49_306650	TGME49_266830	TGME49_266830				0|2	2	0|0|0	0.17
TGME49_306650	TGME49_209290	RPS28				2|0	2	0|0|0	0.17
TGME49_306650	TGME49_258070	TGME49_258070				0|2	2	0|0|0	0.17
TGME49_306650	TGME49_214940	TGME49_214940				0|2	2	0|0|0	0.17
TGME49_306650	TGME49_264472	TGME49_264472				0|2	2	0|0|0	0.17
TGME49_306650	TGME49_209570	XPMC2				0|2	2	0|0|0	0.17
TGME49_306650	TGME49_310760	TGME49_310760				0|2	2	0|0|0	0.17
TGME49_306650	TGME49_270320	TGME49_270320				0|2	2	0|0|0	0.17
TGME49_306650	TGME49_255310	TGME49_255310				0|2	2	0|0|0	0.17
TGME49_306650	TGME49_261580	TGME49_261580				0|2	2	0|0|0	0.17
TGME49_306650	TGME49_278630	TGME49_278630				0|2	2	0|0|0	0.17
TGME49_306650	TGME49_236910	TGME49_236910				0|2	2	0|0|0	0.17
TGME49_306650	TGME49_253750	TGME49_253750				0|2	2	0|0|0	0.17
TGME49_306650	TGME49_309200	TGME49_309200				0|2	2	0|0|0	0.17
TGME49_306650	TGME49_309760	TGME49_309760				0|2	2	0|0|0	0.17
TGME49_306650	TGME49_248200	TGME49_248200				0|2	2	0|0|0	0.17
TGME49_306650	TGME49_216580	TGME49_216580				0|2	2	0|0|0	0.17
TGME49_306650	TGME49_244580	TGME49_244580				0|2	2	0|0|0	0.17
TGME49_306650	TGME49_299060	TGME49_299060				0|2	2	0|0|0	0.17
TGME49_306650	TGME49_288290	TGME49_288290				0|2	2	0|0|0	0.17
TGME49_306650	TGME49_221510	TGME49_221510	Supervised	Supervised	Cluster 2; Cluster 12; Cluster 87	0|2	2	0|0|0	0.17
TGME49_306650	TGME49_293180	TGME49_293180				0|2	2	0|0|0	0.17
TGME49_306650	TGME49_209720	TGME49_209720				0|2	2	0|0|0	0.17
TGME49_306650	TGME49_319340	TGME49_319340				0|2	2	0|0|0	0.17
TGME49_306650	TGME49_219430	TGME49_219430				0|2	2	0|0|0	0.17
TGME49_306650	TGME49_304955	TGME49_304955				0|2	2	0|0|0	0.17
TGME49_306650	TGME49_230380	TGME49_230380				0|2	2	0|0|0	0.17
TGME49_306650	TGME49_213392	TGME49_213392				0|2	2	0|0|0	0.17
TGME49_306650	TGME49_235930	TGME49_235930				0|2	2	0|0|0	0.17
TGME49_306650	TGME49_289560	TGME49_289560				0|2	2	0|0|0	0.17
TGME49_306650	TGME49_230430	TGME49_230430				0|2	2	0|0|0	0.17
TGME49_306650	TGME49_299110	TGME49_299110				0|2	2	0|0|0	0.17
TGME49_306650	TGME49_206670	TGME49_206670				0|2	2	0|0|0	0.17
TGME49_306650	TGME49_251630	TGME49_251630				0|2	2	0|0|0	0.17
TGME49_306650	TGME49_268200	TGME49_268200				0|2	2	0|0|0	0.17
TGME49_306650	TGME49_306895	TGME49_306895				0|2	2	0|0|0	0.17
TGME49_306650	TGME49_218520	MIC6				0|2	2	0|0|0	0.17
TGME49_306650	TGME49_271888	TGME49_271888				0|2	2	0|0|0	0.17
TGME49_306650	TGME49_249670	TGME49_249670				0|2	2	0|0|0	0.17
TGME49_306650	TGME49_297470	TGME49_297470				0|2	2	0|0|0	0.17
TGME49_306650	TGME49_226500	TGME49_226500				0|2	2	0|0|0	0.17
TGME49_306650	TGME49_310900	AP2XI2				0|2	2	0|0|0	0.17
TGME49_306650	TGME49_290660	TGME49_290660				0|2	2	0|0|0	0.17
TGME49_306650	TGME49_222860	TGME49_222860				0|2	2	0|0|0	0.17
TGME49_306650	TGME49_202390	TGME49_202390				0|2	2	0|0|0	0.17
TGME49_306650	TGME49_261750	RON10				0|2	2	0|0|0	0.17
TGME49_306650	TGME49_219800	TGME49_219800				0|2	2	0|0|0	0.17
TGME49_306650	TGME49_268590	ROM4				0|2	2	0|0|0	0.17
TGME49_306650	TGME49_214220	TGME49_214220				0|2	2	0|0|0	0.17
TGME49_306650	TGME49_234420	TGME49_234420				0|2	2	0|0|0	0.17
TGME49_306650	TGME49_261440	TGME49_261440				0|2	2	0|0|0	0.17
TGME49_306650	TGME49_289680	TGME49_289680				0|2	2	0|0|0	0.17
TGME49_306650	TGME49_312050	TGME49_312050				0|2	2	0|0|0	0.17
TGME49_306650	TGME49_299780	TGME49_299780				0|2	2	0|0|0	0.17
TGME49_306650	TGME49_210370	TGME49_210370				0|2	2	0|0|0	0.17
TGME49_306650	TGME49_289830	TGME49_289830				0|2	2	0|0|0	0.17
TGME49_306650	TGME49_244200	TGME49_244200				0|2	2	0|0|0	0.17
TGME49_306650	TGME49_247930	TGME49_247930				0|2	2	0|0|0	0.17
TGME49_306650	TGME49_233870	TGME49_233870				0|2	2	0|0|0	0.17
TGME49_306650	TGME49_223685	TGME49_223685				0|2	2	0|0|0	0.17
TGME49_306650	TGME49_240860	TGME49_240860				0|2	2	0|0|0	0.17
TGME49_306650	TGME49_232350	LDH1				0|2	2	0|0|0	0.17
TGME49_306650	TGME49_211040	TGME49_211040				0|2	2	0|0|0	0.17
TGME49_306650	TGME49_207170	TGME49_207170	Supervised	Supervised	Cluster 2; Cluster 12; Cluster 87	0|2	2	0|0|0	0.17
TGME49_306650	TGME49_294670	TGME49_294670				0|2	2	0|0|0	0.17
TGME49_306650	TGME49_305290	TGME49_305290				0|2	2	0|0|0	0.17
TGME49_306650	TGME49_224580	TGME49_224580				0|2	2	0|0|0	0.17
TGME49_306650	TGME49_268685	TGME49_268685				0|2	2	0|0|0	0.17
TGME49_306650	TGME49_218940	TGME49_218940				2|0	2	0|0|0	0.17
TGME49_306650	TGME49_273090	CDC48CY				2|0	2	0|0|0	0.17
TGME49_306650	TGME49_290600	SCSA				2|0	2	0|0|0	0.17
TGME49_306650	TGME49_250770	TGME49_250770				2|0	2	0|0|0	0.17
TGME49_306650	TGME49_282180	TGME49_282180	Supervised	Supervised	Cluster 2; Cluster 12; Cluster 87	2|0	2	0|0|0	0.17
TGME49_306650	TGME49_223040	TGME49_223040		Supervised	Cluster 12	2|0	2	0|0|0	0.17
TGME49_306650	TGME49_285510	TGME49_285510				2|0	2	0|0|0	0.17
TGME49_306650	TGME49_311240	TGME49_311240				2|0	2	0|0|0	0.17
TGME49_306650	TGME49_208830	TGME49_208830				0|8	2	3|2|0	0.24
TGME49_306650	TGME49_260540	ALV9				2|3	2	2|0|1	0.24
TGME49_306650	TGME49_278870	TGME49_278870				0|6	2	2|0|0	0.24
TGME49_306650	TGME49_231960	TGME49_231960				0|13	2	5|3|0	0.24
TGME49_306650	TGME49_233100	TGME49_233100			Cluster 2; Cluster 12; Cluster 87	0|6	2	2|0|0	0.24
TGME49_306650	TGME49_306460	TGME49_306460				0|5	2	0|2|0	0.24
TGME49_306650	TGME49_216000	ALV3				2|3	2	0|2|1	0.24
TGME49_306650	TGME49_278990	TGME49_278990				1|5	2	0|0|2	0.24
TGME49_306650	TGME49_250950	TGME49_250950				0|5	2	0|2|0	0.24
TGME49_306650	TGME49_253370	TGME49_253370				0|5	2	2|0|0	0.24
TGME49_306650	TGME49_291890	MIC1				0|6	2	0|3|0	0.25
TGME49_306650	TGME49_314740	TGME49_314740				4|13	2	4|6|0	0.25
TGME49_306650	TGME49_254570	TGME49_254570				0|4	2	0|2|0	0.25
TGME49_306650	TGME49_202550	TGME49_202550				0|18	2	7|8|0	0.25
TGME49_306650	TGME49_201780	MIC2				3|8	2	4|3|0	0.25
TGME49_306650	TGME49_249990	TGME49_249990				0|9	2	5|0|0	0.25
TGME49_306650	TGME49_204130	PLP1				0|4	2	0|2|0	0.25
TGME49_306650	TGME49_232130	TGME49_232130				0|13	2	5|5|0	0.25
TGME49_306650	TGME49_258870	TGME49_258870				0|5	2	2|2|0	0.25
TGME49_306650	TGME49_214770	TGME49_214770			Cluster 2	0|4	2	2|0|0	0.25
TGME49_306650	TGME49_242118	TGME49_242118				0|4	2	0|2|0	0.25
TGME49_306650	TGME49_232280	TGME49_232280				0|4	2	0|2|0	0.25
TGME49_306650	TGME49_269700	TGME49_269700				0|7	2	3|3|0	0.25
TGME49_306650	TGME49_208070	TGME49_208070				0|8	2	3|3|0	0.25
TGME49_306650	TGME49_217510	TGME49_217510				0|10	2	3|5|0	0.25
TGME49_306650	TGME49_232410	TGME49_232410				2|7	2	2|3|1	0.25
TGME49_306650	TGME49_228170	IMC2A				0|24	2	10|10|0	0.25
TGME49_306650	TGME49_226380	TGME49_226380				0|5	2	3|0|0	0.25
TGME49_306650	TGME49_243310	TGME49_243310				0|7	2	3|3|0	0.25
TGME49_306650	TGME49_209800	TGME49_209800				0|4	2	0|2|0	0.25
TGME49_306650	TGME49_314750	TGME49_314750				0|4	2	2|0|0	0.25
TGME49_306650	TGME49_263080	TGME49_263080				2|0	2	0|0|1	0.25
TGME49_306650	TGME49_228150	TGME49_228150				0|7	2	3|3|0	0.25
TGME49_306650	TGME49_261950	ATPB				6|5	2	0|0|7	0.25
TGME49_306650	TGME49_216560	TGME49_216560				0|4	2	0|2|0	0.25
TGME49_306650	TGME49_235470	TGME49_235470				18|31	2	12|14|6	0.25
TGME49_306650	TGME49_226320	TGME49_226320				0|3	2	0|2|0	0.26
TGME49_306650	TGME49_275802	TGME49_275802				0|3	2	0|2|0	0.26
TGME49_306650	TGME49_205340	RPS12				0|4	2	2|2|0	0.26
TGME49_306650	TGME49_226570	TGME49_226570				0|3	2	2|0|0	0.26
TGME49_306650	TGME49_222050	TGME49_222050				0|5	2	0|4|0	0.26
TGME49_306650	TGME49_248340	TGME49_248340				5|2	2	2|3|0	0.26
TGME49_306650	TGME49_277710	TGME49_277710				0|4	2	2|2|0	0.26
TGME49_306650	TGME49_225320	TGME49_225320				0|4	2	2|2|0	0.26
TGME49_306650	TGME49_226840	TGME49_226840				0|3	2	0|2|0	0.26
TGME49_306650	TGME49_309600	TGME49_309600				0|4	2	3|0|0	0.26
TGME49_306650	TGME49_313080	TGME49_313080				2|5	2	2|2|1	0.26
TGME49_306650	TGME49_235380	TGME49_235380				0|3	2	2|0|0	0.26
TGME49_306650	TGME49_220490	TGME49_220490				0|8	2	5|2|0	0.26
TGME49_306650	TGME49_294710	TGME49_294710				0|3	2	0|2|0	0.26
TGME49_306650	TGME49_221200	TGME49_221200				2|5	2	2|3|0	0.26
TGME49_306650	TGME49_265090	TGME49_265090				0|3	2	0|2|0	0.26
TGME49_306650	TGME49_249970	TGME49_249970				0|6	2	0|5|0	0.26
TGME49_306650	TGME49_264820	TGME49_264820				0|7	2	2|4|0	0.26
TGME49_306650	TGME49_320020	TGME49_320020				0|3	2	2|0|0	0.26
TGME49_306650	TGME49_223940	TGME49_223940				0|11	2	5|5|0	0.26
TGME49_306650	TGME49_258580	ROP17				0|16	2	6|8|0	0.26
TGME49_306650	TGME49_226860	SRS67				0|5	2	2|3|0	0.27
TGME49_306650	TGME49_305050	TGME49_305050				0|2	2	0|2|0	0.27
TGME49_306650	TGME49_271390	TGME49_271390				0|5	2	3|2|0	0.27
TGME49_306650	TGME49_230190	TGME49_230190				0|9	2	6|3|0	0.27
TGME49_306650	TGME49_275680	TGME49_275680				0|9	2	4|5|0	0.27
TGME49_306650	TGME49_223855	TGME49_223855				0|5	2	2|3|0	0.27
TGME49_306650	TGME49_214930	TGME49_214930				2|0	2	0|0|2	0.27
TGME49_306650	TGME49_225160	TGME49_225160				0|2	2	0|2|0	0.27
TGME49_306650	TGME49_286590	SPM2		Supervised		0|2	2	0|2|0	0.27
TGME49_306650	TGME49_212270	TGME49_212270				0|2	2	0|2|0	0.27
TGME49_306650	TGME49_211470	TGME49_211470				0|2	2	0|2|0	0.27
TGME49_306650	TGME49_244840	TGME49_244840				0|2	2	2|0|0	0.27
TGME49_306650	TGME49_248880	RAB7				0|2	2	2|0|0	0.27
TGME49_306650	TGME49_264690	TGME49_264690				0|2	2	0|2|0	0.27
TGME49_306650	TGME49_312090	RPL23				0|7	2	4|3|0	0.27
TGME49_306650	TGME49_242800	TGME49_242800				0|2	2	2|0|0	0.27
TGME49_306650	TGME49_209985	TGME49_209985				0|6	2	2|4|0	0.27
TGME49_306650	TGME49_305750	TGME49_305750				0|2	2	0|2|0	0.27
TGME49_306650	TGME49_275440	GRA6				0|8	2	4|4|0	0.27
TGME49_306650	TGME49_246540	TGME49_246540			Cluster 2; Cluster 87	2|0	2	0|0|2	0.27
TGME49_306650	TGME49_266060	RPSA				0|5	2	2|3|0	0.27
TGME49_306650	TGME49_248460	TGME49_248460				0|2	2	0|2|0	0.27
TGME49_306650	TGME49_264010	TGME49_264010				0|2	2	0|2|0	0.27
TGME49_306650	TGME49_318160	TGME49_318160				0|7	2	3|4|0	0.27
TGME49_306650	TGME49_317720	TGME49_317720				0|3	2	3|0|0	0.27
TGME49_306650	TGME49_229470	TGME49_229470				2|6	2	2|4|0	0.27
TGME49_306650	TGME49_232830	TGME49_232830				0|6	2	3|3|0	0.27
TGME49_306650	TGME49_315210	TGME49_315210				0|2	2	2|0|0	0.27
TGME49_306650	TGME49_310420	TGME49_310420				0|2	2	0|2|0	0.27
TGME49_306650	TGME49_273760	HSP70				11|19	2	8|9|2	0.27
TGME49_306650	TGME49_230850	TGME49_230850				2|0	2	0|0|2	0.27
TGME49_306650	TGME49_208730	TGME49_208730				0|2	2	2|0|0	0.27
TGME49_306650	TGME49_220240	TGME49_220240				0|8	2	3|5|0	0.27
TGME49_306650	TGME49_289540	TGME49_289540				0|2	2	2|0|0	0.27
TGME49_306650	TGME49_286790	TGME49_286790				0|2	2	0|2|0	0.27
TGME49_306650	TGME49_218820	TGME49_218820				0|4	2	5|0|0	0.28
TGME49_306650	TGME49_278490	TGME49_278490				2|25	2	10|13|0	0.28
TGME49_306650	TGME49_252360	ROP24				0|13	2	6|7|0	0.28
TGME49_306650	TGME49_235540	TGME49_235540				2|16	2	9|7|0	0.28
TGME49_306650	TGME49_252430	TGME49_252430				0|7	2	4|4|0	0.29
TGME49_306650	TGME49_310010	RON1				0|6	2	4|3|0	0.29
TGME49_306650	TGME49_217570	RPS27				0|7	2	4|4|0	0.29
TGME49_306650	TGME49_258660	ROP6				2|5	2	2|4|0	0.29
TGME49_306650	TGME49_221620	TGME49_221620				4|7	2	3|5|0	0.29
TGME49_306650	TGME49_294930	TGME49_294930				0|6	2	2|5|0	0.29
TGME49_306650	TGME49_285870	SRS20A				7|33	2	14|15|3	0.29
TGME49_306650	TGME49_280660	TGME49_280660				0|4	2	3|2|0	0.29
TGME49_306650	TGME49_270250	GRA1				0|5	2	3|3|0	0.29
TGME49_306650	TGME49_241240	TGME49_241240				0|8	2	5|4|0	0.29
TGME49_306650	TGME49_289320	TGME49_289320				0|10	2	5|6|0	0.29
TGME49_306650	TGME49_218600	TGME49_218600				0|4	2	3|2|0	0.29
TGME49_306650	TGME49_315220	ROP14				0|12	2	7|6|0	0.29
TGME49_306650	TGME49_308860	TGME49_308860				3|6	2	4|3|0	0.29
TGME49_306650	TGME49_270710	TGME49_270710				0|10	2	9|2|0	0.29
TGME49_306650	TGME49_288380	HSP90				2|6	2	4|3|0	0.29
TGME49_306650	TGME49_291850	RPS30				2|4	2	3|2|0	0.29
TGME49_306650	TGME49_208030	MIC4				0|5	2	3|3|0	0.29
TGME49_306650	TGME49_222220	IMC7		Supervised	Cluster 2; Cluster 87	5|14	2	7|7|2	0.29
TGME49_306650	TGME49_223760	TGME49_223760				0|4	2	2|3|0	0.29
TGME49_306650	TGME49_205500	TGME49_205500				0|8	2	4|5|0	0.29
TGME49_306650	TGME49_230350	TGME49_230350				0|9	2	6|4|0	0.29
TGME49_306650	TGME49_209030	ACT1				13|14	2	8|7|1	0.3
TGME49_306650	TGME49_249850	GAP40				0|3	2	2|2|0	0.3
TGME49_306650	TGME49_247440	TGME49_247440				0|3	2	2|2|0	0.3
TGME49_306650	TGME49_290920	TGME49_290920				3|14	2	7|8|0	0.3
TGME49_306650	TGME49_299250	TGME49_299250				0|8	2	4|6|0	0.31
TGME49_306650	TGME49_203780	TGME49_203780				0|11	2	6|7|0	0.31
TGME49_306650	TGME49_309810	RPP2				0|8	2	5|5|0	0.31
TGME49_306650	TGME49_261780	MIC7				0|7	2	4|5|0	0.31
TGME49_306650	TGME49_294970	TGME49_294970				0|11	2	6|7|0	0.31
TGME49_306650	TGME49_224850	TGME49_224850			Cluster 2; Cluster 87	0|8	2	5|5|0	0.31
TGME49_306650	TGME49_203630	RPL44				2|7	2	4|5|0	0.31
TGME49_306650	TGME49_272340	TGME49_272340				0|6	2	3|5|0	0.31
TGME49_306650	TGME49_306195	TGME49_306195				2|7	2	4|5|0	0.31
TGME49_306650	TGME49_240400	TGME49_240400				0|7	2	4|5|0	0.31
TGME49_306650	TGME49_293440	TGME49_293440				0|6	2	5|3|0	0.31
TGME49_306650	TGME49_232650	TGME49_232650				0|8	2	6|4|0	0.31
TGME49_306650	TGME49_244100	TGME49_244100				0|6	2	3|5|0	0.31
TGME49_306650	TGME49_272010	TGME49_272010			Cluster 2; Cluster 87	0|4	2	2|4|0	0.32
TGME49_306650	TGME49_288840	TGME49_288840				0|5	2	2|5|0	0.32
TGME49_306650	TGME49_209280	TGME49_209280				0|4	2	2|4|0	0.32
TGME49_306650	TGME49_311230	TGME49_311230				4|30	2	12|18|0	0.32
TGME49_306650	TGME49_261620	TGME49_261620				0|5	2	4|3|0	0.32
TGME49_306650	TGME49_292020	TGME49_292020				0|4	2	4|2|0	0.32
TGME49_306650	TGME49_246600	TGME49_246600				0|4	2	2|4|0	0.32
TGME49_306650	TGME49_259010	TGME49_259010				0|15	2	8|9|0	0.32
TGME49_306650	TGME49_305850	TGME49_305850				0|28	2	11|17|0	0.32
TGME49_306650	TGME49_204400	TGME49_204400				10|8	2	5|5|3	0.32
TGME49_306650	TGME49_232940	HSP20				0|13	2	8|7|0	0.32
TGME49_306650	TGME49_243530	TGME49_243530				0|3	2	2|3|0	0.33
TGME49_306650	TGME49_236950	TGME49_236950				0|3	2	3|2|0	0.33
TGME49_306650	TGME49_216435	TGME49_216435				2|9	2	5|6|1	0.33
TGME49_306650	TGME49_294790	TGME49_294790				0|3	2	3|2|0	0.33
TGME49_306650	TGME49_237180	TGME49_237180				0|3	2	2|3|0	0.33
TGME49_306650	TGME49_278660	TGME49_278660				2|4	2	3|3|0	0.33
TGME49_306650	TGME49_309740	TGME49_309740				0|4	2	3|3|0	0.33
TGME49_306650	TGME49_228000	TGME49_228000				0|9	2	4|8|0	0.33
TGME49_306650	TGME49_222300	TGME49_222300				0|2	2	2|2|0	0.34
TGME49_306650	TGME49_263020	TGME49_263020				0|2	2	2|2|0	0.34
TGME49_306650	TGME49_201200	TGME49_201200				0|2	2	2|2|0	0.34
TGME49_306650	TGME49_277910	TGME49_277910				0|2	2	2|2|0	0.34
TGME49_306650	TGME49_200360	TGME49_200360				0|2	2	2|2|0	0.34
TGME49_306650	TGME49_225890	TGME49_225890				0|2	2	2|2|0	0.34
TGME49_306650	TGME49_225200	TGME49_225200				0|2	2	2|2|0	0.34
TGME49_306650	TGME49_214840	AP2X7				0|8	2	5|6|0	0.34
TGME49_306650	TGME49_271110	TGME49_271110				0|2	2	2|2|0	0.34
TGME49_306650	TGME49_239330	RPL37				2|0	2	2|2|0	0.34
TGME49_306650	TGME49_212090	TGME49_212090				0|12	2	7|8|0	0.34
TGME49_306650	TGME49_306000	AP2IX8				0|12	2	7|8|0	0.34
TGME49_306650	TGME49_311410	TGME49_311410				0|7	2	4|6|0	0.34
TGME49_306650	TGME49_216180	TGME49_216180				0|2	2	2|2|0	0.34
TGME49_306650	TGME49_316400	TUBA1		Supervised		3|17	2	11|9|0	0.35
TGME49_306650	TGME49_313380	TGME49_313380				4|3	2	3|2|2	0.35
TGME49_306650	TGME49_228470	RPL15				0|5	2	4|4|0	0.35
TGME49_306650	TGME49_313160	TGME49_313160				2|6	2	5|4|0	0.35
TGME49_306650	TGME49_254440	RPL12				0|5	2	4|4|0	0.35
TGME49_306650	TGME49_306600	TGME49_306600				0|3	2	2|4|0	0.36
TGME49_306650	TGME49_313910	TGME49_313910				0|3	2	3|3|0	0.36
TGME49_306650	TGME49_207440	RPS4				2|22	2	13|12|0	0.36
TGME49_306650	TGME49_213280	SRS25				2|11	2	6|8|1	0.36
TGME49_306650	TGME49_203290	TGME49_203290				0|3	2	3|3|0	0.36
TGME49_306650	TGME49_262620	TGME49_262620			Cluster 2	7|9	2	8|4|1	0.36
TGME49_306650	TGME49_281920	TGME49_281920				0|3	2	3|3|0	0.36
TGME49_306650	TGME49_263090	TGME49_263090				3|2	2	3|3|0	0.36
TGME49_306650	TGME49_267350	TGME49_267350				0|3	2	3|3|0	0.36
TGME49_306650	TGME49_313130	TGME49_313130				0|3	2	2|4|0	0.36
TGME49_306650	TGME49_239740	GRA14				0|11	2	9|6|0	0.36
TGME49_306650	TGME49_214320	GT1				0|6	2	5|5|0	0.37
TGME49_306650	TGME49_217540	TGME49_217540				0|10	2	6|8|0	0.37
TGME49_306650	TGME49_315490	ROP10				2|3	2	3|2|1	0.37
TGME49_306650	TGME49_257530	TGME49_257530				0|2	2	3|2|0	0.37
TGME49_306650	TGME49_250810	RPL35				0|6	2	5|5|0	0.37
TGME49_306650	TGME49_314540	TGME49_314540				0|8	2	6|6|0	0.37
TGME49_306650	TGME49_271100	TGME49_271100				0|2	2	3|2|0	0.37
TGME49_306650	TGME49_320100	TGME49_320100				2|17	2	8|13|0	0.37
TGME49_306650	TGME49_310490	RPL27A				2|8	2	7|5|0	0.37
TGME49_306650	TGME49_270640	TGME49_270640				2|8	2	6|6|0	0.37
TGME49_306650	TGME49_278950	LSM4				0|11	2	7|8|0	0.37
TGME49_306650	TGME49_217740	TGME49_217740				0|2	2	3|2|0	0.37
TGME49_306650	TGME49_290700	TGME49_290700				0|6	2	6|4|0	0.37
TGME49_306650	TGME49_261570	RPL7A				1|18	2	11|9|2	0.37
TGME49_306650	TGME49_245490	MIC8				3|20	2	10|12|2	0.37
TGME49_306650	TGME49_310380	TGME49_310380				0|6	2	3|7|0	0.37
TGME49_306650	TGME49_231630	ALV4				7|8	2	4|5|4	0.38
TGME49_306650	TGME49_218850	RPS9				0|9	2	6|8|0	0.38
TGME49_306650	TGME49_305520	RPS2				4|14	2	9|9|1	0.38
TGME49_306650	TGME49_215775	ROP8				0|11	2	8|8|0	0.38
TGME49_306650	TGME49_284180	TGME49_284180				0|3	2	5|2|0	0.38
TGME49_306650	TGME49_261250	TGME49_261250				0|4	2	4|4|0	0.38
TGME49_306650	TGME49_222170	TGME49_222170				0|3	2	3|4|0	0.38
TGME49_306650	TGME49_247450	TGME49_247450				3|14	2	9|10|0	0.38
TGME49_306650	TGME49_218410	RPP0				2|10	2	8|7|0	0.38
TGME49_306650	TGME49_213400	TGME49_213400				0|13	2	8|10|0	0.38
TGME49_306650	TGME49_266470	TGME49_266470				0|16	2	9|13|0	0.39
TGME49_306650	TGME49_223490	TGME49_223490				2|9	2	7|7|0	0.39
TGME49_306650	TGME49_221380	TGME49_221380				0|6	2	6|5|0	0.39
TGME49_306650	TGME49_312150	TGME49_312150				1|6	2	4|5|2	0.39
TGME49_306650	TGME49_209910	TGME49_209910				0|4	2	6|3|0	0.39
TGME49_306650	TGME49_269690	TGME49_269690				0|12	2	7|11|0	0.39
TGME49_306650	TGME49_297880	TGME49_297880				0|6	2	5|6|0	0.39
TGME49_306650	TGME49_300000	RPL18				3|7	2	5|6|1	0.39
TGME49_306650	TGME49_204080	TGME49_204080				0|13	2	10|9|0	0.39
TGME49_306650	TGME49_281610	TGME49_281610				2|14	2	10|10|0	0.39
TGME49_306650	TGME49_239890	TGME49_239890				3|13	2	10|9|0	0.39
TGME49_306650	TGME49_230160	TGME49_230160				5|7	2	7|6|0	0.4
TGME49_306650	TGME49_205250	ROP18				6|10	2	7|8|1	0.4
TGME49_306650	TGME49_204530	MIC11				2|8	2	6|7|1	0.4
TGME49_306650	TGME49_236130	TGME49_236130				0|7	2	8|5|0	0.4
TGME49_306650	TGME49_251540	GRA9				0|7	2	7|6|0	0.4
TGME49_306650	TGME49_286450	GRA5				0|9	2	6|9|0	0.4
TGME49_306650	TGME49_263520	SPM1				2|11	2	8|7|2	0.4
TGME49_306650	TGME49_220510	TGME49_220510				4|6	2	5|7|0	0.4
TGME49_306650	TGME49_242680	RPL24E				0|3	2	4|4|0	0.4
TGME49_306650	TGME49_316900	TGME49_316900				0|6	2	5|7|0	0.4
TGME49_306650	TGME49_203280	TGME49_203280				0|8	2	6|8|0	0.4
TGME49_306650	TGME49_271360	TGME49_271360				4|9	2	9|6|0	0.4
TGME49_306650	TGME49_308090	ROP5				7|22	2	16|13|0	0.41
TGME49_306650	TGME49_247350	TGME49_247350				3|5	2	5|5|1	0.41
TGME49_306650	TGME49_233450	SRS29A				3|11	2	8|9|1	0.41
TGME49_306650	TGME49_219320	GAP50				6|18	2	11|11|3	0.41
TGME49_306650	TGME49_223050	RPS20				2|13	2	8|12|0	0.41
TGME49_306650	TGME49_297760	TGME49_297760				0|9	2	9|7|0	0.41
TGME49_306650	TGME49_291330	TGME49_291330				3|21	2	11|17|0	0.41
TGME49_306650	TGME49_314810	RPL7				4|14	2	9|11|1	0.41
TGME49_306650	TGME49_316570	TGME49_316570				0|9	2	9|7|0	0.41
TGME49_306650	TGME49_215470	RPL10A				0|5	2	6|5|0	0.41
TGME49_306650	TGME49_262690	RPL27				1|13	2	9|9|2	0.41
TGME49_306650	TGME49_309560	TGME49_309560				1|3	2	3|3|2	0.41
TGME49_306650	TGME49_216010	RPL24				3|8	2	7|7|1	0.42
TGME49_306650	TGME49_266080	TGME49_266080				0|7	2	8|6|0	0.42
TGME49_306650	TGME49_311100	TGME49_311100				0|17	2	12|13|0	0.42
TGME49_306650	TGME49_257680	TGME49_257680				4|8	2	6|6|3	0.42
TGME49_306650	TGME49_238250	RPL36				4|8	2	4|7|4	0.42
TGME49_306650	TGME49_288720	RPL10				0|10	2	12|6|0	0.42
TGME49_306650	TGME49_230180	TGME49_230180				2|21	2	13|16|0	0.42
TGME49_306650	TGME49_227600	RPL34				3|4	2	4|5|1	0.42
TGME49_306650	TGME49_202480	TGME49_202480				2|7	2	7|7|0	0.42
TGME49_306650	TGME49_315320	SRS52A				9|23	2	14|12|5	0.42
TGME49_306650	TGME49_203990	ROP12				2|14	2	10|12|1	0.43
TGME49_306650	TGME49_319950	TGME49_319950				0|8	2	8|8|0	0.43
TGME49_306650	TGME49_204050	SUB1				3|23	2	14|16|2	0.43
TGME49_306650	TGME49_248700	IMC12			Cluster 2; Cluster 87	3|5	2	5|6|1	0.43
TGME49_306650	TGME49_206590	CDPK2A				2|44	2	27|23|0	0.43
TGME49_306650	TGME49_308020	SRS57				4|11	2	9|9|1	0.43
TGME49_306650	TGME49_250820	TGME49_250820				7|20	2	14|13|2	0.43
TGME49_306650	TGME49_292130	RPL13A				5|10	2	8|9|1	0.43
TGME49_306650	TGME49_305160	TGME49_305160				9|9	2	8|9|1	0.43
TGME49_306650	TGME49_263300	TGME49_263300				4|9	2	5|7|5	0.43
TGME49_306650	TGME49_229010	RON4				0|27	2	18|17|0	0.43
TGME49_306650	TGME49_239260	TGME49_239260				6|10	2	9|7|2	0.43
TGME49_306650	TGME49_315610	TGME49_315610				0|17	2	13|14|0	0.44
TGME49_306650	TGME49_221970	TGME49_221970				0|11	2	10|10|0	0.44
TGME49_306650	TGME49_289970	TGME49_289970				4|12	2	11|9|1	0.44
TGME49_306650	TGME49_308920	TGME49_308920				0|12	2	12|10|0	0.44
TGME49_306650	TGME49_266960	TGME49_266960				4|27	2	19|16|2	0.44
TGME49_306650	TGME49_201140	TGME49_201140				2|12	2	10|12|0	0.44
TGME49_306650	TGME49_215980	TGME49_215980				0|11	2	10|11|0	0.44
TGME49_306650	TGME49_263050	RPL13				2|11	2	10|8|2	0.44
TGME49_306650	TGME49_226240	TGME49_226240				4|23	2	16|17|0	0.44
TGME49_306650	TGME49_318440	TGME49_318440				3|37	2	24|20|1	0.44
TGME49_306650	TGME49_227620	GRA2				2|15	2	11|15|0	0.45
TGME49_306650	TGME49_309820	RPL11				0|10	2	11|10|0	0.45
TGME49_306650	TGME49_255160	TGME49_255160				3|19	2	18|12|0	0.45
TGME49_306650	TGME49_263440	TGME49_263440				0|7	2	8|9|0	0.45
TGME49_306650	TGME49_297070	TGME49_297070				2|10	2	8|11|1	0.45
TGME49_306650	TGME49_207370	TGME49_207370				0|22	2	17|17|0	0.45
TGME49_306650	TGME49_226970	RPS11				5|15	2	13|13|0	0.45
TGME49_306650	TGME49_256050	TGME49_256050				0|13	2	13|11|0	0.45
TGME49_306650	TGME49_266070	RPL31				2|11	2	10|10|2	0.45
TGME49_306650	TGME49_311720	TGME49_311720				22|38	2	23|23|2	0.45
TGME49_306650	TGME49_254720	GRA8				2|8	2	8|9|1	0.45
TGME49_306650	TGME49_294980	TGME49_294980				2|22	2	16|18|0	0.45
TGME49_306650	TGME49_299050	RPL17				2|16	2	15|12|2	0.46
TGME49_306650	TGME49_229670	RPS23				4|16	2	15|12|1	0.46
TGME49_306650	TGME49_227360	RPL3				7|26	2	18|19|1	0.46
TGME49_306650	TGME49_308840	SRS51				8|14	2	11|12|3	0.46
TGME49_306650	TGME49_300190	RPL37A			Cluster 12	0|27	2	22|18|0	0.46
TGME49_306650	TGME49_204020	RPL8				5|18	2	13|12|6	0.46
TGME49_306650	TGME49_254620	RPL39				4|15	2	13|13|1	0.46
TGME49_306650	TGME49_231640	ALV1				17|19	2	16|12|4	0.46
TGME49_306650	TGME49_306400	TGME49_306400				2|37	2	25|24|0	0.46
TGME49_306650	TGME49_270830	TGME49_270830				0|16	2	13|16|0	0.46
TGME49_306650	TGME49_229250	RPL28				5|16	2	11|16|1	0.46
TGME49_306650	TGME49_203080	TGME49_203080				0|18	2	15|17|0	0.47
TGME49_306650	TGME49_227280	GRA3				3|14	2	15|12|1	0.47
TGME49_306650	TGME49_213350	RPS15				2|14	2	15|11|2	0.47
TGME49_306650	TGME49_243570	RPS26				4|12	2	12|11|3	0.47
TGME49_306650	TGME49_233480	SRS29C				11|15	2	11|14|3	0.47
TGME49_306650	TGME49_269650	TGME49_269650				3|26	2	19|22|0	0.47
TGME49_306650	TGME49_248390	RPL26				8|21	2	17|14|5	0.47
TGME49_306650	TGME49_245620	RPS27A				2|23	2	23|15|0	0.47
TGME49_306650	TGME49_267060	RPL14				4|12	2	10|12|3	0.47
TGME49_306650	TGME49_270240	MAG1				0|22	2	15|21|0	0.47
TGME49_306650	TGME49_230940	TGME49_230940				12|23	2	19|18|0	0.47
TGME49_306650	TGME49_286600	TGME49_286600				7|24	2	15|17|6	0.47
TGME49_306650	TGME49_262960	TGME49_262960				0|12	2	14|12|0	0.47
TGME49_306650	TGME49_235140	TGME49_235140				0|25	2	19|21|0	0.47
TGME49_306650	TGME49_275850	GRA12				3|24	2	20|18|2	0.48
TGME49_306650	TGME49_275480	TGME49_275480				2|20	2	20|19|0	0.48
TGME49_306650	TGME49_238010	RPL23A				4|15	2	14|15|2	0.48
TGME49_306650	TGME49_245460	RPS8				6|10	2	10|10|5	0.48
TGME49_306650	TGME49_300280	TGME49_300280			Cluster 2; Cluster 87	0|11	2	13|14|0	0.48
TGME49_306650	TGME49_263040	RPS16				2|13	2	17|11|0	0.48
TGME49_306650	TGME49_313390	RPL6				6|17	2	14|12|6	0.48
TGME49_306650	TGME49_215785	ROP2A				1|40	2	30|27|1	0.48
TGME49_306650	TGME49_262670	RPL18A				6|11	2	10|12|5	0.48
TGME49_306650	TGME49_295125	ROP4				1|17	2	15|16|1	0.48
TGME49_306650	TGME49_263320	TGME49_263320				10|26	2	24|22|3	0.49
TGME49_306650	TGME49_232300	RPS3				3|21	2	21|20|1	0.49
TGME49_306650	TGME49_239760	RPL22				3|19	2	19|19|1	0.49
TGME49_306650	TGME49_306380	TGME49_306380				2|27	2	25|26|0	0.49
TGME49_306650	TGME49_262935	TGME49_262935				6|19	2	20|19|1	0.49
TGME49_306650	TGME49_270380	RPS13				4|20	2	19|19|4	0.49
TGME49_306650	TGME49_262920	TGME49_262920				4|36	2	30|28|1	0.49
TGME49_306650	TGME49_286420	TGME49_286420				18|60	2	34|42|4	0.49
TGME49_306650	TGME49_300200	TGME49_300200				14|19	2	23|18|2	0.49
TGME49_306650	TGME49_309590	ROP1				8|25	2	23|18|5	0.49
TGME49_306650	TGME49_225080	RPS18				12|29	2	32|22|2	0.5
TGME49_306650	TGME49_300100	RON2				8|54	2	36|37|6	0.5
TGME49_306650	TGME49_212290	RPS19				3|39	2	43|27|2	0.5
TGME49_306650	TGME49_311430	TGME49_311430				2|25	2	26|25|0	0.5
TGME49_306650	TGME49_309120	RPL4				11|45	2	34|30|8	0.5
TGME49_306650	TGME49_288500	TGME49_288500				2|52	2	40|38|0	0.5
TGME49_306650	TGME49_269885	TLN1				8|64	2	39|53|2	0.5
TGME49_306650	TGME49_311470	RON5				8|61	2	40|44|4	0.5
TGME49_306650	TGME49_294560	ROP37				9|39	2	37|34|0	0.5
TGME49_306650	TGME49_295110	ROP7				7|54	2	46|37|3	0.5
TGME49_306650	TGME49_210690	RPS6				9|22	2	23|20|4	0.5
TGME49_306650	TGME49_255260	TGME49_255260				5|51	2	35|44|2	0.5
TGME49_306650	TGME49_245680	RPL21				2|24	2	25|24|0	0.5
TGME49_306650	TGME49_231140	RPS25				21|29	2	37|25|11	0.51
TGME49_306650	TGME49_271050	SRS34A				13|39	2	34|36|8	0.51
TGME49_306650	TGME49_203310	GRA7				19|53	2	41|46|11	0.51
TGME49_306650	TGME49_233460	SRS29B				23|57	2	41|51|13	0.51
TGME49_306650	TGME49_242330	RPS5				5|26	2	39|28|2	0.51
TGME49_306650	TGME49_297430	TGME49_297430				9|38	2	38|33|2	0.51
TGME49_306650	TGME49_231080	RPL38				9|44	2	45|38|5	0.51
TGME49_306650	TGME49_207840	RPS17				4|29	2	32|30|5	0.51
TGME49_306650	TGME49_232230	RPL30				8|38	2	37|38|2	0.51
TGME49_306650	TGME49_232710	RPS3A				10|36	2	36|33|3	0.51
TGME49_306650	TGME49_234450	RPS15A				0|45	2	43|44|0	0.51
TGME49_306650	TGME49_289750	RPL40				0|29	2	30|33|0	0.51
TGME49_306650	TGME49_263700	RPS14				7|54	2	50|48|4	0.51
TGME49_306650	TGME49_267400	RPL32				2|38	2	34|38|4	0.51
TGME49_306650	TGME49_320450	TGME49_320450				0|2	2	4|2|0	0.52
TGME49_306650	TGME49_215460	RPS24				4|8	2	9|11|4	0.52
TGME49_306650	TGME49_264660	SRS44				15|264	2	233|241|5	0.52
TGME49_306650	TGME49_284560	RPL9				2|32	2	45|36|1	0.52
TGME49_306650	TGME49_286730	TGME49_286730				0|3	2	4|5|0	0.52
TGME49_306650	TGME49_239100	RPS7				27|299	2	288|255|8	0.52
TGME49_306650	TGME49_275810	RPS10				8|119	2	125|118|2	0.52
TGME49_306650	TGME49_240060	TGME49_240060				22|181	2	167|168|6	0.52
TGME49_306650	TGME49_304500	TGME49_304500				0|3	2	4|5|0	0.52
TGME49_306650	TGME49_319560	MIC3				56|78	2	74|64|34	0.52

## Sheet: IMC17
IMC17 AP-MS Results
Bait	Prey	Prey Gene	ToxoNet HC	ToxoNet LC	ToxoNet Cluster	Spectral Counts	Number Replicates	Control Spectral Counts	BFDR
IMC17	TGME49_286590	SPM2				7|7	2	0|2|0	0
IMC17	TGME49_278660	TGME49_278660				13|17	2	3|3|0	0
IMC17	TGME49_216000	ALV3				13|20	2	0|2|1	0
IMC17	TGME49_289690	GAPDH1				12|13	2	4|0|1	0
IMC17	TGME49_297470	TGME49_297470				2|8	2	0|0|0	0
IMC17	TGME49_204340	TGME49_204340				3|3	2	0|0|0	0
IMC17	TGME49_294670	TGME49_294670				4|5	2	0|0|0	0
IMC17	TGME49_258950	TGME49_258950				6|3	2	0|0|0	0
IMC17	TGME49_238040	TGME49_238040				4|4	2	0|0|0	0
IMC17	TGME49_211040	TGME49_211040				3|5	2	0|0|0	0
IMC17	TGME49_240860	TGME49_240860				5|3	2	0|0|0	0
IMC17	TGME49_239770	ALV7				2|4	2	0|0|0	0
IMC17	TGME49_232410	TGME49_232410				14|11	2	2|3|1	0
IMC17	TGME49_243950	TGME49_243950				6|5	2	0|0|0	0
IMC17	TGME49_219430	TGME49_219430				3|3	2	0|0|0	0
IMC17	TGME49_269442	TGME49_269442				4|4	2	0|0|0	0
IMC17	TGME49_294620	TGME49_294620				2|6	2	0|0|0	0
IMC17	TGME49_313380	TGME49_313380				13|18	2	3|2|2	0
IMC17	TGME49_251500	TGME49_251500				4|5	2	0|0|0	0
IMC17	TGME49_289830	TGME49_289830				4|4	2	0|0|0	0
IMC17	TGME49_310750	TGME49_310750				11|12	2	0|3|1	0
IMC17	TGME49_202200	TGME49_202200				2|2	2	0|0|0	0
IMC17	TGME49_273520	TGME49_273520				2|7	2	0|0|0	0
IMC17	TGME49_220270	IMC6				14|16	2	0|0|0	0
IMC17	TGME49_204130	PLP1				6|10	2	0|2|0	0
IMC17	TGME49_247470	TGME49_247470				10|11	2	2|2|0	0
IMC17	TGME49_214575	TGME49_214575				2|5	2	0|0|0	0
IMC17	TGME49_216670	FUBP2				5|7	2	0|0|0	0
IMC17	TGME49_212300	TGME49_212300				8|4	2	0|0|0	0
IMC17	TGME49_243960	TGME49_243960				5|4	2	0|0|0	0
IMC17	TGME49_309200	TGME49_309200				4|2	2	0|0|0	0
IMC17	TGME49_240280	TGME49_240280				3|6	2	0|0|0	0
IMC17	TGME49_226960	PFKII				2|6	2	0|0|0	0
IMC17	TGME49_313080	TGME49_313080				23|26	2	2|2|1	0
IMC17	TGME49_304955	TGME49_304955				2|3	2	0|0|0	0
IMC17	TGME49_201780	MIC2				16|20	2	4|3|0	0
IMC17	TGME49_248740	TGME49_248740				5|4	2	0|0|0	0
IMC17	TGME49_306650	TGME49_306650				3|4	2	0|0|1	0
IMC17	TGME49_293180	TGME49_293180				5|2	2	0|0|0	0
IMC17	TGME49_222220	IMC7				28|28	2	7|7|2	0
IMC17	TGME49_224580	TGME49_224580				3|4	2	0|0|0	0
IMC17	TGME49_258870	TGME49_258870				25|18	2	2|2|0	0
IMC17	TGME49_260820	ISP1				3|2	2	0|0|0	0
IMC17	TGME49_202500	TGME49_202500				5|5	2	0|0|0	0
IMC17	TGME49_231630	ALV4				20|25	2	4|5|4	0
IMC17	TGME49_316540	ISP3		Supervised		2|4	2	0|0|0	0
IMC17	TGME49_232830	TGME49_232830				18|23	2	3|3|0	0
IMC17	TGME49_299060	TGME49_299060				3|3	2	0|0|0	0
IMC17	TGME49_226030	TGME49_226030				3|3	2	0|0|0	0
IMC17	TGME49_218260	TGME49_218260				6|8	2	0|0|0	0
IMC17	TGME49_200250	MIC17A				15|16	2	0|0|0	0
IMC17	TGME49_248810	TGME49_248810				4|2	2	0|0|0	0
IMC17	TGME49_279100	TGME49_279100				17|16	2	4|4|0	0
IMC17	TGME49_232050	TGME49_232050				4|4	2	0|0|0	0
IMC17	TGME49_257680	TGME49_257680				16|20	2	6|6|3	0
IMC17	TGME49_265250	TGME49_265250				19|16	2	0|0|0	0
IMC17	TGME49_205460	TGME49_205460				4|2	2	0|0|0	0
IMC17	TGME49_219550	TGME49_219550				2|6	2	0|0|0	0
IMC17	TGME49_293570	TGME49_293570				4|4	2	0|0|0	0
IMC17	TGME49_249270	TGME49_249270				15|14	2	0|0|0	0
IMC17	TGME49_309760	TGME49_309760				5|5	2	0|0|0	0
IMC17	TGME49_246580	TGME49_246580				4|3	2	0|0|0	0
IMC17	TGME49_295360	TGME49_295360				6|6	2	0|0|0	0
IMC17	TGME49_271888	TGME49_271888				3|4	2	0|0|0	0
IMC17	TGME49_230420	TGME49_230420				9|15	2	0|0|0	0
IMC17	TGME49_305810	TGME49_305810				5|6	2	0|0|0	0
IMC17	TGME49_205510	TGME49_205510				4|3	2	0|0|0	0
IMC17	TGME49_213900	TGME49_213900				5|2	2	0|0|0	0
IMC17	TGME49_217890	TGME49_217890				5|8	2	0|0|0	0
IMC17	TGME49_230210	ALV12				10|11	2	2|0|0	0
IMC17	TGME49_263180	TGME49_263180				5|9	2	0|0|0	0
IMC17	TGME49_305050	TGME49_305050				8|9	2	0|2|0	0
IMC17	TGME49_224060	TGME49_224060				5|9	2	0|0|0	0
IMC17	TGME49_222860	TGME49_222860				6|5	2	0|0|0	0
IMC17	TGME49_260540	ALV9				8|8	2	2|0|1	0
IMC17	TGME49_278990	TGME49_278990				6|10	2	0|0|2	0
IMC17	TGME49_271970	TGME49_271970				7|8	2	0|0|0	0
IMC17	TGME49_290660	TGME49_290660				4|5	2	0|0|0	0
IMC17	TGME49_247550	HSP60				5|6	2	0|0|0	0
IMC17	TGME49_215430	TGME49_215430				4|7	2	0|0|0	0
IMC17	TGME49_237250	TGME49_237250				5|5	2	0|0|0	0
IMC17	TGME49_258390	TGME49_258390				7|6	2	0|0|0	0
IMC17	TGME49_236210	TGME49_236210				7|8	2	0|0|0	0
IMC17	TGME49_202680	TGME49_202680				3|10	2	0|0|0	0
IMC17	TGME49_258470	TGME49_258470				9|9	2	0|0|0	0
IMC17	TGME49_313665	TGME49_313665				4|4	2	0|0|0	0
IMC17	TGME49_226570	TGME49_226570				9|7	2	2|0|0	0
IMC17	TGME49_312110	TGME49_312110				5|7	2	0|0|0	0
IMC17	TGME49_290160	TGME49_290160				7|7	2	0|0|0	0
IMC17	TGME49_211710	TGME49_211710				7|7	2	0|0|0	0
IMC17	TGME49_273460	TGME49_273460				6|8	2	0|0|0	0
IMC17	TGME49_269190	GAPDH2				8|6	2	0|0|0	0
IMC17	TGME49_219270	TGME49_219270				7|7	2	0|0|0	0
IMC17	TGME49_294200	TGME49_294200				5|7	2	0|0|0	0
IMC17	TGME49_242070	TGME49_242070	Supervised	Supervised	Cluster 74	7|9	2	2|0|0	0
IMC17	TGME49_201680	TGME49_201680				6|7	2	0|0|0	0
IMC17	TGME49_240810	TGME49_240810				6|6	2	0|0|0	0
IMC17	TGME49_266640	TGME49_266640				10|11	2	0|0|0	0
IMC17	TGME49_305290	TGME49_305290				4|5	2	0|0|0	0
IMC17	TGME49_249030	TGME49_249030				3|8	2	0|0|0	0
IMC17	TGME49_320020	TGME49_320020				11|12	2	2|0|0	0
IMC17	TGME49_299780	TGME49_299780				3|7	2	0|0|0	0
IMC17	TGME49_232280	TGME49_232280				11|10	2	0|2|0	0
IMC17	TGME49_269180	TGME49_269180				7|9	2	0|2|0	0
IMC17	TGME49_289680	TGME49_289680				6|5	2	0|0|0	0
IMC17	TGME49_290950	TGME49_290950				12|10	2	0|0|0	0
IMC17	TGME49_214940	TGME49_214940				8|10	2	0|0|0	0
IMC17	TGME49_261440	TGME49_261440				5|6	2	0|0|0	0
IMC17	TGME49_224900	TGME49_224900				6|13	2	0|0|0	0
IMC17	TGME49_274060	OMT				3|3	2	0|0|0	0
IMC17	TGME49_221180	TGME49_221180				4|3	2	0|0|0	0
IMC17	TGME49_214220	TGME49_214220				5|9	2	0|0|0	0
IMC17	TGME49_233100	TGME49_233100				9|9	2	2|0|0	0
IMC17	TGME49_307810	TGME49_307810				5|7	2	0|0|0	0
IMC17	TGME49_268590	ROM4				5|5	2	0|0|0	0
IMC17	TGME49_209800	TGME49_209800				8|8	2	0|2|0	0
IMC17	TGME49_228630	TGME49_228630				9|9	2	0|0|0	0
IMC17	TGME49_323110	TGME49_323110				9|8	2	0|0|0	0
IMC17	TGME49_219800	TGME49_219800				5|5	2	0|0|0	0
IMC17	TGME49_278870	TGME49_278870				9|7	2	2|0|0	0
IMC17	TGME49_220950	TGME49_220950				3|2	2	0|0|0	0
IMC17	TGME49_236650	DDX17				4|6	2	0|0|0	0
IMC17	TGME49_234380	TGME49_234380				4|5	2	0|0|0	0
IMC17	TGME49_205340	RPS12				10|7	2	2|2|0	0
IMC17	TGME49_211680	TGME49_211680				4|3	2	0|0|0	0
IMC17	TGME49_311480	TGME49_311480				7|7	2	0|0|0	0
IMC17	TGME49_293430	TGME49_293430				10|10	2	0|0|0	0
IMC17	TGME49_258410	PHIL1				13|14	2	0|0|0	0
IMC17	TGME49_318160	TGME49_318160				19|18	2	3|4|0	0
IMC17	TGME49_208370	TGME49_208370				3|4	2	0|0|0	0
IMC17	TGME49_255420	TGME49_255420				2|3	2	0|0|0	0
IMC17	TGME49_285510	TGME49_285510				2|2	2	0|0|0	0
IMC17	TGME49_235340	TGME49_235340				3|5	2	0|0|0	0
IMC17	TGME49_218280	TGME49_218280				2|3	2	0|0|0	0
IMC17	TGME49_258462	TGME49_258462				2|2	2	0|0|0	0
IMC17	TGME49_319340	TGME49_319340				2|3	2	0|0|0	0
IMC17	TGME49_284050	TGME49_284050				3|2	2	0|0|0	0
IMC17	TGME49_264420	TGME49_264420				2|2	2	0|0|0	0
IMC17	TGME49_221870	TGME49_221870				2|3	2	0|0|0	0
IMC17	TGME49_232940	HSP20				35|39	2	8|7|0	0
IMC17	TGME49_209720	TGME49_209720				2|2	2	0|0|0	0
IMC17	TGME49_312270	ROP13				2|4	2	0|0|0	0
IMC17	TGME49_269980	TGME49_269980				2|2	2	0|0|0	0
IMC17	TGME49_311240	TGME49_311240				2|4	2	0|0|0	0
IMC17	TGME49_230430	TGME49_230430				3|5	2	0|0|0	0
IMC17	TGME49_305860	CDPK3				2|2	2	0|0|0	0
IMC17	TGME49_220600	TGME49_220600				2|2	2	0|0|0	0
IMC17	TGME49_265310	TGME49_265310				2|2	2	0|0|0	0
IMC17	TGME49_267140	SRS38B				2|2	2	0|0|0	0
IMC17	TGME49_269920	TGME49_269920				3|2	2	0|0|0	0
IMC17	TGME49_219320	GAP50				32|35	2	11|11|3	0
IMC17	TGME49_306030	TGME49_306030				2|3	2	0|0|0	0
IMC17	TGME49_280740	TGME49_280740				4|3	2	0|0|0	0
IMC17	TGME49_223410	TGME49_223410				2|2	2	0|0|0	0
IMC17	TGME49_250770	TGME49_250770				2|2	2	0|0|0	0
IMC17	TGME49_320180	SRS16C				3|2	2	0|0|0	0
IMC17	TGME49_231970	PRP8				3|2	2	0|0|0	0
IMC17	TGME49_278390	TGME49_278390				2|2	2	0|0|0	0
IMC17	TGME49_201840	ASP1				4|2	2	0|0|0	0
IMC17	TGME49_206690	GAPM2B				2|3	2	0|0|0	0
IMC17	TGME49_209690	TGME49_209690				2|2	2	0|0|0	0
IMC17	TGME49_235470	TGME49_235470				56|54	2	12|14|6	0
IMC17	TGME49_273560	TGME49_273560				2|2	2	0|0|0	0
IMC17	TGME49_234930	SRS43				3|2	2	0|0|0	0
IMC17	TGME49_249390	TGME49_249390				2|3	2	0|0|0	0
IMC17	TGME49_315750	TGME49_315750				3|2	2	0|0|0	0
IMC17	TGME49_221170	TGME49_221170				2|2	2	0|0|0	0
IMC17	TGME49_238150	TGME49_238150				2|2	2	0|0|0	0
IMC17	TGME49_289800	TGME49_289800				2|2	2	0|0|0	0
IMC17	TGME49_231640	ALV1				50|57	2	16|12|4	0
IMC17	TGME49_288830	TGME49_288830				3|3	2	0|0|0	0
IMC17	TGME49_216860	DDX39				2|2	2	0|0|0	0
IMC17	TGME49_305010	TGME49_305010				3|2	2	0|0|0	0
IMC17	TGME49_244560	TGME49_244560				30|55	2	12|3|0	0
IMC17	TGME49_310320	TGME49_310320				2|2	2	0|0|0	0
IMC17	TGME49_271930	TGME49_271930				5|7	2	0|0|0	0
IMC17	TGME49_306060	RON8				26|29	2	9|5|0	0
IMC17	TGME49_231960	TGME49_231960				34|32	2	5|3|0	0
IMC17	TGME49_249300	TGME49_249300				2|2	2	0|0|0	0
IMC17	TGME49_310000	TGME49_310000				2|4	2	0|0|0	0
IMC17	TGME49_236890	TGME49_236890				3|2	2	0|0|0	0
IMC17	TGME49_238100	TGME49_238100				4|3	2	0|0|0	0
IMC17	TGME49_217510	TGME49_217510				16|21	2	3|5|0	0
IMC17	TGME49_321400	TGME49_321400				2|4	2	0|0|0	0
IMC17	TGME49_248670	TGME49_248670				2|3	2	0|0|0	0
IMC17	TGME49_260630	TGME49_260630				3|3	2	0|0|0	0
IMC17	TGME49_251630	TGME49_251630				4|3	2	0|0|0	0
IMC17	TGME49_259010	TGME49_259010				27|29	2	8|9|0	0
IMC17	TGME49_223940	TGME49_223940				26|27	2	5|5|0	0
IMC17	TGME49_308090	ROP5				80|76	2	16|13|0	0
IMC17	TGME49_306895	TGME49_306895				2|3	2	0|0|0	0
IMC17	TGME49_284540	TGME49_284540				2|2	2	0|0|0	0
IMC17	TGME49_206470	PDHE3II				3|5	2	0|0|0	0
IMC17	TGME49_278270	TGME49_278270				3|4	2	0|0|0	0
IMC17	TGME49_263080	TGME49_263080				3|4	2	0|0|1	0
IMC17	TGME49_226580	TGME49_226580				3|4	2	0|0|0	0
IMC17	TGME49_249900	TGME49_249900				22|27	2	5|5|7	0
IMC17	TGME49_305980	PDHE3I				6|2	2	0|0|0	0
IMC17	TGME49_201150	TGME49_201150				4|6	2	0|0|0	0
IMC17	TGME49_299110	TGME49_299110				2|4	2	0|0|0	0
IMC17	TGME49_264440	TGME49_264440				3|5	2	0|0|0	0
IMC17	TGME49_247510	TGME49_247510				4|5	2	0|0|0	0
IMC17	TGME49_263810	TGME49_263810				2|3	2	0|0|0	0
IMC17	TGME49_261580	TGME49_261580				6|5	2	0|0|0	0
IMC17	TGME49_294710	TGME49_294710				4|9	2	0|2|0	0.01
IMC17	TGME49_320220	TGME49_320220				5|9	2	0|0|3	0.01
IMC17	TGME49_209030	ACT1				19|20	2	8|7|1	0.01
IMC17	TGME49_315210	TGME49_315210				5|5	2	2|0|0	0.01
IMC17	TGME49_309600	TGME49_309600				12|8	2	3|0|0	0.01
IMC17	TGME49_221620	TGME49_221620				12|10	2	3|5|0	0.01
IMC17	TGME49_262620	TGME49_262620				17|15	2	8|4|1	0.01
IMC17	TGME49_217680	TGME49_217680				21|16	2	6|6|0	0.01
IMC17	TGME49_209985	TGME49_209985				11|8	2	2|4|0	0.01
IMC17	TGME49_248880	RAB7				5|4	2	2|0|0	0.01
IMC17	TGME49_247770	TGME49_247770				2|3	2	0|0|1	0.01
IMC17	TGME49_256770	TGME49_256770				6|5	2	2|2|0	0.01
IMC17	TGME49_208030	MIC4				8|7	2	3|3|0	0.01
IMC17	TGME49_249990	TGME49_249990				12|14	2	5|0|0	0.01
IMC17	TGME49_317720	TGME49_317720				5|7	2	3|0|0	0.01
IMC17	TGME49_286720	HSP28				3|9	2	0|0|2	0.01
IMC17	TGME49_261780	MIC7				11|12	2	4|5|0	0.01
IMC17	TGME49_214770	TGME49_214770				4|5	2	2|0|0	0.01
IMC17	TGME49_247350	TGME49_247350				11|16	2	5|5|1	0.01
IMC17	TGME49_316400	TUBA1				33|24	2	11|9|0	0.01
IMC17	TGME49_248250	TGME49_248250				3|5	2	0|2|0	0.01
IMC17	TGME49_252630	TGME49_252630				2|3	2	0|0|1	0.01
IMC17	TGME49_248460	TGME49_248460				6|5	2	0|2|0	0.01
IMC17	TGME49_208830	TGME49_208830				13|7	2	3|2|0	0.01
IMC17	TGME49_217740	TGME49_217740				11|7	2	3|2|0	0.01
IMC17	TGME49_291890	MIC1				7|5	2	0|3|0	0.01
IMC17	TGME49_249970	TGME49_249970				10|5	2	0|5|0	0.02
IMC17	TGME49_225160	TGME49_225160				3|4	2	0|2|0	0.02
IMC17	TGME49_319350	SRS17B				2|6	2	0|2|0	0.02
IMC17	TGME49_261250	TGME49_261250				11|8	2	4|4|0	0.02
IMC17	TGME49_310010	RON1				8|8	2	4|3|0	0.02
IMC17	TGME49_288380	HSP90				7|9	2	4|3|0	0.02
IMC17	TGME49_228170	IMC2A				24|23	2	10|10|0	0.02
IMC17	TGME49_254470	TGME49_254470				4|3	2	0|2|0	0.02
IMC17	TGME49_222170	TGME49_222170				12|7	2	3|4|0	0.02
IMC17	TGME49_232130	TGME49_232130				12|10	2	5|5|0	0.02
IMC17	TGME49_272340	TGME49_272340				11|9	2	3|5|0	0.02
IMC17	TGME49_279420	TGME49_279420				10|5	2	2|4|0	0.03
IMC17	TGME49_220240	TGME49_220240				9|8	2	3|5|0	0.03
IMC17	TGME49_291960	ROP40				5|4	2	4|0|0	0.03
IMC17	TGME49_310420	TGME49_310420				2|3	2	0|2|0	0.03
IMC17	TGME49_288840	TGME49_288840				8|7	2	2|5|0	0.03
IMC17	TGME49_249250	RPL35A				3|2	2	2|0|0	0.03
IMC17	TGME49_263300	TGME49_263300				14|18	2	5|7|5	0.03
IMC17	TGME49_220510	TGME49_220510				11|16	2	5|7|0	0.03
IMC17	TGME49_314750	TGME49_314750				3|2	2	2|0|0	0.03
IMC17	TGME49_309560	TGME49_309560				7|8	2	3|3|2	0.03
IMC17	TGME49_235380	TGME49_235380				3|2	2	2|0|0	0.03
IMC17	TGME49_297960	RON6				2|3	2	0|2|0	0.03
IMC17	TGME49_230350	TGME49_230350				9|14	2	6|4|0	0.03
IMC17	TGME49_261950	ATPB				8|7	2	0|0|7	0.03
IMC17	TGME49_305340	CRC230				2|2	2	2|0|0	0.04
IMC17	TGME49_230160	TGME49_230160				13|13	2	7|6|0	0.04
IMC17	TGME49_204400	TGME49_204400				11|12	2	5|5|3	0.04
IMC17	TGME49_226320	TGME49_226320				2|2	2	0|2|0	0.04
IMC17	TGME49_254570	TGME49_254570				2|2	2	0|2|0	0.04
IMC17	TGME49_314740	TGME49_314740				11|9	2	4|6|0	0.04
IMC17	TGME49_266960	TGME49_266960				40|43	2	19|16|2	0.04
IMC17	TGME49_321710	TGME49_321710				2|2	2	0|2|0	0.04
IMC17	TGME49_236950	TGME49_236950				4|5	2	3|2|0	0.05
IMC17	TGME49_224850	TGME49_224850				8|11	2	5|5|0	0.05
IMC17	TGME49_273760	HSP70				15|34	2	8|9|2	0.05
IMC17	TGME49_209910	TGME49_209910				11|7	2	6|3|0	0.05
IMC17	TGME49_216180	TGME49_216180				4|3	2	2|2|0	0.05
IMC17	TGME49_289530	RPL19				6|3	2	3|2|0	0.06
IMC17	TGME49_248700	IMC12				9|13	2	5|6|1	0.06
IMC17	TGME49_321500	TGME49_321500				0|10	2	0|0|0	0.06
IMC17	TGME49_209950	TGME49_209950				0|13	2	0|0|0	0.06
IMC17	TGME49_210408	TGME49_210408				37|67	2	18|16|14	0.06
IMC17	TGME49_251780	TGME49_251780				0|14	2	0|0|0	0.06
IMC17	TGME49_231160	TGME49_231160				0|5	2	0|0|0	0.08
IMC17	TGME49_226830	TGME49_226830				0|5	2	0|0|0	0.08
IMC17	TGME49_273130	SRS30A				0|5	2	0|0|0	0.08
IMC17	TGME49_275650	TGME49_275650				0|5	2	0|0|0	0.08
IMC17	TGME49_248200	TGME49_248200				5|0	2	0|0|0	0.08
IMC17	TGME49_225790	TGME49_225790				5|0	2	0|0|0	0.08
IMC17	TGME49_304740	ROP35				5|0	2	0|0|0	0.08
IMC17	TGME49_236540	TGME49_236540				0|6	2	0|0|0	0.08
IMC17	TGME49_320140	TGME49_320140				0|5	2	0|0|0	0.08
IMC17	TGME49_235930	TGME49_235930				5|0	2	0|0|0	0.08
IMC17	TGME49_244200	TGME49_244200				0|5	2	0|0|0	0.08
IMC17	TGME49_305940	TGME49_305940				6|0	2	0|0|0	0.08
IMC17	TGME49_270510	TGME49_270510				0|4	2	0|0|0	0.1
IMC17	TGME49_259630	TGME49_259630				0|4	2	0|0|0	0.1
IMC17	TGME49_270880	TGME49_270880				4|0	2	0|0|0	0.1
IMC17	TGME49_309752	TGME49_309752				0|4	2	0|0|0	0.1
IMC17	TGME49_228190	TGME49_228190				0|4	2	0|0|0	0.1
IMC17	TGME49_290720	TGME49_290720				0|4	2	0|0|0	0.1
IMC17	TGME49_202390	TGME49_202390				0|4	2	0|0|0	0.1
IMC17	TGME49_230510	TGME49_230510				0|3	2	0|0|0	0.12
IMC17	TGME49_223390	TGME49_223390				0|3	2	0|0|0	0.12
IMC17	TGME49_223040	TGME49_223040				0|3	2	0|0|0	0.12
IMC17	TGME49_272520	TGME49_272520				0|3	2	0|0|0	0.12
IMC17	TGME49_286080	TGME49_286080				0|3	2	0|0|0	0.12
IMC17	TGME49_206670	TGME49_206670				3|0	2	0|0|0	0.12
IMC17	TGME49_239752	TGME49_239752				0|3	2	0|0|0	0.12
IMC17	TGME49_293470	TGME49_293470				0|3	2	0|0|0	0.12
IMC17	TGME49_213392	TGME49_213392				3|0	2	0|0|0	0.12
IMC17	TGME49_224720	TGME49_224720				3|0	2	0|0|0	0.12
IMC17	TGME49_293590	TGME49_293590				3|0	2	0|0|0	0.12
IMC17	TGME49_277000	TGME49_277000				0|3	2	0|0|0	0.12
IMC17	TGME49_313010	DDX6				3|0	2	0|0|0	0.12
IMC17	TGME49_218240	TGME49_218240				0|3	2	0|0|0	0.12
IMC17	TGME49_252390	TGME49_252390				0|3	2	0|0|0	0.12
IMC17	TGME49_267810	TGME49_267810				0|3	2	0|0|0	0.12
IMC17	TGME49_232600	TGME49_232600				0|3	2	0|0|0	0.12
IMC17	TGME49_236910	TGME49_236910				0|3	2	0|0|0	0.12
IMC17	TGME49_215590	TGME49_215590				0|3	2	0|0|0	0.12
IMC17	TGME49_289560	TGME49_289560				0|3	2	0|0|0	0.12
IMC17	TGME49_205180	TGME49_205180				0|3	2	0|0|0	0.12
IMC17	TGME49_254940	TGME49_254940				3|0	2	0|0|0	0.12
IMC17	TGME49_288290	TGME49_288290				3|0	2	0|0|0	0.12
IMC17	TGME49_259200	TGME49_259200				0|3	2	0|0|0	0.12
IMC17	TGME49_216580	TGME49_216580				3|0	2	0|0|0	0.12
IMC17	TGME49_310080	TGME49_310080				0|3	2	0|0|0	0.12
IMC17	TGME49_316340	TGME49_316340				3|0	2	0|0|0	0.12
IMC17	TGME49_308840	SRS51				25|26	2	11|12|3	0.16
IMC17	TGME49_311720	TGME49_311720				45|68	2	23|23|2	0.16
IMC17	TGME49_285230	TGME49_285230				2|0	2	0|0|0	0.17
IMC17	TGME49_221510	TGME49_221510				2|0	2	0|0|0	0.17
IMC17	TGME49_310210	TGME49_310210				2|0	2	0|0|0	0.17
IMC17	TGME49_286530	TGME49_286530				0|2	2	0|0|0	0.17
IMC17	TGME49_312050	TGME49_312050				2|0	2	0|0|0	0.17
IMC17	TGME49_239010	TGME49_239010				2|0	2	0|0|0	0.17
IMC17	TGME49_291300	TGME49_291300				2|0	2	0|0|0	0.17
IMC17	TGME49_305450	TGME49_305450				2|0	2	0|0|0	0.17
IMC17	TGME49_229030	TGME49_229030				2|0	2	0|0|0	0.17
IMC17	TGME49_253700	TGME49_253700				2|0	2	0|0|0	0.17
IMC17	TGME49_205470	TGME49_205470				2|0	2	0|0|0	0.17
IMC17	TGME49_257990	TGME49_257990				2|0	2	0|0|0	0.17
IMC17	TGME49_297690	TGME49_297690				0|2	2	0|0|0	0.17
IMC17	TGME49_213050	TGME49_213050				2|0	2	0|0|0	0.17
IMC17	TGME49_203610	TGME49_203610				2|0	2	0|0|0	0.17
IMC17	TGME49_314970	TGME49_314970				0|2	2	0|0|0	0.17
IMC17	TGME49_226000	TGME49_226000				0|2	2	0|0|0	0.17
IMC17	TGME49_251930	ENR				0|2	2	0|0|0	0.17
IMC17	TGME49_205570	TGME49_205570				0|2	2	0|0|0	0.17
IMC17	TGME49_301180	SRS19F				0|2	2	0|0|0	0.17
IMC17	TGME49_237820	ISP2				0|2	2	0|0|0	0.17
IMC17	TGME49_312970	TGME49_312970				2|0	2	0|0|0	0.17
IMC17	TGME49_264430	TGME49_264430				2|0	2	0|0|0	0.17
IMC17	TGME49_292120	MORN2				0|2	2	0|0|0	0.17
IMC17	TGME49_202620	TGME49_202620				2|0	2	0|0|0	0.17
IMC17	TGME49_294250	TGME49_294250				0|2	2	0|0|0	0.17
IMC17	TGME49_311400	TGME49_311400				0|2	2	0|0|0	0.17
IMC17	TGME49_227810	ROP11				2|0	2	0|0|0	0.17
IMC17	TGME49_222910	TGME49_222910				0|2	2	0|0|0	0.17
IMC17	TGME49_230380	TGME49_230380				2|0	2	0|0|0	0.17
IMC17	TGME49_239400	TGME49_239400				0|2	2	0|0|0	0.17
IMC17	TGME49_314830	TGME49_314830				2|0	2	0|0|0	0.17
IMC17	TGME49_292920	TGME49_292920				0|2	2	0|0|0	0.17
IMC17	TGME49_231440	TGME49_231440				2|0	2	0|0|0	0.17
IMC17	TGME49_233190	TGME49_233190				0|2	2	0|0|0	0.17
IMC17	TGME49_319920	TGME49_319920				0|2	2	0|0|0	0.17
IMC17	TGME49_206320	TGME49_206320				0|2	2	0|0|0	0.17
IMC17	TGME49_320210	TGME49_320210				0|2	2	0|0|0	0.17
IMC17	TGME49_260500	TGME49_260500				0|2	2	0|0|0	0.17
IMC17	TGME49_310030	TGME49_310030				0|2	2	0|0|0	0.17
IMC17	TGME49_277680	TGME49_277680				0|2	2	0|0|0	0.17
IMC17	TGME49_203600	TGME49_203600				0|2	2	0|0|0	0.17
IMC17	TGME49_243930	TGME49_243930				0|2	2	0|0|0	0.17
IMC17	TGME49_300140	TGME49_300140				0|2	2	0|0|0	0.17
IMC17	TGME49_315770	TGME49_315770				0|2	2	0|0|0	0.17
IMC17	TGME49_263070	TGME49_263070				0|2	2	0|0|0	0.17
IMC17	TGME49_224620	TGME49_224620				0|2	2	0|0|0	0.17
IMC17	TGME49_257040	TGME49_257040				0|2	2	0|0|0	0.17
IMC17	TGME49_283710	TGME49_283710				0|2	2	0|0|0	0.17
IMC17	TGME49_266090	TGME49_266090				0|2	2	0|0|0	0.17
IMC17	TGME49_214210	TGME49_214210				0|2	2	0|0|0	0.17
IMC17	TGME49_261080	TGME49_261080				0|2	2	0|0|0	0.17
IMC17	TGME49_316250	TGME49_316250				0|2	2	0|0|0	0.17
IMC17	TGME49_267430	TGME49_267430			Cluster 74	2|0	2	0|0|0	0.17
IMC17	TGME49_220390	TGME49_220390				2|0	2	0|0|0	0.17
IMC17	TGME49_230100	TGME49_230100				0|2	2	0|0|0	0.17
IMC17	TGME49_210370	TGME49_210370				0|2	2	0|0|0	0.17
IMC17	TGME49_234420	TGME49_234420				0|2	2	0|0|0	0.17
IMC17	TGME49_289880	TGME49_289880				0|2	2	0|0|0	0.17
IMC17	TGME49_219828	TGME49_219828				0|2	2	0|0|0	0.17
IMC17	TGME49_247520	TGME49_247520				0|2	2	0|0|0	0.17
IMC17	TGME49_268200	TGME49_268200				0|2	2	0|0|0	0.17
IMC17	TGME49_212220	TGME49_212220				0|2	2	0|0|0	0.17
IMC17	TGME49_218520	MIC6				0|2	2	0|0|0	0.17
IMC17	TGME49_291680	TGME49_291680				0|2	2	0|0|0	0.17
IMC17	TGME49_209850	TGME49_209850				0|2	2	0|0|0	0.17
IMC17	TGME49_308810	RON9				0|2	2	0|0|0	0.17
IMC17	TGME49_232030	TGME49_232030				0|2	2	0|0|0	0.17
IMC17	TGME49_306670	TGME49_306670				0|2	2	0|0|0	0.17
IMC17	TGME49_258060	TGME49_258060				0|2	2	0|0|0	0.17
IMC17	TGME49_278850	TGME49_278850				0|2	2	0|0|0	0.17
IMC17	TGME49_214790	TGME49_214790				0|2	2	0|0|0	0.17
IMC17	TGME49_262380	TGME49_262380				0|2	2	0|0|0	0.17
IMC17	TGME49_206610	PDHE2				0|2	2	0|0|0	0.17
IMC17	TGME49_214190	SRS46				0|2	2	0|0|0	0.17
IMC17	TGME49_293390	TGME49_293390				0|2	2	0|0|0	0.17
IMC17	TGME49_239800	TGME49_239800				0|2	2	0|0|0	0.17
IMC17	TGME49_257430	TGME49_257430				0|2	2	0|0|0	0.17
IMC17	TGME49_286730	TGME49_286730				7|9	2	4|5|0	0.24
IMC17	TGME49_308920	TGME49_308920				33|9	2	12|10|0	0.24
IMC17	TGME49_318340	TGME49_318340				0|5	2	2|0|0	0.24
IMC17	TGME49_270710	TGME49_270710				15|5	2	9|2|0	0.25
IMC17	TGME49_313560	TGME49_313560				0|4	2	0|2|0	0.25
IMC17	TGME49_318440	TGME49_318440				47|55	2	24|20|1	0.25
IMC17	TGME49_293440	TGME49_293440				6|8	2	5|3|0	0.25
IMC17	TGME49_215980	TGME49_215980				20|22	2	10|11|0	0.25
IMC17	TGME49_254440	RPL12				7|6	2	4|4|0	0.26
IMC17	TGME49_277270	TGME49_277270				3|3	2	2|2|0	0.26
IMC17	TGME49_271390	TGME49_271390				4|4	2	3|2|0	0.26
IMC17	TGME49_218820	TGME49_218820				3|4	2	5|0|0	0.26
IMC17	TGME49_253370	TGME49_253370				3|0	2	2|0|0	0.26
IMC17	TGME49_249850	GAP40				2|4	2	2|2|0	0.26
IMC17	TGME49_214320	GT1				7|10	2	5|5|0	0.26
IMC17	TGME49_235540	TGME49_235540				17|10	2	9|7|0	0.27
IMC17	TGME49_313385	TGME49_313385				0|4	2	0|4|0	0.27
IMC17	TGME49_315930	TGME49_315930				0|2	2	0|0|2	0.27
IMC17	TGME49_286790	TGME49_286790				2|0	2	0|2|0	0.27
IMC17	TGME49_288750	TGME49_288750				0|2	2	0|0|2	0.27
IMC17	TGME49_292020	TGME49_292020				5|4	2	4|2|0	0.27
IMC17	TGME49_226380	TGME49_226380				3|0	2	3|0|0	0.27
IMC17	TGME49_230850	TGME49_230850				0|2	2	0|0|2	0.27
IMC17	TGME49_214930	TGME49_214930				0|2	2	0|0|2	0.27
IMC17	TGME49_305160	TGME49_305160				18|13	2	8|9|1	0.28
IMC17	TGME49_207370	TGME49_207370				35|36	2	17|17|0	0.28
IMC17	TGME49_215470	RPL10A				9|9	2	6|5|0	0.28
IMC17	TGME49_229470	TGME49_229470				5|3	2	2|4|0	0.28
IMC17	TGME49_308860	TGME49_308860				3|6	2	4|3|0	0.29
IMC17	TGME49_304500	TGME49_304500				3|8	2	4|5|0	0.29
IMC17	TGME49_281920	TGME49_281920				5|2	2	3|3|0	0.29
IMC17	TGME49_312150	TGME49_312150				7|9	2	4|5|2	0.29
IMC17	TGME49_297880	TGME49_297880				7|9	2	5|6|0	0.3
IMC17	TGME49_263090	TGME49_263090	Unsupervised	Unsupervised		4|4	2	3|3|0	0.3
IMC17	TGME49_312090	RPL23				5|4	2	4|3|0	0.3
IMC17	TGME49_203630	RPL44				7|5	2	4|5|0	0.3
IMC17	TGME49_226860	SRS67				3|3	2	2|3|0	0.3
IMC17	TGME49_306600	TGME49_306600				3|4	2	2|4|0	0.3
IMC17	TGME49_272010	TGME49_272010				3|4	2	2|4|0	0.3
IMC17	TGME49_258580	ROP17				10|12	2	6|8|0	0.3
IMC17	TGME49_294790	TGME49_294790				3|3	2	3|2|0	0.3
IMC17	TGME49_228470	RPL15				6|5	2	4|4|0	0.3
IMC17	TGME49_247440	TGME49_247440				3|0	2	2|2|0	0.3
IMC17	TGME49_241240	TGME49_241240				4|7	2	5|4|0	0.31
IMC17	TGME49_217570	RPS27				6|3	2	4|4|0	0.31
IMC17	TGME49_294930	TGME49_294930				5|2	2	2|5|0	0.32
IMC17	TGME49_225320	TGME49_225320				2|2	2	2|2|0	0.32
IMC17	TGME49_248340	TGME49_248340				2|3	2	2|3|0	0.32
IMC17	TGME49_270250	GRA1				4|0	2	3|3|0	0.33
IMC17	TGME49_308870	TGME49_308870				4|0	2	3|3|0	0.33
IMC17	TGME49_290700	TGME49_290700				7|6	2	6|4|0	0.33
IMC17	TGME49_237180	TGME49_237180				3|0	2	2|3|0	0.33
IMC17	TGME49_258660	ROP6				3|3	2	2|4|0	0.33
IMC17	TGME49_267350	TGME49_267350				3|3	2	3|3|0	0.34
IMC17	TGME49_277910	TGME49_277910				2|0	2	2|2|0	0.34
IMC17	TGME49_263020	TGME49_263020				0|2	2	2|2|0	0.34
IMC17	TGME49_222300	TGME49_222300				0|2	2	2|2|0	0.34
IMC17	TGME49_262050	ROP39				0|2	2	2|2|0	0.34
IMC17	TGME49_239330	RPL37				2|0	2	2|2|0	0.34
IMC17	TGME49_309740	TGME49_309740				3|3	2	3|3|0	0.34
IMC17	TGME49_239260	TGME49_239260				14|13	2	9|7|2	0.35
IMC17	TGME49_315220	ROP14				9|9	2	7|6|0	0.35
IMC17	TGME49_230190	TGME49_230190				5|5	2	6|3|0	0.35
IMC17	TGME49_217540	TGME49_217540				10|10	2	6|8|0	0.35
IMC17	TGME49_288720	RPL10				15|9	2	12|6|0	0.35
IMC17	TGME49_275850	GRA12				39|35	2	20|18|2	0.36
IMC17	TGME49_300000	RPL18				8|7	2	5|6|1	0.36
IMC17	TGME49_251540	GRA9				9|7	2	7|6|0	0.36
IMC17	TGME49_228000	TGME49_228000				8|6	2	4|8|0	0.36
IMC17	TGME49_313910	TGME49_313910				3|0	2	3|3|0	0.36
IMC17	TGME49_245490	MIC8				20|18	2	10|12|2	0.36
IMC17	TGME49_266060	RPSA				0|2	2	2|3|0	0.37
IMC17	TGME49_309810	RPP2				5|6	2	5|5|0	0.37
IMC17	TGME49_291850	RPS30				0|2	2	3|2|0	0.37
IMC17	TGME49_306195	TGME49_306195				4|5	2	4|5|0	0.37
IMC17	TGME49_223920	RON3				15|15	2	12|7|1	0.37
IMC17	TGME49_227600	RPL34				6|5	2	4|5|1	0.37
IMC17	TGME49_239890	TGME49_239890				11|15	2	10|9|0	0.37
IMC17	TGME49_204530	MIC11				10|4	2	6|7|1	0.37
IMC17	TGME49_275440	GRA6				4|3	2	4|4|0	0.38
IMC17	TGME49_223050	RPS20				15|11	2	8|12|0	0.38
IMC17	TGME49_305850	TGME49_305850				24|22	2	11|17|0	0.38
IMC17	TGME49_203780	TGME49_203780				6|8	2	6|7|0	0.38
IMC17	TGME49_271360	TGME49_271360				4|10	2	9|6|0	0.38
IMC17	TGME49_275680	TGME49_275680				3|5	2	4|5|0	0.38
IMC17	TGME49_310490	RPL27A				7|7	2	7|5|0	0.38
IMC17	TGME49_290920	TGME49_290920				5|10	2	7|8|0	0.38
IMC17	TGME49_305520	RPS2				14|10	2	9|9|1	0.38
IMC17	TGME49_218410	RPP0				9|10	2	8|7|0	0.38
IMC17	TGME49_244100	TGME49_244100				4|0	2	3|5|0	0.38
IMC17	TGME49_238250	RPL36				9|9	2	4|7|4	0.39
IMC17	TGME49_278490	TGME49_278490				18|6	2	10|13|0	0.39
IMC17	TGME49_232650	TGME49_232650				5|4	2	6|4|0	0.39
IMC17	TGME49_289320	TGME49_289320				6|0	2	5|6|0	0.39
IMC17	TGME49_270240	MAG1				31|31	2	15|21|0	0.39
IMC17	TGME49_311410	TGME49_311410				4|5	2	4|6|0	0.39
IMC17	TGME49_310380	TGME49_310380				4|5	2	3|7|0	0.39
IMC17	TGME49_292130	RPL13A				12|12	2	8|9|1	0.39
IMC17	TGME49_239740	GRA14				9|7	2	9|6|0	0.4
IMC17	TGME49_230180	TGME49_230180				23|19	2	13|16|0	0.4
IMC17	TGME49_218850	RPS9				8|4	2	6|8|0	0.4
IMC17	TGME49_270640	TGME49_270640				6|5	2	6|6|0	0.4
IMC17	TGME49_315610	TGME49_315610				14|21	2	13|14|0	0.4
IMC17	TGME49_316900	TGME49_316900				5|6	2	5|7|0	0.4
IMC17	TGME49_213280	SRS25				7|9	2	6|8|1	0.4
IMC17	TGME49_205250	ROP18				8|9	2	7|8|1	0.41
IMC17	TGME49_229010	RON4				29|22	2	18|17|0	0.41
IMC17	TGME49_278950	LSM4				8|7	2	7|8|0	0.41
IMC17	TGME49_250810	RPL35				3|4	2	5|5|0	0.41
IMC17	TGME49_221380	TGME49_221380				5|4	2	6|5|0	0.41
IMC17	TGME49_261570	RPL7A				13|14	2	11|9|2	0.42
IMC17	TGME49_204050	SUB1				20|24	2	14|16|2	0.42
IMC17	TGME49_263050	RPL13				12|12	2	10|8|2	0.42
IMC17	TGME49_252360	ROP24				4|6	2	6|7|0	0.42
IMC17	TGME49_314810	RPL7				13|13	2	9|11|1	0.42
IMC17	TGME49_291330	TGME49_291330				19|15	2	11|17|0	0.43
IMC17	TGME49_236130	TGME49_236130				5|5	2	8|5|0	0.43
IMC17	TGME49_202480	TGME49_202480				6|2	2	7|7|0	0.43
IMC17	TGME49_204020	RPL8				18|21	2	13|12|6	0.43
IMC17	TGME49_216010	RPL24				7|6	2	7|7|1	0.43
IMC17	TGME49_227280	GRA3				19|19	2	15|12|1	0.43
IMC17	TGME49_266080	TGME49_266080				5|6	2	8|6|0	0.43
IMC17	TGME49_254720	GRA8				8|9	2	8|9|1	0.44
IMC17	TGME49_245460	RPS8				15|14	2	10|10|5	0.44
IMC17	TGME49_212090	TGME49_212090				5|6	2	7|8|0	0.44
IMC17	TGME49_294970	TGME49_294970				5|0	2	6|7|0	0.44
IMC17	TGME49_289970	TGME49_289970				10|12	2	11|9|1	0.44
IMC17	TGME49_201140	TGME49_201140				11|12	2	10|12|0	0.44
IMC17	TGME49_286600	TGME49_286600				22|28	2	15|17|6	0.44
IMC17	TGME49_223490	TGME49_223490				5|5	2	7|7|0	0.44
IMC17	TGME49_227360	RPL3				29|17	2	18|19|1	0.44
IMC17	TGME49_294980	TGME49_294980				24|23	2	16|18|0	0.44
IMC17	TGME49_254620	RPL39				14|17	2	13|13|1	0.44
IMC17	TGME49_286450	GRA5				6|5	2	6|9|0	0.44
IMC17	TGME49_309820	RPL11				11|7	2	11|10|0	0.44
IMC17	TGME49_266070	RPL31				9|11	2	10|10|2	0.45
IMC17	TGME49_316570	TGME49_316570				6|5	2	9|7|0	0.45
IMC17	TGME49_203990	ROP12				9|12	2	10|12|1	0.45
IMC17	TGME49_255260	TGME49_255260				71|78	2	35|44|2	0.45
IMC17	TGME49_233450	SRS29A				7|8	2	8|9|1	0.45
IMC17	TGME49_266470	TGME49_266470				10|11	2	9|13|0	0.45
IMC17	TGME49_230940	TGME49_230940				26|24	2	19|18|0	0.45
IMC17	TGME49_226240	TGME49_226240				15|21	2	16|17|0	0.45
IMC17	TGME49_207440	RPS4				13|13	2	13|12|0	0.45
IMC17	TGME49_263520	SPM1				7|7	2	8|7|2	0.45
IMC17	TGME49_319950	TGME49_319950				4|6	2	8|8|0	0.45
IMC17	TGME49_267060	RPL14				10|14	2	10|12|3	0.45
IMC17	TGME49_229670	RPS23				15|12	2	15|12|1	0.46
IMC17	TGME49_262690	RPL27				9|7	2	9|9|2	0.46
IMC17	TGME49_299050	RPL17				17|14	2	15|12|2	0.46
IMC17	TGME49_263040	RPS16				16|12	2	17|11|0	0.46
IMC17	TGME49_297070	TGME49_297070				8|7	2	8|11|1	0.46
IMC17	TGME49_226970	RPS11				13|12	2	13|13|0	0.46
IMC17	TGME49_315320	SRS52A				18|16	2	14|12|5	0.46
IMC17	TGME49_262670	RPL18A				13|9	2	10|12|5	0.47
IMC17	TGME49_281610	TGME49_281610				6|7	2	10|10|0	0.47
IMC17	TGME49_203080	TGME49_203080				13|18	2	15|17|0	0.47
IMC17	TGME49_308020	SRS57				5|7	2	9|9|1	0.47
IMC17	TGME49_313390	RPL6				17|18	2	14|12|6	0.47
IMC17	TGME49_247450	TGME49_247450				3|7	2	9|10|0	0.47
IMC17	TGME49_213350	RPS15				14|10	2	15|11|2	0.47
IMC17	TGME49_295125	ROP4				17|16	2	15|16|1	0.47
IMC17	TGME49_206590	CDPK2A				33|35	2	27|23|0	0.47
IMC17	TGME49_300190	RPL37A				15|21	2	22|18|0	0.48
IMC17	TGME49_229250	RPL28				11|12	2	11|16|1	0.48
IMC17	TGME49_238010	RPL23A				12|15	2	14|15|2	0.48
IMC17	TGME49_210690	RPS6				29|21	2	23|20|4	0.48
IMC17	TGME49_263320	TGME49_263320				24|31	2	24|22|3	0.48
IMC17	TGME49_270830	TGME49_270830				11|12	2	13|16|0	0.48
IMC17	TGME49_248390	RPL26				16|20	2	17|14|5	0.48
IMC17	TGME49_227620	GRA2				11|11	2	11|15|0	0.48
IMC17	TGME49_300200	TGME49_300200				21|26	2	23|18|2	0.48
IMC17	TGME49_285870	SRS20A				12|14	2	14|15|3	0.48
IMC17	TGME49_311430	TGME49_311430				25|31	2	26|25|0	0.49
IMC17	TGME49_255160	TGME49_255160				10|12	2	18|12|0	0.49
IMC17	TGME49_243570	RPS26				9|8	2	12|11|3	0.49
IMC17	TGME49_232300	RPS3				20|12	2	21|20|1	0.49
IMC17	TGME49_262935	TGME49_262935				11|18	2	20|19|1	0.49
IMC17	TGME49_233460	SRS29B				75|85	2	41|51|13	0.49
IMC17	TGME49_270380	RPS13				18|18	2	19|19|4	0.49
IMC17	TGME49_225080	RPS18				28|21	2	32|22|2	0.5
IMC17	TGME49_297430	TGME49_297430				43|47	2	38|33|2	0.5
IMC17	TGME49_306380	TGME49_306380				17|22	2	25|26|0	0.5
IMC17	TGME49_245680	RPL21				21|21	2	25|24|0	0.5
IMC17	TGME49_239760	RPL22				15|13	2	19|19|1	0.5
IMC17	TGME49_203310	GRA7				73|66	2	41|46|11	0.5
IMC17	TGME49_300100	RON2				44|49	2	36|37|6	0.5
IMC17	TGME49_231140	RPS25				40|34	2	37|25|11	0.5
IMC17	TGME49_286420	TGME49_286420				46|47	2	34|42|4	0.5
IMC17	TGME49_306400	TGME49_306400				21|22	2	25|24|0	0.5
IMC17	TGME49_207840	RPS17				33|22	2	32|30|5	0.51
IMC17	TGME49_262920	TGME49_262920				22|11	2	30|28|1	0.51
IMC17	TGME49_319560	MIC3				132|127	2	74|64|34	0.51
IMC17	TGME49_232710	RPS3A				26|21	2	36|33|3	0.51
IMC17	TGME49_311470	RON5				49|48	2	40|44|4	0.51
IMC17	TGME49_295110	ROP7				39|34	2	46|37|3	0.51
IMC17	TGME49_288500	TGME49_288500				41|30	2	40|38|0	0.51
IMC17	TGME49_294560	ROP37				25|33	2	37|34|0	0.51
IMC17	TGME49_309120	RPL4				29|29	2	34|30|8	0.51
IMC17	TGME49_242330	RPS5				27|22	2	39|28|2	0.51
IMC17	TGME49_289750	RPL40				25|28	2	30|33|0	0.51
IMC17	TGME49_267400	RPL32				29|27	2	34|38|4	0.51
IMC17	TGME49_212290	RPS19				35|28	2	43|27|2	0.51
IMC17	TGME49_275810	RPS10				104|72	2	125|118|2	0.52
IMC17	TGME49_264660	SRS44				87|92	2	233|241|5	0.52
IMC17	TGME49_309590	ROP1				2|5	2	23|18|5	0.52
IMC17	TGME49_240060	TGME49_240060				54|56	2	167|168|6	0.52
IMC17	TGME49_297760	TGME49_297760				4|0	2	9|7|0	0.52
IMC17	TGME49_263700	RPS14				41|31	2	50|48|4	0.52
IMC17	TGME49_235140	TGME49_235140				8|8	2	19|21|0	0.52
IMC17	TGME49_233480	SRS29C				7|9	2	11|14|3	0.52
IMC17	TGME49_300280	TGME49_300280				9|8	2	13|14|0	0.52
IMC17	TGME49_256050	TGME49_256050				7|8	2	13|11|0	0.52
IMC17	TGME49_240400	TGME49_240400				2|2	2	4|5|0	0.52
IMC17	TGME49_221970	TGME49_221970				5|4	2	10|10|0	0.52
IMC17	TGME49_250820	TGME49_250820				7|8	2	14|13|2	0.52
IMC17	TGME49_299250	TGME49_299250				2|2	2	4|6|0	0.52
IMC17	TGME49_320100	TGME49_320100				6|6	2	8|13|0	0.52
IMC17	TGME49_313160	TGME49_313160				3|3	2	5|4|0	0.52
IMC17	TGME49_263440	TGME49_263440				2|4	2	8|9|0	0.52
IMC17	TGME49_202550	TGME49_202550				2|3	2	7|8|0	0.52
IMC17	TGME49_204080	TGME49_204080				2|0	2	10|9|0	0.52
IMC17	TGME49_213400	TGME49_213400				2|0	2	8|10|0	0.52
IMC17	TGME49_262960	TGME49_262960				6|6	2	14|12|0	0.52
IMC17	TGME49_275480	TGME49_275480				8|11	2	20|19|0	0.52
IMC17	TGME49_315490	ROP10				2|2	2	3|2|1	0.52
IMC17	TGME49_220490	TGME49_220490				2|0	2	5|2|0	0.52
IMC17	TGME49_205500	TGME49_205500				0|3	2	4|5|0	0.52
IMC17	TGME49_269700	TGME49_269700				0|2	2	3|3|0	0.52
IMC17	TGME49_216435	TGME49_216435				0|2	2	5|6|1	0.52
IMC17	TGME49_311230	TGME49_311230				0|4	2	12|18|0	0.52
IMC17	TGME49_232230	RPL30				28|16	2	37|38|2	0.52
IMC17	TGME49_245620	RPS27A				5|9	2	23|15|0	0.52
IMC17	TGME49_234450	RPS15A				30|18	2	43|44|0	0.52
IMC17	TGME49_271050	SRS34A				26|26	2	34|36|8	0.52
IMC17	TGME49_215785	ROP2A				16|13	2	30|27|1	0.52
IMC17	TGME49_284560	RPL9				23|11	2	45|36|1	0.52
IMC17	TGME49_306000	AP2IX8				3|2	2	7|8|0	0.52
IMC17	TGME49_269885	TLN1				9|7	2	39|53|2	0.52
IMC17	TGME49_215460	RPS24				8|6	2	9|11|4	0.52
IMC17	TGME49_215775	ROP8				3|4	2	8|8|0	0.52
IMC17	TGME49_269650	TGME49_269650				12|12	2	19|22|0	0.52
IMC17	TGME49_231080	RPL38				37|24	2	45|38|5	0.52
IMC17	TGME49_239100	RPS7				204|134	2	288|255|8	0.52

## Sheet: IMC19
IMC19 AP-MS Results
Bait	Prey	Prey Gene	ToxoNet HC	ToxoNet LC	ToxoNet Cluster	Spectral Counts	Number Replicates	Control Spectral Counts	BFDR
IMC19	TGME49_289680	TGME49_289680				4|4	2	0|0|0	0
IMC19	TGME49_258470	TGME49_258470				3|6	2	0|0|0	0
IMC19	TGME49_313665	TGME49_313665				5|8	2	0|0|0	0
IMC19	TGME49_273460	TGME49_273460				5|10	2	0|0|0	0
IMC19	TGME49_208370	TGME49_208370				4|8	2	0|0|0	0
IMC19	TGME49_209950	TGME49_209950				10|7	2	0|0|0	0
IMC19	TGME49_286720	HSP28				7|12	2	0|0|2	0
IMC19	TGME49_202680	TGME49_202680				5|8	2	0|0|0	0
IMC19	TGME49_294200	TGME49_294200				5|11	2	0|0|0	0
IMC19	TGME49_269190	GAPDH2				3|9	2	0|0|0	0
IMC19	TGME49_319350	SRS17B				7|13	2	0|2|0	0
IMC19	TGME49_251780	TGME49_251780				8|13	2	0|0|0	0
IMC19	TGME49_211710	TGME49_211710				7|7	2	0|0|0	0
IMC19	TGME49_290160	TGME49_290160				3|8	2	0|0|0	0
IMC19	TGME49_312110	TGME49_312110				4|8	2	0|0|0	0
IMC19	TGME49_219270	TGME49_219270				4|8	2	0|0|0	0
IMC19	TGME49_236210	TGME49_236210				5|13	2	0|0|0	0
IMC19	TGME49_237250	TGME49_237250				2|9	2	0|0|0	0
IMC19	TGME49_290660	TGME49_290660				6|7	2	0|0|0	0
IMC19	TGME49_299780	TGME49_299780				2|5	2	0|0|0	0
IMC19	TGME49_261440	TGME49_261440				4|8	2	0|0|0	0
IMC19	TGME49_274060	OMT				3|9	2	0|0|0	0
IMC19	TGME49_214220	TGME49_214220				3|7	2	0|0|0	0
IMC19	TGME49_307810	TGME49_307810				4|8	2	0|0|0	0
IMC19	TGME49_268590	ROM4				4|6	2	0|0|0	0
IMC19	TGME49_247550	HSP60				4|7	2	0|0|0	0
IMC19	TGME49_236650	DDX17				2|6	2	0|0|0	0
IMC19	TGME49_311480	TGME49_311480				3|10	2	0|0|0	0
IMC19	TGME49_240810	TGME49_240810				5|6	2	0|0|0	0
IMC19	TGME49_215430	TGME49_215430				5|8	2	0|0|0	0
IMC19	TGME49_213900	TGME49_213900				2|6	2	0|0|0	0
IMC19	TGME49_224060	TGME49_224060				4|13	2	0|0|0	0
IMC19	TGME49_222860	TGME49_222860				2|11	2	0|0|0	0
IMC19	TGME49_234380	TGME49_234380				4|6	2	0|0|0	0
IMC19	TGME49_258390	TGME49_258390				2|11	2	0|0|0	0
IMC19	TGME49_248250	TGME49_248250				6|7	2	0|2|0	0
IMC19	TGME49_271970	TGME49_271970				4|7	2	0|0|0	0
IMC19	TGME49_230420	TGME49_230420				4|17	2	0|0|0	0
IMC19	TGME49_247470	TGME49_247470				8|13	2	2|2|0	0
IMC19	TGME49_204130	PLP1				8|9	2	0|2|0	0
IMC19	TGME49_220270	IMC6				8|13	2	0|0|0	0
IMC19	TGME49_310750	TGME49_310750				8|12	2	0|3|1	0
IMC19	TGME49_232410	TGME49_232410				9|12	2	2|3|1	0
IMC19	TGME49_258410	PHIL1				5|17	2	0|0|0	0
IMC19	TGME49_208830	TGME49_208830				8|11	2	3|2|0	0
IMC19	TGME49_261780	MIC7				15|16	2	4|5|0	0
IMC19	TGME49_249270	TGME49_249270				14|23	2	0|0|0	0
IMC19	TGME49_265250	TGME49_265250				4|15	2	0|0|0	0
IMC19	TGME49_279100	TGME49_279100		Supervised		13|17	2	4|4|0	0
IMC19	TGME49_200250	MIC17A				14|20	2	0|0|0	0
IMC19	TGME49_218260	TGME49_218260				5|6	2	0|0|0	0
IMC19	TGME49_216000	ALV3				9|14	2	0|2|1	0
IMC19	TGME49_300140	TGME49_300140				3|4	2	0|0|0	0
IMC19	TGME49_320020	TGME49_320020				9|10	2	2|0|0	0
IMC19	TGME49_232280	TGME49_232280				7|12	2	0|2|0	0
IMC19	TGME49_263180	TGME49_263180				9|12	2	0|0|0	0
IMC19	TGME49_230210	ALV12				6|8	2	2|0|0	0
IMC19	TGME49_201680	TGME49_201680				5|15	2	0|0|0	0
IMC19	TGME49_266640	TGME49_266640				5|16	2	0|0|0	0
IMC19	TGME49_293430	TGME49_293430				5|9	2	0|0|0	0
IMC19	TGME49_205340	RPS12				6|8	2	2|2|0	0
IMC19	TGME49_220950	TGME49_220950				2|4	2	0|0|0	0
IMC19	TGME49_323110	TGME49_323110				8|9	2	0|0|0	0
IMC19	TGME49_228630	TGME49_228630				2|15	2	0|0|0	0
IMC19	TGME49_209800	TGME49_209800				7|8	2	0|2|0	0
IMC19	TGME49_233100	TGME49_233100				6|11	2	2|0|0	0
IMC19	TGME49_321500	TGME49_321500				9|13	2	0|0|0	0
IMC19	TGME49_224900	TGME49_224900				13|12	2	0|0|0	0
IMC19	TGME49_214940	TGME49_214940				7|11	2	0|0|0	0
IMC19	TGME49_290950	TGME49_290950				4|18	2	0|0|0	0
IMC19	TGME49_249030	TGME49_249030				4|7	2	0|0|0	0
IMC19	TGME49_232830	TGME49_232830				14|20	2	3|3|0	0
IMC19	TGME49_305290	TGME49_305290				3|5	2	0|0|0	0
IMC19	TGME49_295360	TGME49_295360				4|5	2	0|0|0	0
IMC19	TGME49_310000	TGME49_310000				2|3	2	0|0|0	0
IMC19	TGME49_236890	TGME49_236890				3|2	2	0|0|0	0
IMC19	TGME49_248670	TGME49_248670				3|2	2	0|0|0	0
IMC19	TGME49_202390	TGME49_202390				3|5	2	0|0|0	0
IMC19	TGME49_236910	TGME49_236910				2|5	2	0|0|0	0
IMC19	TGME49_202620	TGME49_202620				2|3	2	0|0|0	0
IMC19	TGME49_265310	TGME49_265310				2|4	2	0|0|0	0
IMC19	TGME49_218520	MIC6				4|2	2	0|0|0	0
IMC19	TGME49_278270	TGME49_278270				3|4	2	0|0|0	0
IMC19	TGME49_321400	TGME49_321400				2|2	2	0|0|0	0
IMC19	TGME49_228190	TGME49_228190				2|5	2	0|0|0	0
IMC19	TGME49_238100	TGME49_238100				2|2	2	0|0|0	0
IMC19	TGME49_263810	TGME49_263810				2|3	2	0|0|0	0
IMC19	TGME49_226410	TGME49_226410				2|2	2	0|0|0	0
IMC19	TGME49_212220	TGME49_212220				3|6	2	0|0|0	0
IMC19	TGME49_247510	TGME49_247510				3|3	2	0|0|0	0
IMC19	TGME49_220600	TGME49_220600				2|4	2	0|0|0	0
IMC19	TGME49_306030	TGME49_306030				2|6	2	0|0|0	0
IMC19	TGME49_204480	TGME49_204480				2|2	2	0|0|0	0
IMC19	TGME49_233410	TGME49_233410				2|2	2	0|0|0	0
IMC19	TGME49_310030	TGME49_310030				2|2	2	0|0|0	0
IMC19	TGME49_278390	TGME49_278390				2|3	2	0|0|0	0
IMC19	TGME49_319920	TGME49_319920				2|2	2	0|0|0	0
IMC19	TGME49_234930	SRS43				2|3	2	0|0|0	0
IMC19	TGME49_305860	CDPK3				2|5	2	0|0|0	0
IMC19	TGME49_310210	TGME49_310210				2|3	2	0|0|0	0
IMC19	TGME49_289880	TGME49_289880				2|4	2	0|0|0	0
IMC19	TGME49_209720	TGME49_209720				2|3	2	0|0|0	0
IMC19	TGME49_209850	TGME49_209850				2|3	2	0|0|0	0
IMC19	TGME49_235340	TGME49_235340				2|3	2	0|0|0	0
IMC19	TGME49_290720	TGME49_290720				2|4	2	0|0|0	0
IMC19	TGME49_273130	SRS30A				3|6	2	0|0|0	0
IMC19	TGME49_277680	TGME49_277680				2|2	2	0|0|0	0
IMC19	TGME49_299110	TGME49_299110				2|3	2	0|0|0	0
IMC19	TGME49_201150	TGME49_201150				2|5	2	0|0|0	0
IMC19	TGME49_271888	TGME49_271888				2|4	2	0|0|0	0
IMC19	TGME49_294670	TGME49_294670				2|5	2	0|0|0	0
IMC19	TGME49_258950	TGME49_258950				3|8	2	0|0|0	0
IMC19	TGME49_211040	TGME49_211040				5|4	2	0|0|0	0
IMC19	TGME49_240860	TGME49_240860				3|6	2	0|0|0	0
IMC19	TGME49_239770	ALV7				3|5	2	0|0|0	0
IMC19	TGME49_243950	TGME49_243950				4|6	2	0|0|0	0
IMC19	TGME49_204340	TGME49_204340				2|6	2	0|0|0	0
IMC19	TGME49_269442	TGME49_269442				3|5	2	0|0|0	0
IMC19	TGME49_272370	TGME49_272370				2|3	2	0|0|0	0
IMC19	TGME49_244200	TGME49_244200				2|14	2	0|0|0	0
IMC19	TGME49_289830	TGME49_289830				3|5	2	0|0|0	0
IMC19	TGME49_202200	TGME49_202200				3|3	2	0|0|0	0
IMC19	TGME49_214575	TGME49_214575				5|8	2	0|0|0	0
IMC19	TGME49_216670	FUBP2				4|10	2	0|0|0	0
IMC19	TGME49_251500	TGME49_251500				2|9	2	0|0|0	0
IMC19	TGME49_297470	TGME49_297470				2|8	2	0|0|0	0
IMC19	TGME49_240280	TGME49_240280				3|5	2	0|0|0	0
IMC19	TGME49_226960	PFKII				3|5	2	0|0|0	0
IMC19	TGME49_236540	TGME49_236540				4|6	2	0|0|0	0
IMC19	TGME49_293180	TGME49_293180				2|3	2	0|0|0	0
IMC19	TGME49_224580	TGME49_224580				2|3	2	0|0|0	0
IMC19	TGME49_260820	ISP1				2|6	2	0|0|0	0
IMC19	TGME49_316540	ISP3	Supervised	Supervised	Cluster 48	3|3	2	0|0|0	0
IMC19	TGME49_299060	TGME49_299060				2|6	2	0|0|0	0
IMC19	TGME49_226030	TGME49_226030				2|2	2	0|0|0	0
IMC19	TGME49_244580	TGME49_244580				2|2	2	0|0|0	0
IMC19	TGME49_248810	TGME49_248810				5|10	2	0|0|0	0
IMC19	TGME49_232050	TGME49_232050				4|6	2	0|0|0	0
IMC19	TGME49_205460	TGME49_205460				2|5	2	0|0|0	0
IMC19	TGME49_219550	TGME49_219550				4|7	2	0|0|0	0
IMC19	TGME49_293570	TGME49_293570				3|5	2	0|0|0	0
IMC19	TGME49_320140	TGME49_320140				4|5	2	0|0|0	0
IMC19	TGME49_246580	TGME49_246580				3|6	2	0|0|0	0
IMC19	TGME49_305810	TGME49_305810				4|7	2	0|0|0	0
IMC19	TGME49_231630	ALV4				14|20	2	4|5|4	0
IMC19	TGME49_273370	TGME49_273370				2|3	2	0|0|0	0
IMC19	TGME49_201780	MIC2				19|21	2	4|3|0	0
IMC19	TGME49_313080	TGME49_313080				15|26	2	2|2|1	0
IMC19	TGME49_244560	TGME49_244560				35|67	2	12|3|0	0
IMC19	TGME49_318160	TGME49_318160				14|18	2	3|4|0	0
IMC19	TGME49_232940	HSP20				30|38	2	8|7|0	0
IMC19	TGME49_286580	TGME49_286580				16|32	2	0|0|0	0
IMC19	TGME49_235470	TGME49_235470				35|52	2	12|14|6	0
IMC19	TGME49_259010	TGME49_259010				26|31	2	8|9|0	0
IMC19	TGME49_223940	TGME49_223940				22|29	2	5|5|0	0
IMC19	TGME49_258870	TGME49_258870				20|27	2	2|2|0	0
IMC19	TGME49_261580	TGME49_261580				2|9	2	0|0|0	0
IMC19	TGME49_308090	ROP5				79|93	2	16|13|0	0
IMC19	TGME49_249900	TGME49_249900				23|34	2	5|5|7	0
IMC19	TGME49_231960	TGME49_231960				23|27	2	5|3|0	0
IMC19	TGME49_273760	HSP70				28|37	2	8|9|2	0
IMC19	TGME49_317720	TGME49_317720				7|9	2	3|0|0	0.01
IMC19	TGME49_289690	GAPDH1				7|17	2	4|0|1	0.01
IMC19	TGME49_221620	TGME49_221620				10|12	2	3|5|0	0.01
IMC19	TGME49_294710	TGME49_294710				3|6	2	0|2|0	0.01
IMC19	TGME49_208030	MIC4				7|14	2	3|3|0	0.01
IMC19	TGME49_309600	TGME49_309600				4|14	2	3|0|0	0.01
IMC19	TGME49_286590	SPM2				4|4	2	0|2|0	0.01
IMC19	TGME49_318340	TGME49_318340				5|6	2	2|0|0	0.01
IMC19	TGME49_254470	TGME49_254470				3|6	2	0|2|0	0.01
IMC19	TGME49_226570	TGME49_226570				3|6	2	2|0|0	0.01
IMC19	TGME49_278870	TGME49_278870				5|11	2	2|0|0	0.01
IMC19	TGME49_248460	TGME49_248460				5|7	2	0|2|0	0.01
IMC19	TGME49_320220	TGME49_320220				6|6	2	0|0|3	0.01
IMC19	TGME49_214770	TGME49_214770				4|4	2	2|0|0	0.01
IMC19	TGME49_291890	MIC1				5|7	2	0|3|0	0.01
IMC19	TGME49_260540	ALV9				4|7	2	2|0|1	0.01
IMC19	TGME49_305050	TGME49_305050				5|6	2	0|2|0	0.01
IMC19	TGME49_278990	TGME49_278990				5|9	2	0|0|2	0.01
IMC19	TGME49_242070	TGME49_242070				5|11	2	2|0|0	0.01
IMC19	TGME49_222170	TGME49_222170				8|11	2	3|4|0	0.01
IMC19	TGME49_278660	TGME49_278660				7|20	2	3|3|0	0.01
IMC19	TGME49_306060	RON8	Unsupervised	Unsupervised	Cluster 48	16|42	2	9|5|0	0.01
IMC19	TGME49_249990	TGME49_249990		Supervised		11|20	2	5|0|0	0.01
IMC19	TGME49_262620	TGME49_262620				18|20	2	8|4|1	0.01
IMC19	TGME49_217680	TGME49_217680				13|25	2	6|6|0	0.01
IMC19	TGME49_272340	TGME49_272340				9|15	2	3|5|0	0.01
IMC19	TGME49_247350	TGME49_247350				12|18	2	5|5|1	0.01
IMC19	TGME49_306650	TGME49_306650				2|3	2	0|0|1	0.01
IMC19	TGME49_257680	TGME49_257680				14|15	2	6|6|3	0.01
IMC19	TGME49_292020	TGME49_292020				6|10	2	4|2|0	0.02
IMC19	TGME49_252630	TGME49_252630				2|2	2	0|0|1	0.02
IMC19	TGME49_220240	TGME49_220240				8|11	2	3|5|0	0.02
IMC19	TGME49_316400	TUBA1				22|32	2	11|9|0	0.02
IMC19	TGME49_249970	TGME49_249970				6|8	2	0|5|0	0.02
IMC19	TGME49_248880	RAB7				2|6	2	2|0|0	0.02
IMC19	TGME49_225160	TGME49_225160				3|3	2	0|2|0	0.02
IMC19	TGME49_315210	TGME49_315210				2|5	2	2|0|0	0.02
IMC19	TGME49_219320	GAP50				25|32	2	11|11|3	0.02
IMC19	TGME49_220510	TGME49_220510				12|16	2	5|7|0	0.02
IMC19	TGME49_209985	TGME49_209985				6|6	2	2|4|0	0.03
IMC19	TGME49_271390	TGME49_271390				4|7	2	3|2|0	0.03
IMC19	TGME49_310420	TGME49_310420				2|3	2	0|2|0	0.03
IMC19	TGME49_279420	TGME49_279420				5|18	2	2|4|0	0.03
IMC19	TGME49_231640	ALV1				33|44	2	16|12|4	0.03
IMC19	TGME49_313380	TGME49_313380				6|12	2	3|2|2	0.03
IMC19	TGME49_277270	TGME49_277270				3|9	2	2|2|0	0.03
IMC19	TGME49_230350	TGME49_230350				9|17	2	6|4|0	0.03
IMC19	TGME49_261950	ATPB				7|8	2	0|0|7	0.03
IMC19	TGME49_281920	TGME49_281920				5|9	2	3|3|0	0.03
IMC19	TGME49_313385	TGME49_313385				3|4	2	0|4|0	0.04
IMC19	TGME49_293440	TGME49_293440				7|9	2	5|3|0	0.04
IMC19	TGME49_249850	GAP40				3|5	2	2|2|0	0.04
IMC19	TGME49_270710	TGME49_270710				14|9	2	9|2|0	0.04
IMC19	TGME49_256770	TGME49_256770				2|8	2	2|2|0	0.05
IMC19	TGME49_216180	TGME49_216180				3|4	2	2|2|0	0.05
IMC19	TGME49_226380	TGME49_226380				3|2	2	3|0|0	0.05
IMC19	TGME49_311720	TGME49_311720				50|86	2	23|23|2	0.05
IMC19	TGME49_258660	ROP6				4|7	2	2|4|0	0.05
IMC19	TGME49_215980	TGME49_215980				19|27	2	10|11|0	0.05
IMC19	TGME49_232130	TGME49_232130				7|17	2	5|5|0	0.05
IMC19	TGME49_266960	TGME49_266960				36|58	2	19|16|2	0.05
IMC19	TGME49_308840	SRS51				22|33	2	11|12|3	0.05
IMC19	TGME49_314740	TGME49_314740				9|10	2	4|6|0	0.05
IMC19	TGME49_291960	ROP40				2|6	2	4|0|0	0.05
IMC19	TGME49_206670	TGME49_206670				0|10	2	0|0|0	0.06
IMC19	TGME49_205510	TGME49_205510				0|15	2	0|0|0	0.06
IMC19	TGME49_294620	TGME49_294620				0|10	2	0|0|0	0.06
IMC19	TGME49_273520	TGME49_273520				0|12	2	0|0|0	0.06
IMC19	TGME49_217740	TGME49_217740				2|8	2	3|2|0	0.06
IMC19	TGME49_288380	HSP90				4|9	2	4|3|0	0.06
IMC19	TGME49_219800	TGME49_219800				0|15	2	0|0|0	0.06
IMC19	TGME49_224850	TGME49_224850				7|12	2	5|5|0	0.06
IMC19	TGME49_263300	TGME49_263300				12|20	2	5|7|5	0.06
IMC19	TGME49_216860	DDX39				0|10	2	0|0|0	0.06
IMC19	TGME49_210408	TGME49_210408				34|60	2	18|16|14	0.06
IMC19	TGME49_222220	IMC7				10|22	2	7|7|2	0.06
IMC19	TGME49_294790	TGME49_294790	Supervised	Supervised		3|6	2	3|2|0	0.06
IMC19	TGME49_217890	TGME49_217890				0|10	2	0|0|0	0.06
IMC19	TGME49_310010	RON1				3|15	2	4|3|0	0.06
IMC19	TGME49_238040	TGME49_238040				0|8	2	0|0|0	0.07
IMC19	TGME49_268200	TGME49_268200				0|7	2	0|0|0	0.07
IMC19	TGME49_248740	TGME49_248740				0|8	2	0|0|0	0.07
IMC19	TGME49_211680	TGME49_211680				0|8	2	0|0|0	0.07
IMC19	TGME49_221870	TGME49_221870				0|8	2	0|0|0	0.07
IMC19	TGME49_309760	TGME49_309760				0|7	2	0|0|0	0.07
IMC19	TGME49_213392	TGME49_213392				0|7	2	0|0|0	0.07
IMC19	TGME49_243960	TGME49_243960				0|7	2	0|0|0	0.07
IMC19	TGME49_214210	TGME49_214210				0|7	2	0|0|0	0.07
IMC19	TGME49_225850	TGME49_225850				0|5	2	0|0|0	0.08
IMC19	TGME49_312050	TGME49_312050				0|6	2	0|0|0	0.08
IMC19	TGME49_305980	PDHE3I				0|5	2	0|0|0	0.08
IMC19	TGME49_202500	TGME49_202500				0|5	2	0|0|0	0.08
IMC19	TGME49_224720	TGME49_224720				0|5	2	0|0|0	0.08
IMC19	TGME49_223390	TGME49_223390				0|5	2	0|0|0	0.08
IMC19	TGME49_275650	TGME49_275650				0|6	2	0|0|0	0.08
IMC19	TGME49_304955	TGME49_304955				0|5	2	0|0|0	0.08
IMC19	TGME49_320210	TGME49_320210				0|5	2	0|0|0	0.08
IMC19	TGME49_313010	DDX6				0|5	2	0|0|0	0.08
IMC19	TGME49_235930	TGME49_235930				0|5	2	0|0|0	0.08
IMC19	TGME49_218280	TGME49_218280				0|6	2	0|0|0	0.08
IMC19	TGME49_212300	TGME49_212300				0|6	2	0|0|0	0.08
IMC19	TGME49_315770	TGME49_315770				0|5	2	0|0|0	0.08
IMC19	TGME49_311240	TGME49_311240				0|5	2	0|0|0	0.08
IMC19	TGME49_304740	ROP35				0|5	2	0|0|0	0.08
IMC19	TGME49_227810	ROP11				0|5	2	0|0|0	0.08
IMC19	TGME49_203610	TGME49_203610				0|5	2	0|0|0	0.08
IMC19	TGME49_284540	TGME49_284540				0|5	2	0|0|0	0.08
IMC19	TGME49_203240	TGME49_203240				0|5	2	0|0|0	0.08
IMC19	TGME49_226830	TGME49_226830				0|5	2	0|0|0	0.08
IMC19	TGME49_238050	SND1				0|5	2	0|0|0	0.08
IMC19	TGME49_206470	PDHE3II				0|6	2	0|0|0	0.08
IMC19	TGME49_288830	TGME49_288830				0|4	2	0|0|0	0.1
IMC19	TGME49_304990	TGME49_304990				0|4	2	0|0|0	0.1
IMC19	TGME49_285510	TGME49_285510				0|4	2	0|0|0	0.1
IMC19	TGME49_255420	TGME49_255420				0|4	2	0|0|0	0.1
IMC19	TGME49_267810	TGME49_267810				0|4	2	0|0|0	0.1
IMC19	TGME49_277000	TGME49_277000				0|4	2	0|0|0	0.1
IMC19	TGME49_225790	TGME49_225790				0|4	2	0|0|0	0.1
IMC19	TGME49_232600	TGME49_232600	Supervised	Supervised	Cluster 48	0|4	2	0|0|0	0.1
IMC19	TGME49_310320	TGME49_310320				0|4	2	0|0|0	0.1
IMC19	TGME49_319340	TGME49_319340				0|4	2	0|0|0	0.1
IMC19	TGME49_219790	TGME49_219790				0|4	2	0|0|0	0.1
IMC19	TGME49_261080	TGME49_261080				0|4	2	0|0|0	0.1
IMC19	TGME49_239752	TGME49_239752				0|4	2	0|0|0	0.1
IMC19	TGME49_286080	TGME49_286080				0|4	2	0|0|0	0.1
IMC19	TGME49_221180	TGME49_221180				4|0	2	0|0|0	0.1
IMC19	TGME49_273090	CDC48CY				0|4	2	0|0|0	0.1
IMC19	TGME49_217820	TGME49_217820				0|4	2	0|0|0	0.1
IMC19	TGME49_215590	TGME49_215590				0|4	2	0|0|0	0.1
IMC19	TGME49_269180	TGME49_269180				0|12	2	0|2|0	0.1
IMC19	TGME49_271930	TGME49_271930				0|4	2	0|0|0	0.1
IMC19	TGME49_263070	TGME49_263070				0|4	2	0|0|0	0.1
IMC19	TGME49_314970	TGME49_314970				0|4	2	0|0|0	0.1
IMC19	TGME49_208560	TGME49_208560				0|4	2	0|0|0	0.1
IMC19	TGME49_219430	TGME49_219430				0|4	2	0|0|0	0.1
IMC19	TGME49_312270	ROP13				0|4	2	0|0|0	0.1
IMC19	TGME49_273870	TGME49_273870				0|4	2	0|0|0	0.1
IMC19	TGME49_254120	TGME49_254120				0|3	2	0|0|0	0.12
IMC19	TGME49_287500	TGME49_287500				0|3	2	0|0|0	0.12
IMC19	TGME49_254690	TGME49_254690				0|3	2	0|0|0	0.12
IMC19	TGME49_318510	TGME49_318510				0|3	2	0|0|0	0.12
IMC19	TGME49_222910	TGME49_222910				0|3	2	0|0|0	0.12
IMC19	TGME49_248200	TGME49_248200				0|3	2	0|0|0	0.12
IMC19	TGME49_253750	TGME49_253750				0|3	2	0|0|0	0.12
IMC19	TGME49_301120	TGME49_301120				0|3	2	0|0|0	0.12
IMC19	TGME49_275690	TGME49_275690				0|3	2	0|0|0	0.12
IMC19	TGME49_221670	FACT140				0|3	2	0|0|0	0.12
IMC19	TGME49_207620	TGME49_207620				0|3	2	0|0|0	0.12
IMC19	TGME49_301180	SRS19F				0|3	2	0|0|0	0.12
IMC19	TGME49_272520	TGME49_272520				0|3	2	0|0|0	0.12
IMC19	TGME49_251930	ENR				0|3	2	0|0|0	0.12
IMC19	TGME49_269980	TGME49_269980				0|3	2	0|0|0	0.12
IMC19	TGME49_316250	TGME49_316250				0|3	2	0|0|0	0.12
IMC19	TGME49_309752	TGME49_309752				0|3	2	0|0|0	0.12
IMC19	TGME49_270880	TGME49_270880				0|3	2	0|0|0	0.12
IMC19	TGME49_293590	TGME49_293590				0|3	2	0|0|0	0.12
IMC19	TGME49_291300	TGME49_291300				0|3	2	0|0|0	0.12
IMC19	TGME49_206320	TGME49_206320				0|3	2	0|0|0	0.12
IMC19	TGME49_251630	TGME49_251630				0|3	2	0|0|0	0.12
IMC19	TGME49_304760	TGME49_304760				0|3	2	0|0|0	0.12
IMC19	TGME49_203600	TGME49_203600				0|3	2	0|0|0	0.12
IMC19	TGME49_260630	TGME49_260630				0|3	2	0|0|0	0.12
IMC19	TGME49_209290	RPS28				0|3	2	0|0|0	0.12
IMC19	TGME49_288290	TGME49_288290				0|3	2	0|0|0	0.12
IMC19	TGME49_257990	TGME49_257990				0|3	2	0|0|0	0.12
IMC19	TGME49_239820	TGME49_239820				0|3	2	0|0|0	0.12
IMC19	TGME49_269920	TGME49_269920				0|3	2	0|0|0	0.12
IMC19	TGME49_230380	TGME49_230380				0|3	2	0|0|0	0.12
IMC19	TGME49_259630	TGME49_259630				0|3	2	0|0|0	0.12
IMC19	TGME49_264440	TGME49_264440				0|3	2	0|0|0	0.12
IMC19	TGME49_209690	TGME49_209690				0|3	2	0|0|0	0.12
IMC19	TGME49_231970	PRP8				0|3	2	0|0|0	0.12
IMC19	TGME49_273560	TGME49_273560				0|3	2	0|0|0	0.12
IMC19	TGME49_213050	TGME49_213050				0|3	2	0|0|0	0.12
IMC19	TGME49_305010	TGME49_305010				0|3	2	0|0|0	0.12
IMC19	TGME49_289560	TGME49_289560				0|3	2	0|0|0	0.12
IMC19	TGME49_249390	TGME49_249390				0|3	2	0|0|0	0.12
IMC19	TGME49_218240	TGME49_218240				0|3	2	0|0|0	0.12
IMC19	TGME49_263080	TGME49_263080				0|4	2	0|0|1	0.12
IMC19	TGME49_209030	ACT1				11|21	2	8|7|1	0.12
IMC19	TGME49_308810	RON9				0|3	2	0|0|0	0.12
IMC19	TGME49_314480	TGME49_314480				0|3	2	0|0|0	0.12
IMC19	TGME49_291680	TGME49_291680				0|3	2	0|0|0	0.12
IMC19	TGME49_250770	TGME49_250770				0|3	2	0|0|0	0.12
IMC19	TGME49_249250	RPL35A				0|7	2	2|0|0	0.16
IMC19	TGME49_254570	TGME49_254570				0|8	2	0|2|0	0.16
IMC19	TGME49_204400	TGME49_204400				9|13	2	5|5|3	0.16
IMC19	TGME49_247770	TGME49_247770				0|3	2	0|0|1	0.16
IMC19	TGME49_253370	TGME49_253370				0|7	2	2|0|0	0.16
IMC19	TGME49_305340	CRC230				0|7	2	2|0|0	0.16
IMC19	TGME49_205180	TGME49_205180				0|2	2	0|0|0	0.17
IMC19	TGME49_309265	TGME49_309265				0|2	2	0|0|0	0.17
IMC19	TGME49_312530	TGME49_312530				0|2	2	0|0|0	0.17
IMC19	TGME49_293390	TGME49_293390				0|2	2	0|0|0	0.17
IMC19	TGME49_241170	TGME49_241170				0|2	2	0|0|0	0.17
IMC19	TGME49_225330	TGME49_225330				0|2	2	0|0|0	0.17
IMC19	TGME49_320300	TGME49_320300				0|2	2	0|0|0	0.17
IMC19	TGME49_225150	TGME49_225150				0|2	2	0|0|0	0.17
IMC19	TGME49_263870	TGME49_263870				2|0	2	0|0|0	0.17
IMC19	TGME49_209060	TGME49_209060				0|2	2	0|0|0	0.17
IMC19	TGME49_320050	RPL5				0|2	2	0|0|0	0.17
IMC19	TGME49_297810	TGME49_297810				0|2	2	0|0|0	0.17
IMC19	TGME49_225690	TGME49_225690				0|2	2	0|0|0	0.17
IMC19	TGME49_310460	TGME49_310460				0|2	2	0|0|0	0.17
IMC19	TGME49_224050	AP2X4				0|2	2	0|0|0	0.17
IMC19	TGME49_263580	TGME49_263580				0|2	2	0|0|0	0.17
IMC19	TGME49_308000	TGME49_308000				0|2	2	0|0|0	0.17
IMC19	TGME49_294360	TGME49_294360				0|2	2	0|0|0	0.17
IMC19	TGME49_288860	TGME49_288860				0|2	2	0|0|0	0.17
IMC19	TGME49_280600	TGME49_280600				0|2	2	0|0|0	0.17
IMC19	TGME49_310150	TGME49_310150				0|2	2	0|0|0	0.17
IMC19	TGME49_204060	TGME49_204060				0|2	2	0|0|0	0.17
IMC19	TGME49_289330	TGME49_289330				0|2	2	0|0|0	0.17
IMC19	TGME49_232030	TGME49_232030				2|0	2	0|0|0	0.17
IMC19	TGME49_313370	TGME49_313370				0|2	2	0|0|0	0.17
IMC19	TGME49_246620	TGME49_246620				0|2	2	0|0|0	0.17
IMC19	TGME49_212260	TGME49_212260				0|2	2	0|0|0	0.17
IMC19	TGME49_267140	SRS38B				0|2	2	0|0|0	0.17
IMC19	TGME49_205220	TGME49_205220				0|2	2	0|0|0	0.17
IMC19	TGME49_315940	TGME49_315940				0|2	2	0|0|0	0.17
IMC19	TGME49_286070	TGME49_286070				0|2	2	0|0|0	0.17
IMC19	TGME49_215220	TGME49_215220				0|2	2	0|0|0	0.17
IMC19	TGME49_209150	NDH2-I				0|2	2	0|0|0	0.17
IMC19	TGME49_266990	TGME49_266990				0|2	2	0|0|0	0.17
IMC19	TGME49_285980	GPM1				0|2	2	0|0|0	0.17
IMC19	TGME49_286920	TGME49_286920				0|2	2	0|0|0	0.17
IMC19	TGME49_318730	TGME49_318730				0|2	2	0|0|0	0.17
IMC19	TGME49_320180	SRS16C				0|2	2	0|0|0	0.17
IMC19	TGME49_270070	TGME49_270070				0|2	2	0|0|0	0.17
IMC19	TGME49_201840	ASP1				0|2	2	0|0|0	0.17
IMC19	TGME49_226670	TGME49_226670				0|2	2	0|0|0	0.17
IMC19	TGME49_301440	CDPK1				0|2	2	0|0|0	0.17
IMC19	TGME49_310630	TGME49_310630				0|2	2	0|0|0	0.17
IMC19	TGME49_223410	TGME49_223410				0|2	2	0|0|0	0.17
IMC19	TGME49_208400	TGME49_208400				0|2	2	0|0|0	0.17
IMC19	TGME49_267430	TGME49_267430				0|2	2	0|0|0	0.17
IMC19	TGME49_257040	TGME49_257040				0|2	2	0|0|0	0.17
IMC19	TGME49_314830	TGME49_314830				0|2	2	0|0|0	0.17
IMC19	TGME49_310780	GRA4				0|2	2	0|0|0	0.17
IMC19	TGME49_226020	TGME49_226020				0|2	2	0|0|0	0.17
IMC19	TGME49_206690	GAPM2B				0|2	2	0|0|0	0.17
IMC19	TGME49_293470	TGME49_293470				0|2	2	0|0|0	0.17
IMC19	TGME49_239400	TGME49_239400				0|2	2	0|0|0	0.17
IMC19	TGME49_294250	TGME49_294250				0|2	2	0|0|0	0.17
IMC19	TGME49_318460	TGME49_318460				0|2	2	0|0|0	0.17
IMC19	TGME49_202900	TGME49_202900				0|2	2	0|0|0	0.17
IMC19	TGME49_237820	ISP2				0|2	2	0|0|0	0.17
IMC19	TGME49_278830	TGME49_278830				0|2	2	0|0|0	0.17
IMC19	TGME49_209260	TGME49_209260				0|2	2	0|0|0	0.17
IMC19	TGME49_306895	TGME49_306895				0|2	2	0|0|0	0.17
IMC19	TGME49_234420	TGME49_234420				0|2	2	0|0|0	0.17
IMC19	TGME49_310900	AP2XI2				0|2	2	0|0|0	0.17
IMC19	TGME49_216580	TGME49_216580				0|2	2	0|0|0	0.17
IMC19	TGME49_205010	TGME49_205010				0|2	2	0|0|0	0.17
IMC19	TGME49_230100	TGME49_230100				0|2	2	0|0|0	0.17
IMC19	TGME49_286530	TGME49_286530				0|2	2	0|0|0	0.17
IMC19	TGME49_219828	TGME49_219828				0|2	2	0|0|0	0.17
IMC19	TGME49_240590	POLR2E				0|2	2	0|0|0	0.17
IMC19	TGME49_264040	TGME49_264040				0|2	2	0|0|0	0.17
IMC19	TGME49_229920	TGME49_229920				0|2	2	0|0|0	0.17
IMC19	TGME49_212920	TGME49_212920				0|2	2	0|0|0	0.17
IMC19	TGME49_226580	TGME49_226580				0|2	2	0|0|0	0.17
IMC19	TGME49_230510	TGME49_230510				0|2	2	0|0|0	0.17
IMC19	TGME49_315750	TGME49_315750				0|2	2	0|0|0	0.17
IMC19	TGME49_238150	TGME49_238150				0|2	2	0|0|0	0.17
IMC19	TGME49_223040	TGME49_223040				0|2	2	0|0|0	0.17
IMC19	TGME49_232800	TGME49_232800				0|2	2	0|0|0	0.17
IMC19	TGME49_289800	TGME49_289800				0|2	2	0|0|0	0.17
IMC19	TGME49_266090	TGME49_266090				0|2	2	0|0|0	0.17
IMC19	TGME49_280740	TGME49_280740				0|2	2	0|0|0	0.17
IMC19	TGME49_226000	TGME49_226000				0|2	2	0|0|0	0.17
IMC19	TGME49_294780	TGME49_294780				0|2	2	0|0|0	0.17
IMC19	TGME49_247700	AP2XII4				0|2	2	0|0|0	0.17
IMC19	TGME49_221480	TGME49_221480				0|2	2	0|0|0	0.17
IMC19	TGME49_270510	TGME49_270510				0|2	2	0|0|0	0.17
IMC19	TGME49_243390	TGME49_243390				0|2	2	0|0|0	0.17
IMC19	TGME49_226430	TGME49_226430				0|2	2	0|0|0	0.17
IMC19	TGME49_305450	TGME49_305450				0|2	2	0|0|0	0.17
IMC19	TGME49_284050	TGME49_284050				0|2	2	0|0|0	0.17
IMC19	TGME49_248120	TGME49_248120				0|2	2	0|0|0	0.17
IMC19	TGME49_205570	TGME49_205570				0|2	2	0|0|0	0.17
IMC19	TGME49_264420	TGME49_264420				0|2	2	0|0|0	0.17
IMC19	TGME49_313640	TGME49_313640				0|2	2	0|0|0	0.17
IMC19	TGME49_218300	TGME49_218300				0|2	2	0|0|0	0.17
IMC19	TGME49_253700	TGME49_253700				0|2	2	0|0|0	0.17
IMC19	TGME49_205470	TGME49_205470				0|2	2	0|0|0	0.17
IMC19	TGME49_230430	TGME49_230430				0|2	2	0|0|0	0.17
IMC19	TGME49_258050	ALP2A				0|2	2	0|0|0	0.17
IMC19	TGME49_283710	TGME49_283710				0|2	2	0|0|0	0.17
IMC19	TGME49_258770	TGME49_258770				0|2	2	0|0|0	0.17
IMC19	TGME49_249300	TGME49_249300				2|0	2	0|0|0	0.17
IMC19	TGME49_243930	TGME49_243930				2|0	2	0|0|0	0.17
IMC19	TGME49_216510	TGME49_216510				0|2	2	0|0|0	0.17
IMC19	TGME49_314750	TGME49_314750				0|6	2	2|0|0	0.24
IMC19	TGME49_209910	TGME49_209910				5|12	2	6|3|0	0.24
IMC19	TGME49_235380	TGME49_235380				0|5	2	2|0|0	0.24
IMC19	TGME49_223920	RON3				4|27	2	12|7|1	0.24
IMC19	TGME49_230850	TGME49_230850				0|5	2	0|0|2	0.24
IMC19	TGME49_288750	TGME49_288750				0|6	2	0|0|2	0.24
IMC19	TGME49_318440	TGME49_318440				37|64	2	24|20|1	0.24
IMC19	TGME49_214320	GT1				8|10	2	5|5|0	0.24
IMC19	TGME49_254440	RPL12				7|7	2	4|4|0	0.24
IMC19	TGME49_297960	RON6				0|4	2	0|2|0	0.25
IMC19	TGME49_313560	TGME49_313560				0|4	2	0|2|0	0.25
IMC19	TGME49_308870	TGME49_308870				2|7	2	3|3|0	0.25
IMC19	TGME49_207370	TGME49_207370				24|43	2	17|17|0	0.25
IMC19	TGME49_286730	TGME49_286730				6|10	2	4|5|0	0.25
IMC19	TGME49_305850	TGME49_305850				11|35	2	11|17|0	0.25
IMC19	TGME49_269700	TGME49_269700				0|8	2	3|3|0	0.25
IMC19	TGME49_248340	TGME49_248340				2|6	2	2|3|0	0.25
IMC19	TGME49_251540	GRA9		Supervised		10|14	2	7|6|0	0.25
IMC19	TGME49_315930	TGME49_315930				0|4	2	0|0|2	0.25
IMC19	TGME49_230190	TGME49_230190				5|11	2	6|3|0	0.25
IMC19	TGME49_308860	TGME49_308860				5|7	2	4|3|0	0.25
IMC19	TGME49_306460	TGME49_306460				0|4	2	0|2|0	0.25
IMC19	TGME49_241240	TGME49_241240				6|9	2	5|4|0	0.26
IMC19	TGME49_277910	TGME49_277910				0|4	2	2|2|0	0.26
IMC19	TGME49_225320	TGME49_225320				2|4	2	2|2|0	0.26
IMC19	TGME49_266060	RPSA				2|5	2	2|3|0	0.26
IMC19	TGME49_235540	TGME49_235540				9|18	2	9|7|0	0.26
IMC19	TGME49_218820	TGME49_218820				2|5	2	5|0|0	0.26
IMC19	TGME49_321680	TGME49_321680				2|0	2	2|0|0	0.27
IMC19	TGME49_226320	TGME49_226320				0|2	2	0|2|0	0.27
IMC19	TGME49_214930	TGME49_214930				0|2	2	0|0|2	0.27
IMC19	TGME49_308920	TGME49_308920				7|24	2	12|10|0	0.27
IMC19	TGME49_275802	TGME49_275802				0|2	2	0|2|0	0.27
IMC19	TGME49_237180	TGME49_237180				0|5	2	2|3|0	0.27
IMC19	TGME49_212270	TGME49_212270				2|0	2	0|2|0	0.27
IMC19	TGME49_261250	TGME49_261250				5|7	2	4|4|0	0.28
IMC19	TGME49_288840	TGME49_288840				4|6	2	2|5|0	0.28
IMC19	TGME49_229470	TGME49_229470				3|5	2	2|4|0	0.28
IMC19	TGME49_228170	IMC2A				18|20	2	10|10|0	0.28
IMC19	TGME49_215470	RPL10A				8|10	2	6|5|0	0.28
IMC19	TGME49_236950	TGME49_236950				3|4	2	3|2|0	0.28
IMC19	TGME49_203630	RPL44				6|8	2	4|5|0	0.28
IMC19	TGME49_232650	TGME49_232650				4|9	2	6|4|0	0.29
IMC19	TGME49_217570	RPS27				4|7	2	4|4|0	0.29
IMC19	TGME49_275680	TGME49_275680				3|8	2	4|5|0	0.29
IMC19	TGME49_222300	TGME49_222300				2|3	2	2|2|0	0.29
IMC19	TGME49_239330	RPL37				3|2	2	2|2|0	0.29
IMC19	TGME49_226860	SRS67				2|4	2	2|3|0	0.29
IMC19	TGME49_294930	TGME49_294930				0|6	2	2|5|0	0.29
IMC19	TGME49_304500	TGME49_304500				7|6	2	4|5|0	0.3
IMC19	TGME49_289530	RPL19				3|3	2	3|2|0	0.3
IMC19	TGME49_262050	ROP39				0|3	2	2|2|0	0.3
IMC19	TGME49_225890	TGME49_225890				0|3	2	2|2|0	0.3
IMC19	TGME49_230160	TGME49_230160				9|11	2	7|6|0	0.3
IMC19	TGME49_228470	RPL15				5|6	2	4|4|0	0.3
IMC19	TGME49_309560	TGME49_309560				6|5	2	3|3|2	0.3
IMC19	TGME49_300000	RPL18				8|10	2	5|6|1	0.3
IMC19	TGME49_290700	TGME49_290700				5|8	2	6|4|0	0.31
IMC19	TGME49_312090	RPL23				3|5	2	4|3|0	0.31
IMC19	TGME49_309810	RPP2				5|8	2	5|5|0	0.31
IMC19	TGME49_203780	TGME49_203780				5|11	2	6|7|0	0.31
IMC19	TGME49_263090	TGME49_263090				3|4	2	3|3|0	0.31
IMC19	TGME49_258580	ROP17				7|12	2	6|8|0	0.31
IMC19	TGME49_289320	TGME49_289320				0|9	2	5|6|0	0.31
IMC19	TGME49_297880	TGME49_297880				6|9	2	5|6|0	0.31
IMC19	TGME49_263020	TGME49_263020				2|2	2	2|2|0	0.32
IMC19	TGME49_245490	MIC8				22|18	2	10|12|2	0.32
IMC19	TGME49_272010	TGME49_272010				2|4	2	2|4|0	0.32
IMC19	TGME49_288720	RPL10				9|16	2	12|6|0	0.32
IMC19	TGME49_292130	RPL13A				8|16	2	8|9|1	0.32
IMC19	TGME49_239260	TGME49_239260				14|15	2	9|7|2	0.32
IMC19	TGME49_313910	TGME49_313910				0|4	2	3|3|0	0.33
IMC19	TGME49_291850	RPS30				0|3	2	3|2|0	0.33
IMC19	TGME49_310490	RPL27A				6|9	2	7|5|0	0.33
IMC19	TGME49_275440	GRA6				5|5	2	4|4|0	0.33
IMC19	TGME49_245460	RPS8				11|20	2	10|10|5	0.33
IMC19	TGME49_306195	TGME49_306195				5|6	2	4|5|0	0.33
IMC19	TGME49_312150	TGME49_312150				7|8	2	4|5|2	0.33
IMC19	TGME49_270250	GRA1				3|3	2	3|3|0	0.34
IMC19	TGME49_252360	ROP24				5|10	2	6|7|0	0.34
IMC19	TGME49_309740	TGME49_309740				3|3	2	3|3|0	0.34
IMC19	TGME49_305520	RPS2				9|16	2	9|9|1	0.34
IMC19	TGME49_218410	RPP0				4|12	2	8|7|0	0.34
IMC19	TGME49_218960	AP2XII1				0|2	2	2|2|0	0.34
IMC19	TGME49_267350	TGME49_267350				3|3	2	3|3|0	0.34
IMC19	TGME49_316900	TGME49_316900				3|9	2	5|7|0	0.34
IMC19	TGME49_238250	RPL36				8|11	2	4|7|4	0.35
IMC19	TGME49_263520	SPM1				6|13	2	8|7|2	0.35
IMC19	TGME49_306600	TGME49_306600				2|3	2	2|4|0	0.36
IMC19	TGME49_271360	TGME49_271360				9|11	2	9|6|0	0.36
IMC19	TGME49_239890	TGME49_239890				13|15	2	10|9|0	0.36
IMC19	TGME49_311410	TGME49_311410				5|6	2	4|6|0	0.36
IMC19	TGME49_315610	TGME49_315610				20|24	2	13|14|0	0.36
IMC19	TGME49_305160	TGME49_305160				11|14	2	8|9|1	0.36
IMC19	TGME49_275850	GRA12				26|39	2	20|18|2	0.36
IMC19	TGME49_218600	TGME49_218600				0|2	2	3|2|0	0.37
IMC19	TGME49_315220	ROP14				5|9	2	7|6|0	0.37
IMC19	TGME49_315490	ROP10				3|2	2	3|2|1	0.37
IMC19	TGME49_280660	TGME49_280660				0|2	2	3|2|0	0.37
IMC19	TGME49_244100	TGME49_244100				0|4	2	3|5|0	0.38
IMC19	TGME49_248700	IMC12				7|7	2	5|6|1	0.38
IMC19	TGME49_204530	MIC11				8|9	2	6|7|1	0.38
IMC19	TGME49_286600	TGME49_286600				25|32	2	15|17|6	0.39
IMC19	TGME49_261570	RPL7A				9|16	2	11|9|2	0.39
IMC19	TGME49_270240	MAG1				23|32	2	15|21|0	0.39
IMC19	TGME49_227600	RPL34				4|5	2	4|5|1	0.39
IMC19	TGME49_289970	TGME49_289970				13|15	2	11|9|1	0.39
IMC19	TGME49_204050	SUB1				23|26	2	14|16|2	0.4
IMC19	TGME49_314810	RPL7				7|15	2	9|11|1	0.4
IMC19	TGME49_218850	RPS9				4|8	2	6|8|0	0.4
IMC19	TGME49_250810	RPL35				4|4	2	5|5|0	0.4
IMC19	TGME49_233450	SRS29A				7|12	2	8|9|1	0.4
IMC19	TGME49_236130	TGME49_236130				7|4	2	8|5|0	0.4
IMC19	TGME49_202480	TGME49_202480				2|8	2	7|7|0	0.4
IMC19	TGME49_270640	TGME49_270640				5|6	2	6|6|0	0.4
IMC19	TGME49_217540	TGME49_217540				3|8	2	6|8|0	0.4
IMC19	TGME49_228000	TGME49_228000				4|6	2	4|8|0	0.4
IMC19	TGME49_223490	TGME49_223490				8|6	2	7|7|0	0.4
IMC19	TGME49_278950	LSM4				7|8	2	7|8|0	0.41
IMC19	TGME49_316570	TGME49_316570				6|9	2	9|7|0	0.41
IMC19	TGME49_263050	RPL13				11|13	2	10|8|2	0.41
IMC19	TGME49_230180	TGME49_230180				19|22	2	13|16|0	0.41
IMC19	TGME49_239740	GRA14				8|7	2	9|6|0	0.41
IMC19	TGME49_247450	TGME49_247450				5|12	2	9|10|0	0.41
IMC19	TGME49_266470	TGME49_266470				10|15	2	9|13|0	0.41
IMC19	TGME49_223050	RPS20				9|12	2	8|12|0	0.42
IMC19	TGME49_213280	SRS25				7|8	2	6|8|1	0.42
IMC19	TGME49_230940	TGME49_230940				23|30	2	19|18|0	0.42
IMC19	TGME49_207440	RPS4				6|17	2	13|12|0	0.42
IMC19	TGME49_221380	TGME49_221380				4|4	2	6|5|0	0.42
IMC19	TGME49_254720	GRA8				9|10	2	8|9|1	0.42
IMC19	TGME49_201140	TGME49_201140				9|14	2	10|12|0	0.42
IMC19	TGME49_313390	RPL6				21|23	2	14|12|6	0.42
IMC19	TGME49_291330	TGME49_291330				13|20	2	11|17|0	0.42
IMC19	TGME49_266080	TGME49_266080				6|3	2	8|6|0	0.43
IMC19	TGME49_290920	TGME49_290920				6|7	2	7|8|0	0.43
IMC19	TGME49_286450	GRA5				6|7	2	6|9|0	0.43
IMC19	TGME49_216010	RPL24				4|7	2	7|7|1	0.43
IMC19	TGME49_202550	TGME49_202550				3|7	2	7|8|0	0.43
IMC19	TGME49_212090	TGME49_212090				4|7	2	7|8|0	0.43
IMC19	TGME49_213350	RPS15				12|19	2	15|11|2	0.43
IMC19	TGME49_294970	TGME49_294970				2|5	2	6|7|0	0.44
IMC19	TGME49_278490	TGME49_278490				4|13	2	10|13|0	0.44
IMC19	TGME49_227280	GRA3				17|18	2	15|12|1	0.44
IMC19	TGME49_250820	TGME49_250820				6|19	2	14|13|2	0.44
IMC19	TGME49_308020	SRS57				7|9	2	9|9|1	0.45
IMC19	TGME49_262690	RPL27				7|10	2	9|9|2	0.45
IMC19	TGME49_266070	RPL31				9|11	2	10|10|2	0.45
IMC19	TGME49_319950	TGME49_319950				6|6	2	8|8|0	0.45
IMC19	TGME49_229010	RON4				19|24	2	18|17|0	0.45
IMC19	TGME49_254620	RPL39				16|15	2	13|13|1	0.45
IMC19	TGME49_297070	TGME49_297070				6|8	2	8|11|1	0.46
IMC19	TGME49_255160	TGME49_255160				12|17	2	18|12|0	0.46
IMC19	TGME49_255260	TGME49_255260				74|74	2	35|44|2	0.46
IMC19	TGME49_233460	SRS29B				71|101	2	41|51|13	0.46
IMC19	TGME49_206590	CDPK2A				21|39	2	27|23|0	0.46
IMC19	TGME49_299050	RPL17				10|17	2	15|12|2	0.46
IMC19	TGME49_294980	TGME49_294980				21|19	2	16|18|0	0.46
IMC19	TGME49_281610	TGME49_281610				7|8	2	10|10|0	0.46
IMC19	TGME49_295125	ROP4				14|18	2	15|16|1	0.47
IMC19	TGME49_227360	RPL3				18|24	2	18|19|1	0.47
IMC19	TGME49_226240	TGME49_226240				16|18	2	16|17|0	0.47
IMC19	TGME49_263040	RPS16				12|14	2	17|11|0	0.47
IMC19	TGME49_203990	ROP12				7|10	2	10|12|1	0.47
IMC19	TGME49_204020	RPL8				17|17	2	13|12|6	0.47
IMC19	TGME49_221970	TGME49_221970				6|7	2	10|10|0	0.47
IMC19	TGME49_270830	TGME49_270830				11|15	2	13|16|0	0.47
IMC19	TGME49_309820	RPL11				4|8	2	11|10|0	0.47
IMC19	TGME49_227620	GRA2				11|12	2	11|15|0	0.47
IMC19	TGME49_315320	SRS52A				16|16	2	14|12|5	0.47
IMC19	TGME49_203080	TGME49_203080				13|17	2	15|17|0	0.47
IMC19	TGME49_226970	RPS11				8|10	2	13|13|0	0.48
IMC19	TGME49_263320	TGME49_263320				28|31	2	24|22|3	0.48
IMC19	TGME49_300280	TGME49_300280				7|10	2	13|14|0	0.48
IMC19	TGME49_267060	RPL14				8|11	2	10|12|3	0.48
IMC19	TGME49_238010	RPL23A				16|12	2	14|15|2	0.48
IMC19	TGME49_229250	RPL28				4|13	2	11|16|1	0.48
IMC19	TGME49_285870	SRS20A				11|14	2	14|15|3	0.48
IMC19	TGME49_262670	RPL18A				11|12	2	10|12|5	0.48
IMC19	TGME49_229670	RPS23				12|11	2	15|12|1	0.48
IMC19	TGME49_203310	GRA7				66|84	2	41|46|11	0.48
IMC19	TGME49_297430	TGME49_297430				46|50	2	38|33|2	0.49
IMC19	TGME49_210690	RPS6				23|26	2	23|20|4	0.49
IMC19	TGME49_270380	RPS13				15|23	2	19|19|4	0.49
IMC19	TGME49_300200	TGME49_300200				23|23	2	23|18|2	0.49
IMC19	TGME49_233480	SRS29C				8|10	2	11|14|3	0.49
IMC19	TGME49_248390	RPL26				12|17	2	17|14|5	0.49
IMC19	TGME49_306380	TGME49_306380				23|26	2	25|26|0	0.49
IMC19	TGME49_311230	TGME49_311230				2|11	2	12|18|0	0.49
IMC19	TGME49_286420	TGME49_286420				31|62	2	34|42|4	0.49
IMC19	TGME49_319560	MIC3				159|145	2	74|64|34	0.49
IMC19	TGME49_311430	TGME49_311430				25|31	2	26|25|0	0.49
IMC19	TGME49_306400	TGME49_306400				21|29	2	25|24|0	0.49
IMC19	TGME49_269650	TGME49_269650				14|19	2	19|22|0	0.49
IMC19	TGME49_294560	ROP37				28|43	2	37|34|0	0.5
IMC19	TGME49_309120	RPL4				21|42	2	34|30|8	0.5
IMC19	TGME49_245680	RPL21				19|21	2	25|24|0	0.5
IMC19	TGME49_288500	TGME49_288500				24|48	2	40|38|0	0.5
IMC19	TGME49_300190	RPL37A				13|16	2	22|18|0	0.5
IMC19	TGME49_232300	RPS3				12|16	2	21|20|1	0.5
IMC19	TGME49_300100	RON2				45|52	2	36|37|6	0.5
IMC19	TGME49_262935	TGME49_262935				14|14	2	20|19|1	0.5
IMC19	TGME49_311470	RON5				29|55	2	40|44|4	0.5
IMC19	TGME49_289750	RPL40				22|33	2	30|33|0	0.5
IMC19	TGME49_275480	TGME49_275480				9|15	2	20|19|0	0.5
IMC19	TGME49_239760	RPL22				11|14	2	19|19|1	0.5
IMC19	TGME49_225080	RPS18				25|24	2	32|22|2	0.5
IMC19	TGME49_231140	RPS25				38|31	2	37|25|11	0.51
IMC19	TGME49_232710	RPS3A				20|28	2	36|33|3	0.51
IMC19	TGME49_267400	RPL32				23|34	2	34|38|4	0.51
IMC19	TGME49_242330	RPS5				24|23	2	39|28|2	0.51
IMC19	TGME49_295110	ROP7				37|44	2	46|37|3	0.51
IMC19	TGME49_212290	RPS19				31|32	2	43|27|2	0.51
IMC19	TGME49_207840	RPS17				21|29	2	32|30|5	0.51
IMC19	TGME49_231080	RPL38				27|33	2	45|38|5	0.52
IMC19	TGME49_263700	RPS14				28|31	2	50|48|4	0.52
IMC19	TGME49_264660	SRS44				39|66	2	233|241|5	0.52
IMC19	TGME49_240060	TGME49_240060				67|83	2	167|168|6	0.52
IMC19	TGME49_275810	RPS10				74|89	2	125|118|2	0.52
IMC19	TGME49_309590	ROP1				3|4	2	23|18|5	0.52
IMC19	TGME49_235140	TGME49_235140				8|10	2	19|21|0	0.52
IMC19	TGME49_245620	RPS27A				12|8	2	23|15|0	0.52
IMC19	TGME49_205250	ROP18				0|4	2	7|8|1	0.52
IMC19	TGME49_204080	TGME49_204080				0|3	2	10|9|0	0.52
IMC19	TGME49_311100	TGME49_311100				0|7	2	12|13|0	0.52
IMC19	TGME49_213400	TGME49_213400				0|4	2	8|10|0	0.52
IMC19	TGME49_306000	AP2IX8				0|3	2	7|8|0	0.52
IMC19	TGME49_310380	TGME49_310380				0|2	2	3|7|0	0.52
IMC19	TGME49_203280	TGME49_203280				2|2	2	6|8|0	0.52
IMC19	TGME49_205500	TGME49_205500				0|2	2	4|5|0	0.52
IMC19	TGME49_299250	TGME49_299250				0|3	2	4|6|0	0.52
IMC19	TGME49_313160	TGME49_313160				3|3	2	5|4|0	0.52
IMC19	TGME49_216435	TGME49_216435				3|0	2	5|6|1	0.52
IMC19	TGME49_314540	TGME49_314540				0|2	2	6|6|0	0.52
IMC19	TGME49_211020	TGME49_211020				0|2	2	3|3|0	0.52
IMC19	TGME49_232230	RPL30				20|27	2	37|38|2	0.52
IMC19	TGME49_320450	TGME49_320450				0|2	2	4|2|0	0.52
IMC19	TGME49_320100	TGME49_320100				3|3	2	8|13|0	0.52
IMC19	TGME49_262960	TGME49_262960				2|4	2	14|12|0	0.52
IMC19	TGME49_284180	TGME49_284180				0|2	2	5|2|0	0.52
IMC19	TGME49_256050	TGME49_256050				8|6	2	13|11|0	0.52
IMC19	TGME49_243570	RPS26				8|8	2	12|11|3	0.52
IMC19	TGME49_215775	ROP8				3|4	2	8|8|0	0.52
IMC19	TGME49_262920	TGME49_262920				10|13	2	30|28|1	0.52
IMC19	TGME49_215460	RPS24				7|7	2	9|11|4	0.52
IMC19	TGME49_269885	TLN1				11|19	2	39|53|2	0.52
IMC19	TGME49_284560	RPL9				10|23	2	45|36|1	0.52
IMC19	TGME49_215785	ROP2A				12|16	2	30|27|1	0.52
IMC19	TGME49_271050	SRS34A				26|28	2	34|36|8	0.52
IMC19	TGME49_234450	RPS15A				19|28	2	43|44|0	0.52
IMC19	TGME49_252430	TGME49_252430				0|2	2	4|4|0	0.52
IMC19	TGME49_239100	RPS7				146|201	2	288|255|8	0.52
